# Supplementary material for: FLYNC: a machine-learning-driven framework for discovering long noncoding RNAs in Drosophila melanogaster
Source: NAR Genom Bioinform. 2026 Jan 15;8(1):lqaf216. doi: 10.1093/nargab/lqaf216 (PMC12805895; doi:10.1093/nargab/lqaf216)
Supplement: lqaf216_Supplemental_Files [file lqaf216_supplemental_files.zip]

Archive with 9 entries (9 files):
- Supplementary Material_R2_Clean.pdf
- sup_table_1_modelcomparison.xlsx
- Sup_Table_2_Training.xlsx
- Sup_Table_3_final_feature_importance.xlsx
- sup_table_4_computational.xlsx
- Sup_Table_5_flync_vu_gse199164_male_vs_female_inference_results.csv
- Sup_Table_6_flync_vu_gse199164_3d_vs_7d_inference_results.xlsx
- Sup_Table_7_scNBs.xlsx
- Sup_Table_8 _scNeurons.xlsx
