# Supplementary material for: FLYNC: a machine-learning-driven framework for discovering long noncoding RNAs in Drosophila melanogaster
Source: NAR Genom Bioinform. 2026 Jan 15;8(1):lqaf216. doi: 10.1093/nargab/lqaf216 (PMC12805895; doi:10.1093/nargab/lqaf216)
Supplement: lqaf216_Supplemental_Files [file lqaf216_supplemental_files.zip › sup_table_1_modelcomparison.xlsx]

## Sheet: lazypredict_redux
Model	Accuracy	Balanced Accuracy	ROC AUC	F1 Score	precision_score	Time Taken
QuadraticDiscriminantAnalysis	0.961709886547812	0.9628335832606973	0.9628335832606972	0.9642290525732691	0.7135761589403974	0.08156585693359375
LGBMClassifier	0.9898703403565641	0.9611937308349567	0.9611937308349567	0.9897870529230623	0.9605568445475638	0.2044353485107422
XGBClassifier	0.9910858995137763	0.9608548462734907	0.9608548462734908	0.9909748292303083	0.9763593380614657	3.4368319511413574
RandomForestClassifier	0.9878444084278768	0.9500080485083349	0.9500080485083348	0.9876799049136424	0.9596199524940617	11.414186954498291
SVC	0.986223662884927	0.9450882420512882	0.9450882420512882	0.9860372255687948	0.9501187648456056	1.052175760269165
ExtraTreesClassifier	0.986223662884927	0.9420666874981001	0.9420666874981001	0.9859924176949967	0.9566265060240964	0.9858098030090332
DecisionTreeClassifier	0.9821717990275527	0.9408462047171735	0.9408462047171735	0.9820808785665606	0.9107551487414187	1.0983798503875732
BaggingClassifier	0.9858184764991896	0.9398295510327757	0.9398295510327757	0.9855648957111917	0.9564164648910412	8.120211124420166
PassiveAggressiveClassifier	0.971839546191248	0.9311369128513498	0.9311369128513497	0.9722888391022638	0.8208333333333333	0.10417819023132324
SGDClassifier	0.9720421393841167	0.9241980022755101	0.9241980022755101	0.9722899566519115	0.832258064516129	0.09105992317199707
LogisticRegression	0.9791329011345219	0.9240676812272406	0.9240676812272406	0.978861713908841	0.9075829383886256	0.22256779670715332
LabelPropagation	0.9795380875202593	0.9222760782883139	0.922276078288314	0.9792057839984393	0.9158653846153846	14.848593711853027
LabelSpreading	0.9795380875202593	0.9222760782883139	0.922276078288314	0.9792057839984393	0.9158653846153846	22.53098726272583
CalibratedClassifierCV	0.9799432739059968	0.9214916602004501	0.9214916602004503	0.9795736106670117	0.9223300970873787	0.5695831775665283
LinearSVC	0.979740680713128	0.920373091967788	0.920373091967788	0.9793561157362614	0.9221411192214112	0.20081043243408203
AdaBoostClassifier	0.9799432739059968	0.918470105647262	0.918470105647262	0.9795068426337958	0.9285714285714286	3.766653537750244
KNeighborsClassifier	0.9789303079416531	0.9148916341860764	0.9148916341860764	0.9784600381526365	0.9234567901234568	0.14232206344604492
ExtraTreeClassifier	0.9712317666126418	0.9116662505363595	0.9116662505363595	0.9712027188193848	0.8426966292134831	0.03568315505981445
GaussianNB	0.9369935170178282	0.910971786365179	0.9109717863651791	0.9420944032263397	0.6046153846153847	0.03380250930786133
Perceptron	0.9702188006482982	0.901037485117735	0.9010374851177348	0.9699582996479494	0.8488372093023255	0.07576370239257812
LinearDiscriminantAnalysis	0.973257698541329	0.8896148327779115	0.8896148327779114	0.9724158613066854	0.9048843187660668	0.11479592323303223
NearestCentroid	0.8227309562398704	0.8340509712282024	0.8340509712282024	0.8548916365113588	0.31956155143338955	0.04740142822265625
BernoulliNB	0.8889789303079416	0.8311931278197813	0.8311931278197812	0.90193217217024	0.4353393085787452	0.0445866584777832
RidgeClassifier	0.9574554294975689	0.7731581499494413	0.7731581499494413	0.9520099047131675	0.9683794466403162	0.04884839057922363
RidgeClassifierCV	0.9574554294975689	0.7731581499494413	0.7731581499494413	0.9520099047131675	0.9683794466403162	0.18152785301208496
DummyClassifier	0.9094408427876823	0.5	0.5	0.8663087412782826	0.0	0.026376008987426758
