# Supplementary material for: FLYNC: a machine-learning-driven framework for discovering long noncoding RNAs in Drosophila melanogaster
Source: NAR Genom Bioinform. 2026 Jan 15;8(1):lqaf216. doi: 10.1093/nargab/lqaf216 (PMC12805895; doi:10.1093/nargab/lqaf216)
Supplement: lqaf216_Supplemental_Files [file lqaf216_supplemental_files.zip › Sup_Table_2_Training.xlsx]

## Sheet: training_dataset
index	y	10mer_svd1	11mer_svd1	12mer_svd1	3mer_svd1	4mer_svd1	5mer_svd1	6mer_svd1	7mer_svd1	8mer_svd1	9mer_svd1	cov_epdnew	cov_h3k4me3	cov_remap	cov_s2_pol2	cov_tfbs	cov_tss_minus	cov_tss_plus	length	max_remap	max_s2_pol2	max_tfbs	max_tss_plus	mean_gc	mean_h3k4me3	mean_pcons27	mean_phylocons124	min_tss_minus	remap_1_bp	remap_ab	remap_abd_a	remap_abd_b	remap_ac	remap_acf	remap_achi	remap_acj6	remap_ada2b	remap_add1	remap_ago2	remap_antp	remap_aop	remap_asciz	remap_ash1	remap_atbp	remap_atf3	remap_atf_2	remap_ato	remap_az2	remap_b_h2
FBtr0290216	FALSE	0.83915898874536	0.6273501036229017	0.4815185690215631	-0.9108417327420801	-0.3943347739706551	0.2536968829795566	0.8385108216223705	1.150292314252884	1.2386312988492953	1.08131311793224	-0.8458257660219026	-0.24243889139729763	0.42448287186431577	-1.5434570556029297	1.156233920059177	-0.7681442472499258	-0.8464469670756658	-0.1830897178755213	0.049061897269249664	-0.6494191712386151	1.0423410495321677	-0.6567475017649231	-1.0961809973060002	-0.6518627114117727	-0.8622825649173282	-1.0211727600192422	0.16410610112497712	FALSE	TRUE	TRUE	TRUE	TRUE	TRUE	TRUE	TRUE	FALSE	TRUE	TRUE	TRUE	TRUE	TRUE	TRUE	TRUE	TRUE	TRUE	TRUE	TRUE	TRUE
FBtr0071233	FALSE	0.10561081322789946	0.09492297140939043	0.11339711392039538	-0.16292768664282073	-0.05109656172483617	-0.04015045890649335	0.05708842891490774	0.110752925100124	0.14282255331432725	0.14489629793546854	0.48168904850852406	0.3562691476436582	0.42448287186431577	0.854821592719369	0.20431154461497564	1.7032658349142122	-0.30266934474970136	-0.31369973881848084	0.7070592341057073	0.14425128436764356	0.15553135499633872	-0.654266525497398	-0.8588868307158399	1.4567033132666727	-2.344762918520445	-1.4637740171943299	0.11351319659826821	FALSE	FALSE	TRUE	TRUE	FALSE	TRUE	TRUE	TRUE	TRUE	TRUE	TRUE	TRUE	FALSE	TRUE	TRUE	TRUE	TRUE	TRUE	FALSE	TRUE	TRUE
FBtr0301573	FALSE	-1.6778872737617108	-1.5737382210690063	-1.5053582473206597	-1.0821196397760182	-1.2332490871850301	-1.4087466062649525	-1.7499542598980424	-1.7990215367835676	-1.9032169058481485	-1.8242871958022648	-0.8897581897377087	-3.310942548894795	-6.5936305251127925	-2.5103587808590393	0.5400635502163861	-1.2386218029083524	-1.1488117205925275	-0.3587051195289464	-1.5393295233735969	-0.7376047774170883	-1.322484802563376	-0.6582589011003119	-1.1269192392512533	-0.691258833003469	-3.833293038520602	-1.68199457925036	0.16830146119024067	FALSE	FALSE	FALSE	FALSE	FALSE	FALSE	FALSE	FALSE	FALSE	FALSE	FALSE	FALSE	FALSE	FALSE	FALSE	FALSE	FALSE	FALSE	FALSE	FALSE	FALSE
FBtr0331677	FALSE	-0.11281881077592446	-0.1568427229912469	-0.1741559681433995	0.989746829600749	0.9429621126772352	0.7957823649412018	0.5886863232486523	0.3835070861637121	0.17223212581772956	0.00229978463495538	-0.6611206297543739	0.21126195043196971	0.422556758956903	0.8619674829716147	-0.3296074360694954	0.5429047350544831	2.947245283786379	0.09395639195253948	0.9016283390842297	0.40880810290306313	0.13279264488003542	0.5399670852084972	0.27028837247795745	-0.09434400964689695	-0.03910370983340656	0.03915019709754791	-0.5609006123582705	FALSE	FALSE	TRUE	TRUE	TRUE	TRUE	TRUE	TRUE	TRUE	TRUE	TRUE	TRUE	TRUE	TRUE	TRUE	TRUE	FALSE	FALSE	TRUE	TRUE	TRUE
FBtr0080923	FALSE	-0.4639927368855874	-0.5725071750720389	-0.5803620109144619	0.5020100591926944	0.6344689638058743	0.7055419146629723	0.6232455079468916	0.39165910629691636	0.10180045161924008	-0.22669724215488546	-0.8897581897377087	0.3562691476436582	0.42448287186431577	0.13494474104409623	0.8293732678380512	-0.5572833953891505	-1.0156472796457863	-0.30709055703582505	-0.7504402431879516	-0.6494191712386151	0.2692249055778552	-0.6568330526706998	-0.6018383372752025	-0.6609272548615742	-0.3449657147087494	-0.24787037677563645	0.1680080508699891	FALSE	FALSE	TRUE	TRUE	TRUE	TRUE	FALSE	FALSE	FALSE	FALSE	TRUE	TRUE	FALSE	FALSE	TRUE	FALSE	TRUE	TRUE	TRUE	TRUE	TRUE
FBtr0335199	FALSE	-0.35605028906465447	-0.32272996864731035	-0.265143832979257	0.7239777078236039	0.5708721029267297	0.3312571970442314	0.06122872606917299	-0.10560031204637649	-0.24254423740582845	-0.3326641929928595	-0.13587779877447662	0.3562691476436582	0.32909103928404476	0.6138946269411888	-0.6835455724310134	2.417335126148077	-0.1444114416869736	-0.21226903064384514	1.3473684704895719	-0.2525839434354858	-0.48115252826015376	-0.5852839784727656	0.9310698325647901	0.4416505900509913	0.6894569030502323	1.1508224160502671	-0.5592461041635187	FALSE	TRUE	TRUE	TRUE	TRUE	TRUE	TRUE	TRUE	TRUE	TRUE	TRUE	TRUE	TRUE	TRUE	TRUE	TRUE	TRUE	TRUE	FALSE	TRUE	TRUE
FBtr0082171	FALSE	-0.9800600921167857	-0.8934285910359886	-0.8343907749943676	0.6734594539542339	0.3141858221764158	-0.07007128483542427	-0.4508592692452929	-0.7304377801776031	-0.9467397252713303	-1.018326532361795	-0.20854096898780014	0.3562691476436582	0.06428796494220632	-0.24426613701494498	-0.046598915230705626	-0.7125972170585396	-0.8179592223767904	-0.23106248632513846	-1.4508890211106322	-0.6053263681493785	0.9741249191832576	-0.6336772741737996	1.0002281271797109	-0.6132911792782232	0.745876702282512	0.34339459252214233	0.16827497275855127	FALSE	FALSE	FALSE	FALSE	FALSE	TRUE	FALSE	FALSE	FALSE	FALSE	TRUE	FALSE	FALSE	FALSE	FALSE	FALSE	FALSE	FALSE	TRUE	FALSE	FALSE
FBtr0300363	FALSE	0.762242464879635	0.6477365196698593	0.6653266612613309	-0.42404717177724777	-0.18536024575890803	0.19046240787910085	0.547860466541359	0.8038701492860143	0.87797146520425	0.8739171623228325	-0.8897581897377087	0.3562691476436582	-4.111001486312421	0.7691252291141017	1.7045301089625058	-0.9813195887117302	-1.05041459869166	-0.32849171709394853	-1.5322542831925599	-0.47304795888166873	-1.4134396430285892	-0.657916697477205	-1.1880351935419047	-0.623469116670565	-2.878610603628376	-1.3281606968234934	0.16792858557492096	FALSE	FALSE	FALSE	FALSE	FALSE	FALSE	FALSE	FALSE	FALSE	FALSE	FALSE	FALSE	FALSE	FALSE	FALSE	FALSE	FALSE	FALSE	FALSE	FALSE	FALSE
FBtr0345939	FALSE	0.1526181330954278	-0.017646243740896805	-0.12107143614301043	-1.820893921946295	-1.3891826672861096	-0.7783290870845313	-0.1797977960066415	0.2715232325605855	0.43595665503626463	0.3669936958382385	2.1160476381060276	0.3562691476436582	-0.5341698069173977	-0.3254220223783781	1.4100190459297148	-0.8917201058692691	0.37069288899127967	-0.2836212176443535	-0.5063444569421689	-0.2525839434354858	0.5193507168571916	-0.48633009745768707	-2.2637014072265975	0.37778211900056163	-2.4762465007693013	-1.3906511576288567	0.1682627473285408	FALSE	FALSE	TRUE	TRUE	FALSE	TRUE	TRUE	TRUE	FALSE	FALSE	TRUE	TRUE	FALSE	TRUE	TRUE	TRUE	FALSE	FALSE	FALSE	TRUE	FALSE
FBtr0340184	TRUE	2.7043673328963025	2.7878414243456895	2.8313806721239625	-0.5552306494652334	-0.07383604372094502	0.4725018879246886	0.9554528170945532	1.3808247548354233	1.9466939040863769	2.4577637301406434	-0.8897581897377087	-1.5295809849052981	0.42448287186431577	-1.1200030947909645	1.0752649802689487	-0.9693191603366517	-1.0185305188155367	-0.2996720876879461	-1.0829765316966988	-0.6494191712386151	0.5193507168571916	-0.658144833225943	-0.8999234427872725	-0.5978821381370661	-0.7225560115769436	-1.0641694505916304	0.16817920689013585	FALSE	FALSE	FALSE	FALSE	FALSE	TRUE	FALSE	FALSE	FALSE	TRUE	TRUE	TRUE	FALSE	FALSE	FALSE	TRUE	TRUE	TRUE	TRUE	FALSE	FALSE
FBtr0078784	FALSE	-0.6550644447527111	-0.7361497703092436	-0.7671969315672916	0.0733495284512742	0.004781162376413944	-0.006657923652895211	-0.09530172171759456	-0.2839316850166665	-0.4886394086785867	-0.6088446636646406	0.7236045146583134	0.3562691476436582	0.42448287186431577	0.854821592719369	0.5497474236840808	-0.49981516590438213	-0.4782307754142486	-0.32592897313740854	0.28608244333399513	-0.5612335650601419	-1.1860525418655563	-0.6211298079932133	0.4609089695195293	-0.6375630183878002	-0.13020144383250815	0.5827175575366715	0.16821180803683047	FALSE	FALSE	TRUE	TRUE	TRUE	TRUE	TRUE	TRUE	TRUE	TRUE	TRUE	TRUE	FALSE	TRUE	TRUE	TRUE	FALSE	FALSE	FALSE	TRUE	TRUE
FBtr0071561	FALSE	-0.7637972482853803	-0.7754853821514758	-0.7373221686621299	0.7130162581339865	0.4419748865247479	0.12141091474961517	-0.18917233760102062	-0.4322880450641829	-0.6445036915733626	-0.7460032478752688	-0.5695122513000755	0.3562691476436582	-1.2196010633637875	-0.9686240975013023	-2.194545716194191	-0.9251975102658409	-0.8531970419782074	-0.2846553073110275	-1.4898028421063367	-0.7376047774170883	-0.27650413721342404	-0.6581163162573507	0.672649825289131	-0.6640026073801614	0.5867039746437822	-0.2495251574566251	0.16672234314722015	FALSE	FALSE	FALSE	FALSE	FALSE	TRUE	TRUE	FALSE	FALSE	FALSE	TRUE	FALSE	FALSE	FALSE	FALSE	FALSE	FALSE	FALSE	FALSE	TRUE	FALSE
FBtr0078896	FALSE	0.10832557287608056	0.06620743929839804	0.04534209318207144	-0.6555410285948747	-0.42864910334713113	-0.1435697461514312	0.06056424023924227	0.13493875500609556	0.18696364746403588	0.16113553078274767	-0.8897581897377087	-1.5036144914447134	-0.17898547755728253	0.854821592719369	1.7771007321165495	-0.5608143116356525	-0.9986424674492028	-0.34103567435490745	-0.393140614045574	-0.6053263681493785	-0.5493686586090637	-0.6582589011003119	-1.0039305502380402	-0.5570252558013096	-0.6229927394712257	-1.0960390439331287	0.16649413512035782	FALSE	TRUE	FALSE	TRUE	TRUE	FALSE	FALSE	TRUE	FALSE	TRUE	FALSE	TRUE	TRUE	TRUE	TRUE	TRUE	TRUE	TRUE	FALSE	TRUE	FALSE
FBtr0075563	FALSE	-0.9109682123252499	-0.8357222444839055	-0.7745977784502842	0.4999871192820497	0.24178925172189097	-0.08952353477691004	-0.397948229738589	-0.6564598220556721	-0.8353741632873983	-0.9219919275147188	0.06525343797003261	0.3562691476436582	0.42448287186431577	0.8816901532287946	-0.6222291571279016	-0.5285029536209521	1.805589140835949	-0.2781360463689521	-0.4957315966706131	-0.2525839434354858	0.31470232581046187	0.33746809123498933	0.7124108206711557	0.8285221858360213	1.1394767002864814	1.638753916038644	0.16822810861017778	FALSE	FALSE	TRUE	TRUE	FALSE	TRUE	TRUE	TRUE	FALSE	FALSE	FALSE	FALSE	FALSE	TRUE	TRUE	TRUE	FALSE	FALSE	FALSE	FALSE	TRUE
FBtr0308029	FALSE	0.5807033022813621	0.3985796690862182	0.2902907858140799	-0.004836884031809809	0.3452432549058698	0.6818690479076185	0.9075961206639723	1.0050047086292402	0.9826937811211374	0.810334749659313	-0.7129336070926785	0.234179106502808	-0.4528018346036026	-0.2075342449278657	0.622568312061327	-0.8414762503578296	-0.7839223227951015	1.5235179154989562	0.9617678806230457	1.9520562110263437	1.360682991160414	2.193323890249483	-0.9932789667617192	-0.5909427441916671	-0.050527754540191906	-0.6111877653357658	0.15609233175310655	TRUE	TRUE	TRUE	TRUE	TRUE	TRUE	TRUE	TRUE	FALSE	TRUE	TRUE	TRUE	TRUE	TRUE	TRUE	TRUE	TRUE	TRUE	TRUE	TRUE	TRUE
FBtr0336661	TRUE	0.7753864144235068	1.1974425164450855	1.2675953524411967	-1.3409372180703116	-1.8752009418462483	-2.25385356554173	-2.3275921750697264	-2.1926069221658806	-1.311467593842487	-0.1303517991543849	-0.8897581897377087	0.3562691476436582	-0.11782589062936981	-1.1470183634352877	0.8785885430208803	-1.0572513187031776	-0.9103085721974323	-0.3480494999201748	-1.4367385407485578	-0.6935119743278517	-0.07185574616669431	-0.6570326714508455	0.4091216717360785	-0.5801773480611061	-1.0622542791723733	-1.1008425049785733	0.16829127333189858	FALSE	FALSE	FALSE	TRUE	FALSE	FALSE	FALSE	FALSE	FALSE	FALSE	FALSE	FALSE	FALSE	FALSE	FALSE	FALSE	FALSE	FALSE	FALSE	FALSE	FALSE
FBtr0071733	FALSE	0.3709292920043515	0.32318251045596164	0.2843300938799488	-0.5355321496351383	-0.3616170843313481	-0.1026822521825743	0.2081374428396173	0.4163442270982681	0.5385333593439531	0.5080686337382843	-0.8897581897377087	-3.310942548894795	-3.1393078132557752	-1.6728880207915882	0.643347372704333	0.25791254358625365	-1.0292097006152567	-0.34562163722450534	-1.408437580024409	-0.6935119743278517	-0.6858009193068835	-0.6582303841317196	0.8132966281034397	-0.691258833003469	-2.512760050000066	-1.419662152248915	0.15984757633799276	FALSE	FALSE	FALSE	FALSE	FALSE	TRUE	FALSE	FALSE	FALSE	FALSE	TRUE	TRUE	FALSE	FALSE	FALSE	FALSE	FALSE	FALSE	FALSE	FALSE	FALSE
FBtr0084622	FALSE	0.3247567137366213	0.26339120174711655	0.2706207034204465	0.487677837558739	0.6406951737494492	0.7453237088856973	0.7498431520614743	0.6625403725030335	0.5800213078952039	0.45049846016731226	-0.6535442427021346	0.3562691476436582	-0.4439530758794036	-0.03952820485104639	0.534441044046467	-0.36253969512953726	-0.9590285115346732	-0.2768771546008272	-1.2174060951364054	-0.5612335650601419	-0.07185574616669431	-0.6566619508591464	-0.6196370061201947	-0.6435704611846611	0.11304337242183382	-0.29892578061275743	0.12309385858314881	FALSE	FALSE	FALSE	FALSE	TRUE	FALSE	FALSE	FALSE	FALSE	TRUE	FALSE	TRUE	FALSE	TRUE	FALSE	TRUE	TRUE	FALSE	TRUE	FALSE	FALSE
FBtr0346572	FALSE	-1.007542347035187	-0.9853562410958168	-0.9749256707606222	0.7218530079302456	0.4591373121663898	0.10162515664598402	-0.23739283671595332	-0.585150268926586	-0.8759062069234818	-0.9865004774888475	0.746955816958782	-2.9525477236654694	0.42448287186431577	0.006805734298173812	-0.02606246254567972	0.4175165760613665	-1.068553195529647	-0.30641615073147244	-1.00514888970529	-0.6935119743278517	-1.2087912519818595	-0.6580022483829817	0.5733636917881955	-0.5932457580543251	0.449175559941063	0.5823398590558597	0.14370593358082048	FALSE	FALSE	TRUE	TRUE	FALSE	TRUE	FALSE	FALSE	FALSE	TRUE	TRUE	TRUE	FALSE	TRUE	FALSE	TRUE	FALSE	FALSE	TRUE	TRUE	FALSE
FBtr0077292	FALSE	-0.5220150813046764	-0.5702533641816399	-0.591520477472074	0.5476213944295028	0.42723413917952163	0.24680299686309223	0.059346396212121025	-0.11428632611966551	-0.25882302804031665	-0.42906228999286755	-0.8345104595538609	0.3562691476436582	0.22538745634723442	-2.0086161467619257	0.05675110173077396	-0.5931199967759755	-1.041830694703356	-0.32777235036930574	-1.4756523617442623	-0.6935119743278517	-1.8909525554709585	-0.658030765351574	-0.38185258735429645	-0.6420311183771744	-1.5730237888947263	-1.2652240945906255	0.16720117248929733	FALSE	FALSE	FALSE	FALSE	FALSE	FALSE	FALSE	FALSE	FALSE	FALSE	FALSE	FALSE	FALSE	FALSE	TRUE	FALSE	FALSE	FALSE	FALSE	FALSE	FALSE
FBtr0306052	FALSE	0.3928274503703106	0.3070201037567693	0.1967579329328493	-0.7111100879056711	-0.4459746552169344	-0.18023352683112598	0.11328042791709737	0.3131509587296872	0.4724894691459673	0.4699085095671946	0.9906690893089021	-1.5481168244116348	0.42448287186431577	-0.8932411636473541	1.457379446639556	-0.8221003005641001	-0.9086049434113868	-0.33577530518095694	-1.3730613791192232	-0.6053263681493785	0.17827006511264204	-0.5769855406124232	-1.414965014778217	-0.6392822023486201	-3.1979102165494644	-1.5029227177943785	0.16828312304522494	FALSE	FALSE	FALSE	FALSE	FALSE	TRUE	FALSE	TRUE	FALSE	FALSE	TRUE	TRUE	FALSE	FALSE	FALSE	FALSE	FALSE	TRUE	FALSE	FALSE	FALSE
FBtr0076667	FALSE	0.39385140967444204	0.16737489787365725	-0.002367938520881946	0.5164499401558441	0.751436075759434	0.9394346955243917	1.0240083826031652	1.0345919542079407	0.9385098231159538	0.6928169097704652	1.2981976920904208	0.3562691476436582	0.42448287186431577	0.7400287334377817	-0.16045368163759927	1.2359769265967737	-0.6391601528132935	-0.1703209585131115	1.0926598239722336	1.4670353770447413	0.4511345865082817	-0.6495612256796782	-0.23756515598088726	-0.0016661486467525544	0.46682046644081876	0.5218289402871226	-0.08949618144078088	FALSE	TRUE	TRUE	TRUE	TRUE	TRUE	TRUE	TRUE	TRUE	TRUE	TRUE	TRUE	TRUE	TRUE	TRUE	TRUE	TRUE	TRUE	FALSE	TRUE	TRUE
FBtr0333245	FALSE	0.15784666744438286	0.07064145781829409	0.02924419367193371	0.8288816112483094	0.933538273443327	0.9582914161709317	0.8802351175577735	0.7244587743540377	0.5188778196498928	0.32145315108561434	-0.709808439996033	0.6450620687460618	-0.4414638045771121	-0.693381846145722	-0.094598413650076	-0.9944265380035076	-0.9208417847873284	0.22631986928681583	-0.1278191072566798	-0.42895515579243215	1.0196023394158642	-0.5853410124099501	-0.08503400905642065	-0.6357203578882583	-0.32124792964543303	-0.4267165875958144	0.1682036577501568	FALSE	FALSE	TRUE	TRUE	TRUE	TRUE	TRUE	TRUE	TRUE	TRUE	TRUE	TRUE	FALSE	TRUE	TRUE	TRUE	FALSE	TRUE	TRUE	FALSE	TRUE
FBtr0474236	FALSE	-0.458742673086621	-0.45522020299543897	-0.44723313481285426	0.678614700559759	0.5904306011687763	0.3989556770337577	0.1383908312508591	-0.14169504253553886	-0.3094530157764997	-0.4383134739181884	0.9281484892382987	0.3562691476436582	0.24065715317779693	0.8754539163125696	0.36665900749335995	-0.7979612105973575	1.7436642959562534	-0.27220127089064894	0.05967475754080543	-0.47304795888166873	0.996863629299561	-0.27282355360757393	0.777091697603307	0.6911082682953178	0.978834162444643	2.0584841710779047	0.16805899016169945	FALSE	TRUE	TRUE	TRUE	TRUE	TRUE	TRUE	TRUE	FALSE	TRUE	TRUE	TRUE	FALSE	TRUE	TRUE	TRUE	TRUE	TRUE	FALSE	TRUE	TRUE
FBtr0307050	FALSE	-1.5680687249470469	-1.4126439053944213	-1.3011884820780808	-2.347507710052405	-2.484128225468876	-2.4232302249099895	-2.2673796914722577	-1.986681195568691	-1.8531954348576105	-1.7430222914866198	-0.5250842978909386	0.3562691476436582	-0.8378111900704651	-1.056017839310428	0.269127888741414	0.00844197396138848	-0.12689187693145748	-0.29301794548500015	-1.4296633005675208	-0.6494191712386151	-0.29924284732972734	-0.657916697477205	0.032669513797052116	-0.6590587543788257	-0.09989508566676139	-1.0106382689017757	0.1674986579528857	FALSE	FALSE	TRUE	FALSE	FALSE	TRUE	FALSE	FALSE	FALSE	TRUE	TRUE	TRUE	FALSE	FALSE	FALSE	FALSE	FALSE	FALSE	FALSE	FALSE	FALSE
FBtr0084469	FALSE	0.06357022550742966	-0.013181807210416079	-0.011558443325312969	0.7391704236150207	0.7938281508402628	0.7559593239700074	0.6425312361230762	0.5659610395479954	0.41752066156265505	0.24304934203388906	1.0328115862890812	0.3562691476436582	0.42448287186431577	0.8704402928881355	-0.6992619457508069	1.756294673962844	0.07010831000883665	-0.2789003735138851	1.0643588632480847	1.7756849986693974	0.04183780441482221	0.044570306824075485	0.04644592542150898	1.9453969152019879	1.1017242747427713	2.0570562152059364	-0.45637114819698604	FALSE	FALSE	TRUE	TRUE	TRUE	TRUE	TRUE	TRUE	TRUE	TRUE	TRUE	TRUE	FALSE	TRUE	TRUE	TRUE	TRUE	TRUE	FALSE	TRUE	TRUE
FBtr0302233	FALSE	0.4964748360118772	0.20883400571722746	0.06288958237317836	-2.8793955155992825	-2.275842753654417	-1.2874703245857464	-0.2670217274029237	0.3995562105759511	0.7137177470765881	0.6888484030519217	1.4116343081148963	-3.310942548894795	-1.1516451589333723	-2.8152183268975013	1.1452532098439367	-1.2207978032713271	-0.019230403341691866	-0.3466557268911794	0.4028239063211086	-0.7816975805063249	-0.09459445628299762	-0.42096920544426925	-2.2910330578709743	-0.691258833003469	2.0306666415934913	0.03651739146911052	0.16829738604690384	FALSE	FALSE	TRUE	TRUE	TRUE	FALSE	TRUE	TRUE	TRUE	TRUE	FALSE	TRUE	TRUE	TRUE	TRUE	TRUE	TRUE	TRUE	FALSE	TRUE	TRUE
FBtr0305082	FALSE	0.05339617223935376	0.003176565618188094	-0.024686660828147106	0.9136634734453633	0.907579047576582	0.8003900644233406	0.6313906023610372	0.47726250935657494	0.3085854407637207	0.1484340254380168	-0.312094422668359	0.3562691476436582	0.39203872907553483	1.6768871867155852	0.0026894057342528757	1.5543611979049898	2.365756328581501	0.09849739440184718	1.0431331427049733	0.27652969363535335	1.2015120203462908	2.193323890249483	0.4682431436863047	-0.17690397121154086	1.0916359099782191	0.43322834516879954	0.16595417862822823	FALSE	TRUE	TRUE	TRUE	TRUE	TRUE	TRUE	TRUE	TRUE	TRUE	TRUE	TRUE	FALSE	TRUE	TRUE	TRUE	TRUE	TRUE	FALSE	TRUE	TRUE
FBtr0343977	TRUE	2.6240244401226214	2.983096482688107	3.4371789458433666	-4.382127710031671	-3.456428918329596	-2.079106040546932	-0.5005472027598679	0.7546668568214242	1.663541479338309	2.279037184849545	-0.8897581897377087	-3.310942548894795	-0.56923229938908	-2.8152183268975013	1.6922960111126835	-1.1229084328280015	-1.0674532489288648	-0.3467006873114696	-1.479189981834781	-0.7816975805063249	-0.026378325934087704	-0.6566049169219619	-2.8572437182189154	-0.691258833003469	-3.4275670105019986	-1.6040307691374662	0.1682790479018881	FALSE	FALSE	FALSE	FALSE	FALSE	FALSE	FALSE	FALSE	FALSE	FALSE	FALSE	TRUE	FALSE	FALSE	FALSE	FALSE	FALSE	FALSE	FALSE	FALSE	FALSE
FBtr0340401	FALSE	0.592400978484666	0.44406553480796446	0.37090713425435	0.664186357706041	0.8800936213856139	1.033874262392762	1.069116698954185	1.0877991605387913	0.9992776317672009	0.7947863055199803	-0.7533279572080315	-1.6310992240041544	-0.19922149073277481	-1.2540421274978635	0.16470219068127684	-0.8645356572181236	-0.679416627966034	0.4245953227664893	-0.09244290635149391	1.0261073461523753	0.13279264488003542	0.2001018535261614	-0.34486295856766014	-0.6117961991196003	-1.1869697002573851	-0.628235192616073	0.16756589781794337	FALSE	TRUE	TRUE	TRUE	TRUE	TRUE	TRUE	TRUE	TRUE	TRUE	TRUE	TRUE	TRUE	TRUE	TRUE	TRUE	TRUE	TRUE	TRUE	TRUE	TRUE
FBtr0090027	FALSE	-0.11000283267672668	-0.19134977095091782	-0.24369368537821967	0.8964695686350058	0.9499170799796408	0.8989717093774161	0.7389077449445817	0.5022848727935338	0.2617774225582295	0.040541005853643675	-0.6055783218423427	-1.4482233261425863	-2.123727343417837	-0.10358416422432329	0.06719369484417846	-0.5336219934330098	0.31779672195682623	0.7855375768560174	0.7601235354634861	2.437077045007946	0.8149539483691345	2.193323890249483	-0.3772973560131283	0.21459275217325588	0.4458258226576336	0.1111108291045687	0.10807084267193556	FALSE	TRUE	TRUE	TRUE	TRUE	TRUE	TRUE	TRUE	TRUE	TRUE	TRUE	TRUE	TRUE	TRUE	TRUE	TRUE	TRUE	TRUE	TRUE	TRUE	TRUE
FBtr0083949	FALSE	0.6075438652765213	0.47612205082747117	0.39145653202498903	0.21583396749037045	0.4015465871994083	0.6280134629933333	0.7692531606932659	0.9056550936850346	0.9070680334769404	0.769576592490355	-0.5237968349011883	0.3562691476436582	0.42448287186431577	0.8811328668379389	-1.4078202530569004	1.8070869419915592	0.8452558113374219	-0.29337762884732155	0.7247473345583002	0.7615505276169559	-0.86771060023731	-0.436282817578303	0.40058621564237384	0.8597543474201667	-0.22921331170030546	-0.29007198168026044	0.02799020095994549	FALSE	TRUE	TRUE	TRUE	TRUE	TRUE	TRUE	TRUE	TRUE	TRUE	TRUE	TRUE	FALSE	TRUE	TRUE	TRUE	TRUE	TRUE	FALSE	TRUE	TRUE
FBtr0346346	FALSE	-0.3056670718420072	-0.2583986735853746	-0.211415028244525	0.06196997641906388	-0.1031430091892734	-0.24140580894627411	-0.3476275293919579	-0.3388106921652877	-0.35040112061449497	-0.3421310075253673	-0.2817901325092957	0.3562691476436582	0.42448287186431577	0.8769052151013095	-0.4917310961527595	2.2793210807447575	3.4508766966899107	-0.21127990139746128	-0.531107797575799	-0.2525839434354858	-0.9814041508188265	-0.5678315936943137	0.8392866174835663	-0.3792498542379863	0.948190597053833	0.5062042733522978	0.16485796507062173	FALSE	TRUE	TRUE	TRUE	FALSE	TRUE	FALSE	FALSE	FALSE	TRUE	TRUE	TRUE	FALSE	FALSE	TRUE	TRUE	FALSE	FALSE	FALSE	FALSE	FALSE
FBtr0078166	FALSE	0.9634211004555053	0.7393325777376006	0.5821649506323906	-2.0303892298791935	-1.3872551176421677	-0.5335997084750541	0.28812628274499297	0.8948108946410278	1.2142606084712917	1.1813438450878897	-0.6830955140292301	0.3562691476436582	-0.9549874649339641	0.1099162019739487	1.1961088622136948	0.6077534829559248	-0.3240508281657279	0.1459755982282724	-0.14550720770927275	0.3206224967245899	0.6330442674387081	-0.6368996916247229	-2.061305102161346	-0.5923094188569753	-0.8501728102359387	0.06444780457784531	0.1676779642597061	FALSE	TRUE	TRUE	TRUE	TRUE	TRUE	TRUE	TRUE	FALSE	TRUE	TRUE	TRUE	TRUE	TRUE	TRUE	FALSE	TRUE	TRUE	FALSE	TRUE	TRUE
FBtr0345698	TRUE	1.4408129858219194	1.660037289332076	1.6510500148499176	-0.637380002779598	-1.0594912533080028	-1.2750231094435711	-1.2056376124549375	-0.9418457910288498	-0.16141809181831132	0.8186242419653343	1.2043540073823806	0.3562691476436582	-0.93605607423787	0.854821592719369	-0.43505884388912885	-0.9930741363810067	-0.5768731787043976	-0.34184496192013064	0.22240528170466053	-0.6494191712386151	-0.5038912383764571	-0.6578596635400206	0.511324754773177	-0.5493853028670669	-0.7482270393960668	-1.2156822507649394	0.1682790479018881	FALSE	TRUE	TRUE	TRUE	TRUE	TRUE	TRUE	TRUE	FALSE	TRUE	TRUE	TRUE	FALSE	TRUE	TRUE	TRUE	TRUE	TRUE	FALSE	TRUE	TRUE
FBtr0300568	FALSE	-1.0953607441281028	-0.9991127608547886	-0.9317835718006744	0.1495243532321433	-0.20730465644977525	-0.5322913846055414	-0.7696985649161953	-1.0187351124438966	-1.157594726815977	-1.1574154167610362	0.1386855019442532	0.3562691476436582	0.42448287186431577	0.773930042756977	-1.1398726708477798	0.4691806785258271	2.93991292816444	-0.2864986845429247	0.9900688413471944	1.9079634079371073	-0.3901976877949406	2.193323890249483	1.5476148018595983	-0.2049647187357443	1.0437716674622464	2.174459259540838	0.1664268952553002	FALSE	FALSE	TRUE	TRUE	TRUE	TRUE	TRUE	TRUE	TRUE	TRUE	TRUE	TRUE	TRUE	TRUE	TRUE	TRUE	TRUE	TRUE	TRUE	TRUE	TRUE
FBtr0078289	FALSE	0.5731197194688218	0.40806140940379276	0.303454167253231	0.06552394842814886	0.39493962578128783	0.7035627474486391	0.9086853297777465	0.99598758247679	0.9538766592459057	0.7863459224226133	-0.5292937671085853	-0.05511454304265827	0.3408613567146123	0.4845690035115532	1.0919173587085587	-0.5148948849300057	0.12641766102166185	1.4665530629913042	1.3968951517568322	4.024417956220464	1.0423410495321677	2.193323890249483	-0.8485026330912054	-0.48299958791861514	-0.015692163605104528	-0.5841808319471959	0.11942215443666757	TRUE	TRUE	TRUE	TRUE	TRUE	TRUE	TRUE	TRUE	TRUE	TRUE	TRUE	TRUE	TRUE	TRUE	TRUE	TRUE	TRUE	TRUE	TRUE	TRUE	TRUE
FBtr0078246	FALSE	1.0267732620483725	0.785038221226378	0.5787506705827892	-3.888836735293544	-3.211791691386636	-2.067016707394969	-0.7486167907365351	0.24403932574652012	0.9001273638264223	1.1228584570077962	2.568999583877522	0.3562691476436582	0.42448287186431577	0.6991229294628954	1.0907836789343466	-0.36379955017282384	-0.008647474304189374	-0.35052232303613445	0.32853388442021825	-0.5612335650601419	1.3152055709278072	-0.355437211619298	-2.501272319912822	0.9429724111665188	0.6440314298586551	0.978151372380967	0.16555888972455599	FALSE	FALSE	TRUE	TRUE	FALSE	TRUE	TRUE	TRUE	TRUE	TRUE	TRUE	FALSE	FALSE	TRUE	TRUE	TRUE	FALSE	FALSE	FALSE	FALSE	TRUE
FBtr0343724	TRUE	2.2265489044367284	2.4154081241070458	2.5689340706879706	-0.8501409929969127	-0.5492298773541386	-0.12458122341172409	0.2228722350067588	0.6098994842869434	1.2058913338700583	1.8131368928864249	-0.8897581897377087	0.3562691476436582	0.42448287186431577	0.854821592719369	1.4881086460693105	-0.9749731484788006	-0.8437477388598285	-0.34795957907959446	-0.11366862689460544	-0.47304795888166873	-0.23102671698081745	-0.6565478829847774	-0.952997852416731	-0.6290000739613631	-0.9565903584115419	-1.0321225423756744	0.16828719818856178	FALSE	TRUE	TRUE	TRUE	TRUE	TRUE	TRUE	TRUE	TRUE	TRUE	TRUE	TRUE	TRUE	TRUE	TRUE	FALSE	TRUE	TRUE	FALSE	TRUE	FALSE
FBtr0079860	FALSE	0.3908071101321251	0.27157419088302437	0.20787608397977217	0.7550577413879123	0.8849668985172995	0.9293746382842205	0.8764151424966681	0.8180415948313389	0.7214921405699682	0.556267944294749	-0.38024914459334	1.2565531381352535	0.10155145004334756	-0.14711144500741777	0.6536649593108239	-0.23934617949253548	-0.5415800095987299	0.48286402746255663	-0.7964293043646932	-0.2084911403462492	0.9741249191832576	0.33923614328770835	0.08048697859989755	-0.5651923774567209	0.25510005252320056	-0.3646002816684264	0.15340681229413747	FALSE	FALSE	TRUE	TRUE	FALSE	TRUE	TRUE	TRUE	TRUE	TRUE	TRUE	TRUE	TRUE	TRUE	TRUE	TRUE	FALSE	FALSE	TRUE	TRUE	TRUE
FBtr0330675	FALSE	-0.30091536979310834	-0.4118371965655012	-0.46133361979262427	0.7584376200038717	0.711449645774375	0.5834067017209199	0.3471241943843816	0.136399779866704	-0.015383849170171889	-0.17963811716819753	-0.4841377619911871	0.3562691476436582	0.42448287186431577	0.854821592719369	-0.36393065670726604	1.0285295348592352	-0.1639080150611292	-0.31253076789093626	-0.15965768807134711	-0.5612335650601419	-0.9814041508188265	-0.6576315277912826	0.04958811309993536	2.554166699518924	-0.19856271558980076	-0.5271842360004598	0.11636172179071037	FALSE	FALSE	TRUE	TRUE	TRUE	TRUE	TRUE	TRUE	FALSE	TRUE	TRUE	TRUE	FALSE	TRUE	TRUE	TRUE	FALSE	TRUE	FALSE	TRUE	TRUE
FBtr0306522	FALSE	0.7768737061825431	0.6527921966320605	0.5993067733842627	0.5315467635499265	0.7503334613000852	0.9354648250939043	1.0518889743538824	1.128481717478211	1.111435303454748	0.9584223570390502	-0.6389081478744704	0.8643675260621421	0.42448287186431577	1.1727679380671248	0.5155875934748844	-0.3988151650636241	0.6788810648526656	0.49653199523076996	1.304917029403349	1.6874993924909243	0.6330442674387081	1.0657629521122485	-0.4056920533943684	-0.38253400687524275	-1.0475540118666216	-0.9073378409880558	0.16531438112434638	FALSE	TRUE	TRUE	TRUE	TRUE	TRUE	TRUE	TRUE	TRUE	TRUE	TRUE	TRUE	TRUE	TRUE	TRUE	TRUE	TRUE	TRUE	TRUE	TRUE	TRUE
FBtr0082279	FALSE	-1.0809090828932941	-0.952560826217384	-0.8571582951876644	0.5960709483357682	0.21450107111457642	-0.243584561605641	-0.6626336585501841	-0.9298877531198855	-1.1362617138329274	-1.1734784991413505	0.7014188426758929	0.3562691476436582	0.4046015307963916	0.5289422241432074	-0.566208673963488	-0.279598277619746	1.4956349683226338	-0.25466670697748056	1.0325202824334174	-0.47304795888166873	-1.0723589912840397	-0.23726289377304863	0.9566113983265931	1.3250213391670167	1.4545921800643735	3.2842856334357378	0.10727007700624903	FALSE	TRUE	TRUE	TRUE	FALSE	TRUE	TRUE	TRUE	TRUE	TRUE	TRUE	TRUE	FALSE	TRUE	TRUE	TRUE	TRUE	TRUE	FALSE	TRUE	TRUE
FBtr0073650	FALSE	1.6417603887196832	1.4828644625425833	1.4303627663504004	-1.294820590373342	-0.8827200013438355	-0.25237201507739226	0.48878994038094975	1.1930029067894818	1.6495022041094454	1.7453512117570495	-0.05464396007048279	0.15874855613864267	0.42448287186431577	-1.916590600176595	0.17676053379116544	-0.507220040525222	0.021706481862202087	-0.2613208491804265	-1.2315565754984796	-0.5171407619709053	-0.11733316639930091	-0.18188294076691536	-1.0996560944594553	-0.6405518116834032	-0.07269827137771341	-0.25548634976251333	0.16819550746348316	FALSE	TRUE	TRUE	TRUE	FALSE	FALSE	FALSE	FALSE	FALSE	FALSE	FALSE	TRUE	FALSE	FALSE	TRUE	FALSE	FALSE	FALSE	FALSE	FALSE	TRUE
FBtr0345291	FALSE	-2.0583849913154695	-1.7636441692546738	-1.5758675722032525	-2.161485618569637	-2.7743131595971366	-3.1027880592931263	-3.0816435366543686	-2.9388809138516616	-2.731147825424105	-2.4029269215939504	3.5487882691002324	0.3562691476436582	0.19074553413407877	-0.99497308496192	1.002127914776677	-0.3839825218150895	0.247732295278579	-0.3448573100795724	1.053746002976529	-0.5612335650601419	-0.29924284732972734	-0.5751319376539276	2.4482559238527726	0.6199624830753567	1.328904513532678	3.272882296681606	0.16688738645236165	FALSE	TRUE	TRUE	TRUE	TRUE	TRUE	TRUE	TRUE	TRUE	TRUE	TRUE	TRUE	FALSE	TRUE	TRUE	TRUE	TRUE	TRUE	FALSE	TRUE	TRUE
FBtr0114516	FALSE	-0.11772874383911852	-0.18786495234876613	-0.21813978174613707	0.6280404391097543	0.68467013218061	0.6436586139473872	0.44798520216878607	0.2792692628248388	0.10223993818528464	-0.035955689991448506	-0.8897581897377087	0.3562691476436582	-0.20414493241037188	-1.1033084076826893	0.8760384433482983	-0.945562518390579	-0.9891810715333192	-0.29661477910821415	-0.7009135619206913	-0.6053263681493785	-0.09459445628299762	-0.6576600447598748	0.37119715738227077	-0.6657946517666816	-0.04178226424266644	-0.7151985300664038	0.1663413172452268	FALSE	FALSE	TRUE	FALSE	TRUE	FALSE	TRUE	FALSE	FALSE	FALSE	FALSE	TRUE	FALSE	FALSE	TRUE	FALSE	TRUE	FALSE	TRUE	FALSE	TRUE
FBtr0080760	FALSE	-1.0832254749030727	-0.976484962687861	-0.8861089985062814	0.26481985203846636	-0.08057854976178416	-0.44519160707856564	-0.7468599011014326	-0.9649482355142911	-1.1239030249991122	-1.1580296546542115	-0.28854859810439165	-1.4739147953192915	0.42448287186431577	0.6998738497934035	-1.1830391719361384	-0.29601118095504214	2.4056906144609393	-0.2092117220641132	0.052599517359768255	-0.34076954961395894	-0.1400718765156042	0.8833399040276788	0.6875767615596555	1.218235726196381	1.1966791711029354	2.9507167566878603	0.16803453930167847	FALSE	FALSE	TRUE	TRUE	FALSE	TRUE	FALSE	FALSE	FALSE	TRUE	TRUE	TRUE	FALSE	TRUE	TRUE	TRUE	FALSE	FALSE	FALSE	FALSE	TRUE
FBtr0342773	TRUE	1.9069701080159274	2.2361584811516786	2.2824304854227084	0.4718983121229615	0.2170804917877827	-0.10528476486691658	-0.356247311217703	-0.2652349372324154	0.33074618184644766	1.2367268928525463	0.8140114938391958	0.3562691476436582	0.42448287186431577	-0.03229788118381098	-0.7785397406113799	0.15263433859743988	0.9326991359183521	-0.14797562962889432	0.15519049998480736	-0.5171407619709053	-0.026378325934087704	0.18276353662207848	0.4437872357373637	-0.32628154141075055	-0.5545941364352417	-0.26078544988787483	0.16091118874890464	FALSE	FALSE	TRUE	TRUE	TRUE	TRUE	TRUE	TRUE	FALSE	TRUE	TRUE	FALSE	FALSE	TRUE	TRUE	TRUE	FALSE	FALSE	FALSE	FALSE	TRUE
FBtr0479907	FALSE	-0.2746023874272198	-0.3672608668337854	-0.43973421313083144	0.5091494957981941	0.6304474179662796	0.6289687761164178	0.5123383343904317	0.3668205650124199	0.12076275528205395	-0.13534624982205698	0.7484955291005474	0.3562691476436582	0.42448287186431577	0.8760132268048975	0.48356216561461185	0.5555083969378212	-0.8072398954306499	-0.2996720876879461	0.7707363957350419	-0.16439833725701258	-0.25376542709712074	-0.6559775436129326	-0.6118784076946581	2.247320443840929	0.3816502941039457	1.8952069662676878	0.13237703510444104	FALSE	TRUE	TRUE	TRUE	FALSE	TRUE	TRUE	TRUE	TRUE	TRUE	TRUE	TRUE	FALSE	TRUE	TRUE	TRUE	TRUE	TRUE	FALSE	TRUE	TRUE
FBtr0344315	FALSE	-0.8599437548266459	-0.8263847527310729	-0.7701776284569137	0.743066185144223	0.4915265757801001	0.1479730125835628	-0.17657673410920618	-0.48530054144215135	-0.7388433411838382	-0.8780822581140059	-0.6079889897697469	0.3562691476436582	0.42448287186431577	-0.2844077194364442	-0.8249806658121367	-0.2728163481598127	-1.1003091441073063	-0.3092486572097535	-0.10659338671356827	-0.6494191712386151	-0.7767557597720968	-0.6581733501945352	0.38945465812855296	-0.6208821497936788	-1.3783101259999255	-0.1573818813682463	0.16070539401039488	FALSE	FALSE	TRUE	TRUE	TRUE	TRUE	TRUE	TRUE	FALSE	TRUE	FALSE	TRUE	FALSE	TRUE	TRUE	TRUE	TRUE	TRUE	TRUE	TRUE	TRUE
FBtr0345216	FALSE	-0.22043106329217635	-0.30126332166709463	-0.3114703091833475	0.7756053084296344	0.8697825586625251	0.8440243167260695	0.667028808079032	0.4184618665056805	0.11493337337528789	-0.10070185393557309	-0.6963553426131688	-2.3624772060448653	0.42448287186431577	-0.014844053609360553	0.17128718310453236	1.016936874855713	-0.22174030342946413	-0.22175567932507215	0.579704910847038	0.056065678189170375	0.6785216876713147	-0.6494471578053093	-0.1115325160446934	0.8504051583841064	0.7489497078712425	0.8742113297572381	-0.15341887982225136	FALSE	FALSE	TRUE	TRUE	TRUE	TRUE	TRUE	TRUE	TRUE	TRUE	TRUE	TRUE	FALSE	TRUE	TRUE	TRUE	FALSE	FALSE	FALSE	FALSE	TRUE
FBtr0079560	FALSE	-0.8369218526050833	-0.8025892854377343	-0.720287348215865	0.0004425454269966196	-0.13144653101242876	-0.29028222855455427	-0.44673514898165656	-0.5306290062267461	-0.6782600084553537	-0.7836785484196505	0.32855977802853326	0.3562691476436582	0.42448287186431577	0.854821592719369	1.3577239370586711	2.5272499033797877	0.40204380834759296	-0.3493533521085899	1.1598746056920868	-0.3848623527031956	-1.0041428609351297	-0.6066717049169468	0.8572500769819867	1.8477007793696152	1.2220201260830703	2.311751970994406	0.08993441725138639	FALSE	FALSE	TRUE	TRUE	TRUE	TRUE	TRUE	TRUE	TRUE	TRUE	TRUE	TRUE	FALSE	TRUE	TRUE	TRUE	FALSE	TRUE	FALSE	FALSE	TRUE
FBtr0301629	FALSE	-0.9447079424590418	-0.8730164914791801	-0.831975659557095	0.6729167232009199	0.36533180543299665	-0.005156941956982123	-0.40305942055699917	-0.6525535978558147	-0.8598043601288645	-0.9882792218929916	-0.0885326534482833	0.3562691476436582	0.42448287186431577	0.8716453381389005	-0.40911479893668073	0.9941089272779697	2.8228069805042493	-0.2556558362238644	1.0183698020713432	0.23243689054611674	0.4511345865082817	2.193323890249483	0.5941272678371418	0.9475943384282698	1.1218042111078788	1.8795554376598036	0.16805695259003103	FALSE	FALSE	TRUE	TRUE	TRUE	TRUE	TRUE	TRUE	TRUE	TRUE	TRUE	TRUE	FALSE	TRUE	TRUE	TRUE	TRUE	TRUE	FALSE	TRUE	TRUE
FBtr0331515	FALSE	1.005749231432586	0.7992724321489891	0.6587535087401953	-0.8720702801814607	-0.3799077548426335	0.2116429049521269	0.7574615501947666	1.1643485817466623	1.3470728264718659	1.2485421207797842	-0.5482800565301371	0.13025546361739246	0.42448287186431577	1.4059111908133566	1.0297933292110377	0.6719109939579653	-0.4288203244288801	0.3526586503022087	-0.1985715090670516	-0.120305534167776	1.1332958899973808	0.3015367108087649	-0.962741420012196	-0.37638930127726516	0.5535633493628377	-0.4218063766685411	0.06507196775340403	FALSE	FALSE	TRUE	TRUE	TRUE	TRUE	TRUE	TRUE	TRUE	TRUE	TRUE	TRUE	TRUE	TRUE	TRUE	TRUE	TRUE	TRUE	TRUE	TRUE	TRUE
FBtr0332259	FALSE	0.4045944229804542	0.34861718979918144	0.2954214198898878	0.19049339757278427	0.35470196450056557	0.5449545608466113	0.7064368467992647	0.7854239930336434	0.6851911253127169	0.5342627873621997	0.6620165671102615	0.3562691476436582	0.42448287186431577	0.29088173804979783	-0.3109870176828052	0.29947066687127266	-0.07447439944004584	-0.3051572589633475	0.9865312212566758	-0.29667674652472237	1.1332958899973808	-0.6552931363667188	0.023138868174281523	2.145386209798048	-1.4876805834424502	-1.1339135371716267	0.13278047429478693	FALSE	TRUE	TRUE	TRUE	TRUE	TRUE	TRUE	TRUE	TRUE	TRUE	TRUE	TRUE	FALSE	TRUE	TRUE	TRUE	TRUE	TRUE	FALSE	TRUE	TRUE
FBtr0112571	FALSE	0.7469434351366179	0.5986636869888661	0.505120895925107	-0.7954047433269525	-0.38415387127200595	0.1249734819299893	0.572509420838579	0.8758067619212023	0.9974121117677571	0.9164849008401459	-0.7132470471719633	-0.7955727205059853	-0.14314977253066646	-1.1637601586782536	0.9466039273186198	-0.5243080885645293	-0.8737474741181542	0.3862890446792599	-1.0016112696147714	-0.6053263681493785	1.1105571798810774	-0.6548083479006507	-1.4462163487928243	-0.6315632057940932	-0.7915876380822662	-0.6183152996647799	-0.029913510713031305	FALSE	TRUE	TRUE	TRUE	TRUE	FALSE	TRUE	TRUE	TRUE	TRUE	TRUE	TRUE	TRUE	TRUE	FALSE	TRUE	TRUE	TRUE	TRUE	TRUE	TRUE
FBtr0332986	FALSE	0.5265971335842407	0.3453650443301983	0.22690698186353783	-0.4199329206921869	-0.007648556705345233	0.4230432483879503	0.748315344531821	0.9072916935054322	0.9141076246149019	0.7511482719060296	-0.698960943769562	0.6021121568575262	0.17489895053704235	-0.11587904387225902	1.1440946897808921	0.16418428959576725	-0.721311827067253	3.1221755797567226	1.3226051298559418	0.27652969363535335	1.1105571798810774	0.42170721645647113	-1.203851298112701	-0.5841539925037892	-0.09616085892922548	-0.8626560840391344	0.0650984561850934	TRUE	TRUE	TRUE	TRUE	TRUE	TRUE	TRUE	TRUE	TRUE	TRUE	TRUE	TRUE	TRUE	TRUE	TRUE	TRUE	TRUE	TRUE	TRUE	TRUE	TRUE
FBtr0074546	FALSE	0.33049837438635465	0.22268907669785648	0.16384208116431398	0.6494991380292342	0.7856417036842874	0.8662150476576501	0.8597015785806454	0.7885263348748651	0.6741782282379875	0.5004286392585442	-0.744983673316697	0.25774554966209395	-0.5801408806216151	-1.5457058485760649	0.5281778584418018	-0.947912286692315	-0.811142027786832	0.377341921041515	-1.1042022522398105	-0.6494191712386151	1.3152055709278072	-0.5495236998580946	-0.23089778305747613	-0.6290254331968547	-0.6788699821521073	-0.8380516556205609	0.163189193874191	FALSE	FALSE	TRUE	FALSE	FALSE	TRUE	TRUE	TRUE	FALSE	TRUE	TRUE	TRUE	TRUE	FALSE	TRUE	TRUE	FALSE	TRUE	TRUE	FALSE	TRUE
FBtr0073968	FALSE	-1.294391701216775	-1.1077564437728513	-0.9815653353429924	-0.8103688971249411	-1.2626345442879305	-1.604485725465223	-1.8005379464202105	-1.7073306040054124	-1.6373454338148354	-1.4992839982723947	0.4540934187315235	0.3562691476436582	0.42448287186431577	0.854821592719369	-0.9150276428241021	2.0718774288411126	-0.4633407496150187	-0.32867155877510923	-0.007540024179047765	0.01197287509993378	-1.777259004889442	-0.6562912302674472	1.2846374992757208	1.4159956038236148	0.9308952144620398	1.6793343506581009	-0.1366231765595183	FALSE	FALSE	TRUE	TRUE	FALSE	TRUE	FALSE	FALSE	TRUE	TRUE	TRUE	TRUE	FALSE	FALSE	TRUE	FALSE	TRUE	FALSE	FALSE	TRUE	TRUE
FBtr0076996	FALSE	-0.16987596410285538	0.18372897674096605	0.5283648479709719	-1.922537199435258	-2.3330752165907525	-2.414032676075382	-2.130133346992497	-1.6837843414726248	-1.1355803047233626	-0.6079324723597944	-0.8897581897377087	0.3562691476436582	0.42448287186431577	-1.9166260785377007	-1.3994351106500378	-0.942993537356444	-1.1069154699058021	-0.3378884449345952	-1.4155128202054463	-0.6935119743278517	-0.026378325934087704	-0.6580022483829817	2.0276203253923484	-0.6285284939334539	1.1250846208522292	0.25986440466547034	0.16828719818856178	FALSE	FALSE	FALSE	FALSE	FALSE	FALSE	FALSE	FALSE	FALSE	FALSE	TRUE	TRUE	FALSE	FALSE	FALSE	FALSE	FALSE	FALSE	TRUE	FALSE	FALSE
FBtr0085481	FALSE	-1.7740993726121856	-1.5472881387994564	-1.4029400305570714	-0.9237653523347599	-1.5910754935150697	-2.086215464260038	-2.2832898033795024	-2.35358939432714	-2.2809099547685707	-2.051533791451961	0.5659499964405628	0.3562691476436582	0.42448287186431577	0.854821592719369	-1.8552792275720529	-0.5383731702568958	0.035070500831388726	-0.31842058294894926	-0.7186016623732843	-0.2084911403462492	-2.6868074095415744	0.9184728093333204	2.0222014932371364	-0.160846878371777	1.0797660072405106	1.140261387704463	0.16825663461353557	FALSE	FALSE	FALSE	FALSE	TRUE	TRUE	TRUE	TRUE	TRUE	FALSE	TRUE	FALSE	FALSE	TRUE	FALSE	FALSE	FALSE	FALSE	FALSE	FALSE	FALSE
FBtr0079567	FALSE	0.4482489015115382	0.2734980275003616	0.15730110290459673	-0.12524029326092384	0.20482950418551382	0.5340716058939329	0.7609279543644556	0.8789364111874235	0.8495291989035302	0.6733012082878861	-0.5147922467588978	1.2639040425369248	0.345826367584381	0.6989061686398675	1.0419306319852941	-0.20834594570790735	0.8222754820168505	0.7979466528561058	0.8874778587221553	3.936232350041991	1.065079759648471	2.193323890249483	-1.060396122986344	-0.2463176910578888	0.026394200571686885	-0.7469943779496258	-2.430708817453008	FALSE	TRUE	TRUE	TRUE	TRUE	TRUE	TRUE	TRUE	TRUE	TRUE	TRUE	TRUE	TRUE	TRUE	TRUE	TRUE	TRUE	TRUE	TRUE	TRUE	TRUE
FBtr0089642	FALSE	-0.5980312945551904	-0.543563162816952	-0.4799314016168459	0.5109635090822787	0.30849184267472046	0.011544828513228451	-0.2195997859794988	-0.3929129490212269	-0.544746056908989	-0.6268024159548891	0.6342857230280524	0.3562691476436582	0.42448287186431577	-0.03468164269411655	-0.8080325862445877	0.4251618954248988	-0.5244613264275175	-0.27660739207908613	0.12335191917014005	-0.34076954961395894	0.08731522464742882	-0.6180499753852512	0.9957037846980661	0.4001131723409044	0.18847146761984612	0.7914921978661319	0.1607420703004263	FALSE	FALSE	TRUE	TRUE	TRUE	TRUE	TRUE	TRUE	FALSE	TRUE	TRUE	TRUE	FALSE	TRUE	TRUE	TRUE	TRUE	TRUE	FALSE	TRUE	TRUE
FBtr0076499	FALSE	-0.4708819263912225	-0.4793247667747941	-0.4709851975131605	0.8961710442253853	0.7077499443104004	0.4364437854137782	0.11275170694360571	-0.10658221716489005	-0.2970299295674845	-0.4192393369337931	-0.020197232137884335	0.3562691476436582	0.3581381911695055	0.043547372768209275	-1.640887922767777	0.9073973830730614	0.3824543437840585	-0.1787285571073743	0.5478663300323707	-0.47304795888166873	-0.41293639791124387	0.021015290766883896	0.4273846591403295	0.7361933716286071	1.1167334480605366	0.9615228025128655	0.02929220925606176	FALSE	FALSE	TRUE	TRUE	FALSE	TRUE	TRUE	TRUE	TRUE	TRUE	TRUE	TRUE	FALSE	TRUE	TRUE	TRUE	TRUE	FALSE	FALSE	TRUE	TRUE
FBtr0301399	FALSE	-0.1453520630908475	-0.21680344005169114	-0.2542608060193889	1.018885222703421	1.0549346818086593	0.9503259518029263	0.7342899232880152	0.47974152852154056	0.2168725330391041	-0.010597983940344165	-0.8360597956812521	0.3562691476436582	0.2651700280986774	0.7281998566876899	-0.15176193916168235	0.4261557230849741	-0.2552504516519713	0.056054757647921616	1.0961974440627522	2.3047986357402364	-0.11733316639930091	-0.6551790684923499	-0.10831726474558931	-0.44916821385602945	0.41298765794689024	-0.03992692089497866	0.06897391749841601	FALSE	TRUE	TRUE	TRUE	TRUE	TRUE	TRUE	TRUE	TRUE	TRUE	TRUE	TRUE	TRUE	TRUE	TRUE	TRUE	TRUE	TRUE	FALSE	TRUE	TRUE
FBtr0071792	FALSE	-0.0222993486376784	-0.12213363050474328	-0.19365000103934207	0.8347220149439659	0.9104107426296917	0.8716564553930316	0.7377992542259982	0.5499305555067484	0.34811500046808863	0.13651614174935248	-0.03565809559937107	0.40525725737436735	0.42448287186431577	1.3873735083924794	0.2948264838624597	0.6005592400670767	0.032428386033978344	0.28791564508435613	0.9440797801704528	1.511128180133978	-0.32198155744603063	2.193323890249483	-0.2986978526777711	0.08052549357611674	-0.03002613071716796	-0.6053052927467697	-0.09089395560531259	FALSE	TRUE	TRUE	TRUE	TRUE	TRUE	TRUE	TRUE	TRUE	TRUE	TRUE	TRUE	TRUE	TRUE	TRUE	TRUE	TRUE	TRUE	FALSE	TRUE	TRUE
FBtr0073674	FALSE	-0.2636817550982494	-0.3160507339837606	-0.34486995493890593	0.5591720265710927	0.6241768379465618	0.5967708773015943	0.5420946642427629	0.42900482184427363	0.1841402904929285	-0.06748373177855882	0.4689557863292854	0.3562691476436582	0.3685170553014999	-2.2858061070880056	-0.25286532983670096	-1.0685452888994629	-0.25158524468907373	-0.3129354116735478	-1.3730613791192232	-0.7376047774170883	-1.026881571051433	-0.6475365209096291	-0.12003243556630566	-0.6275407813552439	-0.6324317547293175	-0.9136123006363479	0.1682790479018881	FALSE	FALSE	FALSE	TRUE	FALSE	TRUE	FALSE	FALSE	FALSE	FALSE	FALSE	FALSE	FALSE	FALSE	FALSE	FALSE	FALSE	FALSE	FALSE	FALSE	FALSE
FBtr0071779	FALSE	-1.4077365896959846	-1.2674211451647701	-1.1890641185805195	0.7527469522508872	0.30958948069396586	-0.18913891556094273	-0.6997741224542279	-1.082377951043976	-1.3819769274380704	-1.482774862018885	0.1784519913559558	0.9168286498288223	-0.9651035807371513	-0.6767685419889129	-1.3598039462512332	-0.18947250792075856	-1.0852137172303564	-0.2626247013688416	-1.323534697851963	-0.6494191712386151	-1.095097701400343	-0.6581733501945352	0.5580844680980814	-0.6133735383951912	0.4810623666267643	0.9955699659089478	0.16031214267839106	FALSE	FALSE	FALSE	FALSE	FALSE	TRUE	FALSE	FALSE	FALSE	FALSE	TRUE	FALSE	FALSE	FALSE	TRUE	FALSE	FALSE	FALSE	FALSE	FALSE	TRUE
FBtr0343979	TRUE	2.0091306003990343	2.0811948610205815	1.9945500972096877	-1.000255991632414	-0.8045784699993127	-0.5224467346976607	-0.013717465417968618	0.4196682922356706	1.1042892859079732	1.7377472305122428	-0.8897581897377087	0.3562691476436582	0.42448287186431577	0.854821592719369	0.16580603221178303	-0.7696502171594116	-0.7736238094740941	-0.3491735104274292	-1.2492446759510727	-0.0762127310785394	-0.9586654407025231	-0.6574889429483214	-1.1185909032008339	-0.4078414902319214	-2.8762485427123075	-1.4509809193560517	0.1673336146477442	FALSE	FALSE	TRUE	TRUE	FALSE	TRUE	FALSE	FALSE	FALSE	FALSE	TRUE	FALSE	FALSE	FALSE	TRUE	FALSE	FALSE	FALSE	FALSE	FALSE	FALSE
FBtr0333123	FALSE	0.013724823954159396	-0.07527510114316899	-0.10626701249662347	0.5667228524791361	0.6654490046454739	0.7211852462520132	0.7178998115860739	0.5787814290939812	0.3975635904454461	0.18741372117221558	0.35228139597305813	0.3562691476436582	-0.08486875801858232	0.8817600367216458	0.5701010106363988	1.3320982910177022	-0.05885571944542664	-0.3052022193836377	1.0219074221618618	-0.120305534167776	-0.0036396158177844	2.028467294817734	-0.44103303708785585	0.7918115529050412	-0.15652354974208643	1.440146592389349	0.12524960940833035	FALSE	TRUE	TRUE	TRUE	TRUE	TRUE	TRUE	TRUE	TRUE	TRUE	TRUE	TRUE	FALSE	TRUE	TRUE	TRUE	TRUE	TRUE	FALSE	TRUE	TRUE
FBtr0083594	FALSE	-0.2836727756574595	-0.2974718360503253	-0.3213439901244962	0.7233973556170685	0.6729015143500714	0.5466821854316324	0.3505844320431688	0.11193758567525003	-0.08612609554019689	-0.24077353366795287	-0.40051427819814805	0.3562691476436582	0.42448287186431577	0.306674490427042	0.14735113287613946	1.0685550790058551	-0.04094666228348475	-0.30380844635464227	0.056137137450286846	-0.42895515579243215	-1.7545202947731389	-0.65378173703133	0.051383367309469435	2.3671426000005478	0.3561852381166631	-0.13944870714295732	0.14782182835101587	FALSE	FALSE	TRUE	TRUE	TRUE	TRUE	FALSE	FALSE	TRUE	TRUE	TRUE	FALSE	FALSE	TRUE	TRUE	TRUE	FALSE	FALSE	FALSE	FALSE	TRUE
FBtr0303004	FALSE	-1.482395547108521	-1.3114447415078507	-1.2399063915893944	-3.434913076755322	-3.6678049102962857	-3.4968740108433076	-3.0344950088657	-2.4909952864747944	-2.051037148502263	-1.7068185639691393	1.2008344910846998	0.3562691476436582	0.028299051067221335	-2.8152183268975013	-1.3526252785707735	-0.8272075306214401	-0.3098756456684389	-0.3417550410795503	-1.4225880603864836	-0.7816975805063249	-1.6408267441916222	-0.3975852911986311	2.7711620701633146	-0.6277281805918768	0.7806318686954782	-0.4354966696227439	0.16828923576023017	FALSE	FALSE	TRUE	FALSE	FALSE	FALSE	FALSE	FALSE	FALSE	FALSE	TRUE	FALSE	TRUE	FALSE	TRUE	FALSE	FALSE	FALSE	FALSE	FALSE	FALSE
FBtr0340165	FALSE	0.16401725121236022	0.16170574750407687	0.20394583118681614	0.7802190299825819	0.8208117800777802	0.7764232577313409	0.630108945067579	0.5108601198365093	0.3744293716519869	0.22749465881561293	0.38669398582856424	0.3562691476436582	0.42448287186431577	0.7021732774439564	0.11385059794568242	2.1413423149973276	0.4615064002334809	-0.22000222293375532	0.8061125966402278	0.9820145430631388	0.2919636156941586	-0.5842003336662603	0.23011111754792868	0.5595845218799739	-1.018415283324071	-0.08295662072658595	-2.455807625264526	FALSE	FALSE	TRUE	TRUE	TRUE	TRUE	TRUE	TRUE	TRUE	TRUE	TRUE	TRUE	FALSE	TRUE	TRUE	TRUE	TRUE	TRUE	FALSE	TRUE	TRUE
FBtr0333275	FALSE	-0.2994005189774196	-0.3258142955177973	-0.3300398203882332	0.9940124970594255	0.9685084945868695	0.8403300135656379	0.6114523655510524	0.29276048614709965	0.004388083127278292	-0.1966524898055056	-0.6054700752160922	-0.5812636687648772	0.14697992195543824	-0.513574524442986	-0.009788703456027472	-0.9291392618037146	-0.4559120855693157	-0.0018093032655341183	-0.20918436933860735	-0.3848623527031956	-0.6403234990742769	-0.6045329322725287	-0.01471025796141995	-0.5504576123177685	0.4984776847033072	-0.7743403256366178	0.1681282675984255	FALSE	TRUE	TRUE	TRUE	TRUE	TRUE	TRUE	TRUE	FALSE	TRUE	TRUE	TRUE	FALSE	TRUE	TRUE	FALSE	TRUE	TRUE	FALSE	TRUE	TRUE
FBtr0334460	FALSE	0.8356867255556121	0.7890896489465955	0.796360412988085	0.47315431425731225	0.6397846711297247	0.8003048946722714	0.8757486276340178	0.9941381408425268	1.0336288029551473	0.9286215514270865	-0.01806747839269611	-0.5718991019967562	-0.24977802267997237	-1.4110565715670345	-0.8935761779299286	-0.684361743425866	1.2263360426040297	-0.26694090171669843	-1.3624485188476674	-0.7376047774170883	0.5420894269734949	-0.31077963880384757	0.12907125023579302	-0.6614092424912081	0.3607588079365347	0.2060796507722304	0.1682647849002092	FALSE	FALSE	FALSE	TRUE	FALSE	TRUE	FALSE	FALSE	FALSE	FALSE	TRUE	TRUE	FALSE	FALSE	TRUE	FALSE	FALSE	FALSE	TRUE	FALSE	FALSE
FBtr0337024	FALSE	0.1217852364083697	-0.03786024732076889	-0.21023532078679133	0.7224669131118595	0.8241852913306531	0.8618662708723772	0.8164896618980712	0.7070373825311196	0.5345294666793242	0.3378550926588867	-0.732056469568396	-2.5171579904331134	-1.1114883127682171	-1.769302772164992	0.33101714077634814	-0.794209702250189	-1.013055261465642	-0.2415832246730395	-1.4862652220158181	-0.6935119743278517	0.20100877522894534	-0.658144833225943	-0.1441224601602893	-0.5397341429471286	-0.4175014964276168	-0.9569179577424755	0.16633724210189	FALSE	FALSE	FALSE	FALSE	FALSE	FALSE	FALSE	FALSE	FALSE	FALSE	FALSE	FALSE	FALSE	FALSE	FALSE	FALSE	FALSE	FALSE	TRUE	FALSE	FALSE
FBtr0100153	FALSE	0.6046575406561439	0.5142302592637159	0.4960622954334469	0.5016759920504529	0.5906778814189839	0.6615840828262022	0.7007501171236921	0.754434608271312	0.749484963154054	0.6880132246673947	0.3557012796884069	0.8696787851590421	0.42448287186431577	0.8758232517729706	-0.36124848308286084	0.5392551728420383	2.0537691810983967	-0.2156410621656083	1.25185272804557	4.553531593291303	-0.6630622091905802	2.193323890249483	0.5708525257262181	2.1146853342018312	1.040908151689141	0.30098124302743207	0.16728063778436547	FALSE	TRUE	TRUE	TRUE	TRUE	TRUE	TRUE	TRUE	TRUE	TRUE	TRUE	TRUE	TRUE	TRUE	TRUE	TRUE	TRUE	TRUE	TRUE	TRUE	TRUE
FBtr0305214	FALSE	0.25711937173558913	0.16393731177079843	0.10007496759072705	0.896551140050835	0.9738168538711228	0.9604223760790179	0.8605074466130733	0.7451517751676999	0.5854752408620045	0.41292303441174677	-0.6395011441508798	-1.1191342032634417	-1.5268594732396863	-0.6819539369590246	0.16565902228763776	-0.34683342536186995	0.13035368652093524	0.9455966730890418	1.138648885148975	2.437077045007946	1.3152055709278072	2.193323890249483	-0.1939784970776357	-0.4828641126583756	0.3452672857007929	-0.5477825989477538	-0.15520175503211323	FALSE	TRUE	TRUE	TRUE	TRUE	TRUE	TRUE	TRUE	TRUE	TRUE	TRUE	TRUE	TRUE	TRUE	TRUE	TRUE	TRUE	TRUE	TRUE	TRUE	TRUE
FBtr0310089	FALSE	-1.5062499421803932	-1.3938302813930428	-1.3509118011743069	-1.625804388162769	-1.6352372673813522	-1.562176981108018	-1.5648637318188416	-1.6117860766488745	-1.7204207839774606	-1.6383872915246338	2.7958792771936483	0.3562691476436582	0.42448287186431577	-2.8152183268975013	0.9428686416643006	-1.1855634734183393	1.0089816476090294	-0.3649096575289906	-0.6160106797482451	-0.7816975805063249	0.31470232581046187	2.193323890249483	-1.006299307591792	-0.4677439586366858	-2.8954232336023473	-1.4592161696160795	0.16829942361857225	FALSE	FALSE	TRUE	TRUE	FALSE	TRUE	TRUE	FALSE	FALSE	TRUE	FALSE	FALSE	FALSE	TRUE	TRUE	TRUE	FALSE	FALSE	FALSE	FALSE	TRUE
FBtr0086023	FALSE	-0.8385602931924208	-0.841389532917212	-0.8863233152810369	0.9401371487565059	0.7679007425572849	0.48775230414787407	0.18872720081274655	-0.15097381328871096	-0.48412135002357287	-0.7131203209970298	-0.4818543874457484	0.3562691476436582	0.02017485091508247	0.4039784345139535	-1.0902193982924664	0.7899369432077684	-0.4891500848624623	-0.30385340677493244	0.8485640377264508	0.10015848127840696	-0.6858009193068835	-0.655321653335311	0.14802011392916645	1.768094528904554	0.014133623609111632	0.8682275864663977	0.07354215317899923	FALSE	TRUE	TRUE	TRUE	TRUE	TRUE	TRUE	TRUE	TRUE	TRUE	TRUE	TRUE	FALSE	TRUE	TRUE	TRUE	TRUE	TRUE	FALSE	TRUE	TRUE
FBtr0307160	FALSE	0.22373123633185504	0.126069759074534	0.06608410454755341	-1.8975329089077333	-1.3067316034576193	-0.5285344424172091	0.18262909204536013	0.45116061478111696	0.4548548908304481	0.35047658635379175	1.2347552946164042	0.3562691476436582	0.42448287186431577	0.854821592719369	0.6899500888624118	-0.05436570651142915	1.7986233816517807	-0.3426092890650636	1.329680370036979	-0.16439833725701258	-1.0041428609351297	-0.0006005714260352655	-1.5300169577429585	3.0838566977107473	0.09835487704807863	0.35097057619768846	0.1544011472683233	FALSE	TRUE	TRUE	TRUE	TRUE	TRUE	TRUE	TRUE	TRUE	TRUE	TRUE	TRUE	FALSE	TRUE	TRUE	TRUE	TRUE	TRUE	FALSE	TRUE	TRUE
FBtr0083712	FALSE	-2.0524714817752265	-1.7688610456589982	-1.5844021718592003	-1.8125355936855934	-2.450982939362116	-2.871111954187904	-2.934495201291744	-2.8021418552811337	-2.632480646221327	-2.3729058936006986	1.2773195891635685	0.3562691476436582	0.42448287186431577	0.854821592719369	-0.5469512320462224	0.7236071389223551	2.25385417388852	-0.34364337873173767	-0.3506891729593509	-0.2084911403462492	-1.026881571051433	1.1002399671402687	2.3630426961059743	3.3972281406472544	1.5711866785064912	1.4195192650309705	0.16784504513651602	FALSE	FALSE	TRUE	TRUE	TRUE	TRUE	TRUE	FALSE	TRUE	TRUE	TRUE	FALSE	FALSE	FALSE	TRUE	TRUE	FALSE	FALSE	FALSE	FALSE	TRUE
FBtr0445413	FALSE	-0.2582911882108019	-0.3250271746281595	-0.3696750911353911	0.9690899821080903	0.9904086722220005	0.8668887706221722	0.6528642133469174	0.41986259605337894	0.1553719282722345	-0.09896750561472165	0.5612801830699122	0.3562691476436582	0.42448287186431577	0.5703581224023547	-0.21100245211480673	0.42025570512040406	0.41269935318577317	-0.08691937887483614	0.891015478812674	-0.120305534167776	0.2692249055778552	-0.16691153225598848	-0.18862418737512013	0.2142908903631615	0.4352946752427321	0.3367017803098342	0.03510743879771409	FALSE	TRUE	TRUE	TRUE	TRUE	TRUE	TRUE	TRUE	FALSE	TRUE	TRUE	TRUE	FALSE	TRUE	TRUE	TRUE	TRUE	TRUE	FALSE	TRUE	TRUE
FBtr0452192	TRUE	2.381676759252157	2.5254067309997685	2.571262731482699	-0.28401784157585386	-0.1492148857044721	0.04729855406228327	0.27013547782424013	0.5836123029611748	1.2055858109600572	1.94080390734233	-0.8897581897377087	0.3562691476436582	-0.6182914061937896	-0.9863355575900978	-0.1487597319162448	-1.0836474497795008	-1.0483526546595587	-0.332448234079484	-1.4898028421063367	-0.6935119743278517	-0.7994944698884	-0.6574604259797291	-0.1559070868672826	-0.6470953742150504	1.1234116145772965	-0.4196477812092185	0.16828108547355652	FALSE	FALSE	FALSE	FALSE	FALSE	FALSE	FALSE	FALSE	FALSE	FALSE	FALSE	FALSE	FALSE	FALSE	FALSE	FALSE	FALSE	FALSE	TRUE	FALSE	FALSE
FBtr0083415	FALSE	-1.3454655385471814	-1.1115889298672175	-0.9561249046203641	-1.3914744025027932	-1.9233836396355943	-2.2265206521702954	-2.2965994428425156	-2.10771125188038	-1.9133244146849857	-1.6522329027337763	-0.4743909737385207	0.3562691476436582	0.42448287186431577	-0.6996564684717367	-0.4140463251863597	1.3498272719439288	0.7036596115828448	-0.31896010799243135	-1.1608041736881078	-0.6053263681493785	-1.8227364251220488	-0.6339054099225375	2.3268913143568404	-0.6260663927682628	0.9641724896710915	-0.13712809480235086	0.06983173517081813	FALSE	FALSE	TRUE	TRUE	FALSE	TRUE	FALSE	FALSE	FALSE	FALSE	TRUE	TRUE	FALSE	FALSE	FALSE	TRUE	FALSE	FALSE	TRUE	FALSE	FALSE
FBtr0346620	FALSE	-0.01163661516050277	-0.039602501191533024	-0.04476678736701845	0.7453551271517751	0.6638207850948201	0.5238614967957214	0.3321743324130231	0.23460598770165594	0.1392159259318458	0.046656554767745405	0.5668022846057724	-1.3027579556951456	0.3009673158298084	0.1639621691220803	-1.3077327159701058	2.2208719450630414	0.08487128374254156	-0.24167314551361985	0.9051659591747483	-0.16439833725701258	-0.6630622091905802	-0.5215485536691055	0.8332935382028295	0.5640818381460803	-0.5105151449069096	0.6376532580525912	-0.368782054886892	FALSE	FALSE	TRUE	TRUE	TRUE	TRUE	TRUE	TRUE	TRUE	TRUE	TRUE	TRUE	FALSE	TRUE	TRUE	TRUE	TRUE	TRUE	FALSE	TRUE	TRUE
FBtr0345536	FALSE	-0.42324306772898007	-0.46272978688586436	-0.5366643242777771	0.5475007650117003	0.5022818032849865	0.37189737636964226	0.19933549101494136	0.008401821842072969	-0.17078982545869598	-0.33061103918641316	-0.6629342209030382	0.3562691476436582	0.42448287186431577	0.8805197792910168	0.7640605709060196	0.9019321495170819	-0.5572862175496043	-0.27197646878919807	-0.24809819033431185	0.3206224967245899	1.1105571798810774	-0.6550650006179809	-0.6497630719691667	0.06321717229989779	-1.1118560468330105	-0.521494778269022	-0.23474651539531055	FALSE	TRUE	TRUE	TRUE	TRUE	TRUE	TRUE	FALSE	FALSE	TRUE	TRUE	TRUE	TRUE	TRUE	TRUE	TRUE	TRUE	TRUE	TRUE	TRUE	TRUE
FBtr0084532	FALSE	-0.838799710992447	-0.7344138202906664	-0.6596961227119663	0.394697709017681	0.06409169837496258	-0.2808817902765035	-0.5444483513082585	-0.7742436737354242	-0.9117331383294031	-0.9054105570705948	1.0232024332370442	0.3562691476436582	0.42448287186431577	0.8762199692140413	-0.6275680440966597	-0.32051543029535273	0.6711908057764497	-0.2783158880501128	1.287228928950756	-0.47304795888166873	-0.3674589776786373	-0.149858385037828	1.0302125131693514	0.627721343839499	1.1889485469404824	2.2848244089793166	0.1681140045967466	FALSE	TRUE	TRUE	TRUE	TRUE	TRUE	TRUE	TRUE	TRUE	TRUE	TRUE	TRUE	FALSE	TRUE	TRUE	TRUE	TRUE	TRUE	FALSE	TRUE	TRUE
FBtr0076490	FALSE	-0.1478828027637687	-0.24791030796920055	-0.3310544516311511	0.7413170079716522	0.7132725140963292	0.6334676953863332	0.4859479531358221	0.31200610135135304	0.13351669600179825	-0.03410580527674442	1.4048713142880882	0.3562691476436582	0.42448287186431577	0.8312526498136388	0.03195383671359002	2.5250852798514547	1.5047185089706585	-0.2555209549629939	1.3013794093128304	0.01197287509993378	-0.3901976877949406	-0.6169948475473382	-0.20804390541982773	1.1437964975635322	0.9421324046266834	0.18421723927105915	0.050861942937887795	FALSE	TRUE	TRUE	TRUE	TRUE	TRUE	TRUE	TRUE	TRUE	TRUE	TRUE	TRUE	TRUE	TRUE	TRUE	TRUE	TRUE	TRUE	FALSE	TRUE	TRUE
FBtr0086235	FALSE	-0.72454695219393	-0.7294153914264399	-0.6975161820702729	0.5339413085736998	0.4954623152703337	0.35414002496546226	0.05275810348601638	-0.26746961752181936	-0.536470713385136	-0.70752934952868	0.7567046098510843	0.3562691476436582	0.42448287186431577	0.854821592719369	-0.6581054403954297	-0.7556118844703011	-0.8677660990372061	-0.327322746166404	-1.383674239390779	-0.6494191712386151	-1.7999977150057453	-0.6508159722977368	0.04515808992154242	-0.6152217838276758	0.7605421957216161	0.06629819057770911	0.16820773289349364	FALSE	FALSE	TRUE	FALSE	FALSE	TRUE	FALSE	FALSE	FALSE	FALSE	TRUE	FALSE	FALSE	FALSE	TRUE	FALSE	TRUE	FALSE	FALSE	FALSE	FALSE
FBtr0345438	FALSE	0.21915629590177363	0.1240562953160476	0.08572638151571424	0.626691632213864	0.8073908744297781	0.9087004745225985	0.8916927827857545	0.7647785755872036	0.6073547166929886	0.40781276889386825	-0.4905916770736628	-0.9903570037863019	-2.2162119732307866	-0.677506599748403	0.48128749682831096	-0.43887271701834746	-0.18750728169269604	0.1651736976921773	0.6893711336531143	0.4529009059922997	0.4966120067408883	-0.03433614527065712	-0.7493095129327947	-0.018896397323657842	-0.10246301850487541	-0.5718370176156836	-0.21528363081862414	FALSE	FALSE	TRUE	TRUE	TRUE	TRUE	TRUE	TRUE	FALSE	TRUE	TRUE	TRUE	FALSE	TRUE	TRUE	TRUE	TRUE	TRUE	FALSE	TRUE	TRUE
FBtr0089184	FALSE	0.9699103222404639	0.7866006692581543	0.6696261119769444	-1.9520927425984818	-1.3723390546760241	-0.5732998441685699	0.205080221985948	0.7986150277995495	1.1182731907362005	1.136126567267832	-0.6529822032355039	-0.4312243558187528	0.42448287186431577	0.6041450088223898	1.3577239370586711	-0.9752364683266739	-0.6274567094690231	0.07714119476401388	0.795499736368672	-0.47304795888166873	1.2469894405788973	-0.44654892627151	-2.0844749702449383	-0.6457400949390295	-1.0456667675607825	-0.4968720841380373	0.16821180803683047	FALSE	TRUE	TRUE	TRUE	TRUE	TRUE	TRUE	TRUE	TRUE	TRUE	FALSE	TRUE	TRUE	TRUE	TRUE	TRUE	TRUE	TRUE	TRUE	TRUE	TRUE
FBtr0085680	FALSE	-0.22954124629751088	-0.378294223698553	-0.4469742276548241	0.48854769637671625	0.536827682749039	0.5460441882815156	0.49927545202925877	0.38869272347120787	0.1899398511230649	-0.06223729717138012	-0.3714654209504866	0.3562691476436582	0.42448287186431577	0.8713904279120256	-1.0384022376796522	-0.5182230342252281	-1.0874296597524638	-0.3053371006445082	-0.4072910944076484	-0.29667674652472237	-1.322484802563376	-0.6581733501945352	0.08815273421880097	1.3357232738289357	0.9893452660588591	3.109971114824073	0.16645542125865798	FALSE	FALSE	TRUE	TRUE	FALSE	TRUE	TRUE	TRUE	FALSE	FALSE	TRUE	FALSE	FALSE	TRUE	TRUE	FALSE	FALSE	FALSE	FALSE	FALSE	FALSE
FBtr0082877	FALSE	-0.8252128901679587	-0.8071513461855813	-0.8076230813187457	0.3842685614972951	0.22687657203213998	0.03800234830116073	-0.23128134275173046	-0.4963296985779824	-0.6718786484210432	-0.8132683428102472	-0.8897581897377087	0.3562691476436582	0.27597671807162577	-0.17599836284515102	-1.0550745783343447	0.24692957757058162	-0.8328200720018984	-0.3316389465142608	-1.3270723179424815	-0.6494191712386151	-2.118339656633992	-0.6581163162573507	0.3205560686269952	-0.6606841058691627	-2.7144091163668405	-1.3265543232526977	0.16510043609916294	FALSE	FALSE	FALSE	FALSE	FALSE	TRUE	FALSE	FALSE	FALSE	TRUE	FALSE	FALSE	FALSE	FALSE	FALSE	FALSE	FALSE	FALSE	FALSE	FALSE	FALSE
FBtr0070825	FALSE	0.0758487454977412	0.01433897627165993	-0.015447039231977638	0.8714731109096407	0.90617505646836	0.8614050800143562	0.7147033130837988	0.5667242903177131	0.3890108051759083	0.20520903388098582	-0.4328609830933256	0.3562691476436582	0.42448287186431577	0.6663197020047593	-0.27746979071460215	0.04694060028196638	0.764124336296008	-0.15044845274485397	1.580851396463799	-0.29667674652472237	0.5875668472061015	-0.5229458851301253	0.29684755878997143	-0.3984161584340789	0.08283669665415049	0.1423624552505012	0.16584414975813389	FALSE	TRUE	TRUE	TRUE	TRUE	TRUE	TRUE	TRUE	TRUE	TRUE	TRUE	TRUE	TRUE	TRUE	TRUE	TRUE	TRUE	TRUE	FALSE	TRUE	TRUE
FBtr0070183	FALSE	0.2571777509033885	0.10391688594325778	0.0057906087959084425	0.5929275909331688	0.7975970638896059	0.9313336211715596	0.9572531866066979	0.8443688892377414	0.6734217414793622	0.46439838092913005	-0.8458483636377323	-0.22075367353835543	-0.8950493757210564	-1.3558859537242924	0.14546467354694598	-0.5005079106185336	-0.9120387043639304	0.19911881501125972	1.2129389070498655	0.8938289368846656	0.7922152382528312	0.6409456709936249	-0.44957044370159616	-0.5759089056141967	-1.7914020289638581	-1.0588419443012642	0.140604749501495	FALSE	TRUE	TRUE	TRUE	TRUE	TRUE	TRUE	TRUE	TRUE	TRUE	TRUE	TRUE	FALSE	TRUE	TRUE	TRUE	TRUE	TRUE	FALSE	TRUE	TRUE
FBtr0336749	FALSE	-0.04683354451289386	-0.11820995742396662	-0.17186339062575634	1.002710064876303	1.0398154060342761	0.9692045647884027	0.789517656171822	0.5673215845605474	0.3147476099442087	0.10315713996118164	-0.11045194868769331	0.8199094835631631	0.42448287186431577	0.40288541567410924	0.07779128812518527	-0.6335446940280328	-0.17956153970636016	0.03532800389415076	1.269540828498163	0.4969937090815363	1.0878184697647741	1.8578502717303522	-0.018716078549903835	-0.09751510443602555	0.4555922609981194	0.1697394208528101	0.16817716931846743	FALSE	TRUE	TRUE	TRUE	TRUE	TRUE	TRUE	TRUE	TRUE	TRUE	TRUE	TRUE	TRUE	TRUE	TRUE	TRUE	TRUE	TRUE	FALSE	TRUE	TRUE
FBtr0083772	FALSE	-1.0201434177164046	-0.9462705655040898	-0.8946642192492392	0.6378563115556215	0.3890550916021573	0.005265253097448464	-0.3715578679356427	-0.7822317313848679	-1.0295920754111136	-1.083417819595782	-0.20629519793038287	-3.280527286008813	-0.09522339272225877	-0.16750059930044484	-0.1631876021320142	-0.6049410466897954	-1.1021759178685524	-0.3216127727895517	-1.3801366193002604	-0.6935119743278517	-0.5493686586090637	-0.6580022483829817	-0.11284872854881967	-0.5932457580543251	-0.4769816945752262	-1.0008868774213426	0.16706873033085046	FALSE	FALSE	FALSE	FALSE	FALSE	TRUE	TRUE	FALSE	FALSE	TRUE	FALSE	FALSE	FALSE	FALSE	FALSE	FALSE	FALSE	FALSE	FALSE	FALSE	FALSE
FBtr0087958	FALSE	-1.026080224458517	-0.9262279552255914	-0.8306210114647133	0.5289979076492786	0.10570214107873548	-0.3092856452082142	-0.6529443880119634	-0.9277783814481829	-1.0582098357438445	-1.0929111969690248	-0.8897581897377087	0.3562691476436582	0.42448287186431577	0.13001157173303	-0.953975612877938	1.6813307124858077	-0.6060875015544964	-0.2684245955862742	-1.3942870996623349	-0.47304795888166873	0.17827006511264204	-0.6566904678277387	1.1359506142012314	-0.5485265102566474	0.9309831694820759	1.4709631084509052	0.1682036577501568	FALSE	FALSE	TRUE	FALSE	FALSE	TRUE	FALSE	FALSE	FALSE	FALSE	TRUE	FALSE	FALSE	FALSE	FALSE	FALSE	FALSE	FALSE	FALSE	FALSE	FALSE
FBtr0331165	FALSE	0.9801305759013181	0.7994848876773545	0.7096342727066948	-1.2742738362220234	-0.7308365853422024	-0.04814263019749579	0.5849772803751094	1.0127664223731412	1.220116898055916	1.1698568097636446	-0.8897581897377087	-0.5477845137373702	0.032844705712350646	-0.3086750409164127	0.8674402136597075	-0.25370877547741627	-0.7356870065819975	0.789269291740102	-0.195033888976533	-0.5612335650601419	1.0423410495321677	-0.6526410582876403	-1.766771858700108	-0.6297073041448104	-0.36784898192746157	-0.47268902757974407	0.1036452370081413	FALSE	TRUE	TRUE	TRUE	TRUE	TRUE	TRUE	TRUE	FALSE	TRUE	FALSE	TRUE	TRUE	TRUE	TRUE	TRUE	TRUE	TRUE	TRUE	TRUE	TRUE
FBtr0081747	FALSE	-0.47359314096962046	-0.5281797813276119	-0.5544551118863862	0.5913377504606633	0.5780446250535352	0.48322300481588537	0.32692919861849956	0.1809314680214828	-0.03316289232448512	-0.3077648176809321	2.328561607941586	0.3562691476436582	0.42448287186431577	0.48507227022001626	-0.6894137326648946	-0.9477363869779403	1.8260493669125648	-0.31068739065903905	1.6516037982741707	-0.0762127310785394	-1.845475135238352	-0.4662826685373412	0.7302942260121812	0.6217746029542833	-0.20387368767205713	0.6519441090615202	0.16825867218520396	TRUE	TRUE	TRUE	TRUE	TRUE	TRUE	TRUE	TRUE	TRUE	TRUE	TRUE	TRUE	FALSE	TRUE	TRUE	TRUE	TRUE	TRUE	FALSE	TRUE	TRUE
FBtr0083850	FALSE	0.39453852692956914	0.32213517831967753	0.2547727274921269	0.6350100986870636	0.8345989959873349	0.9311584081802184	0.8805309276179533	0.7738499029307232	0.6632227585629477	0.5168312164040579	-0.8897581897377087	0.8277677943414592	-0.8101541187479807	-0.7203268292307433	0.2567023644178677	-0.6702718831648771	-0.9911238966688114	-0.20966132626701497	-0.14904482779979134	-0.5612335650601419	1.065079759648471	-0.6549224157750196	-0.4053849909050942	-0.6480489521796546	0.49415245416852804	-0.06773763081452372	0.15682789512540385	FALSE	FALSE	TRUE	FALSE	TRUE	TRUE	TRUE	TRUE	FALSE	FALSE	FALSE	TRUE	FALSE	TRUE	TRUE	TRUE	FALSE	TRUE	FALSE	TRUE	TRUE
FBtr0299779	FALSE	-1.6049148117880199	-1.418698543189364	-1.2830986187983042	-0.08151663303693496	-0.5136782424380792	-0.9547800983035122	-1.331891678388737	-1.606512042534475	-1.7773497126150097	-1.7682981027959772	2.0491730449683354	0.3562691476436582	0.42448287186431577	-0.8094630648772168	-1.3518971742141992	-0.11432921683177101	1.8205206080020995	-0.31913994967359205	-1.1466536933260336	-0.6935119743278517	-0.16281058663190753	2.193323890249483	1.0097733570801324	-0.6322148119497679	1.3503781029250466	0.46673501710666354	0.1681445681717728	FALSE	FALSE	FALSE	FALSE	TRUE	TRUE	FALSE	FALSE	TRUE	TRUE	FALSE	TRUE	FALSE	FALSE	FALSE	FALSE	TRUE	FALSE	FALSE	FALSE	FALSE
FBtr0304599	FALSE	0.7868527884737058	0.6360932777064698	0.55005403150545	-0.7068590260171604	-0.22305056964936162	0.3065402536987746	0.7373128321862413	1.020032864910065	1.0989848590789675	0.9769210459714233	-0.47398058629847317	-1.3852928760548713	-3.8954792482521587	-1.42393897290446	0.856578999229463	-0.6394613656984618	-0.20025220299119745	0.14278340838766995	0.2719319629719208	0.40880810290306313	0.7922152382528312	2.193323890249483	-1.4288750893430282	0.8812042079265369	0.21647743817688947	0.34041110709079303	0.1271934527799969	FALSE	TRUE	TRUE	TRUE	FALSE	TRUE	FALSE	TRUE	TRUE	FALSE	TRUE	TRUE	FALSE	TRUE	TRUE	FALSE	TRUE	TRUE	FALSE	FALSE	TRUE
FBtr0340389	FALSE	-0.41396258816312165	-0.41679712195589386	-0.42001495365399943	0.6310379341590893	0.4429693759891709	0.17504084905233147	-0.04889821352728422	-0.19038510931437513	-0.2992348629565707	-0.3765406564597869	0.014898279418169916	0.3562691476436582	0.2665753204323311	0.46244686995534046	0.3784957822294274	-0.6097598574920449	0.7015571984693272	-0.2716167854268767	0.34975960496332975	-0.42895515579243215	0.7922152382528312	0.12937977141740212	0.4501293714810333	0.4981655654379669	0.46429821633866625	-0.023386311398171353	0.16820569532182522	FALSE	FALSE	TRUE	TRUE	TRUE	TRUE	TRUE	TRUE	FALSE	TRUE	TRUE	TRUE	FALSE	TRUE	TRUE	TRUE	TRUE	TRUE	FALSE	TRUE	TRUE
FBtr0088190	FALSE	0.2571784257845653	0.27256103044870517	0.32015736070800865	0.5400648478876281	0.6131353298763603	0.6619058415447446	0.6193144725359587	0.6206328838335612	0.48337740800417067	0.3266850887146414	-0.8897581897377087	0.3562691476436582	0.42448287186431577	-0.3898537811787562	-0.31652181754772185	-0.7870119100317482	-1.0662510305154431	-0.29868295844156223	0.201179561161549	-0.6053263681493785	-2.004646106052475	-0.6578596635400206	-0.006078175509091502	-0.6225649558609958	-0.07279831943457409	-0.14388763573065186	0.16203389073820051	TRUE	TRUE	TRUE	TRUE	TRUE	TRUE	TRUE	TRUE	FALSE	TRUE	TRUE	TRUE	TRUE	TRUE	TRUE	TRUE	TRUE	TRUE	TRUE	TRUE	FALSE
FBtr0075351	FALSE	0.5163046593264827	0.3833267796339382	0.29396092608965363	-0.7497889421622973	-0.2827316787791332	0.21680428125336956	0.616741892087309	0.9075547345457274	0.9431333996747061	0.7448031318887692	-0.3003951750632756	0.3562691476436582	0.42448287186431577	0.666301157571956	1.1390892654301938	0.3916911341286752	-0.30926805839844596	-0.28771261589075947	0.4629634478599246	0.6292721183492461	-0.9814041508188265	-0.6556638569584179	-1.40877361686132	2.1797175214804527	-0.35223772756401145	0.43891854116556256	-0.10347799822943479	FALSE	FALSE	TRUE	TRUE	FALSE	TRUE	TRUE	TRUE	FALSE	TRUE	TRUE	TRUE	FALSE	TRUE	TRUE	TRUE	TRUE	FALSE	FALSE	TRUE	TRUE
FBtr0075872	FALSE	-1.5677117833970913	-1.405498077956853	-1.3025038110902778	0.5833031888381859	0.07972021248278909	-0.515626983152312	-1.0144423967846163	-1.416343311175347	-1.677410907792131	-1.7129865289349941	0.0038500323092259844	0.7593056584500887	-0.489308180882527	-1.2223813098290157	-0.41556814452310603	-1.0797898862602442	-0.264096853214534	-0.2700881311370107	-1.4296633005675208	-0.6494191712386151	-0.41293639791124387	-0.5891337692327182	1.0019298339208853	-0.6265335864614807	-0.5684015742448942	0.5768717432384395	0.1682770103302197	FALSE	FALSE	FALSE	TRUE	FALSE	FALSE	FALSE	FALSE	FALSE	FALSE	FALSE	TRUE	FALSE	FALSE	FALSE	FALSE	FALSE	FALSE	TRUE	FALSE	FALSE
FBtr0347114	TRUE	-0.5705965248835598	0.1188396685708586	0.38213235094172415	-6.615642596221143	-7.475745280147241	-7.610267281773048	-6.872699199048067	-5.5594296210640906	-3.7935872379089877	-1.9118387857498345	0.2926587732749653	-3.310942548894795	-0.8820461310083956	-1.412854813694816	-2.6628463947617815	0.7394645800966071	1.3964704043655503	-0.30066121693432996	-1.28108325676574	-0.6935119743278517	-1.7090428745405322	1.2681193612427952	2.9299084084980063	-0.691258833003469	0.43691388421213656	-0.8324506885735004	0.1673580655077652	FALSE	TRUE	TRUE	TRUE	FALSE	FALSE	FALSE	FALSE	FALSE	FALSE	TRUE	TRUE	FALSE	TRUE	TRUE	TRUE	FALSE	FALSE	TRUE	FALSE	FALSE
FBtr0089658	FALSE	0.6295131458793375	0.4765857741530458	0.38655801160879993	-0.16380941605845653	0.15564105443382958	0.49740959573486715	0.7563121379518984	0.9289674975070529	0.9614361018388319	0.8304466724947767	-0.8457358948397466	-0.2516868274379472	-0.2890422772328888	-0.9678658018571021	0.8903011378994737	-0.1838939797503707	-0.6514380843671178	2.61138024484004	0.045524277178731073	-0.34076954961395894	1.1105571798810774	0.4218212843308401	-0.9601750968663706	-0.6224374402958208	-0.18554447554239034	-0.6878742427124709	0.1377786375974054	TRUE	TRUE	TRUE	TRUE	TRUE	TRUE	TRUE	TRUE	FALSE	TRUE	TRUE	TRUE	TRUE	TRUE	TRUE	TRUE	TRUE	TRUE	TRUE	TRUE	TRUE
FBtr0343600	FALSE	-0.4513979366890177	-0.4627053501939816	-0.5107966551915766	0.4859734663865897	0.38387399185496	0.25817482507089623	0.04776745734184404	-0.12638966339551894	-0.2626553351570267	-0.39317578853421886	2.3793683413774898	0.3562691476436582	0.42448287186431577	-0.35176687400398565	1.0050034077060899	0.13615287210311477	0.87715050138754	-0.326828181543212	0.9723807408946015	-0.42895515579243215	-0.1400718765156042	-0.4802559831475396	0.3099989551368653	0.26892014550595567	-1.5161186026515294	-0.850210038727552	0.16678550786894097	FALSE	TRUE	TRUE	TRUE	TRUE	TRUE	TRUE	TRUE	FALSE	TRUE	TRUE	TRUE	FALSE	TRUE	TRUE	TRUE	TRUE	TRUE	FALSE	TRUE	TRUE
FBtr0085562	FALSE	-0.1870158857937229	-0.3983707189545365	-0.5835493168399213	-0.13403186424765268	-0.12100095778250211	-0.0795670502615641	-0.05223533942288089	-0.020311882404917315	-0.03825857126012667	-0.07818023554872425	3.4481760564325894	0.3562691476436582	0.42448287186431577	0.854821592719369	-0.2709738070438577	1.167056233424371	0.06044308860222533	-0.34368833915202784	0.477113928221999	-0.42895515579243215	-0.6175847889579736	-0.6533539825024464	-0.5060729771080692	1.7085125636784693	-0.7862163755009335	-0.6062953173154841	-0.0006539815546124594	FALSE	TRUE	TRUE	TRUE	TRUE	TRUE	TRUE	TRUE	FALSE	TRUE	TRUE	TRUE	FALSE	TRUE	TRUE	TRUE	TRUE	TRUE	FALSE	TRUE	TRUE
FBtr0336753	FALSE	0.3928495153807698	0.28775763849403785	0.214059358376642	0.5805840090300431	0.7506991921360158	0.8136855715086444	0.7799069996340148	0.7125568647942565	0.6227036906194192	0.5196090028956099	1.1328477372368166	0.3562691476436582	0.42448287186431577	0.4650441029571595	-0.16167940747944895	-0.06679794050673385	0.6760965839762975	-0.2846553073110275	1.1068103043343078	-0.42895515579243215	-0.43567510802754716	-0.15117016559307112	-0.055294050008707664	1.2297909278274435	0.914623459502831	1.7331395974545287	0.11435471369732302	FALSE	TRUE	TRUE	TRUE	TRUE	TRUE	TRUE	TRUE	TRUE	TRUE	TRUE	TRUE	FALSE	TRUE	TRUE	TRUE	TRUE	TRUE	FALSE	TRUE	TRUE
FBtr0084656	FALSE	-0.37574551499154163	-0.4092582808433266	-0.4057005813021584	1.0315069068392189	0.9225221102695027	0.7056226002490451	0.4408437252018362	0.16321211266504618	-0.09662670657279568	-0.2888300910153407	0.41357651802563267	-0.5706631396302371	0.42448287186431577	1.3797003494673408	-0.3196696426555235	0.5762911697504574	1.154176402790965	0.03384431002457497	1.3261427499464604	1.2024785585093218	-0.026378325934087704	2.193323890249483	0.673257357134273	1.9752204922024994	0.6564748658685297	0.5968470749293308	0.08169243985265351	FALSE	TRUE	TRUE	TRUE	TRUE	TRUE	TRUE	TRUE	TRUE	TRUE	TRUE	TRUE	FALSE	TRUE	TRUE	TRUE	TRUE	TRUE	FALSE	TRUE	TRUE
FBtr0075863	FALSE	-0.8600808993356213	-0.7976831162206527	-0.7844331360488886	-0.06798043556955972	-0.40768771172508067	-0.6625049727072723	-0.7672193150524867	-0.9093095117488994	-0.9582066638774098	-0.9145622362384419	0.8191056493795816	0.3562691476436582	0.42448287186431577	0.7701664475529729	-0.1672662854087521	1.4373618550655307	-0.5384686459821116	-0.2959853332241517	0.8131878368212649	0.056065678189170375	0.11005393476373213	-0.6567189847963308	1.5344870584827954	0.3875397141476908	0.28264002362763935	0.5617717318521384	0.0589409146031476	FALSE	TRUE	TRUE	TRUE	TRUE	TRUE	TRUE	TRUE	TRUE	TRUE	TRUE	TRUE	FALSE	TRUE	TRUE	TRUE	TRUE	TRUE	FALSE	TRUE	TRUE
FBtr0070830	FALSE	-1.2619425236825528	-1.0895793932010807	-0.9644348736374019	0.0895576565328041	-0.323797959952804	-0.7574334011999465	-1.0796195796063885	-1.2872037133168561	-1.4250110718157825	-1.4080684819562208	-0.3125411850558837	0.3562691476436582	0.005730099889483153	0.34353979753446967	-1.5151684847199476	1.795969849041821	-0.8027552875923836	-0.25961235320939985	0.5514039501228893	-0.0762127310785394	-0.5493686586090637	-0.6573748750739524	1.364842511139742	0.4065706954373329	1.1632117343458854	1.2073175568183163	0.08320024288727955	FALSE	TRUE	TRUE	TRUE	TRUE	TRUE	TRUE	TRUE	FALSE	TRUE	TRUE	TRUE	FALSE	TRUE	TRUE	TRUE	TRUE	FALSE	FALSE	TRUE	TRUE
FBtr0080309	FALSE	-0.761084229332506	-0.6737657400005823	-0.5755816574756984	0.613803824434546	0.3307875906999007	-0.02149080164853925	-0.33656460843875763	-0.5707118682318603	-0.7551315558703663	-0.8205915380026316	-0.4625843557090245	1.068755991542558	0.2570025586968334	0.371029839000496	-1.1370314126035406	2.346011447690368	-0.0983834380258931	-0.25997203657172124	0.44527534740733166	-0.3848623527031956	0.928647498950651	-0.6460821555114247	1.073302617278319	0.2852958329887644	0.9801047917555612	1.3946819493138447	-0.0629649607463678	FALSE	FALSE	TRUE	TRUE	TRUE	TRUE	TRUE	TRUE	FALSE	FALSE	TRUE	TRUE	FALSE	TRUE	TRUE	TRUE	FALSE	TRUE	FALSE	TRUE	TRUE
FBtr0332931	TRUE	2.442687662529145	2.5697711558484118	2.661773824681677	-0.7652143954948976	-0.21694432088051072	0.37879676996360234	0.7969945731932154	1.1459752693839658	1.6550714346126127	2.145464680684131	1.7221108813160089	0.3562691476436582	0.42448287186431577	0.8767764526576404	0.9891298201324726	0.40319501123846274	1.3692646752813646	-0.30960834057207487	1.1103479244248264	1.9961490141155804	-0.8449718901210066	2.193323890249483	-0.8329113362388678	0.8067410855127407	0.36273730668777676	-0.7660374558825823	0.1669403633157404	FALSE	TRUE	TRUE	TRUE	TRUE	TRUE	TRUE	TRUE	TRUE	TRUE	TRUE	TRUE	FALSE	TRUE	TRUE	TRUE	TRUE	TRUE	FALSE	TRUE	TRUE
FBtr0345143	FALSE	0.4045470982949545	0.2941791538884004	0.23805762910023978	0.5437640654481423	0.7585598495683291	0.9024925088098279	0.949040946123835	0.8870762029635322	0.7618485296325802	0.5787549222686786	-0.8568193420232364	-0.7271415249927031	-1.8857264398809481	-0.9827400151130405	0.12271378462959463	-0.690906130050038	-0.7614117715595742	0.4536847146942328	0.32499626432969964	-0.29667674652472237	1.1787733102299873	-0.6464528761031239	-0.7344482592770474	-0.520251292556789	-0.5229026453628645	-0.8196513278818406	0.11155712779659119	TRUE	TRUE	TRUE	TRUE	TRUE	TRUE	TRUE	TRUE	FALSE	TRUE	TRUE	TRUE	TRUE	TRUE	TRUE	TRUE	TRUE	TRUE	TRUE	TRUE	TRUE
FBtr0303884	FALSE	-0.18747918953428175	-0.28803725058073504	-0.35639699254825435	0.49719124586881536	0.6501316541302178	0.7223485373124684	0.6796774176283104	0.5128286237712051	0.2655028794831295	0.0007813482475639858	-0.565656406233453	0.3562691476436582	0.25370817362050335	0.2928693855923851	0.021329266263495947	1.1966547957762717	-0.642529552645539	-0.05014175507747267	-0.09951814653253109	0.23243689054611674	-0.27650413721342404	-0.6438578319612299	-0.8727518464617948	-0.5640726703581223	-1.8138187631636662	-1.1419781599430063	0.11562412084674467	FALSE	FALSE	TRUE	TRUE	TRUE	TRUE	TRUE	TRUE	TRUE	TRUE	TRUE	TRUE	FALSE	TRUE	TRUE	TRUE	TRUE	TRUE	FALSE	TRUE	TRUE
FBtr0334115	FALSE	-0.2782188219752955	-0.31890748627693666	-0.3344965538302889	0.40906654215125215	0.4005122015681644	0.2711162297323974	0.17892311486711188	-0.04514762328140137	-0.16448447471135702	-0.2584117638191552	0.6978648416462518	0.3562691476436582	-0.7126511479303674	-0.906247234688164	0.37989660228766753	-0.9801462321540804	-0.7660652408993024	-0.3248049626301542	-0.9343964878949181	-0.6494191712386151	-1.9591686858198685	-0.5562251874772713	-0.02269450153317735	-0.6620428143729883	-2.686559721768192	-1.5149130691152486	0.16828312304522494	FALSE	FALSE	FALSE	TRUE	FALSE	FALSE	TRUE	TRUE	FALSE	FALSE	FALSE	FALSE	FALSE	TRUE	FALSE	TRUE	FALSE	FALSE	FALSE	TRUE	FALSE
FBtr0071447	FALSE	0.4910403614480292	0.33855263806435865	0.23320449976045374	-0.12743221770153026	0.21710458000486563	0.5558104392661035	0.8029745762878358	0.8993788408863176	0.8613561397844728	0.7035285353539369	-0.6696568635253168	-0.15089076957510358	-0.2077544799731787	-0.08567088200702663	1.0301970111259946	-0.7746617621193794	-0.08589112756295701	0.621117319854846	1.1704874659636424	0.849736133795429	1.065079759648471	2.193323890249483	-1.1298697960876793	-0.5009797679098541	-0.9947620357676512	-0.8809262450401537	0.15608010632309607	FALSE	TRUE	TRUE	TRUE	TRUE	TRUE	TRUE	TRUE	TRUE	TRUE	TRUE	TRUE	TRUE	TRUE	TRUE	TRUE	TRUE	TRUE	FALSE	TRUE	TRUE
FBtr0082187	FALSE	0.5275726638012318	0.32316637914838947	0.1818002279177068	-0.08230912397979803	0.27459427074053316	0.6151960163804843	0.8604434851191756	0.9844614491789729	0.963036266236544	0.7721036665853949	-0.08638570261415719	0.3562691476436582	0.42448287186431577	1.3180852408906667	0.8674361384956306	1.1330500811192585	-0.1332181731498057	0.040993016850712855	1.2483151079550514	0.10015848127840696	1.0878184697647741	-0.6504167347374454	-1.055480017677468	-0.09004815879411861	0.7674612694573127	0.1308789396241788	-0.21481498933488902	FALSE	TRUE	TRUE	TRUE	TRUE	TRUE	TRUE	TRUE	TRUE	TRUE	TRUE	TRUE	TRUE	TRUE	TRUE	TRUE	TRUE	TRUE	FALSE	TRUE	TRUE
FBtr0087882	FALSE	0.3087327639651858	0.1850818031728154	0.10126803976451687	0.2845579748815682	0.534936709677822	0.7564056103548497	0.835576105576259	0.812969719261618	0.6967187958659061	0.49070262867763526	-0.7725352694950414	0.3562691476436582	-0.21952233589507922	-0.9828220899526341	0.7996680053328737	0.4548185669412602	-0.4209034569211874	-0.17261393994791044	-0.4214415747697227	-0.6053263681493785	0.8604313686017412	-0.6528691940363782	-0.8001962985793922	-0.6042286306071031	0.1372881348121381	0.10988184771945823	0.09868578756722267	FALSE	FALSE	TRUE	TRUE	TRUE	TRUE	FALSE	FALSE	FALSE	TRUE	TRUE	TRUE	FALSE	TRUE	TRUE	TRUE	TRUE	FALSE	TRUE	FALSE	TRUE
FBtr0078271	FALSE	-1.4360045077711923	-1.299884824984546	-1.2186422660327572	0.39081356644346615	-0.03481862367579086	-0.49149742833704074	-0.9132638263003646	-1.2379468307884196	-1.4969326051466578	-1.556083056517474	-0.5775140365932261	0.3562691476436582	0.42448287186431577	0.2613156800683952	-0.6784430747065137	1.631719179287192	-0.2090409241711956	-0.25196908176007	0.8662521381790438	-0.120305534167776	-0.6175847889579736	0.3067553160611451	0.9744223278677415	0.17768748299607712	0.9549044543463797	1.1374947182652397	0.1539977080779774	FALSE	FALSE	TRUE	TRUE	FALSE	TRUE	TRUE	TRUE	FALSE	TRUE	TRUE	TRUE	FALSE	TRUE	TRUE	TRUE	FALSE	TRUE	FALSE	TRUE	TRUE
FBtr0078409	FALSE	0.47117448802701734	0.3838198991542529	0.34266784016053126	-0.007694346598346829	0.19634577277157225	0.367215634042545	0.47399393030296755	0.5798730450479419	0.6329120414711121	0.5494365011268523	-0.8897581897377087	0.3562691476436582	-0.9876123790365107	-0.09681468824398522	0.837213988239197	-0.8395937348623782	-0.7989254692243596	-0.33046997558671626	-1.4473514010201136	-0.6053263681493785	-0.20828800686451412	-0.6574889429483214	-0.4835971235772582	-0.6121449928282211	0.3992868021826063	-0.4958641281918279	0.16737232850944408	FALSE	FALSE	FALSE	TRUE	FALSE	TRUE	FALSE	FALSE	FALSE	FALSE	FALSE	FALSE	FALSE	FALSE	FALSE	FALSE	FALSE	FALSE	TRUE	FALSE	FALSE
FBtr0082429	FALSE	0.3440196142282146	0.20404453070616507	0.12126057922660949	0.5552313074461933	0.7685009787768834	0.9170997394318299	0.9286932065478962	0.8463912357984483	0.7246190525869938	0.5247246093751566	-0.6685412868230132	0.3267425095593652	-0.9075669796865802	-0.7967920883032228	0.3409599869071327	-1.0153600219306453	-0.8344036490437121	0.1103669453584535	-0.5983225792956521	-0.5171407619709053	0.7922152382528312	-0.5723943086690724	-0.10790909314519852	-0.5632449692887268	-0.07743297207443683	-0.6624924386867284	0.16824237161185668	FALSE	FALSE	TRUE	TRUE	TRUE	TRUE	TRUE	TRUE	TRUE	TRUE	TRUE	TRUE	FALSE	TRUE	TRUE	TRUE	TRUE	FALSE	TRUE	TRUE	TRUE
FBtr0077751	FALSE	-0.050214497167601006	-0.09321234528966268	-0.10592623739660599	0.885964733990244	0.83753299188988	0.6944391510708452	0.5329220612120721	0.33336031232848196	0.15044536278156156	0.019389215027108782	0.09085091163346441	0.3562691476436582	0.09080372697518374	-0.3422161773860544	-1.0101678664662128	-0.7955147942517687	0.044528515836192856	-0.281193354948684	0.7565859153729675	0.8056433307061924	0.22374748534524863	-0.42692925188004777	0.17065904610925892	-0.6654074266871571	0.48637629109233116	-0.25289546054648526	0.16817105660346218	FALSE	FALSE	TRUE	TRUE	TRUE	TRUE	TRUE	TRUE	TRUE	TRUE	TRUE	TRUE	TRUE	TRUE	TRUE	TRUE	TRUE	TRUE	FALSE	TRUE	TRUE
FBtr0088126	FALSE	0.08616388056044774	-0.01803837930743879	-0.10084318817002189	0.37516649173779515	0.530903370756395	0.5934208969199702	0.5573194540756187	0.5336389639652335	0.40747252084595903	0.20309148399888985	0.6035222965640116	0.3562691476436582	0.42448287186431577	0.854821592719369	0.943060293717499	-0.020289316196133972	2.0506580521715234	-0.3203538810214268	-0.28347439123949775	-0.34076954961395894	1.4971152518582336	2.193323890249483	-0.12312640684884456	2.19622387093245	0.3655303036113077	1.2863889743700105	0.16809566645173088	FALSE	FALSE	TRUE	TRUE	FALSE	TRUE	TRUE	TRUE	TRUE	TRUE	TRUE	TRUE	FALSE	FALSE	TRUE	FALSE	TRUE	TRUE	FALSE	TRUE	TRUE
FBtr0300048	FALSE	-1.1285538411262797	-1.1258336324343163	-1.0732063593435623	-0.32272768432330484	-0.36081612377701655	-0.47423904285976315	-0.6102458126237995	-0.7843780899199939	-0.9404696114551222	-1.0682846141451603	1.788180766321135	0.3562691476436582	0.42448287186431577	0.854821592719369	0.9677274203400933	-0.14023756081637453	-0.6009143368391116	-0.35348971077528607	-1.496878082287374	-0.6494191712386151	-0.7312783395394902	-0.645055544642104	-0.31973323563750594	-0.5838098721360854	-0.025663615974036356	-0.6483707403987515	0.16825052189853032	FALSE	FALSE	TRUE	FALSE	FALSE	TRUE	FALSE	FALSE	FALSE	FALSE	FALSE	FALSE	FALSE	FALSE	FALSE	FALSE	FALSE	FALSE	FALSE	FALSE	FALSE
FBtr0302648	FALSE	-0.014167512700924843	-0.0716602699878086	-0.10544136225795649	0.9994565849040254	0.9856458644929385	0.8896876478975424	0.7020442782001867	0.4657873637780967	0.24937966842664702	0.07008201689498379	-0.5883521696046016	-1.1500963505370576	0.10248128175734558	-0.04021000368898951	-0.32847214742453185	-0.911320064381337	0.2784235818440672	-0.02415463214975129	0.7318225747393374	1.070200149241612	0.8604313686017412	-0.3229278674241425	0.07296618835136588	-0.42407655281944734	0.18317505697416644	0.14962905926689243	0.16824237161185668	FALSE	TRUE	TRUE	TRUE	TRUE	TRUE	TRUE	TRUE	TRUE	TRUE	TRUE	TRUE	TRUE	FALSE	TRUE	TRUE	TRUE	TRUE	FALSE	TRUE	TRUE
FBtr0085175	FALSE	-0.88165622641508	-0.7954314031253836	-0.7200716774874132	0.528628559560814	0.20460020134518733	-0.16816332276154142	-0.5065424329532916	-0.7427441701148519	-0.8990226312782401	-0.9418604248165923	-0.7116124475122403	0.5029576155051956	0.42448287186431577	1.347856327131118	-0.7026902403232491	1.973728247808829	0.18154567997155233	-0.06039273090363266	0.32499626432969964	-0.2084911403462492	-0.8904493103536133	0.3310232563331427	1.2141674062235666	0.5087747454575949	-0.4944124271512696	-0.3741620886064662	0.15178083010274346	FALSE	FALSE	TRUE	TRUE	TRUE	TRUE	TRUE	TRUE	TRUE	TRUE	TRUE	TRUE	FALSE	TRUE	TRUE	TRUE	FALSE	FALSE	FALSE	TRUE	TRUE
FBtr0308644	FALSE	-0.6789904727371103	-0.6759589281600684	-0.6588297524183209	0.9478891524667556	0.693281803189272	0.3078987925712539	-0.09601951384676834	-0.35105660078004647	-0.561045530959059	-0.6589499879486265	0.9428792247585461	0.3562691476436582	0.42448287186431577	-0.052710634205493725	0.294634163566319	-0.2783848002700523	1.3553783055470114	-0.2731904001370328	0.9087035792652669	-0.47304795888166873	0.24648619546155195	-0.2556563385150445	0.3223382193159206	0.2300906573435149	-0.5483926420712782	-0.18098040197731333	0.16803046415834166	FALSE	TRUE	TRUE	TRUE	TRUE	TRUE	TRUE	TRUE	TRUE	TRUE	TRUE	TRUE	FALSE	TRUE	TRUE	TRUE	TRUE	TRUE	FALSE	TRUE	TRUE
FBtr0304903	FALSE	-0.24755786140250174	-0.2953210273151558	-0.33860981468372425	1.0264929552844717	0.9173884099403128	0.7085768800640153	0.4622945756038068	0.23554277839397902	0.023368007925146456	-0.14177752944706054	-0.6322214102161077	0.47676324624420674	0.2546315177665179	0.4021918880528	-0.7868576541665896	-0.3731941349588705	0.8851440346187117	0.03905971877823532	1.5383999553775758	0.4529009059922997	0.9059087888343478	2.193323890249483	0.45555082238457595	-0.38439192167461783	0.4117715459541704	1.6902200273231227	-0.15703964467702228	FALSE	TRUE	TRUE	TRUE	TRUE	TRUE	TRUE	TRUE	TRUE	TRUE	TRUE	TRUE	TRUE	TRUE	TRUE	TRUE	TRUE	TRUE	FALSE	TRUE	TRUE
FBtr0304985	FALSE	0.73149951438445	0.5474848001311815	0.4356169258497453	-0.5508281601412547	-0.11148891658963758	0.3813249182875623	0.8090540857420079	1.0824816016587588	1.1447345916266034	0.9901416250467304	-0.7565349979158263	-1.3325179860159018	-2.4958971227177	-0.6956284548751518	0.5735222627884613	-0.4592435625780647	-0.9444480157229058	1.2279481125113432	0.873327378360081	2.922097878989549	0.928647498950651	-0.5898466934475243	-1.2783712359115884	-0.2916480037760677	0.45282069533891833	-0.5477327479987406	0.06445865868121155	FALSE	TRUE	TRUE	TRUE	TRUE	TRUE	TRUE	TRUE	TRUE	TRUE	TRUE	TRUE	TRUE	TRUE	TRUE	TRUE	TRUE	TRUE	TRUE	TRUE	TRUE
FBtr0309257	FALSE	-0.4171033173297746	-0.44367245689099855	-0.4433299111518633	1.0417552772712286	0.9865042558880367	0.789003841461419	0.5279210515572332	0.2051974242282614	-0.07750588778942728	-0.31490701546534944	-0.3682057180021393	0.3562691476436582	0.42448287186431577	0.7197578709833559	-0.7741723219541521	-0.15563785668362473	2.207040278896371	-0.18079673644072236	-0.4426672953128343	0.7615505276169559	-0.9131880204699165	0.07325837722787057	0.3851767426004149	-0.44985249383930864	-0.157887234790125	0.7124188384460508	0.16750273309622254	FALSE	FALSE	TRUE	FALSE	FALSE	TRUE	TRUE	TRUE	TRUE	FALSE	TRUE	FALSE	TRUE	FALSE	TRUE	FALSE	FALSE	FALSE	TRUE	FALSE	TRUE
FBtr0075544	FALSE	-0.8858486134721034	-0.8361045987134811	-0.8073432879449702	0.03824746316642422	-0.2491828633947682	-0.5569445191240213	-0.7112181237222696	-0.8669352435397117	-0.9325562290515745	-0.9469080966695445	0.3654412503120723	-2.951801245936551	-1.9379135668819152	0.025441403957311697	0.6631954785499167	-0.877516701283984	-0.11624859077328115	-0.3061463882097314	-1.4933404621968553	-0.6494191712386151	-0.6403234990742769	-0.6142857355310753	0.46303646449994035	-0.5188740278165326	-0.6462517890557977	-0.7102490683490128	0.16828719818856178	FALSE	FALSE	FALSE	FALSE	FALSE	FALSE	FALSE	FALSE	FALSE	FALSE	FALSE	FALSE	FALSE	FALSE	FALSE	FALSE	FALSE	FALSE	FALSE	FALSE	FALSE
FBtr0334278	FALSE	-0.5297978606063983	-0.48104381076392233	-0.43418946914777967	0.5225350168562909	0.21964501294304048	-0.09534545030107316	-0.329271910461484	-0.4408270761829071	-0.5422788971417895	-0.5607760649881972	-0.8460133042046207	-0.06553567670690232	0.42448287186431577	0.5557036774583656	-1.0308062132159	1.7669161644612834	0.8662689081678805	0.15874435759068223	0.7707363957350419	0.3647152998138265	1.0423410495321677	2.193323890249483	1.458827882694802	-0.1300855053600445	-0.18594088275635445	-0.47237253888428754	0.14738782558564378	FALSE	TRUE	TRUE	TRUE	TRUE	TRUE	TRUE	TRUE	TRUE	TRUE	TRUE	TRUE	FALSE	TRUE	TRUE	TRUE	TRUE	TRUE	FALSE	TRUE	TRUE
FBtr0333216	FALSE	0.22277807977518696	0.2063186827418336	0.2349460143484065	0.3145414400526689	0.3839250437213979	0.458451124935347	0.532116007665916	0.449020786480612	0.3780268182659271	0.28679236772350314	0.049036259386316144	-2.8083987238135992	0.42448287186431577	-0.39767373902095166	0.07256815021218783	-0.815297275726953	-1.0356420362271839	-0.2761128274558942	-0.31885059214468364	-0.6494191712386151	0.8604313686017412	-0.658144833225943	-0.7344142143778468	-0.42083987621810587	-1.5037499984423026	-1.0149358907153836	0.16714615805425018	FALSE	TRUE	TRUE	TRUE	TRUE	FALSE	TRUE	TRUE	FALSE	TRUE	FALSE	TRUE	FALSE	TRUE	TRUE	TRUE	TRUE	TRUE	TRUE	TRUE	FALSE
FBtr0346216	TRUE	2.069507914356936	2.23602608906673	2.2581935113129807	-0.584420223680849	-0.7406386823400727	-0.8218129013479383	-0.6039599700356882	-0.09645757342499497	0.7332605102412425	1.6137291980925677	-0.8897581897377087	0.3562691476436582	-0.4318647656349945	-0.9131656744933243	1.310950252866186	-1.0916397258651942	-0.657497028436141	-0.33339240290557765	-1.1749546540501823	-0.6935119743278517	-1.1633138317492528	-0.6548368648692429	0.348472148899075	-0.6177261158344001	-0.446502713462982	-0.9701423329306786	0.16829534847523542	FALSE	FALSE	TRUE	FALSE	FALSE	FALSE	TRUE	FALSE	FALSE	FALSE	TRUE	TRUE	FALSE	FALSE	FALSE	FALSE	FALSE	FALSE	TRUE	FALSE	TRUE
FBtr0347119	TRUE	2.7150714532288465	2.8879296414993694	2.9909807244976343	0.11306593540782645	0.4007492832834765	0.6867114448959121	0.9082335048797042	1.218709690595717	1.7603267485060976	2.3343117816290473	-0.8897581897377087	0.4427105662049217	0.04120470331748066	-0.477814754211609	0.5089483773383313	-0.42561696990570796	-0.3693862107211016	-0.19086787058572166	-0.45328015558439	-0.6053263681493785	0.928647498950651	-0.653553601282592	-0.753907962046025	-0.6483723346921125	-0.19768638239036002	-0.5966953367310356	0.1675577475312697	FALSE	TRUE	FALSE	TRUE	TRUE	TRUE	TRUE	TRUE	FALSE	TRUE	TRUE	TRUE	TRUE	FALSE	FALSE	TRUE	TRUE	TRUE	TRUE	TRUE	FALSE
FBtr0333963	FALSE	0.23276046901088002	0.16006586013811003	0.14560312052864	0.6544852249217684	0.6184467672533509	0.5513139529649462	0.49359244898471055	0.4851721244095788	0.44164304286721473	0.3231168640019235	-0.5329624431088239	0.3562691476436582	0.42448287186431577	0.8782817613442253	-0.5474095758391724	-0.4990469952189637	-0.7320573692933355	-0.2959853332241517	-1.3978247197528533	-0.42895515579243215	1.0423410495321677	-0.6581163162573507	0.09132350897976788	-0.6600962023315294	-0.17243209793629122	1.4706916150595328	0.16453195360367556	FALSE	FALSE	TRUE	TRUE	FALSE	TRUE	FALSE	FALSE	FALSE	FALSE	TRUE	FALSE	FALSE	FALSE	TRUE	FALSE	FALSE	FALSE	FALSE	FALSE	FALSE
FBtr0074859	FALSE	-1.6591134297233405	-1.4946719458338722	-1.3865704344950633	0.22720749258814893	-0.29056781706549617	-0.7984530846805723	-1.1959459564673538	-1.5990378284361695	-1.8376506904349434	-1.8236020098669468	0.6568000249625953	0.29170147728815726	-0.27150162091708574	-0.1732294409373234	-0.6252033519097244	2.0086725593294275	-0.5070453193584026	-0.3000317710502675	-1.4402761608390764	-0.6494191712386151	-1.913691265587262	-0.6537532200627377	0.9227483070831565	-0.6237026005650834	-1.8405277875028154	-1.143256756843801	-0.1882633929237918	FALSE	FALSE	TRUE	FALSE	FALSE	TRUE	FALSE	FALSE	FALSE	FALSE	TRUE	TRUE	FALSE	FALSE	TRUE	FALSE	FALSE	FALSE	TRUE	FALSE	FALSE
FBtr0073613	FALSE	0.9661165912483968	1.0983459981448642	1.2766044077266974	0.01298576149249155	-0.10343324943506532	-0.17179740504882696	-0.027099891036991095	0.28548637891778106	0.601442316566394	0.810138619840316	-0.5051253372054474	0.3562691476436582	-0.35016191820394316	0.08598601421413365	-0.6024686553636217	1.1052270943303037	-0.6370138348845877	-0.3225569416156454	-0.31885059214468364	0.01197287509993378	-1.481655773377499	-0.6578026296028361	0.987020128224441	0.1113077375159155	-0.41810008424638906	0.20742494036338502	-0.0025855994962685224	FALSE	FALSE	TRUE	TRUE	FALSE	TRUE	FALSE	FALSE	FALSE	FALSE	TRUE	TRUE	FALSE	TRUE	TRUE	TRUE	FALSE	FALSE	FALSE	FALSE	TRUE
FBtr0086986	FALSE	-1.7962023450000195	-1.6344199475648498	-1.536626195594564	-0.46715139027914443	-0.8667762325153661	-1.209953706151225	-1.4557063698557795	-1.8665505672088984	-2.064460936551575	-1.9935377086381412	1.720740540775057	0.3562691476436582	0.42448287186431577	0.854821592719369	-2.0284818616969194	-0.962419849642441	0.33414478155991517	-0.35241066068832183	-0.13843196752823558	2.701633863543366	-0.27650413721342404	-0.27818474370291535	0.5928732455803088	0.9805823362561801	-0.5947107967401263	-1.0883080644621879	0.16812215488342028	FALSE	TRUE	TRUE	FALSE	FALSE	FALSE	TRUE	TRUE	FALSE	FALSE	TRUE	TRUE	FALSE	FALSE	TRUE	TRUE	FALSE	TRUE	FALSE	TRUE	TRUE
FBtr0334171	FALSE	0.5374461554567981	0.3551448432343314	0.22698632164989915	-0.3210873560642442	0.06183438278822499	0.44581259089336644	0.741415690385072	0.9024093729769292	0.9130746460546932	0.7566729565048209	-0.7582535227444396	0.01806211219621513	0.39118309298789533	0.3010479413127366	1.0833617618369242	-0.7745743031765187	0.16070044687709395	0.4553032898246791	-0.7893540641836561	-0.6053263681493785	0.996863629299561	-0.39419177193615434	-1.3221375576602046	-0.6365530896425129	-0.015188560702286158	-0.13514222653335542	0.16679569572728303	FALSE	TRUE	TRUE	TRUE	TRUE	TRUE	TRUE	TRUE	FALSE	TRUE	TRUE	TRUE	TRUE	TRUE	TRUE	TRUE	TRUE	TRUE	TRUE	FALSE	TRUE
FBtr0073835	FALSE	0.6409301610789718	0.5254922867432019	0.4753861677904675	-0.11536760806505832	0.19730217573869835	0.5183777567483443	0.7661128857940945	0.9473404964789104	0.9489329550557849	0.8227557910588466	-0.8138873361183533	0.3562691476436582	0.35846845435456826	0.7796822670175202	0.8325007853395763	0.1601662995172184	-0.29987777868431365	0.04701771316959636	1.414583252209425	2.481169848097183	0.22374748534524863	2.193323890249483	-1.0014512787201422	-0.1668943756615395	-0.3203488467655835	-0.4926777108307999	-0.008574022629736002	FALSE	TRUE	TRUE	TRUE	TRUE	TRUE	TRUE	TRUE	TRUE	TRUE	TRUE	TRUE	TRUE	TRUE	TRUE	TRUE	TRUE	TRUE	FALSE	TRUE	TRUE
FBtr0309981	TRUE	1.7278724221610053	2.0043330643482657	2.0837728425691453	-1.40502608802511	-1.4824387394624179	-1.4066503992611468	-1.0474459424615823	-0.5383205895299733	0.21262391668239272	1.1091526920412713	-0.8897581897377087	0.3562691476436582	0.42448287186431577	0.232417161907151	0.8076679441303736	-0.9388538168734281	-0.9706994515093531	-0.3497130354709113	-1.1395784531449964	-0.6935119743278517	-1.3452235126796794	-0.6576315277912826	0.6748381519836801	-0.6313260966752061	0.1322375711516483	-0.6082408070111693	0.1681282675984255	FALSE	FALSE	TRUE	FALSE	FALSE	FALSE	FALSE	FALSE	FALSE	FALSE	FALSE	FALSE	FALSE	FALSE	TRUE	FALSE	FALSE	TRUE	TRUE	FALSE	FALSE
FBtr0071819	FALSE	-1.433616527557815	-1.3015881215338525	-1.225650226431576	-0.6910386906135522	-1.0569583970914802	-1.2990054262759585	-1.3883012753649178	-1.4937600409410916	-1.5877563752385215	-1.5230972948835446	1.4374684615051967	0.3562691476436582	0.42448287186431577	-1.0672731279235614	-1.3454424867993473	-1.0308800298153946	-0.3390156803011528	-0.3471952519346615	-1.2492446759510727	-0.6935119743278517	-1.026881571051433	-0.6189625183802029	1.5868351729692514	-0.6362961837357409	-0.5961484977559546	-1.177390584016484	0.16829127333189858	FALSE	FALSE	TRUE	TRUE	FALSE	TRUE	FALSE	FALSE	FALSE	FALSE	TRUE	TRUE	FALSE	FALSE	TRUE	TRUE	FALSE	FALSE	FALSE	FALSE	TRUE
FBtr0078306	FALSE	0.46157752133398156	0.333488037543512	0.2625601320575539	0.3883390186329245	0.6604921074622773	0.8729582795041677	0.9564648664037796	0.9473808778687158	0.8403394168641408	0.6494676735645735	-0.5794419504738113	-0.6379818982765606	-1.2136306525627818	-0.35129208876020934	0.40434466112999334	-0.842200444094781	-0.47716202126917595	1.4069805061068217	0.933466919898897	1.5552209832232144	1.292466860811504	0.6102614127883729	-0.7548787972591056	-0.5348507415525495	0.1448277455571504	-0.5993029923321389	0.1448979130068424	TRUE	TRUE	TRUE	TRUE	TRUE	TRUE	TRUE	TRUE	TRUE	TRUE	TRUE	TRUE	TRUE	TRUE	TRUE	TRUE	TRUE	TRUE	TRUE	TRUE	TRUE
FBtr0075354	FALSE	0.02797052754565855	-0.08700616887163207	-0.16296661129703383	0.6383364032188453	0.7497279331112012	0.7882878607850426	0.7081572544270092	0.5622638690429062	0.38154929386345376	0.18011220899602168	-0.7910021671038725	-1.8862039387698513	0.28123190677757015	0.22285833210948927	0.6878352370804721	-0.5799957838833036	-0.922625784122236	-0.13098059075920804	0.40989914650214576	-0.2525839434354858	-1.1178364115166464	-0.6531258467537084	-0.780947082365552	-0.3870069363535991	0.046393725298842586	-0.48496165378718586	0.07843232518319179	FALSE	FALSE	TRUE	TRUE	TRUE	FALSE	TRUE	TRUE	TRUE	TRUE	TRUE	TRUE	FALSE	TRUE	TRUE	TRUE	TRUE	TRUE	TRUE	TRUE	TRUE
FBtr0331961	FALSE	-0.041597751228343464	-0.12690815283384105	-0.27347393927539293	-1.0310418564356587	-0.9150048392783251	-0.7057780080054347	-0.40314373505331724	-0.0969101275360198	0.002029183308170788	0.05092665913310113	1.8291546957034563	-0.6279876703910148	-1.6773148190438545	0.854821592719369	1.5324578823845125	-1.0713912559466345	-0.5698732060715421	-0.3541191566593485	-1.5251790430115226	-0.6053263681493785	-0.8222331800047034	-0.3210172305284623	-1.2443874475933214	-0.5647395946130255	-3.5079440943262328	-1.564413063827639	0.16829534847523542	FALSE	FALSE	FALSE	FALSE	FALSE	FALSE	FALSE	FALSE	FALSE	FALSE	FALSE	FALSE	FALSE	FALSE	FALSE	FALSE	FALSE	FALSE	FALSE	FALSE	FALSE
FBtr0086772	FALSE	0.7396124159641002	0.5376289676543528	0.45496009297081824	0.4233374224016167	0.7155809606566377	0.9766873013535308	1.1220420580892485	1.2116577048434773	1.1729340542234536	0.970805104311045	-0.5926658806037508	0.3562691476436582	0.13062412777097282	0.4701526248144252	0.5981876051830453	1.360613991414045	0.3678521477769804	-0.15053837358543432	0.8450264176359322	-0.34076954961395894	-0.25376542709712074	0.0496463272334945	-0.4505682686688657	0.5531745905833768	0.06628478244266736	-0.3131218412812502	0.15550754868427186	FALSE	FALSE	TRUE	TRUE	TRUE	TRUE	FALSE	TRUE	FALSE	TRUE	TRUE	TRUE	FALSE	TRUE	TRUE	TRUE	TRUE	TRUE	TRUE	TRUE	TRUE
FBtr0083271	FALSE	-0.8944143983678192	-0.8495162110552393	-0.8182363821608578	0.5631839989786415	0.3172217590558181	0.05452996773327963	-0.2184004107141143	-0.4933940728755488	-0.7166688484718768	-0.8782197126103851	0.2042634858026018	0.3562691476436582	-0.20364431684964204	-1.3322683305666223	-0.7568373409773311	-0.2512893770157442	-0.28271237555071116	-0.29301794548500015	-1.341222798304556	-0.6494191712386151	-0.5493686586090637	-0.49132056696132936	0.7950706594709368	-0.6469758172131932	0.1166141644427285	-0.6074995036416232	0.16824644675519349	FALSE	FALSE	TRUE	TRUE	FALSE	TRUE	FALSE	FALSE	FALSE	FALSE	TRUE	FALSE	FALSE	TRUE	FALSE	FALSE	FALSE	FALSE	FALSE	FALSE	FALSE
FBtr0074033	FALSE	-1.310230426067115	-1.1725608348386434	-1.0833141296369442	0.056761275356032904	-0.408468305974133	-0.808964197544424	-1.130153626440181	-1.3527452375971039	-1.4681462287809048	-1.4470043972331181	3.3799305233835715	0.3562691476436582	0.42448287186431577	0.854821592719369	-2.202660866595432	-0.0740348769006591	1.9068971879786418	-0.3166671265576324	-0.26932391087742336	-0.42895515579243215	-1.026881571051433	-0.0018268010755016558	1.464607457154668	-0.39812814611440916	0.13357385444681688	-0.11167616436983957	0.16798563758163657	FALSE	FALSE	TRUE	TRUE	FALSE	TRUE	TRUE	TRUE	FALSE	TRUE	TRUE	TRUE	FALSE	TRUE	TRUE	TRUE	FALSE	FALSE	FALSE	FALSE	TRUE
FBtr0078413	FALSE	-0.10245974983999317	-0.19292530647041156	-0.266273968856654	0.8551425003162695	0.9039263622982258	0.8602626994376704	0.7221649854931376	0.5098792164768333	0.26596965453380833	0.04351093436624404	-0.3932893631205333	-0.457857674582313	0.42448287186431577	0.8801645727472713	-0.19924683360421366	0.7898688151758135	-0.645322833139951	0.055335390923278806	0.7424354350108932	2.9661906820787856	0.08731522464742882	-0.6483349960302118	-0.21077470609935375	0.015283352378395499	0.25285330747311785	0.23667652551352628	-0.4539464379115739	FALSE	TRUE	TRUE	TRUE	TRUE	TRUE	TRUE	TRUE	TRUE	TRUE	TRUE	TRUE	TRUE	TRUE	TRUE	TRUE	TRUE	TRUE	FALSE	TRUE	TRUE
FBtr0072312	FALSE	-0.5324063026904274	-0.5353551957866459	-0.542407985079408	1.1585311639655205	1.021016473274204	0.7618404296200999	0.41856164407168184	0.027004365635359392	-0.2789489760121295	-0.46383440687489724	-0.5990927743645733	1.460361811994342	0.1624482325666502	-0.7500487945801437	-0.6226204357623986	-0.44868578287336347	-0.3619090431302123	0.3743745333023634	0.22240528170466053	0.3206224967245899	0.6785216876713147	1.130981259282705	0.3773302419051462	-0.5826455991597556	0.4590477558230122	-0.43423231280821584	0.08914383944404193	FALSE	TRUE	TRUE	TRUE	TRUE	TRUE	TRUE	TRUE	FALSE	TRUE	TRUE	TRUE	TRUE	TRUE	TRUE	TRUE	TRUE	TRUE	TRUE	TRUE	TRUE
FBtr0333036	FALSE	-1.160598335609037	-0.9967862586713593	-0.8916297836153603	0.4322674518067944	-0.07011507159721697	-0.5695735261180884	-0.9487560348018548	-1.2354412033336015	-1.3800548763601015	-1.313772707568757	0.226315127713336	0.3562691476436582	0.42448287186431577	-0.8729211041325864	-0.5226263940216932	1.364974462809117	0.6171510273420581	-0.2516093983977486	0.993606461437713	-0.6053263681493785	-0.25376542709712074	-0.6457399518883178	1.258035197047359	-0.6296117803158874	1.4479688912277	0.7760455827780632	-0.5139895998363849	FALSE	TRUE	TRUE	TRUE	TRUE	TRUE	TRUE	TRUE	FALSE	TRUE	TRUE	TRUE	TRUE	TRUE	TRUE	TRUE	TRUE	TRUE	FALSE	TRUE	TRUE
FBtr0085964	FALSE	-0.019328209320027153	-0.10639197000513521	-0.16424818102250757	0.4730521743768831	0.6739812067516896	0.7856434109076372	0.7819251419027797	0.660029347190794	0.4516244408913092	0.1914099707325397	-0.26972333855125485	0.3562691476436582	0.42448287186431577	0.8824665281323351	0.9078462852944268	2.2824545877563285	0.8782897853709926	-0.2298935153975939	1.1634122257826054	0.40880810290306313	1.0878184697647741	-0.6151412445888426	-0.4592355362052454	0.8414727704511742	1.111913581689818	0.9185740823111271	0.01902081047558896	TRUE	TRUE	TRUE	TRUE	TRUE	TRUE	TRUE	TRUE	TRUE	TRUE	TRUE	TRUE	FALSE	TRUE	TRUE	TRUE	TRUE	TRUE	FALSE	FALSE	TRUE
FBtr0072350	FALSE	-1.192783318704803	-1.07776244905329	-0.9932262613517746	-0.0768216694707653	-0.4037297434153596	-0.7567518262734804	-1.0547148382185145	-1.1912301784331993	-1.315222863287613	-1.3037657037643313	-0.8897581897377087	-2.601039112988217	0.12059105385970338	-1.515569159798104	-1.6995232534758076	-0.5696870316428692	-1.13672138715928	-0.3092486572097535	-1.2916961170372956	-0.6494191712386151	-1.4589170632611959	-0.6582303841317196	1.162912195160978	-0.5107084317813619	-0.2931858809493086	0.9607627951004045	0.16151227239108665	FALSE	FALSE	TRUE	FALSE	FALSE	TRUE	FALSE	FALSE	FALSE	FALSE	TRUE	FALSE	TRUE	FALSE	TRUE	FALSE	FALSE	FALSE	TRUE	FALSE	FALSE
FBtr0306140	FALSE	0.06005373051652127	-0.050518791632271284	-0.11147111364972466	0.15092463172396722	0.13271369915397493	0.11615683370352337	0.14928361268718762	0.2683652845140815	0.28413951293252354	0.19456009533890908	1.5272392870368572	0.3562691476436582	0.42448287186431577	0.6963658301732366	-0.1677326371495546	-0.3943785822912777	-0.7973818380593112	-0.34049614931142536	-0.9379341079854367	0.23243689054611674	1.0878184697647741	-0.6567760187335153	-0.5814439662364217	-0.496160251637823	-1.9339378430920335	-1.3125704295335807	0.1647194101971696	FALSE	FALSE	TRUE	TRUE	FALSE	FALSE	TRUE	TRUE	FALSE	FALSE	TRUE	TRUE	TRUE	FALSE	TRUE	FALSE	FALSE	FALSE	TRUE	FALSE	FALSE
FBtr0076639	FALSE	-0.9047213200141592	-0.8459207501183562	-0.7986316780485606	0.3284404253147438	0.03688147005183958	-0.2819760988273674	-0.5486128100616352	-0.6893056553473359	-0.8013641165684493	-0.8770547430583996	0.030288145387537553	0.3562691476436582	-0.7732343745333748	-0.11646566469220931	-0.754766038625394	-0.9244469124835061	1.5603074443536338	-0.27368496476022475	-1.4579642612916694	-0.5171407619709053	0.40565716627567505	2.193323890249483	1.2864384373543136	-0.63061457747938	1.2685767215620989	1.3203104203078748	0.16827089761521447	FALSE	FALSE	FALSE	FALSE	FALSE	TRUE	FALSE	FALSE	FALSE	FALSE	TRUE	FALSE	FALSE	FALSE	TRUE	FALSE	FALSE	FALSE	TRUE	FALSE	FALSE
FBtr0089352	FALSE	0.5124541680675356	0.3142109355722767	0.18366957088128152	-0.08376579329787119	0.24695527161771025	0.6300810841074858	0.8796169566278262	0.9801612912446823	0.9415374517412974	0.7508425124288826	-0.5960203043698573	0.3562691476436582	0.42448287186431577	1.4906309940153715	0.433994351838802	2.5771661411485365	0.5556221711868677	0.08707744764814264	1.3827446713947578	4.0685107593097	0.928647498950651	-0.6299130343196238	-0.9927694532770066	-0.17818687894200572	0.23134483318059013	-0.37241795555737395	-6.525068492684954	FALSE	TRUE	TRUE	TRUE	TRUE	TRUE	TRUE	TRUE	TRUE	TRUE	TRUE	TRUE	TRUE	TRUE	TRUE	TRUE	TRUE	TRUE	FALSE	TRUE	TRUE
FBtr0077920	FALSE	-1.6384794282687267	-1.4543667578295958	-1.3148595594281023	-0.05148304724471628	-0.6785688128476175	-1.2214623554760164	-1.5861511898872946	-1.8187285513265041	-1.9114030647656117	-1.8282036703979878	0.04200409122808378	0.3562691476436582	-0.06833317917341476	0.8847252920131996	-0.7480562856288525	-0.9687097178006824	0.28215441600928826	-0.2752136190500907	-1.2174060951364054	-0.16439833725701258	-0.3901976877949406	-0.39102638842241555	1.5351551073725909	-0.5816607567322113	1.1161199985718742	1.3637451829744562	0.16828312304522494	FALSE	FALSE	FALSE	TRUE	FALSE	TRUE	TRUE	FALSE	FALSE	FALSE	TRUE	FALSE	FALSE	FALSE	TRUE	FALSE	FALSE	FALSE	FALSE	FALSE	FALSE
FBtr0346738	TRUE	4.097644660835825	4.314991944141707	4.701758431892997	-4.373912247621591	-3.4739993728092475	-1.9750482775817901	-0.21324605185501952	1.5090122615571349	2.931281344901166	3.7527192420435616	-0.8897581897377087	0.3562691476436582	0.42448287186431577	0.854821592719369	0.7687283484305413	0.7619455423602347	3.3392667837147374	-0.33959694090562187	-1.1961803745932937	0.056065678189170375	-0.7085396294231868	-0.6304263397542841	-1.8154003580962295	-0.4760562119194792	0.02387601450335799	-1.1001037324304714	0.1681588311734517	FALSE	FALSE	FALSE	FALSE	TRUE	TRUE	TRUE	FALSE	FALSE	TRUE	FALSE	FALSE	TRUE	FALSE	TRUE	FALSE	FALSE	FALSE	FALSE	FALSE	FALSE
FBtr0070969	FALSE	-1.6272953900244225	-1.423572938397509	-1.288058861183753	-0.6493561151610361	-1.2684483654050953	-1.759235435910019	-2.036646703419983	-2.06792885302838	-2.03793812791875	-1.8735315017702527	-0.3580622525334629	0.6234517141057458	0.42448287186431577	-0.6882538607078693	-1.8031569918955273	-0.9436167179458866	-0.3498999951892025	-0.18488813468712834	-1.4332009206580392	-0.5612335650601419	-0.9814041508188265	-0.6490479202450179	1.6450712485234678	-0.661363495177861	0.8371999581409871	1.9487764576387672	0.16794284857659988	FALSE	FALSE	FALSE	TRUE	FALSE	TRUE	FALSE	FALSE	FALSE	FALSE	TRUE	FALSE	FALSE	FALSE	FALSE	FALSE	FALSE	FALSE	FALSE	FALSE	FALSE
FBtr0070290	FALSE	-1.9284436237648395	-1.66806641512553	-1.4900265588718897	-1.43326632051861	-2.015236772338867	-2.4461598643588354	-2.6119364106448844	-2.5469839072585616	-2.4557518998714363	-2.2184391944242985	0.8729758373137788	0.3562691476436582	0.42448287186431577	0.8721360443431622	-1.595098752064649	4.11660259361504	1.7244605363502228	-0.3000767314705577	1.4393465928430553	1.290664164687795	-1.0723589912840397	-0.5764722351777629	2.189447368070527	1.8276251788673363	-0.0704270718862416	1.6530267679155846	-15.32687889517281	FALSE	TRUE	TRUE	TRUE	TRUE	TRUE	TRUE	TRUE	TRUE	TRUE	TRUE	TRUE	FALSE	TRUE	TRUE	TRUE	TRUE	TRUE	FALSE	TRUE	TRUE
FBtr0111126	FALSE	1.0691316114740634	0.8892757626544741	0.794945301246094	-2.2463331994010076	-1.5785172051905798	-0.6765215785634144	0.22544106091256974	0.8872150403046333	1.2228039128403996	1.2438740896077787	-0.664168301255784	-0.38299114125481243	-0.8830984651424315	-0.06336366843061227	1.0522066397220833	-0.8834548801862264	-0.0924083940288338	0.10056557373519526	1.0254450422523804	0.6733649214384827	0.8604313686017412	0.2986564969809485	-2.229510531372657	0.3884404791132673	1.561736476164279	-0.8786490933858366	0.1673478776494231	FALSE	TRUE	TRUE	TRUE	TRUE	TRUE	TRUE	TRUE	TRUE	TRUE	TRUE	TRUE	TRUE	TRUE	TRUE	TRUE	TRUE	TRUE	TRUE	TRUE	TRUE
FBtr0347507	TRUE	1.6998272089682256	1.9380617365886863	1.989217479851086	-0.3414982456046109	-0.17920293424440384	-0.020421537248520593	0.03439982735992819	0.12259530933788834	0.5920485423621744	1.1897515172650444	-0.8897581897377087	0.3562691476436582	0.42448287186431577	-1.199008335196305	0.9168241989812443	-1.1127010242471729	-1.1092635859553768	-0.33959694090562187	-1.1112774924208477	-0.6935119743278517	1.0878184697647741	-0.658144833225943	-0.42744656582491414	-0.6599829216648836	-0.3329782950673601	-0.887852318882442	0.16828312304522494	FALSE	FALSE	TRUE	FALSE	FALSE	TRUE	TRUE	TRUE	FALSE	FALSE	FALSE	TRUE	FALSE	FALSE	TRUE	FALSE	FALSE	FALSE	FALSE	TRUE	FALSE
FBtr0087083	FALSE	-0.023902631801906438	-0.04242882976579297	-0.06256738102388784	0.577217097229564	0.5960367622038016	0.5728836010763462	0.4733374966326408	0.35580105666665685	0.22143696466774304	0.07448413411563252	0.6955422554488403	0.3562691476436582	0.42448287186431577	-0.48932714718452514	0.5655333862040461	-0.5751868375211256	-1.134172669204512	-0.3117664407460033	-1.3765989992097418	-0.6053263681493785	-1.095097701400343	-0.658144833225943	0.056246912305220054	-0.6168881358606211	0.014026517557373601	0.40631854525230676	0.16115162220577745	FALSE	FALSE	FALSE	TRUE	FALSE	FALSE	FALSE	FALSE	FALSE	FALSE	FALSE	TRUE	TRUE	FALSE	FALSE	FALSE	FALSE	FALSE	FALSE	TRUE	FALSE
FBtr0074604	FALSE	-1.8334013796076838	-1.6007171181564737	-1.446919264673726	-0.3996026862976156	-1.0525533781232252	-1.6305126906372078	-1.9866543626660824	-2.162737693133393	-2.244801379348491	-2.0908290025974843	0.2042634858026018	0.3562691476436582	0.42448287186431577	-0.5252089445103255	-1.4134550879973267	-1.114234485069304	-1.1255040845245219	-0.29301794548500015	-1.4933404621968553	-0.6935119743278517	0.24648619546155195	-0.6574033920425446	1.716361010635526	-0.6764978277400439	-0.8299702161343009	-0.8937359849864259	0.16828923576023017	FALSE	FALSE	FALSE	FALSE	FALSE	TRUE	FALSE	FALSE	FALSE	FALSE	TRUE	FALSE	FALSE	FALSE	FALSE	FALSE	FALSE	FALSE	FALSE	FALSE	FALSE
FBtr0076546	FALSE	-0.5662790727549202	-0.548824161372257	-0.5217405974599694	0.3341399360751893	0.09594537803415895	-0.1648250872780004	-0.38455093905659493	-0.48564793123090044	-0.5575495089812821	-0.5770516145832292	-0.05817981976155292	0.6967959480365141	0.42448287186431577	-1.0860161497408254	-1.1189241466657616	3.0890899884110943	0.7046618788069994	-0.23385003238312932	-0.6443116404723939	-0.5612335650601419	-0.6175847889579736	-0.5958637738204872	1.2441027245733127	-0.6086702504802985	1.3292222527245092	1.6762514060432632	-0.11276728746573225	FALSE	FALSE	TRUE	TRUE	FALSE	TRUE	FALSE	FALSE	TRUE	TRUE	TRUE	FALSE	FALSE	TRUE	TRUE	TRUE	FALSE	FALSE	FALSE	FALSE	TRUE
FBtr0085301	FALSE	-0.257556792734684	-0.3265311531660035	-0.3703611281719865	0.7312969333167711	0.7848522814122235	0.8065715630481393	0.6683033491884346	0.4217843291524704	0.17130507870190148	-0.10116133920940071	-0.410319899088515	0.3562691476436582	0.42448287186431577	0.8794386100233733	0.7133655457385057	0.8133142900048358	1.7397902658582132	-0.16195832033913887	1.2235517673214213	1.4670353770447413	-0.18554929674821083	2.193323890249483	-0.4299829280154106	1.3909281374350417	0.6923517430323047	0.21879087008775075	0.15443986113002314	FALSE	TRUE	TRUE	TRUE	TRUE	TRUE	TRUE	TRUE	TRUE	TRUE	TRUE	TRUE	FALSE	TRUE	TRUE	TRUE	TRUE	TRUE	FALSE	TRUE	TRUE
FBtr0076077	FALSE	-1.49277741583947	-1.3682319218069077	-1.2627079231246496	0.22064314100087987	-0.21768621970804833	-0.6813377304992632	-1.0614026198559698	-1.3134078650470644	-1.5280145327122276	-1.5817895190577203	-0.07113190142620296	0.3562691476436582	0.42448287186431577	0.8730490104066428	-1.4942276107069719	1.0897333819213448	0.3572152756731478	-0.30416812971696366	-0.03584098490319648	-0.2084911403462492	-0.32198155744603063	-0.6367000728445772	1.4486605243849455	2.9398124178521177	0.48197015314646174	-0.29017913783436217	0.1408737089617256	FALSE	FALSE	TRUE	TRUE	FALSE	TRUE	TRUE	TRUE	TRUE	TRUE	TRUE	FALSE	FALSE	FALSE	TRUE	TRUE	FALSE	FALSE	FALSE	TRUE	TRUE
FBtr0301740	FALSE	-0.8421313897678573	-0.8403814583162612	-0.9140025823128645	-1.9579023923485066	-1.9504610583535058	-1.817375965292085	-1.5733667978986239	-1.2974926602413286	-1.0382852721431746	-0.9227193276393332	-0.8897581897377087	-3.310942548894795	-6.5936305251127925	-2.8152183268975013	0.4062832405038099	-1.2567655939539206	-1.2658207245309614	-0.3530850669926745	-1.5393295233735969	-0.7816975805063249	0.20100877522894534	-0.6583444520060886	0.29631616378100584	-0.691258833003469	-1.1223041468793113	-1.0284534413356803	0.1683034987619091	FALSE	FALSE	FALSE	FALSE	FALSE	FALSE	FALSE	FALSE	FALSE	FALSE	FALSE	FALSE	FALSE	FALSE	FALSE	FALSE	FALSE	FALSE	FALSE	FALSE	FALSE
FBtr0303300	TRUE	2.2566025081523002	2.512065433731011	2.677446925080221	-1.500858106853087	-1.1492302879973908	-0.6100288525717966	-0.011961735755747105	0.5532799285333642	1.2728829924851746	1.9074530245578105	-0.8897581897377087	0.3562691476436582	-2.309769321160866	-0.7475072325387189	-0.17356779870090872	-0.7058881179305855	-1.2019804161185124	-0.34476738923899203	-1.5251790430115226	-0.7376047774170883	0.019099094298518905	-0.6582874180689041	-0.03622969672844524	-0.6053616113089082	1.0780826432809163	-0.316498727207726	0.16766981397303246	FALSE	FALSE	FALSE	FALSE	FALSE	FALSE	FALSE	FALSE	FALSE	FALSE	FALSE	FALSE	FALSE	FALSE	FALSE	FALSE	FALSE	FALSE	FALSE	FALSE	FALSE
FBtr0301084	FALSE	-0.34162393104643607	-0.3304411592370239	-0.3216293645253935	0.8974528292139056	0.6922066507373644	0.4404099422273015	0.19218012446874358	-0.006196979196254682	-0.18997188919618072	-0.30285969154921316	-0.8897581897377087	-0.4496695214342675	0.42448287186431577	-0.46012343322991034	-0.9572171660274321	-0.5799206198242899	-0.12333942431331313	0.051963359401515655	0.12335191917014005	-0.5612335650601419	-0.48115252826015376	1.0610576522945288	0.7944323143677389	-0.5947972783460681	-0.08293685171370513	-0.04156026694456659	0.16809362888006246	FALSE	TRUE	TRUE	TRUE	TRUE	TRUE	TRUE	TRUE	TRUE	TRUE	TRUE	TRUE	TRUE	TRUE	TRUE	TRUE	TRUE	TRUE	FALSE	TRUE	TRUE
FBtr0074620	FALSE	-0.7726742659177688	-0.7663923331928887	-0.701200920118616	0.5760791790036105	0.3344659600118074	0.042081537411122	-0.24871213356080063	-0.5160377669346655	-0.6937134569625273	-0.7655251365297808	-0.8897581897377087	-3.2024580643383582	0.42448287186431577	-1.6473105455453305	-0.8303523937540525	-0.6188350269455012	-0.9450617451077371	-0.3110920344416507	-0.9414717280759554	-0.6935119743278517	-1.777259004889442	-0.658030765351574	0.762684645547637	-0.4053873644017994	-2.8281850257029486	-1.4824499831222782	0.16742530537282282	FALSE	FALSE	TRUE	TRUE	FALSE	TRUE	TRUE	TRUE	FALSE	TRUE	TRUE	FALSE	FALSE	FALSE	TRUE	FALSE	FALSE	FALSE	FALSE	TRUE	FALSE
FBtr0082402	FALSE	-0.4904718235855566	-0.46985752623926835	-0.45691992947248294	0.5938220291888308	0.362358467875691	0.10740417909212142	-0.0970096057335673	-0.33461677305960275	-0.4684440790299192	-0.4975206002961306	0.026223139488604313	0.3562691476436582	0.287469812053483	0.8549571843730379	-1.118128437273516	0.3702232845464002	-0.6099914500800017	-0.2731454397167426	0.5903177711185938	-0.3848623527031956	-1.549871903726409	-0.48841183616492073	1.004771584959805	0.3949051020529812	0.5201513196793592	0.8233080569595277	0.11531644752481422	FALSE	TRUE	TRUE	TRUE	TRUE	TRUE	TRUE	TRUE	TRUE	TRUE	TRUE	TRUE	FALSE	TRUE	TRUE	TRUE	TRUE	TRUE	FALSE	TRUE	TRUE
FBtr0345225	TRUE	2.1019632919978783	2.2940679076396533	2.3252520207102965	-2.0280111199155355	-2.208287211208612	-2.066314912264614	-1.6043762556956462	-0.7312632042226686	0.4438347324118468	1.4993015747005258	-0.8897581897377087	0.3562691476436582	0.42448287186431577	0.854821592719369	-1.018285100709633	1.4348610105315833	0.8197624098134381	-0.3522757794274513	-1.461501881382188	-0.6053263681493785	-0.8449718901210066	-0.6568045357021076	0.995583334616964	-0.6341657297030731	0.8725695000874895	1.0739248709444733	0.16767388911636927	FALSE	FALSE	FALSE	FALSE	FALSE	TRUE	FALSE	FALSE	FALSE	FALSE	TRUE	FALSE	FALSE	FALSE	FALSE	FALSE	FALSE	FALSE	FALSE	FALSE	FALSE
FBtr0304974	FALSE	0.7792686458871768	0.6127125902001078	0.5145204413361957	-0.44823262180591095	-0.03704440736299442	0.43508844640542227	0.8205119817013999	1.0465399904550896	1.108632696219545	0.9822732791592452	-0.8008381350454983	1.1875727872570991	-0.08743562058521918	0.9622720550204641	0.9401431588745897	-0.7114315727988251	-0.15375754449771012	3.3784499754107222	1.4817980339292784	3.7598611376850446	1.4743765417419303	1.1294698599473163	-1.1766249504943276	-0.4669461737759283	0.007267212384921574	-0.784449587455138	-0.0007334468496805885	FALSE	TRUE	TRUE	TRUE	TRUE	TRUE	TRUE	TRUE	TRUE	TRUE	TRUE	TRUE	TRUE	TRUE	TRUE	TRUE	TRUE	TRUE	TRUE	TRUE	TRUE
FBtr0079223	FALSE	-1.8507757018565767	-1.6075522753611127	-1.4313087800366522	-0.9151153265560767	-1.5454647117421945	-2.0683723040103756	-2.357519743144861	-2.3860272625094616	-2.348936794675309	-2.13690181005717	0.6283533527054133	0.3562691476436582	0.42448287186431577	0.5250599159960183	-2.723495959765135	0.39594540180820154	-0.11751203200830534	-0.2773717192240191	0.06321237763132402	-0.29667674652472237	-1.3452235126796794	-0.6556353399898257	2.1157315499182463	0.4172359090135247	1.566732918756299	2.9150467967536007	0.14721259442216023	FALSE	FALSE	TRUE	TRUE	TRUE	TRUE	TRUE	FALSE	FALSE	TRUE	TRUE	TRUE	FALSE	TRUE	TRUE	FALSE	FALSE	FALSE	FALSE	TRUE	TRUE
FBtr0345849	FALSE	0.5605728820944044	0.37927658749401416	0.2751770115162068	0.10166627284960261	0.44683780614726604	0.7717641822764066	1.0103683018648886	1.1067041188188231	1.0464196115507387	0.8194955016882681	-0.7289121762781713	0.030748739638913735	0.2471869737129316	0.5778027907609745	0.9677085856030845	-0.6597291737731996	-0.045041045364278214	0.3001448794032838	0.5620168103944451	-0.0762127310785394	1.3379442810441105	0.18564375044989487	-0.8406463093345523	-0.35872831094879504	0.2416523729502417	-0.47697018179752115	0.16780021855981092	TRUE	TRUE	TRUE	TRUE	TRUE	TRUE	TRUE	TRUE	TRUE	TRUE	TRUE	TRUE	TRUE	TRUE	TRUE	TRUE	TRUE	TRUE	TRUE	TRUE	TRUE
FBtr0333858	FALSE	0.24246970918230246	0.11363294362049854	0.037329109439795775	0.6306351967858789	0.8337069584852694	0.942324246809909	0.9351577407185196	0.8355576346021011	0.6635131517762862	0.43594501560337945	-0.6644033013660736	-0.21088151981710812	0.12428262680270458	0.9668477487653643	0.32941216490675485	0.016929941688128645	-0.787673579527843	1.590104297948706	0.02429855663561954	0.5410865121707729	1.0423410495321677	1.6273761315678554	-0.5379014438135792	-0.525939402142627	-0.08438921882803839	0.18359615979607694	0.1568340078404091	FALSE	TRUE	TRUE	TRUE	TRUE	TRUE	TRUE	TRUE	FALSE	TRUE	TRUE	TRUE	TRUE	TRUE	TRUE	TRUE	TRUE	TRUE	TRUE	TRUE	TRUE
FBtr0343913	FALSE	0.24256058291947308	0.09995875053110638	-0.05987302914316563	-2.366790986540711	-1.7990322997402588	-1.0109079471847269	-0.2750133798477692	0.2469716771646384	0.39775143742716884	0.3632008096977718	1.1834128854111798	0.3562691476436582	0.32342203894784566	-1.9815949737273835	1.42828802844316	-1.1328739042220093	-0.7388367267217285	-0.34130543687664855	-1.4402761608390764	-0.6935119743278517	0.42839587639197835	-0.10622742309169829	-2.210626670498769	-0.6157299574476588	-1.0490494138010178	-1.1559625406651217	0.16829127333189858	FALSE	FALSE	FALSE	FALSE	FALSE	FALSE	FALSE	FALSE	FALSE	FALSE	FALSE	FALSE	FALSE	FALSE	FALSE	FALSE	FALSE	FALSE	FALSE	FALSE	FALSE
FBtr0088551	FALSE	-0.4804118314154845	-0.48373609670523493	-0.4835144307165389	0.6961219871533543	0.49003345842380763	0.23648387272762222	-0.018566243808732993	-0.15808431417359647	-0.3020824630907538	-0.4598879749029946	0.04536633671645833	0.30773965893781197	-0.7488144274097577	-0.661230627359416	-0.49158889759923047	-0.5545097473409178	-0.795077876152539	-0.29558068944154015	-1.1608041736881078	-0.5612335650601419	-0.29924284732972734	-0.658144833225943	0.7170158761994566	-0.6347490594604837	-0.1404727888072668	-0.9104356271625804	0.16764332554134306	FALSE	TRUE	FALSE	FALSE	TRUE	TRUE	FALSE	FALSE	FALSE	TRUE	TRUE	TRUE	FALSE	FALSE	FALSE	TRUE	FALSE	TRUE	TRUE	FALSE	FALSE
FBtr0331522	FALSE	-0.8810997094970902	-0.7919234855783126	-0.6803170369664393	-0.22259734086653582	-0.5284928168084123	-0.8219117545436567	-1.0156935674801975	-1.0080251343230229	-1.0050745984242464	-0.962151897233094	0.995656960075604	0.3562691476436582	0.017333117335334967	-0.006985944895444572	-0.258276996732824	0.5942476186502762	-0.8189089779554579	-0.27660739207908613	1.0183698020713432	-0.120305534167776	0.4511345865082817	-0.658144833225943	1.199163399112415	-0.19584751144014417	0.6204513533598841	0.9623963514765174	-0.5803105200715781	FALSE	FALSE	TRUE	TRUE	TRUE	TRUE	TRUE	TRUE	TRUE	TRUE	TRUE	TRUE	TRUE	TRUE	TRUE	TRUE	TRUE	TRUE	TRUE	TRUE	TRUE
FBtr0332911	FALSE	0.09535192197451359	0.024480824909769956	-0.011699089664358118	0.9093354448027293	0.9890877536221698	0.952698606141465	0.8066705790099794	0.6246052603631168	0.42996174063603976	0.23313467362104676	-0.43818175820022615	1.3647523641917325	0.39232200656153576	2.213233713353393	0.0752606248953863	0.40304112373263856	-0.5172379172882402	0.632672147869421	1.174025086054161	1.4670353770447413	0.8604313686017412	0.044684374698444454	-0.0787993143016965	-0.146392098863127	0.13742925141550102	0.12454400976433974	-0.14695977763338036	FALSE	TRUE	TRUE	TRUE	TRUE	TRUE	TRUE	TRUE	TRUE	TRUE	TRUE	TRUE	TRUE	TRUE	TRUE	TRUE	TRUE	TRUE	TRUE	TRUE	TRUE
FBtr0070520	FALSE	0.8927189727768748	0.7537286516300767	0.6737466669561946	-0.3845397086259154	-0.020759869732004506	0.39226531097733314	0.7468799121058824	0.9904980315421027	1.1045527836322884	1.0482981220381518	-0.5987754664137586	0.05360413746970545	-0.24103494394303923	-0.1293821330041867	0.9362013069417396	-0.7933937668727975	-0.3073945119887811	0.7579318787978497	0.24716862233829068	-0.03211992798930281	1.4971152518582336	-0.6343616814200134	-1.2117480300121726	-0.6093755745955394	-0.34562006380358584	-0.5217700085662706	0.16624758894847977	FALSE	TRUE	TRUE	TRUE	TRUE	TRUE	TRUE	TRUE	FALSE	TRUE	TRUE	TRUE	TRUE	TRUE	TRUE	TRUE	TRUE	TRUE	TRUE	TRUE	TRUE
FBtr0343153	TRUE	2.2568585004680286	2.4185855981195576	2.4027942469514594	-0.3333070259605968	0.00913060462889541	0.4486662566835624	0.8395693431269244	1.151954831023033	1.5148084285847951	1.918946770731217	0.4293326322021989	-0.4866591607032489	0.42448287186431577	-2.0698009887266666	1.5121144412258667	-0.8669141505618541	-0.9822674560273824	-0.3104625885575882	-1.358910898757149	-0.7376047774170883	0.8604313686017412	-0.6582018671631275	-0.8252534152123863	-0.6102715034680263	-0.9426479101664607	-0.9074956170880699	0.16630871609853218	TRUE	FALSE	TRUE	TRUE	FALSE	TRUE	FALSE	FALSE	FALSE	FALSE	FALSE	TRUE	FALSE	FALSE	FALSE	FALSE	FALSE	FALSE	TRUE	FALSE	FALSE
FBtr0344379	FALSE	0.608924847808519	0.5525100349616169	0.5357985278104684	0.412731235775582	0.46508924255933054	0.5200769371220405	0.6020342850955149	0.6790698674213373	0.7088354836971772	0.6445420087904503	0.212015632307759	0.3562691476436582	-0.6762784148365998	-0.8892097785118536	-0.20377629236083528	-0.9770078153285694	-0.4237424890816035	-0.29373731220964294	-1.4048999599338905	-0.6494191712386151	-0.5038912383764571	-0.6284301519528271	-0.3200454200889786	-0.6462052347518245	0.8322755913347084	0.07205805413453557	0.16828719818856178	FALSE	FALSE	TRUE	FALSE	FALSE	TRUE	FALSE	FALSE	FALSE	FALSE	FALSE	TRUE	FALSE	FALSE	FALSE	FALSE	FALSE	FALSE	TRUE	FALSE	FALSE
FBtr0346683	FALSE	0.812588529983244	0.6497885198639165	0.5366079664942801	-0.9492402049090567	-0.4691093034624571	0.10271380503258935	0.6222784651459138	0.9402802644962046	1.0705160333427726	0.995246568234949	-0.8897581897377087	-3.310942548894795	-1.3634633066142259	-2.8152183268975013	0.8948334534575054	-0.4484700448402281	-1.161206442328121	1.738788407848316	0.8556392779074881	-0.7816975805063249	1.0878184697647741	-0.6571182223566222	-1.5404241080663963	-0.691258833003469	2.0104188189176826	-0.9421520417300303	0.1638310289497413	FALSE	TRUE	TRUE	TRUE	TRUE	TRUE	TRUE	TRUE	TRUE	TRUE	TRUE	TRUE	TRUE	TRUE	TRUE	TRUE	TRUE	TRUE	TRUE	TRUE	TRUE
FBtr0077956	FALSE	-1.0748023400805722	-0.9714947465704482	-0.8966514122968661	-0.24074963998765345	-0.6424861387194709	-0.994191045253054	-1.2234747325630482	-1.205009030162608	-1.2256820664772827	-1.1840987176103304	0.4938932508510933	-1.1961718298695325	0.21274604419907134	0.8831155391280837	-0.7722240054756893	-0.2774499929030836	2.0904553820621077	-0.23358026986138827	0.6504573126574098	-0.34076954961395894	-1.1405751216329496	2.193323890249483	1.6868603947919503	2.424047032318057	1.119084070846613	2.115986823827064	0.16808955373672566	FALSE	TRUE	TRUE	TRUE	TRUE	TRUE	TRUE	TRUE	TRUE	TRUE	TRUE	TRUE	FALSE	TRUE	TRUE	TRUE	TRUE	TRUE	FALSE	TRUE	TRUE
FBtr0072173	FALSE	0.019803436022742475	-0.06961920380209939	-0.21053589582294463	0.21430561818230554	0.31479657383138143	0.44679299067379996	0.5034021557460059	0.38130614039898053	0.2511146795334207	0.14372480190284845	0.2776774227346827	0.3562691476436582	0.42448287186431577	0.8818467539232124	0.8608383994493524	0.623441874565086	2.6564445529749943	-0.29944728558649525	1.5773137763732803	-0.0762127310785394	0.9059087888343478	2.193323890249483	-0.6065315884600311	2.784598931879736	0.4655608108667108	1.0253108213736442	0.1564733576550999	FALSE	TRUE	TRUE	TRUE	TRUE	TRUE	TRUE	TRUE	TRUE	TRUE	TRUE	TRUE	TRUE	TRUE	TRUE	TRUE	TRUE	TRUE	FALSE	TRUE	TRUE
FBtr0347312	TRUE	1.0675809905380629	1.3939478260789566	1.3886378751555166	-0.941244945814943	-1.1827149501867849	-1.3598491286924692	-1.4285321956069332	-1.2006445267894383	-0.46779568312169395	0.377708799035315	-0.8897581897377087	0.3562691476436582	-0.006758982062919484	0.7828600256680576	1.6400574037271316	-0.4524194385912642	-0.5619980950565924	-0.3521408981665808	-1.4933404621968553	-0.6494191712386151	-1.7317815846568354	-0.6512437268266205	0.3040576382746011	-0.5592471691225112	1.3995503227369661	-0.5222603244071299	0.16804065201668372	FALSE	FALSE	TRUE	FALSE	FALSE	TRUE	FALSE	FALSE	FALSE	FALSE	FALSE	TRUE	FALSE	FALSE	FALSE	TRUE	FALSE	FALSE	TRUE	FALSE	FALSE
FBtr0070446	FALSE	-1.6932953325987572	-1.4494109981985008	-1.2878075682209407	-1.3604034346881064	-1.9230818627590647	-2.316162371044994	-2.477917923398074	-2.3569846241367767	-2.2017693262550764	-1.9852148223255799	1.1703740736177906	0.09579489526060468	0.42448287186431577	0.854821592719369	-1.2419437298389757	2.6038414875855054	0.7718432273048246	-0.3237708729634801	0.4275872469547387	1.4229425739555048	-1.1178364115166464	-0.6251221835961271	2.024566571221351	4.07523496498702	0.8475698476151974	2.119370493976826	-0.375876879436308	FALSE	TRUE	TRUE	TRUE	FALSE	TRUE	TRUE	TRUE	TRUE	TRUE	TRUE	TRUE	FALSE	FALSE	TRUE	FALSE	TRUE	TRUE	FALSE	TRUE	TRUE
FBtr0344656	TRUE	2.4767501101277523	2.6813133014844794	2.7559285039634074	-0.4900342464267865	-0.4445040982080526	-0.24863059106102794	-0.05730087740797841	0.4297608255419579	1.2310981532789522	2.02964094260133	-0.8897581897377087	0.3562691476436582	0.42448287186431577	0.4214249187947636	0.25897494902383766	-0.752890658514845	-1.0871232201794203	-0.3369892365287917	-1.4119752001149277	-0.6935119743278517	0.6785216876713147	-0.6578311465714283	-0.5415396692147593	-0.5488267567772243	0.31404041604825156	-0.9269735573662172	0.16774724169643218	FALSE	FALSE	TRUE	FALSE	FALSE	TRUE	TRUE	FALSE	FALSE	FALSE	TRUE	FALSE	FALSE	FALSE	FALSE	FALSE	FALSE	FALSE	TRUE	FALSE	FALSE
FBtr0081829	FALSE	0.0014301670981887089	-0.10289709076795399	-0.1952303375694043	0.03002387651042714	0.17552287047872517	0.34630235790726194	0.4238031104594516	0.36907445617869084	0.1650318210621525	0.08242409119488714	1.1197775858508745	0.3562691476436582	0.42448287186431577	0.854821592719369	1.3611117506333588	-1.0464573001131017	0.4824949223295493	-0.33959694090562187	-1.0086865097958087	-0.5171407619709053	-1.5953493239590157	-0.49072171062089226	-0.4348642017137226	-0.2743925346124319	-1.8969123595362467	-0.8221748342985267	0.168293310903567	FALSE	FALSE	TRUE	TRUE	FALSE	FALSE	FALSE	FALSE	FALSE	TRUE	FALSE	TRUE	TRUE	TRUE	TRUE	TRUE	FALSE	FALSE	FALSE	FALSE	FALSE
FBtr0273320	FALSE	0.6620521443716535	0.5269388300972426	0.4351987528651337	0.3393439417611201	0.5005900143583406	0.6811704439056935	0.8335449708480652	0.9349045023013552	0.945229303585993	0.8258158122787389	-0.8897581897377087	0.3562691476436582	0.42448287186431577	-0.270792231650023	-0.15678235483204403	-0.42674637171946855	-0.36755271297923897	-0.2656370495282833	-0.7504402431879516	-0.5612335650601419	0.7239991079039213	-0.6562341963302627	-0.30863934365720713	-0.17054975224739682	1.0824376191107004	0.07334992483884183	0.14039080447631158	FALSE	TRUE	FALSE	FALSE	FALSE	TRUE	TRUE	FALSE	FALSE	FALSE	TRUE	TRUE	FALSE	FALSE	FALSE	FALSE	FALSE	FALSE	FALSE	FALSE	FALSE
FBtr0073245	FALSE	-0.7170825576797326	-0.6827972775270802	-0.6539343263431403	0.8380571269383146	0.5889724763172622	0.2608902482995025	-0.06937063234184572	-0.3822213781786255	-0.6042993916690909	-0.7166894777835259	-0.1794325614376406	1.0504199330598654	0.42448287186431577	1.6064601827636473	-0.7581339566540698	3.5417387680945436	1.0359742351677323	-0.014712943888814457	0.3780605656874785	0.01197287509993378	-0.0036396158177844	1.071494862799289	0.8735748562290868	0.4272003775379178	0.5512713927412342	0.5062009146258357	0.06492730016494666	FALSE	TRUE	TRUE	TRUE	TRUE	TRUE	FALSE	FALSE	TRUE	TRUE	TRUE	TRUE	TRUE	TRUE	TRUE	TRUE	TRUE	TRUE	TRUE	TRUE	TRUE
FBtr0083731	FALSE	-0.8904842452320453	-0.8301960645740122	-0.79330715843307	0.7851579624786501	0.582224866568509	0.2634176623932183	-0.07592794682665426	-0.4452297072392453	-0.7587523279267832	-0.8877100047628688	0.11379376273452446	-0.12225195154878539	-0.03340115759445172	0.12028003562257086	0.03114776890842999	-0.9382652878032378	0.9228000274292444	-0.2838010593255142	-0.2622486706963862	-0.2525839434354858	0.019099094298518905	-0.02233050149332339	0.3066905706400545	-0.6288585124355739	0.6612770873216854	0.2653589353421394	0.16827293518688288	FALSE	FALSE	TRUE	TRUE	TRUE	TRUE	TRUE	TRUE	FALSE	TRUE	TRUE	TRUE	FALSE	TRUE	TRUE	TRUE	TRUE	TRUE	TRUE	FALSE	TRUE
FBtr0085371	FALSE	-0.3945974758212853	-0.41198962974117315	-0.40449062235565425	0.9852653969649892	0.8906431949020904	0.6955443532789914	0.3771221518872914	0.10296589272635491	-0.15372177215635266	-0.3155876979642207	-0.2190036953607906	0.3562691476436582	0.42448287186431577	0.8809872000912445	-0.7122301570765154	-0.3737827223567801	1.1953329349144874	-0.15346080090429573	0.8238006970928208	2.569355454275656	0.2692249055778552	2.193323890249483	0.25364329333538727	0.14122031113440503	0.4836725384969921	0.283898175715465	0.15906718638899037	FALSE	TRUE	TRUE	TRUE	TRUE	TRUE	FALSE	FALSE	TRUE	TRUE	TRUE	TRUE	FALSE	FALSE	TRUE	FALSE	TRUE	TRUE	FALSE	TRUE	TRUE
FBtr0075379	FALSE	-0.4685099412547694	-0.5647225332857289	-0.547955195756607	0.15685870215628273	-0.021221780455798665	-0.14729384096900186	-0.29033523756788115	-0.3208366748926554	-0.33904441506701255	-0.38877606680435484	1.1679798501123047	0.3562691476436582	0.42448287186431577	0.854821592719369	-0.0003937475391114559	-0.6501052339558483	1.4703290552339863	-0.3409007930940369	0.19764194107103042	-0.6053263681493785	-0.11733316639930091	-0.1502861395667116	1.2075341381191556	1.115508533513381	1.3488003941684652	1.6612934800880539	0.1682036577501568	FALSE	FALSE	TRUE	TRUE	TRUE	TRUE	TRUE	TRUE	FALSE	TRUE	TRUE	TRUE	FALSE	TRUE	TRUE	TRUE	FALSE	TRUE	FALSE	FALSE	TRUE
FBtr0331930	FALSE	0.17669611377553196	0.05880384107685783	-0.002476009460092361	0.6292459393186075	0.8117949471440125	0.9284393917234643	0.9261275240006962	0.7953685991053634	0.6039516892981939	0.3784399663597936	-0.7832779085282127	0.8736079405481898	-0.31407659726319714	0.7129431001477051	0.3193490926828685	-0.8852991669614119	-0.8028170233826102	0.6551973184347989	-0.38960299395505543	0.01197287509993378	1.1105571798810774	0.08768796333554485	-0.28674845579326436	-0.6058372406622002	0.3312760079153414	-0.6322376612385913	0.16628630281017964	FALSE	FALSE	TRUE	TRUE	TRUE	TRUE	TRUE	TRUE	TRUE	TRUE	TRUE	TRUE	TRUE	TRUE	TRUE	TRUE	TRUE	TRUE	TRUE	TRUE	TRUE
FBtr0303047	FALSE	-1.1670872737946343	-1.0475041467798132	-0.9543536516753446	0.43922381710764835	0.04478127305643062	-0.4061081516978882	-0.7908019827820663	-1.0580196160512527	-1.232531927889957	-1.2648087277357967	-0.4893212832120235	0.3562691476436582	0.42448287186431577	0.2866228356649301	-1.0882636508226515	0.7192815676586127	2.6677390490029236	0.06563132716972897	0.8627145180885252	-0.16439833725701258	-0.32198155744603063	-0.6106355635512684	1.2001200474128322	-0.28243650654949465	-0.2353839323316984	-0.1931396790507963	0.16628426523851123	FALSE	FALSE	TRUE	TRUE	TRUE	TRUE	TRUE	TRUE	TRUE	TRUE	TRUE	TRUE	FALSE	TRUE	TRUE	TRUE	TRUE	TRUE	FALSE	FALSE	TRUE
FBtr0072871	FALSE	-1.356050732294759	-1.2475142471840304	-1.1440545505763153	0.41616126388184155	0.05497083885835887	-0.37545564726767505	-0.8249684979000397	-1.1702118699483033	-1.3675967755671576	-1.4343680558687635	2.265353148472394	-2.555862082797449	0.42448287186431577	-1.1863612409394104	0.21962680052203737	0.7218553340558986	2.5577516506499784	-0.3243553584272524	-1.2598575362226283	-0.6494191712386151	-0.6630622091905802	2.193323890249483	0.3516964563625698	-0.5932457580543251	0.32597989772405067	-0.4899335886418097	0.16404904911826154	FALSE	FALSE	FALSE	FALSE	FALSE	TRUE	FALSE	FALSE	TRUE	TRUE	TRUE	TRUE	FALSE	FALSE	FALSE	FALSE	FALSE	FALSE	TRUE	FALSE	FALSE
FBtr0302947	FALSE	-1.3855561392706968	-1.2710268140415992	-1.1989068468549913	0.42988490581501626	0.018325015507352403	-0.4310449017442861	-0.8434029066471002	-1.1662006344267202	-1.4267774832344697	-1.4878852817142798	-0.11786700445112289	0.3562691476436582	0.42448287186431577	0.2528468639936592	-0.6389061956290918	1.640871685926717	-0.1776288387531131	-0.2503505066296237	0.873327378360081	-0.120305534167776	-0.6175847889579736	0.3067553160611451	0.9514567740019122	0.21700165071407876	0.9497467739604514	1.1208741879480744	0.1539977080779774	FALSE	FALSE	TRUE	TRUE	FALSE	TRUE	TRUE	TRUE	FALSE	TRUE	TRUE	TRUE	FALSE	TRUE	TRUE	TRUE	FALSE	TRUE	FALSE	TRUE	TRUE
FBtr0342798	FALSE	0.17316553208356492	0.06184876786012743	-0.027862142965165006	0.7224171042653244	0.804823076591407	0.8245857817562726	0.7581426556546326	0.6637091304829187	0.5153544514627697	0.34491881363833543	-0.7262750098343956	-0.820559768251949	0.3019936754077338	-0.6895122842132217	0.4309620501489646	-0.3428522887299484	-0.5903244445343959	0.5169889864627998	1.7011304795414308	-0.42895515579243215	1.4971152518582336	-0.5689722724380033	-0.3360677135202873	-0.6289519341801245	-0.11904671719509895	-0.4382045941297483	0.1047862771424529	FALSE	TRUE	TRUE	TRUE	TRUE	TRUE	TRUE	TRUE	TRUE	TRUE	TRUE	TRUE	TRUE	TRUE	TRUE	TRUE	TRUE	TRUE	TRUE	TRUE	TRUE
FBtr0339297	FALSE	-0.4819171278471488	-0.5590344549037272	-0.6013981368649066	0.3446407892151649	0.2617013367571555	0.18070857534379575	0.04817250254280022	-0.06671456570451624	-0.213922626963361	-0.3890044103468021	0.621666652412149	0.3562691476436582	0.42448287186431577	0.854821592719369	-0.6547731584548384	1.3207020542590018	0.6777105411492796	-0.3212530894272303	-1.3199970777614445	-0.34076954961395894	0.019099094298518905	-0.6260632435596711	0.518986117375775	-0.6103518135879021	0.4312473644399788	0.3445691034233082	-2.4181003239688645	FALSE	FALSE	FALSE	TRUE	FALSE	TRUE	FALSE	FALSE	FALSE	FALSE	TRUE	TRUE	FALSE	FALSE	TRUE	FALSE	FALSE	FALSE	FALSE	FALSE	FALSE
FBtr0082844	FALSE	-0.5027181391131235	-0.5981290459374057	-0.6750645291211109	-0.23264851128149844	-0.1693591117539643	-0.10495146992547583	-0.04858645079791675	-0.1295024458437648	-0.24941625469313572	-0.36267551795836567	-0.8897581897377087	0.3562691476436582	0.42448287186431577	-0.5032341521836728	-0.3442158627891704	-0.6423152848193996	-0.9139346984319325	-0.3376636428331443	-1.4721147416537437	-0.5612335650601419	-0.20828800686451412	-0.6580592823201662	-0.9728090118828944	-0.5732405849805581	-0.23941555047767785	0.19466504266145032	0.1667182680038833	FALSE	FALSE	TRUE	FALSE	FALSE	TRUE	FALSE	FALSE	FALSE	FALSE	TRUE	TRUE	FALSE	FALSE	TRUE	FALSE	FALSE	FALSE	FALSE	FALSE	FALSE
FBtr0089649	FALSE	1.4475602532276481	1.2845226537837013	1.2186597199118578	-0.08089791605946028	0.2204567548922673	0.5884282802969979	0.9532651688776362	1.3721538826276798	1.5988562334516376	1.5965750929067277	-0.6791867970633064	0.3562691476436582	0.2272725992553072	0.6996838657627135	1.1318662495365455	0.6735235405805653	0.16431499024614463	-0.10310513017929929	0.579704910847038	-0.2525839434354858	0.928647498950651	-0.09567614471256888	-0.49165748610033794	-0.3351163454672966	1.2196713622591002	-0.2393348433865786	0.14621622187630598	FALSE	FALSE	TRUE	TRUE	TRUE	TRUE	TRUE	TRUE	TRUE	TRUE	TRUE	TRUE	FALSE	TRUE	TRUE	TRUE	TRUE	TRUE	TRUE	TRUE	TRUE
FBtr0082860	FALSE	-2.2427436975053396	-1.9546373553020757	-1.7722833755291896	-2.541768464115607	-3.227344272246142	-3.535748112552062	-3.413924566093832	-3.2602016928519286	-3.0503803830782275	-2.6629654126518156	-0.3074067641340884	-2.3170560157542304	0.42448287186431577	-2.8152183268975013	-0.3255648728569186	0.5499306077428162	-0.35893508405162466	-0.34724021235495167	-1.2952337371278142	-0.7816975805063249	-1.481655773377499	-0.657574493854098	2.4963596775256165	-0.4952326831051813	1.511275422044645	-0.5421935401839258	0.08539674514582937	FALSE	FALSE	TRUE	TRUE	FALSE	FALSE	FALSE	FALSE	FALSE	FALSE	TRUE	TRUE	FALSE	FALSE	TRUE	FALSE	FALSE	FALSE	FALSE	FALSE	TRUE
FBtr0339116	FALSE	-0.3796846967430204	-0.3862922806122343	-0.39754135252056444	0.7835512680590451	0.6942162565808807	0.5250736649253018	0.30292330601314366	0.10361132566095968	-0.10994391506103014	-0.31343588049292564	0.336365659537139	-0.929636252441254	0.42448287186431577	-1.056481195154491	-0.3180558477824641	-0.779757325035758	-0.06243623113578095	-0.30403324845609314	-0.1631953081618657	-0.6053263681493785	-0.8904493103536133	-0.4927749323595337	-0.041554386378465945	-0.5890106251861523	0.49238556761070196	0.40097898059809417	0.1682321837535146	FALSE	FALSE	TRUE	TRUE	FALSE	TRUE	TRUE	TRUE	FALSE	TRUE	FALSE	TRUE	FALSE	TRUE	TRUE	TRUE	FALSE	FALSE	FALSE	TRUE	TRUE
FBtr0308059	FALSE	-0.9291508413724586	-1.0191371631782775	-1.2166770484783203	-1.7751530335522765	-1.6867492194245188	-1.6894967344508882	-1.3658718205783609	-1.0183411123808739	-0.8579443268914634	-0.8998546210919751	-0.8897581897377087	0.3562691476436582	0.42448287186431577	-2.8152183268975013	0.02219240521913489	0.2849121031076713	-0.943990998393018	-0.3634259636594148	-0.7504402431879516	-0.7816975805063249	-0.3901976877949406	-0.6578311465714283	-0.8041686512443691	-0.6581567918596948	-2.526292978096146	-1.4955354620715358	0.1376726838706479	FALSE	FALSE	TRUE	FALSE	FALSE	FALSE	FALSE	FALSE	FALSE	FALSE	FALSE	TRUE	TRUE	TRUE	TRUE	TRUE	TRUE	FALSE	FALSE	TRUE	TRUE
FBtr0086044	FALSE	0.587488422699666	0.3913490644570311	0.253924382603247	-0.08323387512934079	0.2827301395155827	0.6510079122656703	0.9294505649206479	1.029553829339023	0.9993327318011821	0.825367048645588	-0.4796015183703579	0.9404035821637117	0.20669723324208877	1.0169455800118805	0.4536736055321134	-0.6427353564603606	0.23220682946281437	0.1501569173152587	0.45588820767888744	2.569355454275656	0.7694765281365279	2.193323890249483	-1.161667523462102	0.6404978521373712	-0.5697364247321258	0.24473564862816716	0.16307305228909144	FALSE	FALSE	TRUE	TRUE	TRUE	TRUE	TRUE	TRUE	TRUE	TRUE	TRUE	TRUE	TRUE	TRUE	TRUE	TRUE	TRUE	TRUE	FALSE	TRUE	TRUE
FBtr0345380	TRUE	2.717667226137377	2.9304662577602834	3.0285493550168163	0.2857819274210219	0.5929501658487019	0.8547740068051556	1.0260976907973702	1.2699727125681797	1.752992388344827	2.325848725945057	-0.8897581897377087	0.3562691476436582	-0.017658272145241627	-0.6277088264890626	-0.04046737897851814	-0.9447757878766093	-1.0470914414025776	-0.08278302020814	-0.0040024040885291755	-0.42895515579243215	-0.1400718765156042	-0.6580592823201662	-0.2861516323932553	-0.6327380263249053	-0.23628006911446175	-0.8096062825838967	0.1676637012580272	FALSE	TRUE	TRUE	TRUE	TRUE	TRUE	TRUE	TRUE	FALSE	TRUE	TRUE	TRUE	FALSE	TRUE	TRUE	TRUE	FALSE	TRUE	TRUE	TRUE	FALSE
FBtr0080289	FALSE	-0.5620361228905811	-0.4938135548927678	-0.44221751982661667	0.3760386694086296	0.1219910900411135	-0.16660721810023776	-0.39635099269832136	-0.4851639247103699	-0.5380315369867755	-0.5821711174007052	0.6116330535807379	-0.0012755528724767023	-6.5936305251127925	-2.275973049166414	0.06663949630307277	-1.2270765366003182	-1.1965855153449552	-0.3207585248040384	-1.5393295233735969	-0.6494191712386151	-0.41293639791124387	-0.6568615696392921	1.0974510323775737	-0.5214855361273069	1.2958553692299128	1.3028744037254312	0.16828923576023017	FALSE	FALSE	FALSE	FALSE	FALSE	FALSE	FALSE	FALSE	FALSE	FALSE	FALSE	FALSE	FALSE	FALSE	FALSE	FALSE	FALSE	FALSE	FALSE	FALSE	FALSE
FBtr0331168	FALSE	-0.15168151795431187	-0.18214123330181808	-0.171595739383224	0.9789834778031619	0.9086191408665898	0.7274190327528673	0.4857880334210767	0.2915518597085758	0.09961555820287356	-0.05918632061087157	-0.8897581897377087	0.911589775976624	0.08464117992817244	-1.1977083618957869	0.11319235600650152	-0.012505203149443212	-0.6667567474534912	0.18001063638793519	-0.40021585422661116	-0.3848623527031956	1.1332958899973808	-0.6401506260442384	0.6977530653006169	-0.5848655223259122	0.13614755996661393	-0.12481897990556698	0.12709768691158146	FALSE	FALSE	TRUE	TRUE	TRUE	TRUE	TRUE	TRUE	FALSE	TRUE	TRUE	TRUE	FALSE	TRUE	TRUE	TRUE	FALSE	FALSE	FALSE	TRUE	FALSE
FBtr0301650	FALSE	-0.3993459691174568	-0.41221471904642176	-0.41121974530152366	1.0217560737730558	0.8568492617110813	0.5960933545596803	0.29541481470233144	0.06282708513050636	-0.16516411442883364	-0.3271166980837935	-0.1995639075408253	0.3562691476436582	0.42448287186431577	0.7964240917626189	0.05845379422230865	0.2815299697684128	1.2015453972056624	-0.07113827135298458	0.321458644239181	0.23243689054611674	0.7239991079039213	2.193323890249483	0.5142044852508998	0.35224038270216224	0.8002213832350893	0.9806865120920857	0.10617997616364777	FALSE	FALSE	TRUE	TRUE	TRUE	TRUE	TRUE	TRUE	FALSE	TRUE	TRUE	TRUE	TRUE	TRUE	TRUE	TRUE	FALSE	TRUE	FALSE	TRUE	TRUE
FBtr0085268	FALSE	-0.6515279963077637	-0.6099259272773739	-0.6104917671887089	0.08615008094748934	-0.1652716193021817	-0.389514673993321	-0.5435228669825	-0.5524920849078165	-0.6296493757153582	-0.6846030547451133	-0.8897581897377087	0.3562691476436582	0.36805067349680975	0.7112503489201761	-0.15145785747662444	0.1972178006234728	-0.1719287527497623	-0.3360001072824078	-1.28108325676574	-0.5612335650601419	-2.2775106274481147	-0.6546942800262817	0.5407669696967992	-0.6110142102380881	-1.5143384742176111	-1.2244515474204125	0.1649557685107056	FALSE	FALSE	TRUE	TRUE	FALSE	TRUE	FALSE	FALSE	FALSE	FALSE	TRUE	FALSE	FALSE	FALSE	TRUE	FALSE	FALSE	FALSE	FALSE	FALSE	FALSE
FBtr0079002	FALSE	-0.5688088653174788	-0.48404664362447103	-0.39527234175818426	-0.3358154363981923	-0.6679986947989323	-0.8803806886726031	-0.8718158760081478	-0.8402829034727967	-0.7844829792281702	-0.6847676478308077	-0.5852905248033475	0.3562691476436582	0.42448287186431577	0.7240262990488241	-1.5329542664506606	0.06277744841422901	3.7060716274374683	-0.027886347033835846	0.4735763081314804	2.437077045007946	0.33744103592676516	1.2591079991676468	2.0779663270984443	-0.5759584501019764	-0.3335602879624825	0.765881677850786	0.16796729943662084	FALSE	TRUE	TRUE	TRUE	TRUE	TRUE	TRUE	TRUE	TRUE	TRUE	TRUE	TRUE	TRUE	TRUE	TRUE	TRUE	FALSE	TRUE	TRUE	TRUE	TRUE
FBtr0089330	FALSE	0.4137009883105849	0.2698337669599316	0.16722872832251015	0.20628532947475942	0.4882212105045459	0.7403302545207271	0.8824903898523172	0.9125969845938436	0.8207649933114666	0.6234369131012469	-0.61360865269722	0.42553708363086645	0.3345865430161109	1.1178215839167611	0.891582337112282	0.420448172397322	-0.5349972838161494	1.3329306938889027	1.4216584923904623	4.288974774755884	0.7694765281365279	0.07613859105568697	-0.9349095646200734	-0.2934606842750226	-0.21338605154035517	-0.8201545074122226	0.06129430988016527	FALSE	TRUE	TRUE	TRUE	TRUE	TRUE	TRUE	TRUE	TRUE	TRUE	TRUE	TRUE	TRUE	TRUE	TRUE	TRUE	TRUE	TRUE	TRUE	TRUE	TRUE
FBtr0345129	FALSE	-0.6735453208115286	-0.5979973352924135	-0.5140971865142762	-0.25440517436664856	-0.46444008591314695	-0.6348321702270135	-0.7630034637752295	-0.7136151930924105	-0.7412673145702623	-0.7122167863858124	2.997437576166457	0.3562691476436582	0.42448287186431577	0.854821592719369	-0.23910288715925934	1.8881913219011917	3.216425744273787	-0.3377086032534345	1.3190675097654232	-0.120305534167776	0.08731522464742882	-0.6434300774323463	1.4588714081001193	0.8652207312735055	1.4561548425570048	2.1455737499164678	0.15116548345888256	FALSE	FALSE	TRUE	TRUE	TRUE	TRUE	TRUE	TRUE	TRUE	TRUE	TRUE	TRUE	FALSE	TRUE	TRUE	TRUE	TRUE	TRUE	FALSE	TRUE	TRUE
FBtr0073579	FALSE	-0.49222187891903363	-0.4698031146990712	-0.44377856327439297	0.7496077888609811	0.5450849304867051	0.2277097242936874	-0.040501929727036916	-0.25291602723636325	-0.38667295866250284	-0.4779528583902318	-0.3546476614913142	-1.2449825924089755	0.040798902659556914	-0.08215186676658638	0.11913340656891908	0.09186851436687665	-0.8602860627949357	-0.27332528139790335	0.9829936011661573	-0.2525839434354858	-0.11733316639930091	-0.5442195436999376	0.8555544885233445	0.2184171450672644	0.533121684027251	0.3510021534388086	0.14559476251743986	FALSE	FALSE	TRUE	TRUE	TRUE	TRUE	TRUE	FALSE	TRUE	TRUE	TRUE	TRUE	FALSE	TRUE	TRUE	TRUE	TRUE	FALSE	FALSE	TRUE	TRUE
FBtr0085103	FALSE	-0.5895314890271878	-0.6821853780583043	-0.7569388228372776	0.019459709574187987	0.15548776691095978	0.3069455961134805	0.2730158666990213	0.07280394176123965	-0.23582605169506568	-0.4784405404711379	0.6828115259251649	0.3562691476436582	0.42448287186431577	-1.3295644592522249	1.2213644406774258	-1.0786620123028325	-0.4200528525036661	-0.3241305563258015	-1.2916961170372956	-0.6494191712386151	0.6103055573224048	-0.5813486368070362	-1.0043478445244507	-0.6492189111502824	0.14768109725559764	-0.3385150788696782	0.16829127333189858	FALSE	FALSE	TRUE	FALSE	TRUE	TRUE	FALSE	FALSE	FALSE	FALSE	FALSE	TRUE	FALSE	FALSE	FALSE	FALSE	TRUE	TRUE	FALSE	TRUE	FALSE
FBtr0305258	FALSE	-0.9526428067942297	-0.8747748105829936	-0.7894263052828439	-0.30147166083706045	-0.6825688720871914	-0.9916329456427915	-1.0934390053863559	-1.1164722067493038	-1.116537711309052	-1.0556975914793767	0.06930321742446012	0.3562691476436582	0.3926306174151002	0.2875204425637758	-2.206071433244185	-0.908465925213447	-0.18693465995341377	-0.27863061099214403	-1.4296633005675208	-0.6053263681493785	0.7467378180202247	-0.6411487199449669	1.6015600998012312	-0.594104546343403	0.669795075882954	0.8492534946257935	0.16815271845844648	FALSE	FALSE	FALSE	TRUE	FALSE	TRUE	FALSE	FALSE	FALSE	FALSE	TRUE	FALSE	FALSE	FALSE	TRUE	FALSE	FALSE	FALSE	TRUE	FALSE	FALSE
FBtr0331920	FALSE	-0.16505811258214947	-0.20314218838614484	-0.22064297742643604	0.8040773301073528	0.710778358205644	0.5188457586336983	0.3173122048238081	0.19092136367540183	0.054121532387791695	-0.07222058205331286	-0.7293819685122667	0.8493107624117769	0.07676631833481411	0.6385021267982558	-0.4391580808411992	2.373497666522306	0.7752057733439783	-0.2441459686295795	1.3756694312137208	0.6733649214384827	-0.344720267562334	-0.650359700800261	0.6661958247501382	0.6280468888382822	1.4889708434914029	1.3375817439975888	-0.12454648928083109	FALSE	TRUE	TRUE	TRUE	TRUE	TRUE	TRUE	TRUE	TRUE	TRUE	TRUE	TRUE	FALSE	TRUE	TRUE	TRUE	TRUE	TRUE	FALSE	TRUE	TRUE
FBtr0080466	FALSE	-0.29486585193795906	-0.263979306769294	-0.23484974851526477	0.5238670986918921	0.5143389490391193	0.45282338600763816	0.2876559240624964	0.09276143038383197	-0.10793326319857478	-0.24897965425274673	0.4161763457891501	0.3562691476436582	0.42448287186431577	0.8768833818763337	-0.9378585411508269	-0.5060924642738639	0.6197471411150423	-0.30960834057207487	0.24363100224777207	-0.6053263681493785	-1.5726106138427123	2.193323890249483	0.3666431343369499	1.2373134428980253	0.7030794669785837	0.946192506350736	0.16825867218520396	FALSE	TRUE	TRUE	TRUE	TRUE	TRUE	TRUE	TRUE	FALSE	TRUE	TRUE	TRUE	FALSE	TRUE	TRUE	TRUE	TRUE	TRUE	FALSE	TRUE	TRUE
FBtr0345895	FALSE	-1.099533548426288	-0.9774324676375092	-0.8918141293411852	-0.018714980850239413	-0.4235179858999698	-0.8132945946518818	-1.071333853666179	-1.199096625828239	-1.2678203888377049	-1.2297809548636185	-0.8897581897377087	-2.274203100316851	0.42448287186431577	0.4558023637327981	-1.4014286219638166	2.0395322184055935	-0.20069051990209605	-0.03251727032372391	0.3037705437865881	-0.5171407619709053	0.33744103592676516	-0.6284871858900116	1.7498465583081415	0.3075607748694764	0.48154525538669396	1.0716018599344161	0.15393046821291975	FALSE	FALSE	TRUE	TRUE	TRUE	TRUE	TRUE	TRUE	TRUE	TRUE	TRUE	TRUE	TRUE	TRUE	TRUE	TRUE	FALSE	FALSE	FALSE	TRUE	TRUE
FBtr0085084	FALSE	0.3376961686400171	0.24067319162590314	0.18881114443258792	0.3649163436666732	0.5745802312118244	0.7228507991550139	0.769978760873944	0.7441520650614316	0.6501473092903638	0.4999765698199814	-0.5553757582620816	0.43747169235272426	0.4207298700477508	0.5413823065289244	0.07020694681164422	0.08910407901926637	-0.47796334612346636	0.022873967473772173	0.5018772688556291	1.8197778017586341	0.13279264488003542	-0.6286297707329729	-0.6742863646119411	-0.33447200848733916	0.06908328585759196	-0.40577848791071586	0.03416200554357019	FALSE	TRUE	TRUE	TRUE	TRUE	TRUE	TRUE	TRUE	TRUE	TRUE	TRUE	TRUE	TRUE	FALSE	TRUE	TRUE	TRUE	TRUE	FALSE	TRUE	TRUE
FBtr0335129	FALSE	0.12145916755312096	0.00663558210251175	-0.05898144270232374	0.7704392170638035	0.7849653276973587	0.7438192464604503	0.5739508638938261	0.47756684293481716	0.38330983409074937	0.2621193573976401	0.014898279418169916	0.5474880432488771	0.37184702138698783	0.48620078005235356	-0.14946592498383438	1.1713621551256357	-0.02638072328534781	-0.2716167854268767	0.6221563519332611	0.849736133795429	-0.41293639791124387	-0.6565478829847774	0.1004580215709591	0.2435964959968728	0.7349677816986125	0.392585755937204	0.1134520694482158	FALSE	TRUE	TRUE	TRUE	TRUE	TRUE	TRUE	TRUE	TRUE	TRUE	TRUE	TRUE	TRUE	TRUE	TRUE	TRUE	TRUE	TRUE	FALSE	TRUE	TRUE
FBtr0080017	FALSE	-0.5977682224335193	-0.6446702332547103	-0.6708204089258913	0.5413240356940208	0.37526010360363005	0.24854951240366654	0.03304308004141906	-0.17918570038653275	-0.3580271898564498	-0.521859877304876	0.5245711395281617	0.3562691476436582	0.42448287186431577	0.854821592719369	-0.37899402680197414	1.161068923340136	2.6905217812810553	-0.3161725619344405	1.1704874659636424	1.290664164687795	-0.6175847889579736	2.193323890249483	-0.18976712534712867	3.3401090603926105	1.6263618025250268	2.862884050086411	0.07807371256955101	FALSE	TRUE	TRUE	TRUE	TRUE	TRUE	TRUE	TRUE	TRUE	TRUE	TRUE	TRUE	FALSE	TRUE	TRUE	TRUE	TRUE	TRUE	FALSE	TRUE	TRUE
FBtr0113146	FALSE	0.04154661262786381	-0.0931414473141756	-0.17556718131695148	-0.3750212835174711	-0.0722560278567645	0.2311469813704199	0.44091367670441767	0.5001911267524958	0.423565556774991	0.23035824230538632	-0.41212472535520017	-0.7070523677249757	0.42143505191774217	-0.23784258990370094	0.858983636620819	-0.5272594928644103	-1.0171496504848354	-0.08691937887483614	-0.5523335181189105	-0.6053263681493785	0.7012603977876181	-0.6576315277912826	-1.2255225989342236	-0.6293637260401718	0.9228069287221214	-0.701374176902529	-0.021347559419020664	FALSE	TRUE	TRUE	TRUE	FALSE	FALSE	TRUE	TRUE	FALSE	TRUE	FALSE	TRUE	TRUE	TRUE	TRUE	TRUE	TRUE	FALSE	TRUE	FALSE	TRUE
FBtr0473592	FALSE	-0.30423492418499964	-0.42306299913044904	-0.5170528996571239	0.5279192120595511	0.6418375168229336	0.6442520636884111	0.5584441922464879	0.36955924423061975	0.15596869748847167	-0.10357285191923081	0.24726433776625195	0.2223712100450372	0.07639949962818554	-0.9998169738210334	0.33787397714562245	-1.051222217012257	-0.7996475790914331	-0.29688454162995526	-0.7469026230974329	-0.6935119743278517	-1.2087912519818595	-0.6354453262265186	-0.3571022352476859	-0.6304974148526888	-0.263308449337405	-0.2440328381662043	0.168293310903567	FALSE	FALSE	TRUE	TRUE	FALSE	TRUE	TRUE	TRUE	FALSE	TRUE	FALSE	FALSE	FALSE	TRUE	TRUE	TRUE	FALSE	FALSE	TRUE	TRUE	FALSE
FBtr0345061	TRUE	2.4504538849039497	2.799718798532218	2.953516863565554	-0.518428416749723	-0.6800887226071327	-0.7611146067176464	-0.542878202185893	-0.030083988015368848	0.8461132575357381	1.8219847581286324	-0.8897581897377087	-3.310942548894795	0.42448287186431577	-2.8152183268975013	0.6858651939557382	0.28879966671025886	-0.6812809903106389	-0.3446325079781215	-0.13843196752823558	-0.7816975805063249	1.0423410495321677	-0.6572322902309912	-0.38496059334406457	-0.691258833003469	-3.377244520265412	-1.5268946024233916	0.16471329748216437	FALSE	FALSE	TRUE	TRUE	FALSE	FALSE	FALSE	TRUE	TRUE	FALSE	FALSE	TRUE	FALSE	TRUE	TRUE	TRUE	TRUE	FALSE	FALSE	FALSE	TRUE
FBtr0342928	FALSE	-0.43539236355461064	-0.5683666067772317	-0.6926302227593855	-0.22358076847438307	0.04474257159905162	0.29183639102027054	0.3959655464438872	0.24742596147669652	-0.023843171443113653	-0.24639439459042656	0.5110330772547835	0.3562691476436582	0.42448287186431577	0.854821592719369	0.46621417614063815	0.9619433405923161	-0.5304825584005077	-0.33537066139834537	0.5761672907565195	-0.2084911403462492	-1.1405751216329496	-0.654380593371767	-0.7782299000050499	1.891253305698147	-0.002512841042164025	0.8455141493407753	0.07902729611036856	FALSE	FALSE	TRUE	TRUE	FALSE	TRUE	TRUE	FALSE	TRUE	TRUE	TRUE	TRUE	FALSE	TRUE	TRUE	TRUE	FALSE	TRUE	FALSE	TRUE	TRUE
FBtr0073938	FALSE	-0.3204107523224587	-0.32120541106784023	-0.3000689521967727	0.3475822294716878	0.1494824201968784	-0.06537672320840393	-0.26499715243110716	-0.27141119960183824	-0.2951849226720932	-0.3326531466424826	-0.4206559980006881	-3.0807641182162695	-1.11513981120196	-1.812769292941656	-0.10608403871952907	0.8561113105346368	-0.6596763022175287	-0.32372591254318994	0.18702908079947464	-0.6494191712386151	-0.04911703605039101	-0.6532113976594851	0.3934105794781717	-0.4952326831051813	-0.23338794903308008	-0.32276555267834967	0.004228040162906451	FALSE	TRUE	FALSE	TRUE	TRUE	TRUE	TRUE	TRUE	FALSE	TRUE	TRUE	TRUE	FALSE	TRUE	TRUE	TRUE	TRUE	TRUE	TRUE	TRUE	TRUE
FBtr0333089	FALSE	0.3722702414463996	0.23944467900760194	0.15027715293326396	0.6851430407523444	0.8428059770215514	0.9359960022224106	0.9429917189315541	0.8731015570995752	0.7501742080471179	0.5527519372168895	0.8077072102204422	0.3562691476436582	0.42448287186431577	1.5180662850776858	-0.050576115099976955	0.378654877049344	1.7387603717730045	-0.0657879813384537	1.2660032084076445	0.9820145430631388	1.519853961974537	0.9999172716327626	-0.4606744590643268	1.1631830072533529	0.23511847765189578	0.43404199479950056	-0.025098728860570043	TRUE	TRUE	TRUE	TRUE	TRUE	TRUE	TRUE	TRUE	TRUE	TRUE	TRUE	TRUE	FALSE	TRUE	TRUE	TRUE	TRUE	TRUE	FALSE	TRUE	TRUE
FBtr0301471	FALSE	0.6288225789554073	0.47455239041605835	0.3825828722045026	-0.047439062687189615	0.294218675933544	0.6573209770577225	0.9229890297703187	1.0348613584600048	1.0129679022913372	0.8442464643844393	-0.7360054907921078	0.6132149376787098	-0.46169240939174033	0.02665011067667356	0.779810272132997	-0.45910653777311816	-0.9118712388643514	0.4655992260711293	-0.039378604993715066	1.6434065894016876	1.0196023394158642	-0.6471087663807454	-0.8119039708742203	-0.6217309061097784	0.08671275605731196	-0.5468779562177389	0.10563594452818136	FALSE	TRUE	TRUE	TRUE	TRUE	TRUE	TRUE	TRUE	FALSE	TRUE	TRUE	TRUE	FALSE	TRUE	TRUE	TRUE	FALSE	TRUE	TRUE	FALSE	TRUE
FBtr0088803	FALSE	0.270655915618968	0.13594469095362055	0.07271271170840232	0.7098663153333897	0.8604000664406497	0.9003969411429589	0.8854014865238239	0.837119575812655	0.6957678424610987	0.4861799021439004	-0.09486358061326441	0.3562691476436582	0.42448287186431577	-1.6573825638972364	-0.2426791956245726	0.9202627318571364	0.08183640937904436	-0.22171071890478197	0.11981429907962145	-0.6053263681493785	0.9059087888343478	-0.6462247403543859	0.4464497120799039	-0.6515752357142771	0.9803413181626186	0.1714997656022379	-0.19576573180689055	FALSE	TRUE	TRUE	TRUE	TRUE	TRUE	TRUE	TRUE	TRUE	TRUE	TRUE	TRUE	TRUE	TRUE	TRUE	TRUE	FALSE	FALSE	FALSE	TRUE	TRUE
FBtr0074101	FALSE	0.004930728083455983	-0.09743951599489052	-0.15455016518630038	0.7372876891896006	0.8131416606183605	0.7889609255699016	0.6894422010415957	0.5666974317319572	0.36979064030009884	0.16755980277403548	-0.5815563450674082	0.42674206330884445	0.42448287186431577	1.1545975559545405	-0.20742424443230342	0.19569443362145447	0.5482680224396257	-0.03233742864256321	-0.15258244789030992	-0.2525839434354858	0.7922152382528312	-0.003138581630744771	-0.403323255106706	-0.634033296782757	-0.7419070178096847	-0.0723478367469314	0.16708706847586619	FALSE	TRUE	TRUE	TRUE	FALSE	TRUE	TRUE	TRUE	TRUE	TRUE	TRUE	TRUE	FALSE	TRUE	TRUE	TRUE	TRUE	TRUE	FALSE	TRUE	TRUE
FBtr0087214	FALSE	-0.10664348565558573	-0.15749940602937845	-0.20163077029598026	0.5680107807562339	0.5664462428134361	0.48857687924822074	0.2920431921859814	0.18553385001403655	0.07327857806093238	-0.025460649366986634	0.5221630873216931	1.1787723424387109	-0.046795028324410334	0.8776890789909998	1.0214526328482079	0.8281518990140928	2.314575903870776	-0.2368174201222809	0.8308759372738579	0.056065678189170375	-0.7312783395394902	0.001965955747266482	-0.3511118243327346	1.2359682245227643	0.1304979548897405	0.4032137484557339	0.163790277516373	FALSE	TRUE	TRUE	TRUE	TRUE	TRUE	TRUE	TRUE	TRUE	TRUE	TRUE	TRUE	TRUE	TRUE	TRUE	FALSE	TRUE	TRUE	FALSE	TRUE	TRUE
FBtr0071379	FALSE	0.6004750010241772	0.578811045039159	0.6002106942178773	0.22746961046763184	0.34705427836587	0.45993747065331014	0.5316899495232761	0.689122477352838	0.7338329268758992	0.6702178227030219	-0.24741238798747217	-1.5297227682967423	0.42448287186431577	-1.6515736322208656	-0.426703018243924	0.18669983167155152	0.26300185251309705	-0.2211262334410097	1.5100989946534271	-0.6935119743278517	-0.5493686586090637	-0.13976337815617446	0.6362784989055635	-0.577452230752579	0.2837479252530066	-0.04472887249131817	0.16774112898142693	TRUE	TRUE	TRUE	TRUE	TRUE	TRUE	TRUE	TRUE	TRUE	TRUE	TRUE	TRUE	TRUE	TRUE	TRUE	TRUE	TRUE	TRUE	FALSE	TRUE	TRUE
FBtr0300702	FALSE	1.0460141198763542	0.8442747437734304	0.6988732275758075	-2.41379267085791	-1.7416370583566176	-0.814433557240014	0.13114251100679944	0.8105692234900098	1.1930429554286124	1.2236770268049508	-0.7031541325685919	-3.310942548894795	-0.7827878679235563	-2.8152183268975013	1.319666603397345	-0.1820140667947118	-1.0102715691603315	0.20415438208375936	0.4134367665926644	-0.7816975805063249	1.4288991215093236	-0.6459395706684635	-2.1479365767909844	-0.691258833003469	-0.4146478523067473	-0.9264598976413746	-0.2049633303181094	FALSE	TRUE	TRUE	TRUE	TRUE	TRUE	TRUE	TRUE	FALSE	TRUE	FALSE	TRUE	TRUE	TRUE	TRUE	TRUE	TRUE	TRUE	TRUE	TRUE	TRUE
FBtr0074492	FALSE	0.6537787587678697	0.5309810839078045	0.5178447866455952	0.239740904180497	0.5091881362560492	0.7868992436169748	0.9652307579311704	1.0227246061800717	0.9929258237126	0.8209806594428096	1.5992916253485003	0.3562691476436582	0.42448287186431577	0.7940966774383239	-0.48177451067293814	-0.175597419871584	1.3989832330345846	-0.30538206106479837	0.7919621162781534	-0.42895515579243215	-0.48115252826015376	0.16302979435624726	-0.20160663592717096	0.8269711920445393	-0.5281780460542366	-0.4809524067019184	0.16799786301164704	FALSE	TRUE	TRUE	TRUE	TRUE	TRUE	TRUE	TRUE	TRUE	TRUE	TRUE	TRUE	FALSE	TRUE	TRUE	TRUE	TRUE	TRUE	FALSE	TRUE	TRUE
FBtr0075223	FALSE	-0.023734604688103584	-0.03228715992149912	0.001182633378063568	0.2671883627570455	0.42498988619267464	0.5510664633255654	0.525690015822395	0.45570301397580476	0.23907661288817392	0.057335678797443786	2.328618641023825	0.3562691476436582	-0.5429262430072157	-0.13461555578154658	-1.2968190408293014	-0.8019973739900499	-0.7758462487027369	-0.32574913145624784	-1.4579642612916694	-0.6494191712386151	-0.5948460788416703	-0.6479072415013282	-0.22321610630215125	-0.6218226696309761	-2.7207941766213466	-1.3024027263754243	0.16719098463095527	FALSE	FALSE	FALSE	FALSE	FALSE	FALSE	FALSE	FALSE	FALSE	FALSE	TRUE	FALSE	FALSE	FALSE	FALSE	FALSE	FALSE	FALSE	FALSE	FALSE	FALSE
FBtr0075517	FALSE	0.17824331023850598	0.13711332289129904	0.1503387520587108	0.33112108219102315	0.449946122276838	0.5317176666760349	0.5380580508963138	0.5460487583381937	0.4737821837932686	0.2757468173749498	1.989646081302414	0.3562691476436582	0.42448287186431577	0.854821592719369	-0.865573498394763	0.20028718954121907	1.7053334010898926	-0.3175663349634359	1.0643588632480847	-0.47304795888166873	0.15553135499633872	1.263242959613522	0.4682088060683151	2.314576528787566	0.8436410013357449	1.984371748304721	0.16565465559297143	FALSE	TRUE	TRUE	TRUE	TRUE	TRUE	TRUE	TRUE	TRUE	TRUE	TRUE	TRUE	FALSE	TRUE	TRUE	TRUE	TRUE	TRUE	FALSE	TRUE	TRUE
FBtr0273346	FALSE	-0.07321710021995263	-0.1992351895792763	-0.2574176005080781	-0.06730747558424234	0.2304739968218251	0.447233073797261	0.5807035286574425	0.567965890586545	0.42344502066835127	0.16441116807529793	-0.3138773355296842	0.3562691476436582	0.42448287186431577	0.1142282807466034	0.7232054814406798	1.6992998738954384	0.23770239886296443	-0.15894597217969714	1.1634122257826054	-0.120305534167776	0.8604313686017412	0.1537617795637687	-0.7037768672523147	0.18324101573384766	0.6160348073053727	-0.27914753050011243	0.13280085001147104	FALSE	TRUE	TRUE	TRUE	TRUE	TRUE	TRUE	TRUE	TRUE	TRUE	TRUE	TRUE	TRUE	TRUE	TRUE	TRUE	TRUE	TRUE	FALSE	TRUE	TRUE
FBtr0074816	FALSE	-0.9406992378018081	-0.8224148407292061	-0.7332232485184011	0.35069933708690765	-0.13124060162788595	-0.6255850659371384	-0.9450765092852803	-1.075282795255392	-1.1128588054746507	-1.0535770110170666	0.14224602073417342	0.3562691476436582	0.42448287186431577	0.6902689476732572	-0.3514572233769427	2.0092265894385717	1.149988494889585	-0.20197309439739497	1.5490128156491316	0.5851793152600094	0.08731522464742882	-0.19203498158575338	1.5010572098704482	0.18609556911336853	0.33411204169048714	-0.23868432249479568	-6.245644064365391	FALSE	TRUE	TRUE	TRUE	TRUE	TRUE	TRUE	TRUE	TRUE	TRUE	TRUE	TRUE	FALSE	TRUE	TRUE	TRUE	TRUE	TRUE	FALSE	TRUE	TRUE
FBtr0085657	FALSE	0.15511966437516153	0.09281218799934088	0.07011078754970206	0.5595302992673513	0.6165922769334187	0.6654460388219293	0.5438861450090979	0.43563063668339136	0.31434673775838945	0.21747779329383876	0.9503344805127838	0.3562691476436582	-0.7885243819341966	-0.14867360409566707	0.40537189884044633	-1.0891057648755722	-0.7576024953802155	-0.27368496476022475	-1.0723636714251432	-0.6053263681493785	-0.8449718901210066	-0.006874304516328426	-0.43041548416823566	-0.6564880362622514	-0.2978492064333048	-0.005846509288071898	0.16682422173064082	FALSE	FALSE	TRUE	TRUE	FALSE	FALSE	FALSE	TRUE	FALSE	TRUE	FALSE	TRUE	TRUE	FALSE	FALSE	TRUE	FALSE	FALSE	TRUE	FALSE	TRUE
FBtr0100014	FALSE	-1.6767286716903693	-1.5033953146814807	-1.3777337579729438	0.14076979585195415	-0.3922469861569299	-0.9082273310154514	-1.3272361305207347	-1.6166355674364605	-1.787709287430249	-1.8127289901741659	-0.8897581897377087	0.3562691476436582	0.42448287186431577	-0.5239876698995843	-1.4684184382625616	-0.21492082985047833	-0.7926948164824907	-0.2909048057313619	-1.503953322468411	-0.6053263681493785	-2.072862236401385	-0.6575459768855059	1.175583181763129	-0.6448910560874183	-0.5727289782972234	-0.7465420646855891	0.16217040803998423	FALSE	FALSE	FALSE	FALSE	FALSE	TRUE	FALSE	FALSE	FALSE	FALSE	FALSE	FALSE	FALSE	FALSE	FALSE	FALSE	FALSE	FALSE	TRUE	FALSE	FALSE
FBtr0301285	FALSE	1.0730680743139078	0.8989027720178462	0.7712663842516893	-2.8003132051788993	-2.0901151409496865	-1.089913205649102	-0.06502631022878708	0.6988751461518193	1.137576486229438	1.215691622327778	-0.653969611386968	0.3562691476436582	0.04050911747824616	-0.21862233976061374	1.5711156062510856	-0.5116459496407223	1.1388539108194238	0.07911945325678159	0.5337158496702964	0.3647152998138265	0.4966120067408883	2.193323890249483	-2.5023769217435374	-0.2322946498901005	-1.187316266776137	0.3001020889797454	0.1674823573795384	FALSE	TRUE	TRUE	TRUE	TRUE	TRUE	TRUE	TRUE	TRUE	TRUE	FALSE	TRUE	TRUE	TRUE	TRUE	TRUE	TRUE	TRUE	FALSE	TRUE	TRUE
FBtr0336685	FALSE	-1.4165121302760617	-1.27453359263406	-1.1819394243225467	-1.0158057391673645	-1.4120944851114992	-1.6750645039710212	-1.7075479977316488	-1.650693174477142	-1.6050894723759825	-1.5337463951461285	-0.4730403856876809	0.3562691476436582	0.42448287186431577	-1.2987068707512246	-1.7104659785466738	1.6721106049593313	0.7233491058154125	-0.3326280757606447	-1.4225880603864836	-0.6494191712386151	-1.5271331936101058	-0.653667669156961	0.9658560837497178	-0.642903225513833	1.3669748554221772	1.2681444653527219	0.02162890221115833	FALSE	FALSE	TRUE	FALSE	FALSE	TRUE	FALSE	FALSE	TRUE	FALSE	TRUE	FALSE	FALSE	FALSE	FALSE	FALSE	FALSE	FALSE	FALSE	FALSE	FALSE
FBtr0078961	FALSE	0.625715274578653	0.49139214141937815	0.40501035145458003	0.16293841138036688	0.4272390431762256	0.7001692692752671	0.873158490512022	0.924372807006223	0.8922045887347642	0.7763249844741031	-0.6926262333051678	-1.3573743456535845	0.2090096191868026	-0.7695381164316963	0.36052381892917207	-0.005491717075496079	0.7979186275260653	0.17214256283715448	0.7813492560065977	-0.5612335650601419	1.1105571798810774	2.193323890249483	-0.6947325484077107	-0.5989627094736353	-1.4177058333996468	-0.742180356742366	0.16586860061815487	FALSE	TRUE	TRUE	TRUE	TRUE	TRUE	TRUE	TRUE	TRUE	TRUE	TRUE	TRUE	TRUE	TRUE	TRUE	TRUE	TRUE	TRUE	TRUE	TRUE	TRUE
FBtr0345287	FALSE	-0.45474337167253476	-0.35856939647803626	-0.28684198168468444	0.06114310370272964	-0.2391364946574498	-0.4886569164556016	-0.6578943487186417	-0.7110920644103601	-0.6722902220844902	-0.575413493856355	2.286163457298886	0.3562691476436582	0.42448287186431577	0.87934653152155	-0.8789614021548513	0.3913000017553031	2.0480260614221475	-0.2896009535429468	0.735360194829856	0.3206224967245899	-0.07185574616669431	0.27068135079195943	1.3245913204714792	1.4186699927194586	1.2863798987145685	2.846973246410483	0.1435144018439896	FALSE	FALSE	TRUE	TRUE	TRUE	TRUE	TRUE	TRUE	TRUE	TRUE	TRUE	TRUE	FALSE	TRUE	TRUE	TRUE	TRUE	TRUE	FALSE	TRUE	TRUE
FBtr0305483	FALSE	-1.2185586422955206	-1.2337610998155975	-1.241859220476225	-0.691103410506809	-0.8146603569766439	-0.889985521128146	-0.980439675967175	-1.1239342402168275	-1.2254435041409348	-1.231138170053008	1.8055888202066745	0.3562691476436582	-1.6311824088535425	-0.9238029546126842	2.327996530307929	-1.1179929620961215	-0.7006517310086705	-0.3537594732970271	-1.4721147416537437	-0.7376047774170883	-0.6403234990742769	-0.5984303009937889	-1.341794625729192	-0.6420004633733238	-2.5812497241060486	-1.418033048547321	0.16829738604690384	FALSE	TRUE	TRUE	FALSE	FALSE	FALSE	FALSE	FALSE	FALSE	FALSE	FALSE	FALSE	TRUE	FALSE	FALSE	FALSE	FALSE	FALSE	FALSE	FALSE	FALSE
FBtr0100339	FALSE	-0.7520898641294539	-0.7332080696884453	-0.7199163791797737	0.6744685061835904	0.48911937588319754	0.260629378506445	0.013086307025072045	-0.22835018576561467	-0.4845678870704257	-0.6660094911848538	-0.1691193866605283	0.3562691476436582	0.42448287186431577	0.8790252490106263	-0.7544259814573718	1.499272498561392	1.0558649940339526	-0.25556591538328405	1.0325202824334174	0.849736133795429	1.065079759648471	-0.6346753680745281	0.8077116093835492	0.8469913622592148	0.46690400246607655	-0.05680948683378071	0.13065324947296314	FALSE	TRUE	TRUE	TRUE	TRUE	TRUE	TRUE	TRUE	TRUE	TRUE	TRUE	TRUE	FALSE	TRUE	TRUE	TRUE	TRUE	TRUE	FALSE	TRUE	TRUE
FBtr0082857	FALSE	1.0115697133014316	0.8239258156627715	0.7045871022522829	-1.1465022044602473	-0.6478605620366162	-0.011301427618153115	0.6045344322435487	1.0588906426676687	1.2699515615673465	1.2114980911030908	-0.6585924872494475	0.3562691476436582	0.3056968238022728	1.3566742224570831	1.270983125344454	2.863016505749408	1.1388005429728432	0.0886061019380086	1.0820469637006778	1.290664164687795	1.2015120203462908	2.193323890249483	-1.7378943519212748	-0.24529684905149304	1.244857335411696	0.01020720739203854	-1.0438804879240176	FALSE	TRUE	TRUE	TRUE	TRUE	TRUE	TRUE	TRUE	TRUE	TRUE	TRUE	TRUE	TRUE	TRUE	TRUE	TRUE	TRUE	TRUE	FALSE	TRUE	TRUE
FBtr0347384	TRUE	1.541435227459477	1.950423583536531	2.0217367994848496	-0.2934431514193611	-0.7506041919053978	-1.2039718950841933	-1.4243904185061098	-1.2300293581317765	-0.3866514033748016	0.7526778065443201	0.6235053687651294	0.3562691476436582	0.42448287186431577	0.854821592719369	-0.2930332247325755	0.0983258520430763	-0.4320087918222559	-0.32134301026781065	-0.7858164440931374	-0.3848623527031956	-2.072862236401385	-0.6519281340728342	0.36046402524276844	-0.4683861265665728	-1.7399881619108386	-0.9346034545506686	0.15818695542823571	FALSE	FALSE	TRUE	TRUE	FALSE	TRUE	TRUE	TRUE	FALSE	FALSE	FALSE	FALSE	FALSE	FALSE	TRUE	FALSE	FALSE	FALSE	FALSE	FALSE	TRUE
FBtr0309806	TRUE	2.734111855255485	2.876981097380323	2.9551564672795925	-0.4612684578657522	-0.044171457233899925	0.38932509542699384	0.8361174148052678	1.2702147499158607	1.8290580171550446	2.447496143404614	-0.8897581897377087	0.3562691476436582	0.36624126691014913	0.871591024786363	0.7395393322431615	-0.9328311412926054	-0.8862097059621766	-0.29998681062997734	-0.8282678851793605	-0.5171407619709053	0.4966120067408883	-0.6581163162573507	-0.8442713932137536	-0.6596271352328832	0.8756173416160355	-0.8733682774726892	0.16748847009454365	FALSE	FALSE	TRUE	TRUE	TRUE	TRUE	FALSE	FALSE	FALSE	TRUE	FALSE	FALSE	FALSE	TRUE	TRUE	TRUE	FALSE	FALSE	FALSE	FALSE	FALSE
FBtr0089708	FALSE	0.04314517197338579	-0.07666766502383833	-0.12891799924588926	0.5945201389719448	0.7516378751609326	0.818238553546741	0.7732062508031295	0.6518258775690374	0.46074521172905436	0.2269709281406445	-0.2670804097830952	0.6836987634060205	0.38308323318158294	1.1517370708157801	0.5666407570841808	-0.5389464090577033	0.9596250598552865	0.1436376563731833	1.5560880558301686	1.3347569677770315	1.2015120203462908	2.193323890249483	-0.6229406751086987	-0.3358974109425552	0.247096726917219	-0.35440148979471303	0.16116792277912476	FALSE	TRUE	TRUE	TRUE	TRUE	TRUE	TRUE	TRUE	TRUE	TRUE	TRUE	TRUE	TRUE	TRUE	TRUE	TRUE	TRUE	TRUE	FALSE	TRUE	TRUE
FBtr0081827	FALSE	-1.5501765719905276	-1.370953786727983	-1.2397829789088788	0.09138488278244133	-0.3933394185225462	-0.9345991193776495	-1.3570078943119122	-1.640007407603477	-1.8053009579498065	-1.7498384385622128	0.09432301525337002	0.3562691476436582	0.42448287186431577	0.8745951625062436	-0.6076757541698901	-0.19546081654692588	1.8701209600202842	-0.23991968912230302	1.0997350641532706	-0.16439833725701258	-1.095097701400343	0.9417711726731819	1.3663670407733663	0.5980884869641168	1.8251965593676385	3.4179562878142598	0.16821588318016728	FALSE	TRUE	TRUE	TRUE	TRUE	TRUE	TRUE	TRUE	TRUE	TRUE	TRUE	TRUE	TRUE	TRUE	TRUE	TRUE	TRUE	TRUE	FALSE	TRUE	TRUE
FBtr0089364	FALSE	1.146787896274414	0.9564369627029923	0.8561369539232511	-0.7093802707504228	-0.2316249492698066	0.33931660994344687	0.8450250458360529	1.2440235293851527	1.4277935590114859	1.3513069946987986	-0.783455857608989	0.09747528233941027	0.29772088666458535	1.8762265980581634	0.6994711231606708	2.3682811075869417	0.23760483098128352	1.9722229099949067	1.3827446713947578	4.46534598711283	0.928647498950651	-0.6236393012293305	-1.3001614782903397	-0.3968798701294709	0.9950739003199798	-0.30743606217021247	-6.525068492684954	FALSE	TRUE	TRUE	TRUE	TRUE	TRUE	TRUE	TRUE	TRUE	TRUE	TRUE	TRUE	TRUE	TRUE	TRUE	TRUE	TRUE	TRUE	TRUE	TRUE	TRUE
FBtr0085095	FALSE	-0.9238689159483516	-0.8639787270912502	-0.8077273573012256	0.2111384485932389	-0.13397208538680475	-0.46542295953663715	-0.7082513798281946	-0.8576666049511941	-0.9432694333509414	-0.9669256298973172	0.9510152399172421	0.3562691476436582	0.3785961878303209	0.8751878090484021	-2.037911266065368	3.103134724934723	1.4088491655401898	-0.2737299251805149	1.6197652174595034	1.731592195580161	0.15553135499633872	2.193323890249483	1.211794437823853	0.902969698647538	0.3269844660673449	0.923538614250095	-0.10429506446846863	FALSE	TRUE	TRUE	TRUE	TRUE	TRUE	TRUE	TRUE	TRUE	TRUE	TRUE	TRUE	FALSE	TRUE	TRUE	TRUE	TRUE	TRUE	FALSE	TRUE	TRUE
FBtr0301569	FALSE	0.34113181323993536	0.26581137494229357	0.25770286027639666	0.306189605773083	0.4290043294678576	0.544148361777851	0.5997611618583638	0.6316558369683475	0.6143042751423973	0.4862952717771475	0.0004924061394307487	-1.7572666670035992	0.16810206679652254	-1.61092578761004	0.36221981451511165	-0.9339264038777623	-0.9519079645377956	-0.14397415222306872	-1.040525090610476	-0.5171407619709053	0.2919636156941586	-0.5978029276847596	0.5712606319039177	-0.5710133685848496	-1.2005406817169544	-1.104330527756437	0.16826070975687238	FALSE	TRUE	TRUE	TRUE	TRUE	TRUE	TRUE	FALSE	FALSE	TRUE	TRUE	TRUE	FALSE	TRUE	TRUE	TRUE	FALSE	FALSE	TRUE	TRUE	FALSE
FBtr0336633	FALSE	0.737187975462424	0.5657308670922403	0.4609088278340244	-0.18625224783068012	0.1965542878585242	0.5994866317692229	0.9114105676602394	1.1076617773952586	1.127339199714709	0.9587707021288087	-0.29188485687121113	1.067374037560858	0.42050504337806227	1.8392908360776696	0.5978912358620627	-0.352005746411729	-0.3813264228416055	0.6337062375360951	0.9440797801704528	1.3347569677770315	1.2697281506952005	0.49376959608906573	-1.093928772635242	-0.2926513771926216	-0.016599948113539056	-0.30165771400026364	-0.12219716914715024	FALSE	TRUE	TRUE	TRUE	TRUE	TRUE	TRUE	TRUE	TRUE	TRUE	TRUE	TRUE	TRUE	TRUE	TRUE	TRUE	TRUE	TRUE	TRUE	TRUE	TRUE
FBtr0330249	FALSE	-0.6847429643989613	-0.6277952700418583	-0.583752774829227	0.345735133891514	0.048839161170554854	-0.279982075830963	-0.5072063923636044	-0.6244409771990018	-0.713968960813065	-0.7280452328913315	-0.628192321058818	0.46628549853981105	0.42448287186431577	0.8627653417031436	-0.8270570294883047	3.926739407002591	1.645640785945341	-0.2170797956148939	1.414583252209425	3.0984690913464954	0.8376926584854378	-0.6395232527352092	0.8542394571223623	-0.1362558297611634	1.098661047588077	1.1078035695071853	-1.6775876900889901	FALSE	TRUE	TRUE	TRUE	TRUE	TRUE	TRUE	TRUE	TRUE	TRUE	TRUE	TRUE	TRUE	TRUE	TRUE	TRUE	TRUE	TRUE	FALSE	TRUE	TRUE
FBtr0299944	FALSE	-0.20411233079260357	-0.28631826696073664	-0.34128476543710284	0.9682280927942695	0.8920206562809845	0.7043416439003486	0.517473805478043	0.29933342490006626	0.07990035516046233	-0.09296849476493708	-0.04035577655075894	-1.8489971182294753	-0.4168494034975756	-0.5551916955768363	-0.49008638125045556	1.3328680014723948	-0.26048042103567925	-0.21748443939750547	-0.9025579070802509	-0.16439833725701258	0.40565716627567505	-0.6407209654160833	0.08274343852752788	-0.5965589279712524	0.3467647312122501	-0.5588988022882181	-0.4083720724041676	FALSE	FALSE	TRUE	TRUE	FALSE	TRUE	TRUE	TRUE	FALSE	FALSE	TRUE	TRUE	FALSE	FALSE	FALSE	FALSE	FALSE	FALSE	TRUE	TRUE	FALSE
FBtr0332479	FALSE	0.372316296108274	0.26837727966207675	0.23238081652227663	0.6760033789985106	0.848934537747946	0.9383389029517267	0.9571471014504269	0.8848080418426468	0.7245802123330577	0.5358048479229535	0.1609461879113953	0.3562691476436582	0.3384657686329813	1.2405555629812144	-0.1411163349182188	0.9804922449436781	0.030577751669368755	-0.11137784751269156	0.7247473345583002	-0.2525839434354858	0.6557829775550114	-0.015115708439486258	-0.12842129732904253	-0.16965313617421715	0.5852118206579476	0.21935502911299756	0.12648845298272582	FALSE	TRUE	TRUE	TRUE	TRUE	TRUE	TRUE	TRUE	TRUE	TRUE	TRUE	TRUE	FALSE	TRUE	TRUE	TRUE	TRUE	TRUE	FALSE	TRUE	TRUE
FBtr0091678	FALSE	-0.37696534235597384	-0.40849845636961235	-0.42518957014743364	0.939768597880264	0.8806948123663638	0.6889557984269707	0.43531868332780227	0.18525916662503109	-0.06714016512730143	-0.26229155839090706	-0.30897021490902515	0.3562691476436582	-0.6847976720236756	0.5930527244392969	-0.6312045231643317	-0.38330407101744973	1.040216579795175	-0.010082020598926392	0.5726296706660009	0.3206224967245899	-0.07185574616669431	0.43930218607788424	-0.10886446758240687	-0.26362034815260954	-1.7508618760031127	-0.9941691862235399	-0.03244621229686937	FALSE	TRUE	TRUE	TRUE	TRUE	TRUE	TRUE	TRUE	TRUE	TRUE	TRUE	TRUE	TRUE	TRUE	TRUE	TRUE	TRUE	TRUE	FALSE	TRUE	TRUE
FBtr0083357	FALSE	-0.30962088641847424	-0.3385555428326915	-0.33846128173984724	0.3618343339994784	0.3340788371611168	0.20479328478851314	0.03131967639066715	-0.013635170577412018	-0.11396182959670531	-0.26318772997953693	0.11217708621020346	0.3562691476436582	-3.0998125252753925	0.2961030309666879	-0.2090375247177921	-0.7697135824632202	-0.8997212578399854	-0.2836212176443535	0.3426843647822926	-0.6053263681493785	-0.27650413721342404	-0.6578596635400206	0.1332983938048243	-0.6130186286816495	0.38928142609403416	1.315923287069215	0.16772482840807962	FALSE	TRUE	TRUE	TRUE	FALSE	TRUE	FALSE	FALSE	TRUE	TRUE	TRUE	TRUE	FALSE	TRUE	TRUE	TRUE	TRUE	FALSE	FALSE	TRUE	TRUE
FBtr0334544	FALSE	0.6647898022722539	0.5038256575075395	0.42462528267404864	0.33838950994297734	0.6224345652487766	0.8778914252506425	1.0417926706160958	1.1075098712790958	1.064088740457154	0.8818328882764056	-0.22451031822188747	0.777343633514055	0.42448287186431577	1.1785818558389394	0.6394713834743325	0.11199185414988272	0.8597236311986038	0.10915301401061876	0.891015478812674	0.40880810290306313	1.0196023394158642	1.0520462902193803	-0.6520935169484652	-0.2783395554858411	0.40230229824146624	0.10042848157774653	0.16766981397303246	FALSE	TRUE	TRUE	TRUE	TRUE	TRUE	TRUE	TRUE	TRUE	TRUE	TRUE	TRUE	TRUE	TRUE	TRUE	FALSE	TRUE	TRUE	FALSE	TRUE	TRUE
FBtr0344369	FALSE	-0.5505210272045659	-0.5834299482472372	-0.6026665631933065	0.9244004674100991	0.8204379088399317	0.5896094422900326	0.2578387989116118	-0.015483372467850916	-0.27126610038253113	-0.4617854673969158	0.29632299747500446	0.3562691476436582	0.42448287186431577	0.8754415892606724	0.2762093448617347	0.8266034621143451	2.3714599145267186	-0.2066489781075732	-1.1820298942312195	-0.3848623527031956	0.04183780441482221	-0.5521187439999885	-0.026586407907524003	-0.5847576410512206	-0.23679165992218454	-0.45760383324516807	0.16548757471616152	FALSE	TRUE	TRUE	TRUE	FALSE	TRUE	FALSE	FALSE	FALSE	FALSE	TRUE	TRUE	FALSE	FALSE	TRUE	FALSE	FALSE	FALSE	FALSE	FALSE	FALSE
FBtr0089546	FALSE	-0.18900510047608474	-0.18990920013981477	-0.14874216479290758	0.9616205754990725	0.9246582550729419	0.7812460734136035	0.5662256957540291	0.3005125150449654	0.053561117691584344	-0.12510087002517153	-0.16275489044528732	-1.3400275069187713	0.25671115183289306	-0.8613077947444043	-0.24286185654081202	-0.7021311418260472	0.7757122076601948	-0.2414033829918788	-0.04645384517475225	-0.6494191712386151	-1.481655773377499	0.6094059037306055	0.1731927217410036	-0.6443008003107924	0.7435345542295376	0.719572377210914	0.16818531960514108	FALSE	FALSE	TRUE	TRUE	TRUE	TRUE	TRUE	TRUE	FALSE	TRUE	TRUE	FALSE	FALSE	TRUE	TRUE	TRUE	FALSE	FALSE	FALSE	FALSE	TRUE
FBtr0100393	FALSE	-0.0011595505111217101	-0.10312147397975303	-0.17054368795161912	0.6412020873919881	0.71225967772418	0.7139095444762537	0.6242884886724706	0.5115205522070414	0.3556181888554328	0.16476349897605913	0.3943808106986296	0.8984925913461297	0.42448287186431577	0.7194473765160658	0.16651736419697033	-0.44272207099113253	1.4363117367728224	-0.1339479784983596	0.4523505875883688	1.4670353770447413	1.0196023394158642	2.193323890249483	-0.581378750291586	0.06914929093185296	0.1592731129622912	-0.6644010274499995	0.16803453930167847	FALSE	TRUE	TRUE	TRUE	TRUE	TRUE	TRUE	TRUE	FALSE	TRUE	TRUE	TRUE	FALSE	TRUE	TRUE	TRUE	TRUE	TRUE	FALSE	FALSE	TRUE
FBtr0071636	FALSE	-0.1571715254268933	-0.2116512056460673	-0.23075766604414488	1.0596650496055326	1.049541526711224	0.9256485108659787	0.7200509892393055	0.4779102172593485	0.22235284603579572	-0.009685310069447058	-0.46573944213225144	0.6083899517806763	0.38452657415135905	1.12127524765113	0.06540896169091558	0.38838336087504344	-0.2668480228519424	0.20267068821418358	0.9405421600799342	1.6874993924909243	0.928647498950651	2.073951859722359	0.07013647867777646	0.6281098617232141	0.27155135770626465	-0.1253239018120457	0.022262587000034948	FALSE	TRUE	TRUE	TRUE	TRUE	TRUE	TRUE	TRUE	TRUE	TRUE	TRUE	TRUE	TRUE	TRUE	TRUE	TRUE	TRUE	TRUE	FALSE	TRUE	TRUE
FBtr0337101	FALSE	0.4989841593929058	0.35706140033590067	0.27201014980559035	0.4986381922697026	0.7510899164670906	0.941524407111198	1.023919828311082	1.007389092888164	0.9015876907887379	0.7003383635038476	-0.49673997643934126	0.5722285836998414	0.31887908352494415	1.1901524977722262	0.08047974580814454	0.087686570806714	-0.4827981808260108	1.0277393609591923	1.0820469637006778	1.5993137863124511	0.996863629299561	-0.3864066395104724	-0.43381451011265687	-0.3702292358812321	0.4482959594810957	0.16853954042497335	-0.10916078561264024	FALSE	TRUE	TRUE	TRUE	TRUE	TRUE	TRUE	TRUE	TRUE	TRUE	TRUE	TRUE	FALSE	TRUE	TRUE	TRUE	TRUE	TRUE	TRUE	TRUE	TRUE
FBtr0334490	TRUE	3.323917403812821	3.5130320331304628	3.782728426442432	-3.145151266603551	-2.252579598412445	-0.9454782828630682	0.5007994124712712	1.6056317958832647	2.5015509782254792	3.0482741783648666	-0.8897581897377087	0.3562691476436582	0.42448287186431577	0.8701461967085433	1.302219484519924	0.3571147106553894	-0.49240107733021543	-0.28591419907915244	-1.0794389116061804	-0.47304795888166873	0.2692249055778552	-0.6551505515237576	-2.436687612140435	-0.5505575493435981	-0.34399411801635893	0.18894257697005518	0.1678715335682054	FALSE	FALSE	TRUE	TRUE	FALSE	TRUE	FALSE	FALSE	FALSE	TRUE	FALSE	TRUE	TRUE	FALSE	FALSE	FALSE	TRUE	TRUE	TRUE	FALSE	FALSE
FBtr0305197	FALSE	0.43683831821680424	0.2703853156395603	0.1586994960746938	0.026784157225628685	0.36180038174683565	0.6768092758070247	0.8813572917017419	0.9329204795112915	0.8579643733474261	0.6647719308680328	-0.8897581897377087	1.2621737284386911	0.2229011193075837	1.2702142826047045	0.8671907951784055	0.26172575831325395	-0.5162829324569623	3.5924615759919574	1.2306270075024586	4.33306757784512	1.1332958899973808	-0.5841147827604837	-0.9707855013158273	-0.5510164825394351	-0.01247398776591139	-0.6811625546088826	0.07603817847280585	TRUE	TRUE	TRUE	TRUE	TRUE	TRUE	TRUE	TRUE	TRUE	TRUE	TRUE	TRUE	TRUE	TRUE	TRUE	TRUE	TRUE	TRUE	TRUE	TRUE	TRUE
FBtr0079476	FALSE	-0.10035785265430837	-0.2183984337589161	-0.30648393113113426	0.788179035290696	0.880364878880137	0.8689077519954628	0.7651125408933008	0.5588599395794084	0.3210083063651551	0.08001404054693799	-0.49605581749864147	0.3562691476436582	0.3980368487009541	-0.6250657241637333	-0.543032566162369	-0.8916603314692015	-0.5002013799175895	-0.11115304541124067	-0.2905496314205349	-0.5171407619709053	0.996863629299561	-0.5438488231082385	-0.3739928049478964	-0.6287038102411888	0.5073754739167793	0.5951948081369489	0.1620726045999004	FALSE	FALSE	TRUE	TRUE	FALSE	TRUE	TRUE	FALSE	FALSE	FALSE	TRUE	TRUE	TRUE	TRUE	TRUE	TRUE	TRUE	TRUE	FALSE	FALSE	TRUE
FBtr0302052	FALSE	0.13076332030903282	0.0606807970727656	0.03233575527265871	0.8602127436912121	0.86420454669518	0.8012321933835279	0.6556620811874025	0.5573968774379233	0.3992700269321775	0.24512281195197386	0.8296964934426488	0.3562691476436582	0.42448287186431577	0.6170063291109187	-0.33373600788217184	1.5446489051769627	0.3424792638925756	-0.20552496760031883	-0.1914962688860144	-0.6053263681493785	1.2469894405788973	-0.6446848240504048	0.268906263046934	-0.590292836812078	0.3290285930315462	0.9011087686113021	0.15286481823033946	FALSE	FALSE	TRUE	TRUE	TRUE	TRUE	FALSE	FALSE	TRUE	TRUE	TRUE	TRUE	FALSE	TRUE	TRUE	TRUE	FALSE	FALSE	FALSE	FALSE	TRUE
FBtr0082202	FALSE	-0.33266254163396963	-0.35354315342328235	-0.3225611444487594	0.48491968949754255	0.37920680202787593	0.17758375466381165	0.03309162335103722	-0.03769749766248922	-0.1745584563735017	-0.29180313162296106	-0.8897581897377087	0.3562691476436582	0.10048546151873725	-0.9297857308305929	0.3414752960201703	-0.19342415697090712	-0.7984762517267782	-0.3400465451085236	-1.047600330791513	-0.6935119743278517	-0.18554929674821083	-0.6576030108226903	0.34386059524453744	-0.548930248032327	0.9894232342769068	0.016816782087195455	0.1545824911468121	FALSE	FALSE	FALSE	FALSE	FALSE	FALSE	FALSE	TRUE	FALSE	FALSE	FALSE	FALSE	FALSE	FALSE	FALSE	FALSE	FALSE	FALSE	FALSE	FALSE	TRUE
FBtr0345060	FALSE	-0.4211180692827373	-0.44636378139283667	-0.47526871559988615	0.7718131370541871	0.746471229184754	0.6765570989405203	0.5089779595715324	0.17534302509019914	-0.1424654802494025	-0.3391372090630388	0.24518947913942002	0.3562691476436582	-0.43008668985501974	0.7633661442365273	0.08723642598110855	-0.9207256635380303	-0.5355490199811007	-0.29670469994879456	-1.4862652220158181	-0.6053263681493785	0.9059087888343478	-0.6554927551468644	-0.29111412093647526	-0.5156957905237562	-0.3805727402403877	1.2490959710909502	0.16816494388845696	FALSE	FALSE	TRUE	TRUE	FALSE	TRUE	FALSE	FALSE	FALSE	FALSE	FALSE	FALSE	FALSE	FALSE	FALSE	FALSE	FALSE	FALSE	FALSE	FALSE	FALSE
FBtr0306111	FALSE	-0.08477692506785868	-0.18820120985918526	-0.24715735283874313	0.6919699214878914	0.8205572861694944	0.8332545210901688	0.7340244279721214	0.560743590204211	0.3439798762010106	0.1037510833911292	-0.6315712837110885	1.1327021669125106	0.42448287186431577	1.0799637678459684	0.29881502743141397	-0.021632214182272267	-0.7793274870166988	0.1390516935035854	0.9829936011661573	0.9379217399739023	1.065079759648471	2.193323890249483	-0.5596092145257994	-0.5006681431755942	0.1181052154793506	-0.7633619296609397	-0.40408298404215703	FALSE	TRUE	TRUE	TRUE	TRUE	TRUE	TRUE	TRUE	TRUE	TRUE	TRUE	TRUE	TRUE	TRUE	TRUE	TRUE	TRUE	TRUE	FALSE	TRUE	TRUE
FBtr0310666	FALSE	-0.24301744582262988	-0.30400900697325484	-0.3494803257433833	1.0093063988210045	0.9763491818308331	0.8337979354495758	0.6170720289001009	0.3449813926275994	0.09092592867117506	-0.10645995206632626	0.3467877893997936	0.3562691476436582	0.3470579110524893	0.8784510604988001	-0.3563348931876459	1.7144827036819632	0.4551253027445069	-0.15705763452750976	1.0678964833386033	0.4529009059922997	0.8604313686017412	-0.6213009098047667	0.030237877169497933	0.07796534567690688	0.3563183463307164	1.0196525643979741	0.1158401034435965	FALSE	TRUE	TRUE	TRUE	TRUE	TRUE	TRUE	TRUE	TRUE	TRUE	TRUE	TRUE	TRUE	TRUE	TRUE	TRUE	TRUE	TRUE	FALSE	TRUE	TRUE
FBtr0079539	FALSE	-0.1956612363019347	-0.22502843996960653	-0.2449388011480443	0.9755552355829734	0.8761597691955801	0.6730073844799156	0.41016381003953845	0.2117428838848269	0.03379659198162631	-0.10372220933189688	-0.2669505066287674	-0.9237651875332171	0.42448287186431577	0.1834716037144827	0.12217454586146163	-0.155511265119666	1.392294231065602	-0.03606914352664777	1.0961974440627522	0.40880810290306313	1.4061604113930204	1.210144364094768	0.4086612580817642	0.6966439864028695	0.41162370840388823	0.5284541875878506	0.1677085278347323	FALSE	TRUE	TRUE	TRUE	TRUE	TRUE	TRUE	TRUE	TRUE	TRUE	TRUE	TRUE	FALSE	TRUE	TRUE	TRUE	TRUE	TRUE	FALSE	TRUE	TRUE
FBtr0077981	FALSE	-1.5431971456213143	-1.3565862541796916	-1.220904685810867	-0.5977896727654757	-1.0935315970360726	-1.517888475642536	-1.7909546768101574	-1.8688891209470773	-1.8784633187861328	-1.7610653479481613	-0.7278312324402608	0.3562691476436582	0.42448287186431577	0.6088518223676853	-2.028504791154926	2.000769247285565	0.5565165979062823	-0.2110550992960104	-0.7009135619206913	-0.42895515579243215	-1.4361783531448926	-0.6501885989887075	1.8603326495601191	-0.4005777042252499	0.3834120485215724	-0.0960673742392277	-0.041829229829913855	FALSE	FALSE	TRUE	TRUE	FALSE	TRUE	TRUE	TRUE	TRUE	FALSE	TRUE	FALSE	TRUE	FALSE	FALSE	FALSE	FALSE	FALSE	FALSE	TRUE	FALSE
FBtr0079345	FALSE	-0.5741118633214386	-0.549433009507923	-0.5067426150434095	0.7507059779329989	0.5982455055216389	0.37412485308209487	0.0805763247654243	-0.12826395930201806	-0.3670379779801576	-0.5320483402148751	0.40563638989190137	0.3562691476436582	0.42448287186431577	0.8816493699095507	-0.025245820269790872	0.6720243395218947	2.4819258517988754	-0.2225649668902953	0.8273383171833393	-0.34076954961395894	-0.3901976877949406	0.31294349824566153	0.5910186083549478	0.9062701131277522	1.2079488939402974	2.0130731896216854	0.166701967430536	FALSE	TRUE	TRUE	TRUE	TRUE	TRUE	TRUE	TRUE	TRUE	TRUE	TRUE	TRUE	FALSE	TRUE	TRUE	TRUE	TRUE	TRUE	FALSE	TRUE	TRUE
FBtr0071113	FALSE	1.0763936572781285	0.9692532093264582	0.9245087925240688	-0.22286926245819616	0.05657292339625734	0.4169482550261773	0.7551177827662653	1.0760901696170107	1.2334697363240887	1.2196446873323736	-0.7637021851683953	0.22076744800786566	0.165166974059791	0.6207016917705851	0.7750753134541412	1.7370363003557991	0.6243988074647311	-0.1882152057886013	0.597393011299631	-0.42895515579243215	-0.5493686586090637	-0.6465669439774928	-1.0020738099706772	-0.49367720197762843	0.6010034093659494	-0.21415184018094033	-0.00605558404757683	FALSE	TRUE	TRUE	TRUE	TRUE	TRUE	FALSE	TRUE	FALSE	TRUE	TRUE	TRUE	FALSE	FALSE	TRUE	FALSE	TRUE	TRUE	FALSE	TRUE	TRUE
FBtr0088266	FALSE	0.4275601838670426	0.2998742358313347	0.20320546336754233	0.12382326863801274	0.38255585719462737	0.6373593617403628	0.8027523895772654	0.830042874361866	0.7667628484468187	0.6036763932678918	-0.26389522365502543	-0.7974263509499481	0.21913481111462213	0.1634740669727346	0.7477719494027966	-0.24720019415028463	0.1843519638577161	0.498330412042377	-0.9414717280759554	-0.29667674652472237	1.1332958899973808	1.474981451410916	-0.9151641369994555	-0.5721760027337004	-0.04086520169843977	-0.2931169620639805	0.1602408276699966	FALSE	FALSE	TRUE	TRUE	FALSE	TRUE	TRUE	FALSE	FALSE	TRUE	TRUE	TRUE	TRUE	TRUE	TRUE	TRUE	TRUE	TRUE	FALSE	FALSE	TRUE
FBtr0308617	FALSE	0.06812721790769083	-0.06124242908100062	-0.1305903610731784	0.27033239115605984	0.4809622647637918	0.6345742876568657	0.686089163447349	0.6022802100101705	0.4485265142870685	0.2361282940833076	-0.2511225100615013	0.3798440799785483	0.42448287186431577	1.3178987947790688	0.5928963983346608	-0.48765261626876183	0.5177574760584317	-0.0449713067441025	1.3685941910326835	1.511128180133978	-0.3901976877949406	1.0845271174459434	-0.9231341799821947	-0.12031377832176963	-0.43767816555361727	-0.41850825977907247	0.16747013194952792	FALSE	TRUE	TRUE	TRUE	TRUE	TRUE	TRUE	TRUE	TRUE	TRUE	TRUE	TRUE	FALSE	TRUE	TRUE	TRUE	TRUE	TRUE	FALSE	TRUE	TRUE
FBtr0080761	FALSE	-0.18663660082761513	-0.23276076594274073	-0.20340771230462804	0.15159183142580304	0.05177749578349254	-0.015785735247448564	-0.033433110799398584	-0.01606951329234533	-0.06879750132807975	-0.16018914973940865	0.1451025798873603	0.3562691476436582	0.2214323212590283	0.7082833139494686	0.48708069785183444	-0.5153539278281595	1.2014869342937053	-0.2871730908472773	-0.2233348497006817	-0.5612335650601419	0.6330442674387081	0.3785610429764095	0.992534589549453	0.34516419904077034	0.6621619113217447	1.7568393600748888	0.16821384560849886	FALSE	FALSE	TRUE	TRUE	TRUE	TRUE	FALSE	FALSE	FALSE	TRUE	TRUE	TRUE	FALSE	FALSE	TRUE	TRUE	FALSE	FALSE	FALSE	FALSE	TRUE
FBtr0075132	FALSE	-0.9483911324615222	-0.8844769541320684	-0.8186731836405374	0.30598873026124257	-0.01537757067792725	-0.2994588714841777	-0.5485751042205478	-0.7529598581393688	-0.9280645184254015	-0.9813120882529416	-0.5125322170040217	-1.8074948965192834	0.027625269059062513	-1.6886148098413312	-1.5367846583197642	-0.16802887312734832	-1.0737390788069292	-0.2766523524993763	-1.3624485188476674	-0.6935119743278517	-0.09459445628299762	-0.6581733501945352	1.096900294043214	-0.5356119353982043	1.1392614757883424	2.9319400458123215	0.16698926503578232	FALSE	FALSE	FALSE	TRUE	FALSE	FALSE	FALSE	FALSE	FALSE	FALSE	TRUE	TRUE	FALSE	FALSE	FALSE	FALSE	FALSE	FALSE	FALSE	FALSE	FALSE
FBtr0072874	FALSE	-0.8456259383143047	-0.7670632257293918	-0.7011207216273656	0.5700249531736216	0.311647515104483	-0.023029269992953575	-0.35537394116227755	-0.5756634017849502	-0.7730659548215025	-0.8805651389060964	-0.5135020962442626	0.3562691476436582	0.21800580404571596	-0.07767015569033432	-1.342915743383038	-0.8492109628903397	-0.6674164617704359	-0.09797964226621929	1.1032726842437892	-0.03211992798930281	1.224250730462594	-0.386720326164987	0.846451120650902	-0.3245992806527205	0.25279186688299804	0.5264777754355039	0.11312402040960122	FALSE	FALSE	TRUE	TRUE	TRUE	TRUE	TRUE	TRUE	TRUE	TRUE	TRUE	TRUE	FALSE	TRUE	TRUE	TRUE	TRUE	TRUE	TRUE	TRUE	TRUE
FBtr0333533	FALSE	-0.18537554404249354	-0.21362520842910665	-0.22070484554206943	0.9698959269793618	0.8604518095295867	0.6727225323534779	0.43133634125794335	0.20857556649991338	0.028590244580539968	-0.10048474118561396	-0.861548291387093	0.4204274242594103	0.22758796524052827	-1.241065111084671	-0.45060145969531895	-0.30891167754013693	-0.6528455069998121	0.3316621340266968	0.7848868760971163	-0.47304795888166873	-0.026378325934087704	-0.6531258467537084	0.6621882350362729	-0.6362140862260783	0.5079283785308889	0.2631348967506356	0.1516830266626596	FALSE	FALSE	TRUE	TRUE	TRUE	TRUE	TRUE	TRUE	TRUE	TRUE	TRUE	TRUE	TRUE	TRUE	TRUE	TRUE	TRUE	TRUE	FALSE	TRUE	TRUE
FBtr0078558	FALSE	-1.068853844957638	-0.9479711085061572	-0.8760718613653742	-0.9491411144804776	-1.3003068636994215	-1.563726023396311	-1.6048248671966039	-1.537245921507747	-1.4321914096422375	-1.2533780059097213	2.2415260018024625	0.3562691476436582	0.10761869164692373	-2.0063941021885494	-0.5752934508473554	-0.20542666673606422	1.4386652705749023	-0.3238158333837703	-1.4473514010201136	-0.7376047774170883	-1.3679622227959827	2.193323890249483	1.628701589700903	-0.6416991405909597	0.556839797702558	-0.08026169236659515	0.16818531960514108	FALSE	FALSE	FALSE	FALSE	FALSE	TRUE	FALSE	FALSE	FALSE	FALSE	TRUE	FALSE	FALSE	FALSE	FALSE	FALSE	FALSE	FALSE	TRUE	FALSE	FALSE
FBtr0301679	FALSE	0.46704444854915644	0.3423612164647005	0.27930710947027104	0.5072424643019506	0.7057441699226246	0.850065925337714	0.9052147519063485	0.8914875568434384	0.8131155910703014	0.6472632255181128	-0.6692276259420641	0.37025942218135915	0.3496834145552993	-0.561641053490635	0.5773276259604443	0.041803700320648556	0.11722021565634412	0.6191390613620783	0.7742740158255604	0.27652969363535335	1.2697281506952005	2.193323890249483	-0.47855869614870583	-0.42395864363986135	-0.2397987681120686	-0.43121259404981455	0.1518806711144957	FALSE	TRUE	TRUE	TRUE	TRUE	TRUE	TRUE	TRUE	TRUE	TRUE	TRUE	TRUE	FALSE	TRUE	TRUE	TRUE	TRUE	TRUE	FALSE	TRUE	TRUE
FBtr0085200	FALSE	0.5592882419119937	0.4801009978092929	0.4478192645678866	0.37852024520896455	0.5947180934020534	0.7324312487192182	0.7732689548581397	0.7788595676423515	0.7606601466584887	0.6715352163874728	-0.7188021226464588	-1.7992992742864722	-0.5768526955470292	-1.1303044826605166	0.548896402928407	0.1658074333740101	-1.0149283506905482	-0.253497736049936	-1.1289655928734406	-0.6053263681493785	-0.9814041508188265	-0.6579737314143895	-0.21822515464904085	-0.5971076577011073	-0.16805367060454435	-0.7604969345353847	0.15191734740452714	FALSE	FALSE	TRUE	FALSE	FALSE	TRUE	FALSE	FALSE	FALSE	FALSE	TRUE	TRUE	FALSE	FALSE	TRUE	TRUE	FALSE	FALSE	FALSE	FALSE	TRUE
FBtr0343617	FALSE	0.16811923946137686	0.057208080322812445	-0.009076507713762368	0.7919230534854018	0.9162177970035623	0.9271658425720823	0.8541061431130255	0.7397475960547865	0.5527586844109037	0.3534860420057254	-0.8897581897377087	-0.17043659992466492	-0.23853299562472316	-0.8332344399418676	0.07236723387874915	0.039236173104852425	-0.7341201214915718	0.10838868686568577	-0.5664839984809849	-0.29667674652472237	0.2919636156941586	-0.6576600447598748	-0.38183762334003396	-0.6265290499171363	0.7132368386172697	0.20333213391297145	0.13723053081860215	FALSE	FALSE	TRUE	TRUE	FALSE	FALSE	TRUE	TRUE	FALSE	TRUE	TRUE	TRUE	FALSE	TRUE	TRUE	TRUE	FALSE	FALSE	TRUE	FALSE	TRUE
FBtr0113043	FALSE	-0.273403415514232	-0.22751895551053242	-0.19563168291094965	0.09598798571490023	-0.09430827452142779	-0.24353191958005058	-0.30858970327484375	-0.30979608787818663	-0.3057806266418051	-0.31284456007211403	-0.3750043535741113	0.3562691476436582	0.36268093123969636	0.7663437940572099	-1.0683668609658583	1.374289599126748	2.5899231317796225	-0.17796422996244132	0.8344135573643765	-0.16439833725701258	0.5420894269734949	-0.1573298308089953	1.339028857300382	0.15178433245832992	1.3408786458446174	0.1909493947499871	0.16633112938688474	FALSE	FALSE	TRUE	TRUE	TRUE	TRUE	TRUE	TRUE	TRUE	TRUE	TRUE	TRUE	TRUE	TRUE	TRUE	TRUE	FALSE	FALSE	FALSE	TRUE	TRUE
FBtr0079259	FALSE	-0.10814282631834267	-0.20745553854436768	-0.27422243506359434	0.7789192012072704	0.7486569893542631	0.6459053603786958	0.49693010573549806	0.3680817358521894	0.21045497783452174	0.022394336408406757	1.2691703235790393	0.3562691476436582	0.21435971626619868	0.6280347882325458	-0.03456601059449354	-0.6513322404079249	0.4930396781027207	-0.23982976828172267	1.5667009161017245	-0.03211992798930281	-1.390700932912286	-0.2075196955313406	0.07654760002861917	0.9174246609980523	0.2607104772770998	0.5476937692451168	0.12213416232732602	FALSE	TRUE	TRUE	TRUE	TRUE	TRUE	TRUE	TRUE	TRUE	TRUE	TRUE	TRUE	FALSE	TRUE	TRUE	TRUE	TRUE	TRUE	FALSE	TRUE	TRUE
FBtr0076574	FALSE	-1.4467668808983507	-1.3976363043205198	-1.3112791166300723	-0.5811311467437325	-1.062478365414366	-1.510198769998041	-1.711182587062022	-1.6744347189699893	-1.6221441107490566	-1.556723174813352	1.262322511108888	0.3562691476436582	0.42448287186431577	0.854821592719369	-4.636278999819294	-1.034574132473818	0.19877003785636208	-0.3432836953694162	-1.1006646321492919	-0.5612335650601419	-0.9814041508188265	-0.03824296996779423	1.807544186210748	-0.68150628823241	0.8512928926145388	-0.37932812596764637	0.16828923576023017	FALSE	FALSE	TRUE	FALSE	FALSE	FALSE	FALSE	FALSE	FALSE	FALSE	TRUE	TRUE	FALSE	FALSE	TRUE	FALSE	FALSE	FALSE	FALSE	FALSE	TRUE
FBtr0075931	FALSE	-0.9891742481608492	-1.0143097288924283	-1.0065902777085352	0.4540947462745821	0.43065100368781206	0.2870140264049632	0.046284785946092935	-0.31348433843273477	-0.6973260085099551	-0.9224417088841355	0.43636403317202804	0.3562691476436582	0.42448287186431577	0.47081783659513626	-0.5749762145879308	-0.8299772873074406	0.14314295212590578	-0.31091219276049	-1.4508890211106322	-0.6494191712386151	-1.2997460924470727	-0.5275656340420685	0.13307508497091586	-0.5653965081758626	-1.8712018961497732	0.1817246053766676	0.1682036577501568	FALSE	FALSE	FALSE	FALSE	FALSE	TRUE	FALSE	FALSE	FALSE	FALSE	TRUE	FALSE	FALSE	FALSE	TRUE	FALSE	FALSE	FALSE	FALSE	FALSE	FALSE
FBtr0072314	FALSE	-1.8252284786869502	-1.5966590083495913	-1.4397822887331324	-0.48950685193066384	-1.0842802263852267	-1.6345763894833683	-1.9633727126139298	-2.1251218566842103	-2.181848183641813	-2.039301291637065	-0.8897581897377087	0.3562691476436582	0.42448287186431577	0.854821592719369	-1.4269477454810555	-0.5990228141807576	-0.9008949388854188	-0.3234561500214489	-1.3942870996623349	-0.5612335650601419	-0.7540170496557934	-0.22893593894411404	1.1380119138362117	-0.5255233055393733	-0.21822206192321034	0.35875179548149616	0.16711355690755555	FALSE	FALSE	FALSE	FALSE	FALSE	TRUE	FALSE	FALSE	FALSE	FALSE	TRUE	FALSE	FALSE	FALSE	FALSE	FALSE	FALSE	FALSE	FALSE	FALSE	FALSE
FBtr0335200	FALSE	-0.6499653008656161	-0.5572320810438818	-0.4678058565977661	0.4971861321454817	0.22757924517371508	-0.10469376592689839	-0.41847235432852176	-0.6030000584040695	-0.7016019029232662	-0.7111762041763151	-0.5659938365129995	0.3562691476436582	0.32350282298694716	0.594895592029001	-0.7596421380082133	2.486800164001335	-0.12108233858266403	-0.22252000647000514	1.3084546494938676	-0.2525839434354858	-0.48115252826015376	-0.5852839784727656	1.0240826455478111	0.3515550386114705	0.8331019364124046	1.2222450389375679	0.13130119726351866	FALSE	TRUE	TRUE	TRUE	TRUE	TRUE	TRUE	TRUE	TRUE	TRUE	TRUE	TRUE	TRUE	TRUE	TRUE	TRUE	TRUE	TRUE	FALSE	TRUE	TRUE
FBtr0075215	FALSE	-1.0046004353960558	-0.9527412616540103	-0.9014389568017266	0.9529197386108844	0.743783450557948	0.39112155759837164	-0.04890462671004802	-0.4577363648478671	-0.801058427005673	-0.9575230587419347	-0.43866022234357166	0.3562691476436582	0.3034156865795354	-0.19454624338622747	0.09689478237881737	-0.2000342890552412	1.1371859725031543	-0.1473012233245417	1.4747227937482412	-0.42895515579243215	-1.0496202811677364	0.0673838816978688	0.45621898174959735	-0.18485978039251627	-0.21858052398393096	-0.41147819259363067	0.16817920689013585	FALSE	TRUE	TRUE	TRUE	TRUE	TRUE	TRUE	TRUE	TRUE	TRUE	TRUE	TRUE	FALSE	TRUE	TRUE	TRUE	TRUE	TRUE	FALSE	TRUE	TRUE
FBtr0308639	FALSE	0.6123310453808279	0.43020663835389966	0.31519881181240816	-0.48094734605124767	-0.05252202888221586	0.4025306292399767	0.7593528778606806	0.9528540761671165	0.9847583749494	0.8352463448264091	-0.6674414530013136	0.663585828110088	0.13221374347983345	0.01989055340949985	1.1567779049384008	0.15678583932669696	-0.6381455999236494	3.7471254217901606	1.3226051298559418	0.3206224967245899	1.1105571798810774	2.193323890249483	-1.1517500560583362	-0.5622719518433781	-0.13088021531437502	-0.7998133648290182	0.0650984561850934	TRUE	TRUE	TRUE	TRUE	TRUE	TRUE	TRUE	TRUE	TRUE	TRUE	TRUE	TRUE	TRUE	TRUE	TRUE	TRUE	TRUE	TRUE	TRUE	TRUE	TRUE
FBtr0087470	FALSE	-0.31959163772472404	-0.3576380686702162	-0.29327043895316823	0.3805647126702718	0.35306383177995443	0.26932388182493916	0.1269293384164637	-0.01712787346769364	-0.10326888191718946	-0.2550007634402384	0.04745086995547538	0.3562691476436582	0.42448287186431577	0.854821592719369	-0.01735731591418281	0.8222957242357668	-0.617724155172849	-0.33757372199256397	-0.060604325536826605	-0.47304795888166873	-1.4134396430285892	-0.6578311465714283	0.2791767108612272	4.307732738901013	1.0109658769769518	2.7225746065914493	0.1424059628563726	FALSE	FALSE	TRUE	TRUE	TRUE	TRUE	TRUE	TRUE	TRUE	TRUE	TRUE	FALSE	FALSE	TRUE	TRUE	TRUE	FALSE	FALSE	FALSE	FALSE	TRUE
FBtr0088745	FALSE	-1.1487063591990105	-1.1085925300414143	-1.0780434845054339	0.9103310400510389	0.7864849627917113	0.4926270854411372	0.08941053491756795	-0.38605023204461325	-0.8240489545788072	-1.0825827492385998	0.7946055815410089	0.3562691476436582	0.42448287186431577	0.5367451693681963	-0.7191320941860664	-0.04786327662874723	2.545345975559137	-0.2624448596876809	1.0431331427049733	2.5252626511864196	-0.23102671698081745	2.193323890249483	-0.04445687936285605	-0.24730158422833282	0.582304906996034	0.08925103256545783	0.16793673586159463	FALSE	TRUE	TRUE	TRUE	TRUE	TRUE	TRUE	TRUE	FALSE	TRUE	TRUE	TRUE	FALSE	TRUE	TRUE	TRUE	TRUE	TRUE	TRUE	TRUE	TRUE
FBtr0336901	FALSE	1.1493038376505398	1.0742523307471548	1.0856763587588065	0.34946110280571363	0.5389313310908403	0.7550475139124011	0.987167592808942	1.2422111916465959	1.336538261600265	1.279046283174935	-0.020764325902845385	-1.1385659473340077	0.2811310444470109	-0.0493770845280289	0.21042147049898613	0.7266002959248782	-0.5900136687260814	-0.1399726748172431	0.5089525090366663	0.3206224967245899	0.4966120067408883	-0.6193332389719021	-0.4804611290375389	-0.44616244249636683	-0.7561437323697425	-0.33048613769594143	0.13296181817327574	FALSE	TRUE	TRUE	TRUE	TRUE	TRUE	TRUE	TRUE	FALSE	TRUE	TRUE	TRUE	FALSE	TRUE	TRUE	TRUE	TRUE	TRUE	FALSE	TRUE	TRUE
FBtr0073607	FALSE	-0.02111772993046825	-0.1043374849876898	-0.14435465238443773	0.9576640125736168	0.9462428502235601	0.8281329219667641	0.6172358476005305	0.4690105436521942	0.308519855470015	0.11687685671220116	-0.24332313967179575	0.3562691476436582	0.38371675557879	0.41753963465610866	0.04764282749367741	1.0285692806892013	0.12777423706728208	-0.04919758625137898	-0.4815811163085387	-0.16439833725701258	-0.07185574616669431	1.2333571765288527	0.22154685021770557	-0.39282418079207954	-0.03722575544422714	0.341331518188075	0.024432600826895398	FALSE	TRUE	TRUE	TRUE	FALSE	TRUE	TRUE	FALSE	TRUE	TRUE	TRUE	TRUE	FALSE	FALSE	TRUE	TRUE	FALSE	FALSE	FALSE	FALSE	TRUE
FBtr0086244	FALSE	-0.4804947151117814	-0.507692496490292	-0.5375762955355093	0.9729973466856688	0.916077439560564	0.7337816245917214	0.4519098654090851	0.12533833172519723	-0.16972028926944008	-0.3875727209219418	-0.029086887852616178	0.3562691476436582	0.42448287186431577	0.6119606232334893	-1.1864031646004831	2.7646577431671537	-0.3683989869710359	-0.2349740428903837	0.8591768979980067	0.40880810290306313	-0.16281058663190753	-0.6475650378782213	0.25656161967222324	1.1742934088920527	0.18723600241862204	0.21929250879497514	0.03589801660505855	FALSE	TRUE	TRUE	TRUE	TRUE	TRUE	TRUE	TRUE	TRUE	TRUE	TRUE	TRUE	FALSE	TRUE	TRUE	TRUE	FALSE	TRUE	FALSE	TRUE	TRUE
FBtr0072159	FALSE	-1.0834881311610656	-0.8854104573347411	-0.7526536368101828	-0.7964692336753338	-1.1253149771934663	-1.3788531039031486	-1.4675159470949253	-1.4935638407828535	-1.481249889680205	-1.3065153978959683	1.1938308305124306	0.3562691476436582	0.42448287186431577	0.24138552546352302	-2.7189051224162974	-0.42846673207830815	0.015538370277517002	-0.3415751993983896	-1.365986138938186	-0.6053263681493785	-1.5726106138427123	-0.5837155452001923	1.716870123737553	-0.5967912470999132	-0.32787526915732973	0.13719433895479224	0.1682647849002092	FALSE	FALSE	FALSE	FALSE	FALSE	TRUE	FALSE	FALSE	FALSE	FALSE	TRUE	FALSE	FALSE	FALSE	FALSE	FALSE	FALSE	FALSE	FALSE	FALSE	FALSE
FBtr0100309	FALSE	0.18665127392029945	0.026088546524769933	-0.11262465749764115	0.10005103656755429	0.35562140609705284	0.591036555823198	0.7108590187335019	0.7211263925429676	0.6118910039309623	0.4192217274206056	-0.7772248473906189	0.3562691476436582	0.32698531797016667	0.8820510692471577	0.5102734769052352	0.5138758152432512	-0.4778194398352533	-0.21303335778877813	0.18702908079947464	1.5993137863124511	-0.27650413721342404	-0.6573178411367679	-0.8973324164062401	2.3016515108341653	0.4674194063763518	0.32086474903143364	0.11439342755902288	FALSE	TRUE	TRUE	TRUE	FALSE	TRUE	FALSE	FALSE	FALSE	FALSE	TRUE	TRUE	FALSE	TRUE	TRUE	TRUE	FALSE	TRUE	FALSE	FALSE	TRUE
FBtr0343294	FALSE	0.09555474656580817	0.0016749820540117044	-0.01984947355840014	0.8980756249988608	0.9479258036135527	0.9318778247483472	0.834500198057842	0.6689084201220936	0.4817001702088788	0.2662697981967526	-0.3178489276276706	-1.7487698988268252	0.2968808101010956	-1.4390982967205401	-0.465313984431067	-0.8959568355572306	0.18423779464819923	-0.19968011296259602	0.3709853255064413	-0.6053263681493785	1.360682991160414	2.193323890249483	0.10867557279454046	-0.6287204319948075	-0.04480977149408791	0.14435636189102655	0.16823014618184617	FALSE	TRUE	TRUE	TRUE	TRUE	TRUE	TRUE	TRUE	TRUE	TRUE	TRUE	TRUE	FALSE	TRUE	TRUE	TRUE	TRUE	TRUE	FALSE	TRUE	TRUE
FBtr0088010	FALSE	0.05021270619124916	0.09847595153948416	0.19348181955942462	-0.5900617774889981	-0.5857143849572883	-0.4792982043210349	-0.3256027564430749	-0.14235656347482703	-0.040666139482106664	-0.04228049561323303	0.8253781702613716	0.3562691476436582	0.42448287186431577	0.854821592719369	-0.6943916696699648	2.1671680988221316	0.5029742233980848	-0.3517812148042594	0.5089525090366663	-0.3848623527031956	-1.5271331936101058	-0.6455118161395799	0.977838054360223	4.5375106287316065	1.4694681603860535	2.6481840775595775	-0.49376466345571185	FALSE	FALSE	TRUE	TRUE	TRUE	TRUE	TRUE	TRUE	FALSE	TRUE	TRUE	TRUE	FALSE	TRUE	TRUE	TRUE	TRUE	TRUE	FALSE	TRUE	TRUE
FBtr0344174	TRUE	3.1810050897535516	3.4087171650939125	3.51668864240412	0.15669330696330727	0.19637343730462523	0.2456276369205035	0.46588341810302963	0.9632182077780578	1.8062604130102968	2.669882531185047	-0.2559224470170295	0.3615080214958564	0.42448287186431577	0.8816807016201378	-0.3109928583329136	-0.06562519145281415	0.9620014200028142	-0.21878829158592059	0.19764194107103042	3.2748403037034417	1.4061604113930204	-0.36444857369444633	0.6855414614630212	0.7868538358970449	-0.2905621891039839	-0.5029023182859718	0.16786542085320016	FALSE	FALSE	TRUE	TRUE	FALSE	TRUE	TRUE	TRUE	TRUE	TRUE	TRUE	TRUE	TRUE	TRUE	TRUE	TRUE	FALSE	TRUE	FALSE	TRUE	TRUE
FBtr0070627	FALSE	-0.2802041225578455	-0.33907473913783676	-0.37397791597086594	0.9837945671938744	0.8587853376357141	0.6632905333479326	0.41418999371701537	0.16319786534986194	-0.04564717229963245	-0.2079402569885003	-0.3456187999348509	-1.0779173412512122	0.42448287186431577	0.026857884047488262	-0.3441693532522049	1.5219424493842502	-0.4335847097014478	-0.1896988996581771	1.0926598239722336	-0.5171407619709053	-0.344720267562334	-0.6473939360666678	0.5688947767024018	0.07983521003745986	0.25428018314439277	1.4836757623423404	0.01376795071441878	FALSE	FALSE	TRUE	TRUE	TRUE	TRUE	TRUE	TRUE	TRUE	TRUE	TRUE	TRUE	FALSE	TRUE	TRUE	TRUE	TRUE	FALSE	FALSE	TRUE	TRUE
FBtr0306820	FALSE	-0.5327626765089676	-0.7529579360513209	-0.8658874321524017	-1.011940688632544	-0.7329737789114685	-0.40419401753496226	-0.19920397631311873	-0.13966558730761347	-0.23296375477124595	-0.3775343383822949	1.2221308511609892	0.3562691476436582	-0.7471077196505921	-2.382175268535629	0.8191388252466574	-1.107123774696449	-0.6244677442531965	-0.3422945661230324	-1.4261256804770022	-0.7376047774170883	-2.1865557869829018	-0.6520707189157955	-1.7598135339424175	-0.6015465396461093	-2.7469686308730017	-1.4190985416282118	0.16829127333189858	FALSE	FALSE	TRUE	FALSE	FALSE	TRUE	FALSE	FALSE	FALSE	FALSE	FALSE	FALSE	FALSE	FALSE	FALSE	FALSE	FALSE	FALSE	FALSE	FALSE	FALSE
FBtr0085852	FALSE	-0.2185932194957354	-0.3049534064398856	-0.34435891832984666	0.896903126289941	0.9387840367753926	0.8660929323662154	0.7159640918984166	0.44469967276665967	0.14510213168219457	-0.08724607833722542	-0.3470432485992563	0.3562691476436582	0.25945746640568124	0.8496822956431774	0.032726412089007915	0.9156517754210939	-0.4664351574907997	-0.223509135716389	0.5832425309375566	-0.29667674652472237	0.22374748534524863	-0.6534680503768153	0.08881893708695314	0.3306709894717724	-0.30610842605670635	0.08885741529514382	0.12987693466729758	FALSE	TRUE	TRUE	TRUE	TRUE	TRUE	TRUE	TRUE	FALSE	TRUE	TRUE	TRUE	FALSE	TRUE	TRUE	TRUE	FALSE	TRUE	FALSE	TRUE	TRUE
FBtr0088512	FALSE	-0.12733066360312786	-0.184770327105435	-0.20487773731767814	0.9420078807398546	0.9660823096043638	0.8619050592503004	0.6589379588753665	0.41149410964864414	0.1951506445941871	-0.00045723683680030914	-0.6285164287192622	0.3562691476436582	0.2881234138221403	-0.5579173205177751	-0.03286577506367324	-0.9311151412987592	-0.4661777127146837	0.03290014119848129	-0.10305576662304967	-0.6053263681493785	0.8149539483691345	1.5348670854546234	0.19984878410751766	-0.6039961736708092	0.10939931506597346	-0.5026396250451597	0.1682647849002092	FALSE	TRUE	TRUE	TRUE	TRUE	TRUE	TRUE	TRUE	FALSE	TRUE	TRUE	TRUE	TRUE	TRUE	TRUE	TRUE	TRUE	TRUE	TRUE	TRUE	TRUE
FBtr0070839	FALSE	0.34740426022432924	0.2326536393743244	0.16721037314262407	0.4985484679101654	0.7145460800981277	0.8344303748716673	0.8359529037864665	0.8034232730131275	0.6727561888929857	0.5066844224503119	0.4762177480167714	0.3562691476436582	0.42448287186431577	0.21543622807671775	0.07222555645754765	1.9676938455083626	-0.013640821378556416	-0.1796277655131778	1.2730784485886817	0.9379217399739023	1.2469894405788973	-0.45536066956651267	-0.4660369948449961	-0.03958952994575928	0.24860261217151633	0.03447666416668306	-0.22692631533193927	FALSE	TRUE	TRUE	TRUE	TRUE	TRUE	TRUE	TRUE	TRUE	TRUE	TRUE	TRUE	FALSE	TRUE	TRUE	TRUE	TRUE	TRUE	FALSE	TRUE	TRUE
FBtr0339598	FALSE	0.3618990289966905	0.2259283943452445	0.1470835126515967	0.46135908732149705	0.6444551590602418	0.8062306336230003	0.880007879040394	0.8285302288821007	0.7225240127132296	0.5465126445298786	-0.6042629762675841	0.3562691476436582	0.16823044294684975	0.19134198641419253	-0.12008332971483092	-0.6348486005410344	-0.49685965252924563	-0.0034728388162706078	0.6009306313901496	-0.29667674652472237	0.08731522464742882	-0.5074896881531303	-0.4313708128051123	-0.6374545309062154	0.022870571860187143	-0.6162158815699252	0.16521861525593093	FALSE	TRUE	TRUE	TRUE	TRUE	TRUE	TRUE	TRUE	TRUE	TRUE	TRUE	TRUE	TRUE	TRUE	TRUE	TRUE	TRUE	TRUE	TRUE	TRUE	TRUE
FBtr0302581	FALSE	0.5796625051318972	0.43695954331324804	0.3459144792824126	-0.6435812755482697	-0.23998064687648005	0.21711476404236393	0.6046512988800803	0.8246717004187815	0.8711936909187511	0.7559800659418869	-0.85750662220987	-3.310942548894795	-3.275178728308203	-2.8152183268975013	0.8593217083392645	-1.22154332586213	-1.136385501105788	3.3040854402507724	0.6787582733815586	-0.7816975805063249	1.6108088024397502	0.29298162023109237	-1.5532880996790852	-0.691258833003469	0.7426908070571866	-1.0717791834396013	0.16793877343326305	FALSE	TRUE	TRUE	TRUE	TRUE	TRUE	TRUE	TRUE	FALSE	TRUE	TRUE	TRUE	TRUE	TRUE	TRUE	TRUE	TRUE	TRUE	TRUE	TRUE	TRUE
FBtr0072332	FALSE	-1.0914782063345316	-1.0334279625518228	-0.9684666227265452	0.6934389603713165	0.3451736305705	-0.05907394866149517	-0.4658135659929922	-0.737043863945871	-0.9793218132483767	-1.0835862922912585	0.3297542074086962	0.3562691476436582	0.42448287186431577	0.8803092083042591	-1.9815458352249238	1.5475891124909058	0.8521192558407578	-0.2744942523254479	-0.18795864879549581	-0.42895515579243215	0.7012603977876181	-0.6519566510414265	0.6214181246985451	0.4772975154353401	1.2164203281278467	1.27694565892115	-0.026286633143255154	FALSE	FALSE	TRUE	TRUE	TRUE	TRUE	FALSE	FALSE	FALSE	FALSE	TRUE	TRUE	FALSE	TRUE	TRUE	TRUE	FALSE	FALSE	FALSE	TRUE	TRUE
FBtr0100293	FALSE	1.1237971100395288	0.9433774426165723	0.8168776328369555	-1.1517835071295217	-0.6670867153460049	-0.019872043274090524	0.6098086003330321	1.0525477124227105	1.2970682082332816	1.275014546511003	-0.7087830231388726	0.3562691476436582	0.42448287186431577	0.6671115444024359	1.9107410800250664	2.7126642046540685	1.0547763680868008	-0.20984116794817567	1.5560880558301686	1.7756849986693974	1.5653313822071435	-0.42105475635004597	-1.4537264882880816	0.7008015684513997	0.2231543035574904	-0.5036952640574378	-2.791316213757173	FALSE	TRUE	TRUE	TRUE	TRUE	TRUE	TRUE	TRUE	TRUE	TRUE	TRUE	TRUE	TRUE	TRUE	TRUE	TRUE	TRUE	TRUE	FALSE	TRUE	TRUE
FBtr0333715	FALSE	0.6833149251714501	0.5338546382072213	0.4681597164774849	0.4699426339764027	0.7034726007684086	0.8798700378702727	1.0216097320944935	1.0920934869774668	1.043599619201189	0.8755739740715024	-0.52962424501005	0.3562691476436582	0.2610832785457913	0.8941470195786009	0.4214331496038841	-0.5449162300041991	0.12371165158339094	-0.08467135786032737	0.8308759372738579	-0.120305534167776	1.2015120203462908	-0.33727190262604	-0.5281569907334392	-0.15811816975856918	0.049306114922627146	0.4616821604303002	0.16804880230335736	FALSE	FALSE	TRUE	TRUE	TRUE	TRUE	TRUE	TRUE	TRUE	TRUE	TRUE	TRUE	TRUE	TRUE	TRUE	TRUE	TRUE	FALSE	FALSE	TRUE	TRUE
FBtr0306583	FALSE	0.48496473563030423	0.37886461587801923	0.3179956065945893	-0.4404257628523666	-0.09658265492767175	0.22931597663376393	0.5084879521553383	0.6807281585851177	0.7118192406908248	0.6021923268695131	-0.3585164023837335	-0.6633908127714283	-2.349844228440812	-1.0088257795361366	1.2436019330244052	-0.5104143442133723	-0.9059664891119155	-0.1847082930059676	0.8414887975454137	-0.47304795888166873	-0.8449718901210066	-0.6565763999533697	-1.4695120264969495	-0.6395022213232344	-0.9245788309474967	-1.0602578619302894	0.15653855994848911	FALSE	FALSE	TRUE	TRUE	TRUE	TRUE	TRUE	TRUE	FALSE	TRUE	TRUE	TRUE	FALSE	FALSE	TRUE	TRUE	TRUE	TRUE	TRUE	TRUE	TRUE
FBtr0078444	FALSE	-1.7310272312106216	-1.573750178620395	-1.4531515120153757	-0.37899885695271995	-1.0250159584795246	-1.5782988157924793	-1.9403187835225955	-2.090573561995142	-2.063428885129934	-1.9354831822289476	1.1469066292222743	0.3562691476436582	0.42448287186431577	-1.2559267548323025	-0.8430765795072781	-0.9923753669651814	-1.0521870660891248	-0.34674564773175975	1.2058636668688283	-0.6935119743278517	-1.4134396430285892	-0.6582303841317196	1.2618911828413326	-0.5062363653459289	0.6454079458051665	-0.37874612587632156	0.16819346989181475	FALSE	TRUE	TRUE	TRUE	TRUE	TRUE	TRUE	TRUE	TRUE	TRUE	TRUE	TRUE	FALSE	TRUE	TRUE	TRUE	TRUE	TRUE	FALSE	TRUE	TRUE
FBtr0111266	FALSE	-0.6938807562312612	-0.8450040501415669	-0.8973462847986537	-2.337295463008233	-1.9046235920292418	-1.2822674997946228	-0.7315246587748532	-0.4130792738524741	-0.4469710352537868	-0.5932115706163428	0.5676555713511409	0.3562691476436582	0.42448287186431577	0.854821592719369	2.113309025231807	1.592677552806581	-0.24520330599165022	-0.3440929829346394	1.5348623352870572	1.070200149241612	0.928647498950651	-0.6390099473005488	-2.450010678500387	1.7626431528865725	2.198102042176403	1.4028451038087197	-0.09294171513206823	FALSE	TRUE	TRUE	TRUE	TRUE	TRUE	TRUE	TRUE	TRUE	TRUE	TRUE	TRUE	TRUE	TRUE	TRUE	TRUE	TRUE	TRUE	FALSE	TRUE	TRUE
FBtr0299950	FALSE	0.35756590220585477	0.22969823423289887	0.14611377964409752	0.44957551071674623	0.6604649208486998	0.8114921829997579	0.8572487022464695	0.803823139176235	0.693931033952778	0.5345168996561495	-0.43121050279002116	0.07963634857304626	0.3849855300257242	0.027593808058096088	0.20550451673733663	0.23116289965142547	-0.32457264909615335	0.1617117453298338	1.2907665490412745	1.731592195580161	-0.1400718765156042	-0.6556068230212334	-0.7471120836527088	-0.46226136813659713	-0.7912538426728366	-0.8163271561536378	0.11870900435272282	FALSE	TRUE	TRUE	TRUE	TRUE	TRUE	TRUE	TRUE	TRUE	TRUE	TRUE	TRUE	TRUE	TRUE	TRUE	TRUE	TRUE	TRUE	FALSE	TRUE	TRUE
FBtr0339659	FALSE	0.7043518301361915	0.5391354553494637	0.43958866287375153	-0.8730482717894815	-0.43476026421346325	0.09206309595905894	0.5632164892294259	0.854513591043194	0.9708829619892082	0.8990436780005944	-0.7891188171576656	0.5501074801749759	0.11694756570464511	1.4216490713059824	0.9412849742969213	-0.327698493927207	-0.8018635322299763	-0.11740254383157506	0.4311248670452573	2.3047986357402364	0.9513862090669544	-0.6546372460890972	-1.6753965051943942	-0.3315720948958205	-1.490719069276178	-1.1422714237098113	-0.7782015180795724	FALSE	TRUE	TRUE	TRUE	TRUE	TRUE	TRUE	TRUE	TRUE	TRUE	TRUE	TRUE	TRUE	TRUE	TRUE	TRUE	TRUE	TRUE	FALSE	TRUE	TRUE
FBtr0340056	FALSE	0.8396150300937567	0.6671013098816148	0.5732573917261689	-1.1770565379243252	-0.6702179234987539	-0.03743745314428096	0.5520309555408058	0.9386850381973078	1.0981589973205603	1.0279778393570125	-0.7910004869796338	1.0763997951251711	0.2949142793762476	-1.3846868543895052	0.696235250634127	-0.8604637467765225	0.19477271911174254	0.7373400063049493	0.6822958934720772	-0.2525839434354858	1.3834217012767172	2.193323890249483	-1.7497473330110629	-0.6397360241296568	-0.9795848969275983	-0.7363491435561824	0.16813234274176234	FALSE	TRUE	TRUE	TRUE	TRUE	TRUE	TRUE	TRUE	TRUE	TRUE	TRUE	TRUE	TRUE	TRUE	TRUE	TRUE	TRUE	TRUE	FALSE	TRUE	TRUE
FBtr0075615	FALSE	-0.7709734509401253	-0.7087789823487259	-0.7012875525192784	-0.6863741282769122	-0.781354806015535	-0.7934355126388233	-0.8133377822943606	-0.8957579898284231	-0.9147029163622803	-0.8686255727241861	1.768153445068558	-3.310942548894795	0.42448287186431577	-1.948213483501773	1.320107524263843	-1.171059337753684	-0.6438720839161035	-0.35317498783325485	-1.5181038028304854	-0.7376047774170883	-0.6630622091905802	-0.6413768556937048	-1.2465378310286341	-0.691258833003469	-2.201767033838435	-1.2540808294766677	0.16829534847523542	FALSE	FALSE	FALSE	FALSE	FALSE	FALSE	FALSE	FALSE	FALSE	FALSE	FALSE	FALSE	FALSE	FALSE	FALSE	FALSE	FALSE	FALSE	TRUE	FALSE	FALSE
FBtr0303224	FALSE	-1.034810751148534	-0.9508926676392236	-0.8943792098292935	0.49467507281139345	0.14683584042132283	-0.2756825317035283	-0.6147148901363325	-0.8555904018262857	-1.0481677679842205	-1.1015069907314337	0.01015329160744085	0.3562691476436582	0.42448287186431577	0.8793320132956289	-0.7507871068748477	0.0778897408767566	1.6725190696344001	-0.14667177744047924	0.19056670088999325	1.1142929523308487	0.7922152382528312	2.193323890249483	0.98291090748713	0.45559025668114045	-0.4731167494579888	-0.05797540705301794	0.11927952441987862	FALSE	TRUE	TRUE	TRUE	FALSE	TRUE	TRUE	TRUE	TRUE	TRUE	TRUE	TRUE	FALSE	FALSE	TRUE	TRUE	FALSE	FALSE	FALSE	FALSE	TRUE
FBtr0331665	FALSE	-0.46601823564777456	-0.4546679907222641	-0.43483451768342757	0.7116347485399879	0.4924665034906281	0.23277050092499152	0.009871158935263332	-0.14213372275066966	-0.2956731822229486	-0.39485528956817506	1.6080382863452891	0.3562691476436582	0.04642583284987783	-0.5017900524259198	0.5574633079534559	-0.7125767215969218	-0.30091028588919205	-0.3056967840068296	-1.408437580024409	-0.47304795888166873	-1.686304164424229	-0.5974607240616527	0.4974386661594619	-0.6674515434957435	0.7085392365849881	1.1252040817231104	0.16824237161185668	FALSE	FALSE	TRUE	TRUE	FALSE	TRUE	FALSE	FALSE	FALSE	FALSE	TRUE	TRUE	FALSE	FALSE	FALSE	FALSE	FALSE	FALSE	FALSE	FALSE	FALSE
FBtr0301383	FALSE	0.7382850602886077	0.5860645598977939	0.5144949976699432	0.46099930826742075	0.7305471479475406	0.9523643191927553	1.1168500213894004	1.1925246734863844	1.1217790256494302	0.92790981091817	-0.8403862871037234	0.3562691476436582	0.3118968580669867	0.03414551973775811	0.26684796600870264	0.3151704239185333	-0.5552028728889964	0.0200864214157813	-1.341222798304556	-0.47304795888166873	1.1105571798810774	-0.6501885989887075	-0.49747877514492317	-0.6155463795632979	0.7070769706214961	0.1805281361344208	0.16011857336989177	FALSE	FALSE	TRUE	TRUE	FALSE	TRUE	FALSE	TRUE	TRUE	FALSE	TRUE	TRUE	TRUE	FALSE	TRUE	FALSE	FALSE	FALSE	TRUE	TRUE	FALSE
FBtr0300597	FALSE	-0.3886799333743401	-0.4226836680017712	-0.4329100197160389	1.07894104699871	0.9556381361906661	0.7111340953374764	0.4251515698188345	0.14229398728067633	-0.11691682203924217	-0.29631327432919286	-0.14683005627031043	0.3562691476436582	0.42448287186431577	0.8911694279055051	-0.8655476784107798	2.429390721735438	0.1926367063622502	-0.023884869628010237	0.5620168103944451	2.7898194697218393	-0.86771060023731	-0.3513022511734229	0.49932501651630473	0.17619422984366712	0.9023358672791842	1.489313719108211	-0.3578586331725268	FALSE	TRUE	TRUE	TRUE	TRUE	TRUE	FALSE	TRUE	FALSE	TRUE	TRUE	TRUE	TRUE	TRUE	TRUE	TRUE	TRUE	TRUE	FALSE	TRUE	TRUE
FBtr0333972	FALSE	-0.5504503820189529	-0.5457386240612737	-0.5131924728904513	0.5583117195789283	0.3339844341362342	0.061648260648528415	-0.16813722498372427	-0.3173488876208192	-0.4507172235092201	-0.5424536815679031	-0.7895747490781431	0.6601238310711304	0.42448287186431577	0.8586178853328703	-0.8219258545317895	1.4618520595535436	0.4853941089140287	-0.09753003806331753	0.7848868760971163	0.3206224967245899	0.04183780441482221	-0.627232439271953	1.0349273164109534	-0.12630560973691649	0.6246570375070278	0.4775642434080698	0.1311544921033929	FALSE	FALSE	TRUE	TRUE	TRUE	TRUE	TRUE	TRUE	TRUE	TRUE	TRUE	TRUE	FALSE	TRUE	TRUE	TRUE	FALSE	TRUE	TRUE	TRUE	TRUE
FBtr0334809	TRUE	1.3987027327509758	1.7864199667386502	1.9036709430264769	-0.6855260553524365	-1.0142887797094278	-1.2632926731528806	-1.3120519408709728	-1.0573154195350114	-0.31750279454159225	0.6644141737055219	-0.8897581897377087	0.3562691476436582	-0.2556111788199482	-1.1588286286633387	0.624974070045814	-0.34412165542693923	-0.905105589002459	-0.3422945661230324	-1.4721147416537437	-0.6935119743278517	-0.07185574616669431	-0.6582303841317196	0.7391092256426552	-0.6174696735649646	0.49179369572976855	-0.5046211551182346	0.16822403346684095	TRUE	FALSE	FALSE	FALSE	FALSE	TRUE	TRUE	FALSE	FALSE	FALSE	FALSE	FALSE	FALSE	FALSE	FALSE	FALSE	FALSE	FALSE	FALSE	FALSE	FALSE
FBtr0110787	FALSE	0.04987616985431466	-0.05266584415754292	-0.06579700898348353	-1.1907484624299927	-1.0370560657677017	-0.76331313583252	-0.4368290609631143	-0.2014531502613431	-0.016480258503754106	0.06451054019059003	3.3304373830844556	0.3562691476436582	-0.5519999522879099	-0.8261539816559577	0.7432423660127404	-0.6606675940997104	0.21015333245556125	-0.3422496057027422	-1.330609938033	-0.6935119743278517	-0.9814041508188265	-0.5144193115210451	-1.6012876553126036	-0.590693749593485	0.4148546640164588	0.4587246288893528	0.16825459704186715	FALSE	FALSE	TRUE	FALSE	FALSE	FALSE	TRUE	FALSE	FALSE	FALSE	TRUE	FALSE	FALSE	FALSE	FALSE	FALSE	FALSE	FALSE	FALSE	FALSE	FALSE
FBtr0346956	FALSE	-1.4276575198593677	-1.3012519434305474	-1.224804540725399	0.7871145457640962	0.36711048681647096	-0.1247085654550946	-0.6085643847276767	-1.092650612901401	-1.4080802627338738	-1.4954377833142922	0.1541790183159869	0.9168286498288215	-0.22108574723044225	0.2368275559676402	-0.32393006112039724	-0.64050673425514	-0.7093756695196172	-0.26846955600656436	-1.323534697851963	-0.6494191712386151	-1.1860525418655563	-0.6449699937363274	0.6475654442739455	-0.6315785980859538	0.41602702258649366	0.9741274713434185	0.16707076790251887	FALSE	FALSE	FALSE	FALSE	FALSE	TRUE	FALSE	FALSE	FALSE	FALSE	FALSE	FALSE	FALSE	FALSE	TRUE	FALSE	FALSE	FALSE	TRUE	FALSE	TRUE
FBtr0078056	FALSE	-1.042208999824228	-0.9500397592284052	-0.8896372847633031	-1.187383770044235	-1.4410272185369881	-1.5909708536739255	-1.572692028145548	-1.3269733854999186	-1.2251939453876401	-1.1511256461697412	3.1035087286871166	0.3562691476436582	0.42448287186431577	0.854821592719369	-0.5426512664767872	1.694074800289993	3.3754595658758206	-0.3392372575433005	1.0042193217092688	2.040241817204817	-0.9586654407025231	2.193323890249483	1.7094230439513427	3.5542223806598017	1.016602205145503	2.1631724131430783	0.13796405661923103	FALSE	TRUE	TRUE	TRUE	TRUE	TRUE	TRUE	TRUE	TRUE	TRUE	TRUE	TRUE	FALSE	TRUE	TRUE	FALSE	TRUE	TRUE	FALSE	TRUE	TRUE
FBtr0344536	FALSE	-0.7915972914048711	-0.6250942834944696	-0.4973739891441914	-0.287234332403954	-0.711856368835725	-1.1095174074263108	-1.318604060909129	-1.3089203977997854	-1.2213662905071618	-0.9973904572907486	0.9183592989947211	0.3562691476436582	0.42448287186431577	0.854821592719369	-0.5061685557672951	2.5410523423949596	1.3885469808039608	-0.349892877152072	0.1304271593511772	-0.42895515579243215	-1.2997460924470727	-0.6472228342551144	1.552727038440947	1.9344164243392914	1.162338954147772	1.0835476902071532	0.16495169336736876	FALSE	FALSE	TRUE	TRUE	TRUE	TRUE	TRUE	TRUE	FALSE	TRUE	TRUE	TRUE	FALSE	TRUE	FALSE	TRUE	TRUE	TRUE	FALSE	TRUE	TRUE
FBtr0082390	FALSE	-0.8698523475449559	-0.7604399367907761	-0.6630477386147703	0.127365393525014	-0.30260482971654173	-0.6541629761160066	-0.9213806099037983	-1.0418488240789079	-1.0922019993280876	-1.0017069796898417	2.3467621357332358	0.3562691476436582	0.2636262829692544	0.8860939274595521	-1.3951305477313831	-0.3877789110636986	1.2673728959880375	-0.2915792120357145	1.089122203881715	0.4529009059922997	-1.549871903726409	-0.28340334895529556	1.408203161614759	1.7566551551788414	1.1811325944262123	1.7892759479867395	0.1677981809881425	FALSE	FALSE	TRUE	TRUE	TRUE	TRUE	TRUE	TRUE	TRUE	TRUE	TRUE	TRUE	TRUE	TRUE	TRUE	TRUE	TRUE	TRUE	FALSE	TRUE	TRUE
FBtr0087150	FALSE	-0.6957394828432772	-0.5873448956364752	-0.4973342207481335	-0.054582549960629	-0.3076143379634368	-0.5921015919250917	-0.760006168018498	-0.8322228575572842	-0.8631198569238563	-0.8182888140860217	2.93371305541393	0.3562691476436582	0.42448287186431577	0.7352716963479141	-0.13279219635540127	0.7395647494038232	2.005009156135282	-0.3074952008184366	0.8627145180885252	-0.42895515579243215	-0.16281058663190753	2.193323890249483	1.4318336192654568	0.6062149493652679	0.21253014789380206	0.9334525778295525	0.15095561357703594	FALSE	FALSE	TRUE	TRUE	TRUE	TRUE	TRUE	TRUE	TRUE	TRUE	TRUE	TRUE	FALSE	TRUE	TRUE	TRUE	TRUE	TRUE	FALSE	TRUE	TRUE
FBtr0300016	FALSE	-0.7362514935293398	-0.8046769056354158	-0.8548986826039142	0.25850353658211844	0.25518310059254357	0.19058673111904628	0.08486960297299756	-0.11081526075325733	-0.4023180526796616	-0.6126711018737254	0.5457901600480188	0.3562691476436582	0.42448287186431577	-1.0322873359400762	-0.4805344895996821	-0.9589396937304365	-0.7809112635683656	-0.317341532861985	-1.2881584969467772	-0.6494191712386151	-1.390700932912286	-0.6579452144457972	-0.6445436090203479	0.06117337921828643	0.25782882934746154	-0.017978248823582236	0.1680386144450153	FALSE	FALSE	FALSE	FALSE	FALSE	TRUE	FALSE	FALSE	FALSE	FALSE	TRUE	FALSE	FALSE	FALSE	FALSE	FALSE	FALSE	FALSE	FALSE	FALSE	FALSE
FBtr0081538	FALSE	-1.2096228885532585	-1.099467343942491	-0.9881850583173076	-0.5127750581231837	-0.896676420995707	-1.1944371823377626	-1.3979647455062243	-1.4126286888015926	-1.420335905459053	-1.3334843086727182	1.1165363991160542	0.3562691476436582	-0.8404419143102141	0.8378387967950389	-1.532142638761785	0.46360522326623826	2.7935380609292912	-0.283756098905224	0.6646077930194842	-0.2084911403462492	-0.5038912383764571	2.193323890249483	1.608429940596894	0.4347616021583192	1.4188297734615665	3.1752585911698787	0.16738862908279137	FALSE	FALSE	TRUE	TRUE	TRUE	TRUE	TRUE	TRUE	TRUE	TRUE	TRUE	TRUE	FALSE	TRUE	TRUE	TRUE	FALSE	TRUE	FALSE	TRUE	TRUE
FBtr0072806	FALSE	-0.31553610135437626	-0.32935395823648034	-0.3230380585704512	0.9274067213872237	0.788716608088319	0.5798550603427812	0.3506348277746673	0.14372257883364545	-0.051619211049151556	-0.22724000045980708	-0.5405435223909	-1.0799952502130221	0.23229534031520319	0.4958885318264082	-1.0592677323517266	2.120552304157752	0.9017551403223227	0.08518910999595528	0.4063615264116272	0.9820145430631388	1.2697281506952005	0.10368598271579241	0.6647585092446536	-0.1880250779451644	0.7106134335783708	-0.10534176084318946	0.0709992637368191	FALSE	FALSE	TRUE	TRUE	TRUE	TRUE	TRUE	TRUE	TRUE	TRUE	TRUE	TRUE	TRUE	TRUE	TRUE	TRUE	TRUE	TRUE	FALSE	FALSE	TRUE
FBtr0302703	FALSE	-0.5534106006090567	-0.5389655407978768	-0.5262596618947759	1.1182875559981484	0.9095984813104404	0.6049495265529834	0.24436857061907402	-0.0875907235494843	-0.35636984115218273	-0.5041197284317974	-0.26315959427670643	1.0183318307151537	0.22557471689606604	0.8123605402311314	-0.05010761280974843	-0.661862744419739	0.7006279768467873	0.14026562485142013	-0.4072910944076484	-0.5612335650601419	0.17827006511264204	-0.3359030881336124	0.5140174512151509	-0.22186566157667797	0.6952038747508708	0.6359722029821673	0.16298136156401283	TRUE	TRUE	TRUE	TRUE	TRUE	TRUE	TRUE	TRUE	FALSE	TRUE	TRUE	FALSE	TRUE	TRUE	TRUE	TRUE	FALSE	FALSE	FALSE	FALSE	TRUE
FBtr0479928	FALSE	-0.21955662221703712	-0.2514539134035729	-0.2509406787071088	0.9394368139952732	0.8215756268997344	0.6183996735504486	0.3812501003720891	0.1830629273354261	-0.014481025089427176	-0.1568231436658524	-0.8351095393024397	0.13227858772313625	-0.03859893160463569	0.16415404355353067	-0.3894743360454524	-0.23013323474390843	-0.7171797711536823	-0.020018273483055155	-0.7928916842741746	-0.42895515579243215	-0.6858009193068835	-0.6569186035764766	0.6427147384654471	-0.6444789470533117	0.037784927158029	0.7505806007314566	0.16367821107461028	FALSE	TRUE	TRUE	FALSE	FALSE	TRUE	TRUE	TRUE	TRUE	FALSE	TRUE	TRUE	FALSE	FALSE	TRUE	TRUE	FALSE	TRUE	FALSE	FALSE	TRUE
FBtr0289974	FALSE	-0.6181127854314719	-0.6462745600980329	-0.6485360623180466	0.7869110012436469	0.6787927093840687	0.46353073164961334	0.1440977547824637	-0.09777481538783149	-0.32339711826832107	-0.508086769397252	0.15290957647296433	0.3562691476436582	0.006738026806154526	0.09415311403410356	-0.19644805688267666	-1.1172449744030284	-1.0371628156343533	-0.2879823784125005	-1.4332009206580392	-0.6935119743278517	-0.8449718901210066	-0.653895804905699	0.1398041144946673	-0.663094156293945	0.5970600740843051	0.28645847664728796	0.16829534847523542	FALSE	FALSE	TRUE	TRUE	FALSE	TRUE	FALSE	FALSE	TRUE	FALSE	TRUE	FALSE	FALSE	FALSE	FALSE	FALSE	FALSE	FALSE	TRUE	FALSE	FALSE
FBtr0302650	FALSE	0.31423931944904554	0.20817428123214063	0.14445367578906948	0.8016969518209726	0.9365886151175199	0.9925664341652659	0.9590366585846095	0.8321042836445692	0.6731575128317732	0.48026505244600654	-0.6214588864021826	-0.0942600577321665	0.10858284963953291	0.07416836296563736	0.023363007787100966	-0.7112276017436769	-0.03946722895366446	0.4385330530564437	0.9122411993557855	1.070200149241612	0.8604313686017412	-0.14455422887967104	-0.33653049324241047	-0.567044163089352	-0.03932653839354005	-0.4788305391634272	0.16810992945340977	TRUE	TRUE	TRUE	TRUE	TRUE	TRUE	TRUE	TRUE	TRUE	TRUE	TRUE	TRUE	TRUE	TRUE	TRUE	TRUE	TRUE	TRUE	TRUE	TRUE	TRUE
FBtr0481696	FALSE	0.490407783369572	0.3796671138957517	0.31422069347208387	0.5663766335937461	0.7644293322402859	0.9076976490914621	0.9574174374896146	0.915164359435491	0.8189050135280271	0.6528580425491712	-0.6393163968268669	-0.14488000522080763	0.2827146772183339	1.8982323230826563	0.47833873426822515	-0.6418673068278562	1.2306337593410681	0.944607543842658	1.1244984047869009	2.12842742338329	1.1332958899973808	1.4805137433178108	-0.546421462192062	-0.3614675812363734	-0.8104600691445636	-0.9048635665836012	0.16723581120766037	FALSE	TRUE	TRUE	TRUE	TRUE	TRUE	TRUE	TRUE	TRUE	TRUE	TRUE	TRUE	TRUE	TRUE	TRUE	TRUE	TRUE	TRUE	FALSE	TRUE	TRUE
FBtr0343707	FALSE	1.281401694833624	1.085059896288604	1.009214744528106	-1.7525946588342884	-1.0823106314425117	-0.20113753776251544	0.6270388562053414	1.349577884687885	1.672469690427716	1.5552154068852757	1.058405702336423	-3.310942548894795	-0.42171015263932937	-0.9967300784386918	0.4006091600043895	-0.4917409962707596	-0.12551150474009476	-0.337843484514305	-0.7009135619206913	-0.6935119743278517	0.6103055573224048	-0.46742334728103085	-1.430752867828288	-0.691258833003469	-0.874835628196512	-1.1342818003662245	0.16825867218520396	FALSE	FALSE	TRUE	TRUE	FALSE	FALSE	FALSE	FALSE	FALSE	TRUE	FALSE	FALSE	FALSE	TRUE	TRUE	TRUE	FALSE	FALSE	FALSE	FALSE	TRUE
FBtr0339485	FALSE	0.6086044707779087	0.48930582293524594	0.45463020551383115	-0.410328492739476	-0.0008571720443660168	0.40454939364906745	0.7413163067170084	0.9342076473502656	0.9731691042651897	0.8094003466047844	1.4186045620037009	0.7203708803714043	0.42448287186431577	0.8773131994706627	0.6023371054683722	0.10540776719631618	-0.3484696805018246	-0.2668509808761181	-0.20918436933860735	-0.29667674652472237	0.8149539483691345	-0.32466740250826925	-1.1815036365179408	0.035271885531033324	-0.18451913513172583	-0.20289129619178708	0.15215981843306836	FALSE	FALSE	TRUE	TRUE	TRUE	TRUE	FALSE	FALSE	TRUE	TRUE	TRUE	TRUE	FALSE	TRUE	TRUE	TRUE	FALSE	FALSE	FALSE	FALSE	TRUE
FBtr0084510	FALSE	0.6713465858221624	0.53944081933486	0.45642817946907954	-0.11809528659488001	0.19995307666521087	0.5524726892275912	0.7944456157027706	0.9345842233897762	0.9467775958572198	0.8315472230090899	-0.4431946840513569	0.3562691476436582	0.38400083339197805	0.854821592719369	0.8155955984606114	0.6187185664620776	-0.11035245837530824	-0.3117664407460033	1.3013794093128304	0.056065678189170375	1.4288991215093236	1.6822142621707359	-0.602506830404467	1.5952417814695452	0.6580216354393383	1.183258857401894	0.1528688933736763	FALSE	TRUE	TRUE	TRUE	TRUE	TRUE	TRUE	TRUE	TRUE	TRUE	TRUE	TRUE	FALSE	TRUE	TRUE	TRUE	TRUE	TRUE	FALSE	TRUE	TRUE
FBtr0346180	TRUE	1.6293734930887631	1.8320354320238712	2.011798298283494	-3.3901815073148596	-2.6467522578144016	-1.5557057274384	-0.5108154282275075	0.24451807294521447	0.8557113252087444	1.3779064703125934	-0.8897581897377087	0.3562691476436582	0.42448287186431577	-0.328226569604187	2.916118181415767	-0.44028338281235424	-1.002159832528265	-0.35366955245644677	-0.9485469682569926	-0.7376047774170883	-0.11733316639930091	-0.6580877992887585	-1.8899586748866444	-0.5964290886936991	0.7286461823416733	-0.7930842536774796	0.1682179207518357	FALSE	TRUE	TRUE	TRUE	FALSE	TRUE	FALSE	FALSE	FALSE	FALSE	TRUE	TRUE	FALSE	FALSE	FALSE	FALSE	TRUE	FALSE	FALSE	FALSE	FALSE
FBtr0331392	FALSE	0.0851374630708714	0.0024759934420592543	-0.04047681872550976	0.9728521356006722	1.0273992837655248	0.9655031701372827	0.8219377712440709	0.6319366679946744	0.43471980381173825	0.23792403267757758	-0.28740833537057275	-0.9851653788000311	-2.0706202278301755	-1.2590790828987901	-0.6021587556090545	-0.8130194354153027	-0.6149121517660152	0.7189062339859774	0.5903177711185938	1.1142929523308487	0.0645765145311255	2.193323890249483	-0.16623429339092508	-0.6257713788117922	0.2503442723270725	-0.2624181935134453	0.026085071449978802	FALSE	TRUE	TRUE	TRUE	TRUE	TRUE	TRUE	TRUE	FALSE	TRUE	TRUE	TRUE	TRUE	TRUE	TRUE	TRUE	TRUE	TRUE	TRUE	TRUE	TRUE
FBtr0072694	FALSE	0.7683642276774403	0.7109408958477419	0.6840724102648024	0.47293841451865376	0.6593319788522601	0.8037885192954939	0.8641051784222726	0.9493504955589188	0.9534516831459707	0.8870242764795957	-0.40809211225878017	0.3562691476436582	0.42448287186431577	0.8733347717827411	0.7398049306384232	-0.4662872070830473	1.14283661678898	-0.16303737042610308	1.4110456321189067	3.1866546975249688	1.3152055709278072	2.193323890249483	-0.4301613279085689	-0.1018647715643219	0.7764936786627158	-0.09778983144207419	0.16749050766621207	FALSE	TRUE	TRUE	TRUE	TRUE	TRUE	TRUE	TRUE	TRUE	TRUE	TRUE	TRUE	TRUE	TRUE	TRUE	TRUE	TRUE	TRUE	FALSE	TRUE	TRUE
FBtr0082652	FALSE	-0.60590389007915	-0.5885924297264153	-0.550121109927056	0.8660506054540502	0.6760913927311911	0.38876698369971624	0.043887642414910895	-0.2534389707360125	-0.4569483727273604	-0.5804293800020206	1.6063675194716551	0.3562691476436582	0.20054964834234904	0.6588387545308523	-0.06431081091717908	-0.11110174947995591	1.6815683963552708	-0.26082628455723456	0.38513580586851565	0.18834408745688014	-0.45841381814385046	2.193323890249483	0.7577936869162446	1.5811090213777037	0.6210495030680845	1.888447412678203	0.09413792760332358	FALSE	FALSE	TRUE	TRUE	FALSE	TRUE	TRUE	TRUE	TRUE	TRUE	TRUE	TRUE	FALSE	TRUE	TRUE	TRUE	TRUE	FALSE	FALSE	TRUE	TRUE
FBtr0084384	FALSE	0.1785424587438814	0.05610905844481615	-0.005490250965281864	0.8838701513820407	1.0021518033047054	1.0316547594145125	0.9431756780142311	0.7836386440749296	0.5797756205040101	0.3662611048807045	-0.5473313694258636	0.14892211631559135	-0.07675112194126917	-0.28878696839352563	0.23871132529614683	0.060158683366414854	-0.5173733712260942	0.35603068182397185	0.3957486661400714	-0.5612335650601419	0.8604313686017412	-0.08310016156339033	-0.2402866970301721	-0.5525974816980096	0.4295517094901723	-0.34357404002829484	0.14291943091681283	FALSE	TRUE	TRUE	TRUE	TRUE	TRUE	TRUE	TRUE	TRUE	TRUE	TRUE	TRUE	TRUE	TRUE	TRUE	TRUE	TRUE	TRUE	TRUE	TRUE	TRUE
FBtr0084313	FALSE	-0.517973457983662	-0.5583227520337	-0.5311081144865953	0.4450989258342521	0.3823136097797875	0.2693163434380997	0.11386604663662354	-0.048107548108686955	-0.22144873513486765	-0.39821545341867537	0.03199256616398306	0.3215084859251832	-0.4792683622316814	-1.5839709737426457	-0.6747078726426963	-0.9632131653174113	-0.8199126147656849	-0.2739097668616756	-1.1997179946838123	-0.6494191712386151	-1.2997460924470727	-0.6303978227856918	0.7905344625818918	-0.6353581720708571	0.4407199608689473	-0.2880841342081564	0.16828923576023017	FALSE	FALSE	FALSE	FALSE	FALSE	TRUE	TRUE	TRUE	FALSE	FALSE	TRUE	FALSE	FALSE	FALSE	FALSE	FALSE	TRUE	FALSE	TRUE	FALSE	FALSE
FBtr0290247	FALSE	-1.2809082760241515	-1.1649015285918907	-1.088459887985611	-0.5278073926524159	-0.705506576892508	-0.8457660663697744	-1.0631877448348086	-1.12506673429527	-1.353865757925654	-1.418279067402539	-0.8897581897377087	0.3562691476436582	0.42448287186431577	0.854821592719369	0.6593324423653081	1.3360023016081612	0.6325170235920781	-0.3538044337173173	0.25424386251932785	-0.42895515579243215	-2.209294497099205	-0.6556638569584179	0.2765960595076524	1.6952553442947613	1.035053594845361	1.4636430400863691	0.14404620804944554	FALSE	TRUE	TRUE	TRUE	FALSE	TRUE	TRUE	TRUE	FALSE	TRUE	TRUE	TRUE	FALSE	TRUE	TRUE	TRUE	TRUE	TRUE	FALSE	TRUE	TRUE
FBtr0083839	FALSE	-1.0812613813515959	-0.9694546119741007	-0.8822236799384169	-0.859256635510264	-1.2461565274809283	-1.488985187926508	-1.544932659770003	-1.4704759080810417	-1.3928235828485322	-1.2558296796825696	-0.4094270736718228	0.3562691476436582	0.42448287186431577	0.8825666431737734	-1.667138728290654	1.105673025450403	0.19079609904242645	-0.27494385652834963	1.2589279682266072	-0.0762127310785394	0.5420894269734949	-0.6568615696392921	2.069651468846205	0.9785199806271051	1.2487593871243976	0.7034603477587278	0.14839234841817167	FALSE	TRUE	TRUE	TRUE	TRUE	TRUE	TRUE	TRUE	TRUE	TRUE	TRUE	TRUE	FALSE	TRUE	TRUE	TRUE	TRUE	TRUE	TRUE	TRUE	TRUE
FBtr0089574	FALSE	-0.6848467117477481	-0.6750528655682437	-0.6430785401926107	0.9838853790532233	0.7077390432589346	0.33159627185081925	-0.01122400712372503	-0.30377718038905605	-0.5376524186594686	-0.6811458847129356	-0.3812125457927647	-2.3366307404053193	-0.1179937201318916	-1.6753163360779515	-0.2006072399473795	-1.0055101794113193	-0.13067798936361819	-0.17531156516532095	0.34975960496332975	-0.6935119743278517	-0.9359267305862199	-0.3409505915744392	0.621718925745721	-0.5928491895389655	-0.033654303740382426	0.4387201150868691	0.1681893947484779	FALSE	TRUE	TRUE	TRUE	TRUE	TRUE	TRUE	TRUE	TRUE	TRUE	TRUE	TRUE	FALSE	TRUE	TRUE	TRUE	TRUE	TRUE	FALSE	TRUE	TRUE
FBtr0335187	FALSE	0.10761968908501642	0.09589563830216652	0.12540006130131828	0.9276239942171639	0.9425495499022405	0.8334912176674256	0.6505354660720687	0.4759927389235047	0.32332117559287965	0.19464505301114485	-0.8897581897377087	-2.4648149984266237	-2.3192022146520173	-1.3562586171777722	0.4533680145974703	-1.0498677120530866	-0.9517295009148594	0.019501935952009018	0.02429855663561954	1.5552209832232144	0.11005393476373213	0.6515825002785309	0.16618232197490315	-0.611107953956272	0.15598610330018153	-0.5292696363299696	0.16749254523788049	FALSE	TRUE	TRUE	TRUE	TRUE	TRUE	TRUE	TRUE	TRUE	TRUE	TRUE	TRUE	TRUE	TRUE	TRUE	TRUE	TRUE	TRUE	FALSE	TRUE	TRUE
FBtr0336803	TRUE	1.0787456277353353	1.4829985406222674	1.5104953170037287	-1.0324790446244652	-1.8066763342644199	-2.4171813585776674	-2.6344639865847452	-2.221378173551549	-1.1449175630058073	0.15649373198280447	1.1181556844985028	0.3562691476436582	0.42448287186431577	0.8862662431934424	-0.5736246260626826	0.20075155630313976	2.2639439319217294	-0.28384601974580437	0.7212097144677816	1.5552209832232144	-0.41293639791124387	0.5611551928725328	1.4080510983894476	2.620100755908308	0.8713832891889433	1.5193726229523008	0.1638941936714621	FALSE	TRUE	TRUE	TRUE	TRUE	TRUE	FALSE	TRUE	TRUE	TRUE	TRUE	TRUE	TRUE	TRUE	TRUE	TRUE	TRUE	TRUE	FALSE	TRUE	TRUE
FBtr0329931	FALSE	0.5997670954502851	0.4266874258706923	0.31458885740712283	-0.44324010336117525	-0.04089630559360147	0.3986367739401775	0.7483942321565222	0.9350223089816248	0.9623087775034633	0.8143283093834773	-0.870486024314287	0.7510478505246793	-0.22076531505440067	-0.22196538614021344	0.9460596487953143	-0.8844573469160338	-0.12912808349581975	5.408592793193302	0.7424354350108932	-0.2525839434354858	1.3152055709278072	2.193323890249483	-1.184430624955266	-0.6222062982192006	-0.2761405434054073	-0.7413715744349264	-0.12219716914715024	FALSE	TRUE	TRUE	TRUE	TRUE	TRUE	TRUE	TRUE	TRUE	TRUE	TRUE	TRUE	TRUE	TRUE	TRUE	TRUE	TRUE	TRUE	TRUE	TRUE	TRUE
FBtr0332321	FALSE	0.7213609984046374	0.5146097692929534	0.4088412511467156	-1.0309031289588622	-0.6103844682414408	-0.06217351630126838	0.4680817284161225	0.7970532206697886	0.9718623984263087	0.9068238978973722	-0.0885326534482833	0.3562691476436582	0.42448287186431577	-0.10405362705513056	1.0418959561262051	-0.25984371915282994	0.9811499363343194	-0.2556558362238644	-0.1313567273471984	-0.6494191712386151	-0.09459445628299762	2.193323890249483	-1.4863655075268365	-0.6368079876414684	-0.6001235744955375	-0.5436772614123312	0.16817716931846743	FALSE	TRUE	TRUE	TRUE	TRUE	TRUE	TRUE	TRUE	TRUE	TRUE	TRUE	TRUE	TRUE	TRUE	TRUE	TRUE	FALSE	FALSE	TRUE	TRUE	FALSE
FBtr0086292	FALSE	-1.0558231052659581	-1.0253421033738301	-1.068933609722405	-0.015459072268180092	-0.16583515678922803	-0.35651170331981363	-0.5683942899014852	-0.6987764423724752	-0.865406158859011	-1.0784320743072988	1.3705355651163071	0.1610549945198464	0.42448287186431577	0.854821592719369	0.2645816955079259	-1.047629320631922	0.5903553773500458	-0.3449472309201527	-1.468577121563225	-0.7376047774170883	-1.0723589912840397	0.445176681607886	-0.7587550377423639	-0.6187301190241417	-0.8726580365628607	-1.0928484141674224	0.16828516061689336	FALSE	FALSE	FALSE	FALSE	FALSE	FALSE	FALSE	FALSE	FALSE	FALSE	FALSE	TRUE	FALSE	FALSE	FALSE	FALSE	TRUE	FALSE	FALSE	FALSE	FALSE
FBtr0077844	FALSE	-0.34592397898118704	-0.3839617704738021	-0.39423818000213867	0.7306320967093809	0.7678437732819403	0.6428269340611594	0.4948779447253687	0.31640917108220773	0.04381506036884994	-0.22515968039341203	1.630814546005621	0.3562691476436582	0.42448287186431577	0.8759416420080304	-0.9007157850501394	1.464195526783776	-0.48407177318783384	-0.3065060715720528	0.6610701729289656	-0.2084911403462492	-0.6858009193068835	-0.5612156569809136	0.18472226849249018	2.0040361608549384	0.29305912109054444	0.6684022777808337	0.11613147619217964	FALSE	FALSE	TRUE	TRUE	TRUE	TRUE	TRUE	TRUE	FALSE	TRUE	TRUE	TRUE	FALSE	TRUE	TRUE	TRUE	TRUE	TRUE	FALSE	TRUE	TRUE
FBtr0343819	FALSE	-0.21537830655249907	-0.32224857686217734	-0.4677436765631197	-1.4069148041354531	-1.2037268200649966	-0.8809603658763314	-0.5371743881592446	-0.24310350536603242	-0.13680218221906623	-0.0941644307407831	1.635932460189871	0.3562691476436582	0.42448287186431577	0.854821592719369	1.3495931844794191	0.21585396441282045	-1.046974379658999	-0.35097192723903625	-1.503953322468411	-0.6935119743278517	-0.9814041508188265	-0.658144833225943	-1.9041772832330173	-0.5970731607395374	-0.781694900935615	-1.2300073098627888	0.08426793044152826	FALSE	FALSE	FALSE	FALSE	FALSE	FALSE	FALSE	FALSE	FALSE	FALSE	FALSE	FALSE	TRUE	FALSE	FALSE	FALSE	FALSE	FALSE	FALSE	FALSE	FALSE
FBtr0084984	FALSE	0.24303648782880907	0.20160796779984771	0.23353224875288328	0.5336489102200618	0.5791978465740181	0.5710817485291649	0.5632958312952215	0.4950657190246259	0.44610997339402925	0.32756139000478224	-0.8897581897377087	0.3294758404014333	-1.0688721020141543	-1.0203406707365974	-0.3549826071829666	-0.7546969286664125	-0.9878204949748263	-0.3011557815575219	-1.4650395014727067	-0.6935119743278517	1.0878184697647741	-0.6582303841317196	-0.39348291640487126	-0.5912189846898772	-1.3492826411981211	-1.11876960698651	0.16772890355141645	FALSE	FALSE	FALSE	FALSE	FALSE	TRUE	FALSE	FALSE	FALSE	FALSE	FALSE	FALSE	FALSE	FALSE	FALSE	FALSE	FALSE	FALSE	TRUE	FALSE	FALSE
FBtr0334275	FALSE	0.06905180918283309	-0.05734376165745605	-0.18298686975135967	0.39319727359080686	0.5975840544475316	0.7527281540245596	0.7853435410661026	0.7308386569190373	0.5516589404369561	0.2972175512554179	-0.29172807190629857	0.3562691476436582	0.42448287186431577	0.8768584859829103	0.8206146618657605	-0.3426771846657631	0.14385147461736808	-0.20822259281772937	0.7318225747393374	1.2465713615985583	-0.07185574616669431	0.3915077467172873	-0.7290280680460974	1.119829559628663	0.059878657261357	-0.011578854614264299	0.1682016201784884	FALSE	TRUE	TRUE	TRUE	TRUE	TRUE	TRUE	TRUE	TRUE	TRUE	TRUE	TRUE	TRUE	FALSE	TRUE	FALSE	TRUE	FALSE	FALSE	FALSE	TRUE
FBtr0072031	FALSE	0.4067509710141975	0.3084080054085269	0.32267095331197376	0.08339903419569795	0.3558053659544499	0.654982673530052	0.8366663640020158	0.8540554865691631	0.7475107485061577	0.5674531710666824	2.1785350014826457	0.3562691476436582	0.42448287186431577	0.854821592719369	0.05490634877613622	2.3842056982905513	0.4489189535651214	-0.3278173107895959	1.0926598239722336	0.4529009059922997	-1.1405751216329496	0.5706228264451569	-0.01180433143506048	2.329767612937073	-0.6555061833378646	0.217126929357489	-2.7269452496086513	FALSE	TRUE	TRUE	TRUE	TRUE	TRUE	TRUE	TRUE	TRUE	TRUE	TRUE	TRUE	FALSE	TRUE	TRUE	TRUE	TRUE	TRUE	FALSE	TRUE	TRUE
FBtr0310545	FALSE	0.26966399152860465	0.13650140816350517	0.022193803118613617	0.12063177576676472	0.39120102898326986	0.6265726706961321	0.7531421017366082	0.7391741208974167	0.6356758944599175	0.4502077021957634	-0.8897581897377087	0.5553463540271741	0.24721630566409394	-0.6487377794338482	0.6698966822204253	-0.9421128459161009	-0.9258700600815679	0.06351818741609074	-0.9060955271707695	-0.47304795888166873	1.2469894405788973	-0.6547227969948739	-0.7993547553163397	-0.6469206358669207	0.6305922308040074	-0.746432456232301	0.16307101471742302	FALSE	FALSE	TRUE	TRUE	FALSE	TRUE	TRUE	TRUE	FALSE	FALSE	TRUE	TRUE	TRUE	TRUE	FALSE	FALSE	FALSE	TRUE	TRUE	FALSE	FALSE
FBtr0345368	FALSE	0.6249765923398087	0.6852350136148689	0.842953967953496	0.7063815372353592	0.8027834440849483	0.8560379895056321	0.8733722259724654	0.8039858854074097	0.7334718454926027	0.6465290359314544	0.4017136688080601	-2.6402876049061192	-4.337335361974158	-1.9904941379352996	-0.4380787974320847	-0.8868185774426477	-0.7907522950992946	-0.13543167236793538	0.1056638187175471	-0.6935119743278517	1.4061604113930204	-0.6106355635512684	0.14231740909487128	-0.026031098469414888	-0.27765752514601655	1.0158895708439486	0.16274704082214528	FALSE	TRUE	TRUE	TRUE	TRUE	TRUE	TRUE	TRUE	TRUE	TRUE	TRUE	TRUE	FALSE	TRUE	TRUE	TRUE	FALSE	FALSE	FALSE	TRUE	TRUE
FBtr0332726	FALSE	1.02205068334192	0.8584086152792325	0.7644489755663539	-0.553729753112486	-0.060749360588815825	0.473360910027107	0.9195090373842328	1.2320106136929008	1.3376621380490654	1.2226623395561567	-0.6619789102853496	-2.856814502884467	-4.336346330988456	-1.9521993413167558	0.7038857977519408	-0.7572544716140166	-0.3897568265197158	0.09579976918443667	0.11273905889858428	-0.16439833725701258	0.38291845615937176	-0.6271468883661763	-1.3401929073616394	1.739186669171597	0.31176328782429685	0.5557239916363181	0.167574048104617	FALSE	TRUE	TRUE	TRUE	TRUE	TRUE	TRUE	FALSE	TRUE	TRUE	TRUE	TRUE	FALSE	TRUE	TRUE	TRUE	TRUE	TRUE	FALSE	TRUE	TRUE
FBtr0330731	FALSE	0.15165590726294564	0.037291807528537294	-0.0315667759540283	0.9211230353790589	1.016522509143656	1.0109307843182114	0.9112625472218352	0.750028845959093	0.5526593823292412	0.3302996130741544	-0.8424300190884428	1.0387961817003015	0.38686797158972575	1.3936424644448349	0.024000294262849425	1.3372798702197153	-0.4511661825920776	1.9680865513282104	1.22708938741194	3.583489925328098	1.519853961974537	-0.5877934717088829	-0.029041903500821215	-0.4292721871944212	0.5056746145298893	-0.3559768978867515	-0.4049591398595749	FALSE	TRUE	TRUE	TRUE	TRUE	TRUE	TRUE	TRUE	TRUE	TRUE	TRUE	TRUE	TRUE	TRUE	TRUE	TRUE	TRUE	TRUE	FALSE	TRUE	TRUE
FBtr0100389	FALSE	-0.8404815385808395	-0.8110883314543281	-0.7800189698151673	0.9056071405258197	0.680226085170538	0.39369501637293086	0.10825905059895814	-0.2809918815470892	-0.644439289888565	-0.8155515554276129	1.0629279932682583	0.3562691476436582	0.42448287186431577	0.8738520988385	-1.3258218115820541	2.7232965039578483	0.5803194271736954	-0.3055169423256689	1.1952508065972727	0.27652969363535335	-0.8904493103536133	-0.6549224157750196	0.6022279374069365	2.6406986838588296	0.6605314592709217	0.48538293599469495	0.10466809798568491	FALSE	TRUE	TRUE	TRUE	TRUE	TRUE	TRUE	TRUE	TRUE	TRUE	TRUE	TRUE	FALSE	TRUE	TRUE	TRUE	TRUE	TRUE	FALSE	TRUE	TRUE
FBtr0344751	FALSE	-0.04054672384010113	-0.16102755067130137	-0.2576887106720884	0.017347145314604677	0.19969424669021854	0.37332418637360726	0.4707123198317654	0.43963966908992075	0.3111621481021044	0.14083640689334317	-0.5166060538177049	0.3562691476436582	0.10163084868939785	-0.20637599551818792	0.43131806870704475	-0.40659799811546166	-0.6259552946149792	-0.09550681915025964	-1.3270723179424815	-0.34076954961395894	-0.5948460788416703	-0.6548083479006507	-1.080255685709167	-0.5345393260476045	1.4045927766970339	0.14258563999910423	0.16663472756547837	FALSE	FALSE	TRUE	TRUE	TRUE	TRUE	FALSE	FALSE	FALSE	TRUE	TRUE	FALSE	FALSE	FALSE	FALSE	FALSE	FALSE	FALSE	TRUE	FALSE	FALSE
FBtr0343873	FALSE	0.22760141964539332	0.14375965589334064	0.05516309782347184	0.4291406828521465	0.49646461246124013	0.5211103828607039	0.46101699288855624	0.4454372587261843	0.4320581584937748	0.3281927006547366	0.4847198711344824	-1.2111681097477773	-1.7790538076166686	-0.8989532085631966	0.19847970238529497	0.3290604033652627	-1.0309813569248858	-0.31387958049964154	-1.496878082287374	-0.6053263681493785	0.2919636156941586	-0.6576600447598748	-0.30332116226149447	-0.5946262238986794	-0.6458684966603775	-0.19139338624311195	0.09614901084004777	FALSE	FALSE	TRUE	FALSE	FALSE	FALSE	FALSE	FALSE	FALSE	FALSE	FALSE	FALSE	FALSE	FALSE	TRUE	FALSE	FALSE	FALSE	FALSE	FALSE	FALSE
FBtr0089432	FALSE	0.15685703404045745	0.01858788832055071	-0.07185730418877108	0.47313009764643577	0.6245821810038402	0.7108382573202539	0.7535954140386234	0.682712966007419	0.5389855420855721	0.33128906704412603	0.5792735729895817	0.3562691476436582	0.3236951941234367	1.5897551648879753	-0.27046006126611893	0.08365871034496009	1.354161844565023	-0.09069605417921088	0.7495106751919304	2.6134482573648925	1.4288991215093236	2.193323890249483	-0.7308069404688226	0.7350756981058945	0.05040274558994061	0.25905101054641116	0.02649869849866676	FALSE	TRUE	TRUE	TRUE	TRUE	TRUE	TRUE	TRUE	TRUE	TRUE	TRUE	TRUE	FALSE	TRUE	TRUE	FALSE	TRUE	TRUE	FALSE	TRUE	TRUE
FBtr0084920	FALSE	0.1119844197099938	-0.06597465452547163	-0.09420364564243794	-0.00908244717426655	0.21688752214065493	0.46307728166047263	0.5816345995348525	0.6821086184313107	0.6304804255494804	0.36934316229038033	0.7278005164902928	0.10455247577798354	-2.0592575117006304	-1.2948742368828057	0.5738163033102787	-0.6458131155302206	-1.112471371224838	-0.32610881481856924	-1.503953322468411	-0.6935119743278517	-1.845475135238352	-0.6580592823201662	-0.8481125211008897	-0.6216755140740566	-1.021734170848439	-0.3666672229223251	0.16724396149433401	FALSE	FALSE	FALSE	FALSE	FALSE	TRUE	FALSE	FALSE	FALSE	FALSE	FALSE	FALSE	FALSE	FALSE	FALSE	FALSE	FALSE	FALSE	TRUE	FALSE	FALSE
FBtr0071037	FALSE	0.05022372723347621	-0.028527164933178844	-0.07083417466065733	0.7393625808704966	0.8319206364288756	0.8123867408887082	0.6956915320374482	0.5443453943585776	0.3870450384399646	0.19272635681721892	-0.389596289822416	-0.5630754428892258	0.2376072655009256	-1.0142314123220444	0.6178030804182378	1.342972507308586	-0.14277149455772126	-0.05980824543986038	0.7105968541962259	-0.16439833725701258	0.08731522464742882	-0.6394947357666169	-0.5454335134272947	-0.5447319904906711	-0.37647212672209057	-0.3723059411619788	-2.4157347032618364	FALSE	TRUE	TRUE	TRUE	FALSE	TRUE	TRUE	TRUE	TRUE	TRUE	TRUE	TRUE	FALSE	TRUE	TRUE	TRUE	TRUE	FALSE	FALSE	TRUE	TRUE
FBtr0339358	TRUE	2.076152814306105	2.260557250024018	2.2372522658520744	-0.34690862748827994	-0.431713800041724	-0.49824175813757154	-0.368275754444488	0.04269622252184585	0.8369274841344185	1.6721854598389698	0.5805759061125668	0.3562691476436582	0.42448287186431577	0.4976700569177271	0.09651601186083213	-0.6449171585696014	-0.8942866941984099	-0.3191849100938822	-0.1278191072566798	-0.47304795888166873	-0.16281058663190753	-0.6578026296028361	0.9001580378141313	-0.557030058144873	-0.42948355318471393	-0.9280036380683272	0.1682484843268619	FALSE	FALSE	TRUE	TRUE	TRUE	TRUE	TRUE	TRUE	TRUE	TRUE	TRUE	TRUE	TRUE	TRUE	TRUE	TRUE	TRUE	TRUE	FALSE	TRUE	TRUE
FBtr0290291	FALSE	0.14803536781774396	0.07276435916504473	0.028005634766956767	0.8260492443034095	0.8679071198794839	0.82762408923677	0.7435834036589908	0.638523909376054	0.5175250861142078	0.3156716571109942	-0.7075646169910441	0.3562691476436582	0.1838068294439758	0.037691277050800165	-0.27826936226435606	0.824499878116691	-0.7189112606007035	-0.20084908389014058	-0.2905496314205349	-0.5612335650601419	1.4743765417419303	-0.65708970538803	0.13096634600679988	-0.6042219974719266	0.5543372612637562	0.986771592967774	0.119246923273184	FALSE	FALSE	TRUE	TRUE	FALSE	TRUE	TRUE	TRUE	FALSE	TRUE	TRUE	TRUE	FALSE	TRUE	TRUE	TRUE	FALSE	FALSE	FALSE	TRUE	TRUE
FBtr0347169	TRUE	1.0791445585344333	1.472433922544178	1.5873849196973524	-0.5617402438802023	-0.6151764783539249	-0.6891540692448792	-0.8034324851647539	-0.7378676185869602	-0.28673553812519587	0.4127743504947936	-0.8897581897377087	0.3562691476436582	0.42448287186431577	0.854821592719369	1.7896568299828444	-0.9296843131887993	-0.7876915725402177	-0.3461162018476973	-0.255173430515349	-0.16439833725701258	-0.6630622091905802	-0.6579452144457972	-0.7617790154428797	-0.393768141605991	0.5505256186709752	-0.9509880114652859	0.16829127333189858	FALSE	TRUE	TRUE	TRUE	TRUE	FALSE	TRUE	TRUE	FALSE	TRUE	TRUE	TRUE	FALSE	TRUE	TRUE	TRUE	TRUE	FALSE	FALSE	TRUE	TRUE
FBtr0336484	FALSE	-0.13014601139050236	-0.29740946182138805	-0.4009928745918597	0.42649860514468246	0.6393876401526579	0.7673020380620523	0.7748642990921604	0.5944129177190395	0.3533924095650004	0.08043573937940157	-0.5082514744825843	0.623451714105745	0.33797135380691995	0.26826795690151456	0.5285092610626049	-0.412724309323831	-0.005580246044108142	-0.10207104051262525	1.1952508065972727	0.9820145430631388	-0.8449718901210066	0.12390451344769172	-0.945848171861497	0.2174614660567039	-1.1341146277034309	-0.6198848137312172	0.16728471292770228	FALSE	TRUE	TRUE	TRUE	TRUE	TRUE	FALSE	TRUE	TRUE	TRUE	TRUE	TRUE	TRUE	FALSE	TRUE	TRUE	TRUE	TRUE	FALSE	TRUE	TRUE
FBtr0078556	FALSE	-0.3664159491077677	-0.4515156180857715	-0.5127380662588162	1.0422482957390946	0.9909524352964083	0.8387350854070135	0.5903555363098746	0.30586153615116946	0.023791789027663903	-0.2208106361639362	-0.3457972648052356	0.3562691476436582	0.42448287186431577	0.5467375983685385	0.10063845048300138	-0.7896267211883199	-0.04862086714959548	0.015995023169375337	-0.6266235400198009	-0.5171407619709053	0.17827006511264204	-0.2635270218465032	0.09357127526800738	-0.6094151978680241	-0.5930835627147145	-0.46646522957740505	0.16795099886327353	FALSE	FALSE	TRUE	TRUE	TRUE	TRUE	TRUE	FALSE	FALSE	TRUE	TRUE	TRUE	FALSE	TRUE	TRUE	TRUE	FALSE	TRUE	FALSE	TRUE	TRUE
FBtr0072256	FALSE	-0.6111890530020427	-0.6162229604980461	-0.6154512053232597	0.7591396326381135	0.5746023870218051	0.3529701797194825	0.12455284229476914	-0.1794083958318309	-0.42139365570797616	-0.5793577952574666	1.0093298180322654	0.3562691476436582	0.42448287186431577	0.27644002572281373	-0.35230732028867673	-0.04101809634134497	1.1276327784085298	-0.27746164006459945	1.2660032084076445	-0.5171407619709053	-1.5043944834938026	-0.4380223526624297	0.5094279632892341	1.4434867411650907	0.20520796235245692	0.013101239104705094	0.15386730349119893	FALSE	TRUE	TRUE	TRUE	TRUE	TRUE	TRUE	TRUE	TRUE	TRUE	TRUE	TRUE	FALSE	TRUE	TRUE	TRUE	TRUE	TRUE	FALSE	TRUE	TRUE
FBtr0078609	FALSE	0.4200482285433198	0.2962055377468783	0.2575382252685561	-0.13302239892094178	-0.027527772464493408	0.159738838686115	0.2866803792086527	0.46546779652923215	0.5376912305308869	0.5058569213652533	0.7437318235115795	0.3562691476436582	0.42448287186431577	0.34180525986969895	1.0668500971710402	-0.9674240317938074	-0.9481159430919616	-0.32678322112292185	-1.2174060951364054	-0.6935119743278517	0.6557829775550114	-0.6442000355843368	-0.7663198307535055	-0.6445681374142181	-0.9771494108239583	-1.2151442605616916	0.16828923576023017	FALSE	FALSE	TRUE	TRUE	FALSE	FALSE	FALSE	FALSE	FALSE	TRUE	FALSE	TRUE	TRUE	FALSE	FALSE	FALSE	TRUE	FALSE	FALSE	FALSE	TRUE
FBtr0080507	FALSE	-1.248394433055385	-1.1531954751267806	-1.1005380997610368	0.5710123871769539	0.27765027696897376	-0.055051228091403066	-0.4619804525765376	-0.8772540865309898	-1.1837886414576928	-1.3030014835718249	0.8923372903329688	0.3562691476436582	0.002231235946605915	0.0028480399511670745	0.6406039300080381	-0.7087783436110389	-0.7401796391084706	-0.33249319449977416	-1.3695237590287046	-0.6053263681493785	0.2692249055778552	-0.6373274461536066	0.40567977938284394	-0.5934434561653913	-0.7690119212616886	-1.1096208860190169	0.16826682247187763	FALSE	FALSE	TRUE	TRUE	FALSE	TRUE	FALSE	FALSE	FALSE	FALSE	FALSE	FALSE	FALSE	FALSE	TRUE	FALSE	FALSE	TRUE	FALSE	FALSE	FALSE
FBtr0342831	TRUE	2.427862601065316	2.55510594142543	2.5281108081429173	-0.6432638012726697	-0.3202113182415373	0.07236640469283495	0.43771865662992276	0.8203764688791864	1.417374570538523	2.0491023573881897	-0.8897581897377087	-0.7331084445633531	0.42448287186431577	-1.0889402906332697	0.3213917645612008	-0.9889814560384897	-1.1191575804133478	-0.3363597906447292	-1.3907494795718163	-0.6935119743278517	-1.4134396430285892	-0.6582303841317196	-0.6375083083222152	-0.6194919371202047	-0.19424579060238767	-0.9254409292183734	0.168293310903567	FALSE	FALSE	TRUE	FALSE	FALSE	FALSE	FALSE	FALSE	FALSE	FALSE	FALSE	FALSE	FALSE	FALSE	FALSE	FALSE	FALSE	TRUE	FALSE	FALSE	FALSE
FBtr0307525	FALSE	0.28333375658960586	0.16821646870606688	0.10179589072320566	0.5458576771628897	0.7478331777420156	0.8802116303821051	0.8777235635265153	0.78606622760311	0.645370006521236	0.4570031184366206	-0.03616227614063685	0.18876529561136898	0.3915142831357762	0.7972452589642047	0.20756296460482107	-0.5530382595794252	0.4212061497100572	0.12889063851800575	1.407508012028388	1.511128180133978	1.1787733102299873	1.8346089423276752	-0.6295229129370619	-0.35997386959694083	-0.2545986187513119	-0.06384924765895453	0.16736010307943358	FALSE	TRUE	TRUE	TRUE	TRUE	TRUE	TRUE	TRUE	TRUE	TRUE	TRUE	TRUE	FALSE	TRUE	TRUE	TRUE	TRUE	TRUE	FALSE	TRUE	TRUE
FBtr0345482	FALSE	0.33203044577728735	0.17497794109947343	0.08395077483113496	0.31651397892142313	0.583826368728449	0.8133756896576229	0.9130741617957248	0.8819597531554947	0.7559162171509803	0.5421120657332789	-0.49647074332700114	0.1768663534547739	-0.6267402942356873	-0.7090282277276119	0.44242634103515344	-0.8494613410074963	-0.5998978277139477	0.45795595462179944	0.25778148260984646	-0.6053263681493785	0.9059087888343478	-0.5636110823426619	-0.9564474218398931	-0.6366207770642451	0.07238385778795431	-0.6761779079535094	0.16807529073504676	FALSE	TRUE	TRUE	TRUE	TRUE	TRUE	TRUE	TRUE	FALSE	TRUE	TRUE	TRUE	TRUE	TRUE	TRUE	TRUE	TRUE	TRUE	TRUE	TRUE	TRUE
FBtr0479729	TRUE	2.9662716239330096	3.1391301817502244	3.3052868203037646	-1.0386488392652897	-0.3889035388792266	0.3581881826165809	1.0545716966133096	1.6349970509558576	2.2281094894624474	2.7026156107923978	-0.8897581897377087	-2.9560900669680734	-4.713098404591473	-2.4277098618068584	0.9494495685672789	-1.0436203106186837	-1.120118871578332	3.1390357373655386	0.4382001072262945	0.18834408745688014	1.5425926720908403	-0.49254679661079576	-1.7473917703469903	-0.3598474836353276	-1.0806215413608782	-1.0444097605119451	-0.012492272948095294	FALSE	TRUE	TRUE	TRUE	TRUE	FALSE	TRUE	TRUE	TRUE	TRUE	TRUE	TRUE	TRUE	TRUE	TRUE	TRUE	TRUE	TRUE	TRUE	TRUE	TRUE
FBtr0345708	FALSE	0.22427707521657023	0.14142624784913763	0.05656489331569946	-0.112783007304216	0.1419380050087288	0.39369496433936757	0.5918615695665099	0.6630014355955669	0.5817639434798022	0.3778586293431315	0.3182074767729327	0.3562691476436582	0.42448287186431577	0.854821592719369	1.4081007011067586	1.21949450267897	-0.5889801599474035	-0.33352728416644817	1.1598746056920868	-0.3848623527031956	0.928647498950651	-0.6576885617284671	-0.7876886704050119	0.36233006436798515	-1.068301095971029	-0.21934541151802817	0.08281514184194938	FALSE	TRUE	TRUE	TRUE	TRUE	TRUE	TRUE	TRUE	TRUE	TRUE	TRUE	TRUE	FALSE	TRUE	TRUE	TRUE	TRUE	TRUE	FALSE	TRUE	TRUE
FBtr0331358	FALSE	-0.8075084623448218	-0.7637143613879276	-0.7234848065832389	0.9363113660020446	0.627121832672507	0.2261098311909973	-0.1659784250545659	-0.48773765482389747	-0.7266338075674812	-0.8213563300959557	-0.14933994861310576	0.3562691476436582	0.42448287186431577	0.07036237913177332	0.30103209782040913	1.1410759214537398	-0.41665851956441285	-0.24419092904986966	0.7495106751919304	-0.2525839434354858	-0.43567510802754716	-0.6564908490475929	0.4361982771982774	0.8087004991837884	0.43867897269651424	0.5652836649387963	0.10550961508473972	FALSE	FALSE	TRUE	TRUE	TRUE	TRUE	TRUE	FALSE	FALSE	TRUE	TRUE	TRUE	FALSE	TRUE	TRUE	TRUE	FALSE	FALSE	FALSE	FALSE	TRUE
FBtr0083253	FALSE	0.028895007939530964	-0.08901773219425439	-0.16422698176844264	0.7740650831770781	0.8933409878829888	0.9236118239179916	0.8269905364754916	0.6278876138777587	0.4199451508676586	0.20821243527235136	-0.6128739059114798	-1.1455194192915876	-0.5239528179761984	-0.027598698010364537	0.7521321061856499	-1.101719079037114	-0.6986340288233824	0.008711435082366924	-0.24809819033431185	-0.5612335650601419	1.2469894405788973	-0.4638872431755929	-0.43869669035303344	-0.6022065743677114	0.1920795879002009	-0.5167186314355796	0.16826070975687238	FALSE	FALSE	TRUE	TRUE	FALSE	TRUE	TRUE	TRUE	TRUE	TRUE	TRUE	TRUE	TRUE	TRUE	TRUE	TRUE	TRUE	TRUE	TRUE	FALSE	TRUE
FBtr0083363	TRUE	2.587715504849859	2.78241534344188	2.7896404307151355	0.41914831838503885	0.5802146811264466	0.7095624979723869	0.7999688946364688	1.0075703811589423	1.5519918071307948	2.1861078251954034	-0.8897581897377087	1.08709205002525	0.3661548293842448	-1.2647479575671916	0.7150771208861253	-0.5522153749650215	-0.15571348566057674	-0.09456265032416596	-0.531107797575799	-0.5171407619709053	1.156034600113684	-0.35446763468716175	-0.2516450728881755	-0.6334591037238116	0.20401222789738876	-0.6777110203193132	0.16786949599653697	FALSE	FALSE	TRUE	TRUE	TRUE	TRUE	TRUE	FALSE	TRUE	TRUE	TRUE	TRUE	TRUE	TRUE	TRUE	TRUE	FALSE	FALSE	TRUE	TRUE	TRUE
FBtr0339953	FALSE	-1.0738370973638933	-0.9745747844404783	-0.8846224718527169	-0.20130258959851163	-0.5198178989232644	-0.8478726184270963	-1.0083062002402432	-1.083810927940089	-1.1980847391708491	-1.1660472396177375	1.498917076876469	0.3562691476436582	0.42448287186431577	0.8782497160217745	-0.21382131357991888	-0.08481787726576792	1.5630356023793457	-0.30160538576042367	0.5584791903039266	-0.0762127310785394	0.17827006511264204	0.8606403970282545	1.624671382741383	2.0086613458610927	1.2802846002177832	1.1831815802743038	0.15533639266412513	FALSE	FALSE	TRUE	TRUE	TRUE	TRUE	TRUE	TRUE	TRUE	TRUE	TRUE	FALSE	FALSE	TRUE	TRUE	TRUE	TRUE	TRUE	FALSE	FALSE	TRUE
FBtr0308699	FALSE	0.8039641823327721	0.772856076524941	0.8176039259755806	0.6761599054875186	0.7652239536851349	0.8393901595051368	0.8577376376089609	0.9292666123864705	0.9461151920501857	0.8756862602802422	0.16320680328373574	0.3562691476436582	-0.036640017345863946	1.4566627440706874	-0.03007220383237926	0.8563283526455826	2.4428961465111207	-0.0765784822080958	1.467647553567204	2.172520226472527	0.24648619546155195	0.6078945043952168	0.4924242745373228	0.14687676717368803	0.19400140066750407	0.5300010567818616	0.165829886756455	FALSE	TRUE	TRUE	TRUE	TRUE	TRUE	TRUE	TRUE	TRUE	TRUE	TRUE	TRUE	TRUE	TRUE	TRUE	TRUE	TRUE	TRUE	FALSE	TRUE	TRUE
FBtr0334508	FALSE	0.18309634464282334	0.03585916468837725	-0.06336513592851693	0.5144586532904211	0.736635151166191	0.8927058335458318	0.9235223562577252	0.8111984062169424	0.6345044661252005	0.40235611628379103	-0.747159121076674	0.46133890171543535	-0.13094537482061797	-0.2712592835183694	0.32964628012061176	-0.8252464603965031	-0.9074552949888794	1.8140971118343598	-0.17734578852394006	-0.47304795888166873	1.292466860811504	-0.6568045357021076	-0.42328158319061365	-0.6412544873421684	-0.035468649313900175	-0.8013617931200667	0.14298870835353888	FALSE	FALSE	TRUE	TRUE	FALSE	TRUE	TRUE	TRUE	FALSE	TRUE	TRUE	TRUE	FALSE	TRUE	TRUE	TRUE	FALSE	TRUE	TRUE	TRUE	TRUE
FBtr0346351	TRUE	0.3406843185655096	0.8579035379709198	0.9990264765092124	-3.018579959664343	-3.7410480081305875	-4.072380052065946	-3.8934263139646665	-3.2874124570045287	-2.060594372350521	-0.6405250954259953	-0.8897581897377087	0.3562691476436582	0.42448287186431577	0.854821592719369	-1.9072663817758198	0.9341732947485099	-0.38531571199154446	-0.35438891918108956	-0.15965768807134711	0.6292721183492461	-1.6408267441916222	-0.6568615696392921	1.6267042600571644	-0.6390328879575748	1.0855762412870371	-0.7356758115520482	0.15986387691134007	FALSE	TRUE	TRUE	TRUE	TRUE	TRUE	TRUE	TRUE	FALSE	TRUE	TRUE	TRUE	FALSE	FALSE	TRUE	FALSE	TRUE	FALSE	FALSE	FALSE	TRUE
FBtr0089425	FALSE	-1.1947353552760656	-1.1000705642832227	-1.0195275230431293	0.7995208342634446	0.5495933486741261	0.19086901612426777	-0.23401255503466784	-0.6771108932307816	-1.0464297657423427	-1.1969893634080147	0.7737692527087413	0.8199094835631623	0.42448287186431577	0.8867887578160759	-0.3926382401942407	1.230015226293814	0.49184008729133133	-0.2607813241369444	1.1881755664162355	1.9520562110263437	0.5193507168571916	-0.22303292644552003	0.413534001779685	2.342843067803351	0.2825886542634174	0.7526557439319762	-2.4167433012377013	FALSE	FALSE	TRUE	TRUE	TRUE	TRUE	TRUE	TRUE	TRUE	TRUE	TRUE	TRUE	TRUE	TRUE	TRUE	TRUE	TRUE	TRUE	FALSE	TRUE	TRUE
FBtr0299788	FALSE	0.14606892831621054	0.11025476225577244	0.12381765462941416	0.6386323709943857	0.5276135131212902	0.411686470250999	0.32866778638719596	0.3072502783391442	0.2728681464806912	0.2119809461014672	-0.7644242342699595	0.3562691476436582	-0.3102297396627204	-0.8487234103017726	-0.40364058339639725	-0.6048268759306648	-0.7713116435721146	-0.14240053751291257	1.0678964833386033	-0.5612335650601419	0.7694765281365279	-0.6577741126342438	0.8438026277276496	-0.6425718658296653	0.4351315114060605	0.7235378392308509	0.16388604338478846	FALSE	TRUE	TRUE	TRUE	TRUE	TRUE	TRUE	TRUE	TRUE	TRUE	TRUE	TRUE	FALSE	TRUE	TRUE	TRUE	TRUE	TRUE	TRUE	TRUE	TRUE
FBtr0333425	FALSE	-0.2314248194214889	-0.29406914696242453	-0.3298325197023525	0.8237291863336645	0.7902417405137192	0.6569405545119777	0.4509730492064034	0.2865561289289758	0.08800879248823454	-0.11150668747725134	-0.7313875179669653	0.3562691476436582	0.42448287186431577	0.8808668627732904	0.28372229859091497	1.8645280862708573	0.2562537981681892	-0.20691874062931426	0.48418916840303616	-0.3848623527031956	-0.6858009193068835	-0.6293426949477788	0.0010290175583215382	0.25859543717003636	0.6723949873121937	0.7491748357954097	0.12920861116005794	FALSE	FALSE	TRUE	TRUE	TRUE	TRUE	TRUE	TRUE	TRUE	TRUE	TRUE	TRUE	FALSE	TRUE	TRUE	TRUE	FALSE	FALSE	FALSE	TRUE	TRUE
FBtr0084972	FALSE	-1.2698757327128165	-1.1230634088397589	-1.0314391000020844	0.22501484216587656	-0.06897108921290471	-0.4638022390649225	-0.7846597039412057	-1.0323372118009928	-1.2533046773717307	-1.376148667234972	1.7862934948016571	0.3562691476436582	0.42448287186431577	0.854821592719369	-1.177174855264672	1.8335491586900423	0.42780173121589715	-0.3346512946737026	0.657532552838447	0.10015848127840696	-1.549871903726409	-0.5269097437644469	0.9857030663487395	2.1435134602413157	0.7482500469710823	1.4156190885509887	0.12185501500875336	FALSE	FALSE	TRUE	TRUE	TRUE	TRUE	TRUE	TRUE	FALSE	TRUE	TRUE	TRUE	TRUE	TRUE	TRUE	TRUE	TRUE	TRUE	FALSE	TRUE	TRUE
FBtr0073495	FALSE	0.5581946418977899	0.4319900181825687	0.3524838350760054	0.3892180948439778	0.6097775063187226	0.8108930042893562	0.9135750242834503	0.9263267760734857	0.8798677384342568	0.7256688716024174	-0.5091270253896876	-0.5958917999847589	0.42448287186431577	0.15443260043871299	0.7149632134978405	-0.6069016476637688	0.5961154772355144	-0.10139663420827262	1.0042193217092688	-0.3848623527031956	0.40565716627567505	2.193323890249483	-0.7322322502900099	-0.6280944046779577	-0.4285228665496488	-0.20548241665175154	0.16781855670482665	FALSE	TRUE	TRUE	TRUE	TRUE	TRUE	TRUE	TRUE	FALSE	TRUE	TRUE	TRUE	TRUE	TRUE	TRUE	TRUE	TRUE	TRUE	FALSE	TRUE	TRUE
FBtr0088120	FALSE	-0.13606394232773064	-0.18665699797918747	-0.19042992752875415	1.086094809611955	1.0143790430674775	0.8322308120352654	0.6044137911946855	0.37296738464426465	0.15403546492369094	-0.024171916641404598	-0.667155712091085	0.18715609699699534	-0.683936427337574	-0.7787085927669272	-0.3420169151377604	-0.4848391572745063	0.05078408181774572	0.10721971593814121	-0.5417206578473548	-0.5171407619709053	1.519853961974537	0.0634770570007317	0.23887250887227104	-0.6060106580770436	0.5647920301475459	0.2159091776484443	0.16809974159506771	FALSE	FALSE	TRUE	TRUE	FALSE	TRUE	TRUE	FALSE	FALSE	TRUE	TRUE	TRUE	TRUE	TRUE	FALSE	TRUE	FALSE	FALSE	TRUE	TRUE	TRUE
FBtr0332973	FALSE	-0.46838506004854447	-0.44772878014340656	-0.4406692184963666	1.0426954521542788	0.7922935817261977	0.4197331619794784	0.054531882869798265	-0.1786679287488146	-0.3567697989731849	-0.4573876805372977	-0.5272628829944964	0.7125125695931082	0.334129611003479	0.794219823829996	-0.6571199913681823	0.3907675139442653	1.149809908927682	-0.08669457677338527	1.4747227937482412	0.7615505276169559	0.7694765281365279	2.193323890249483	0.6915469047004346	0.4885859814959706	0.5953062529020132	0.28086711032729045	0.15436650854996026	FALSE	TRUE	TRUE	TRUE	TRUE	TRUE	TRUE	TRUE	TRUE	TRUE	TRUE	TRUE	FALSE	TRUE	TRUE	TRUE	TRUE	TRUE	FALSE	TRUE	TRUE
FBtr0331753	FALSE	0.7589191009129276	0.6167252064776815	0.538691588385539	0.21875958906257928	0.5051538290799696	0.7817469468269369	0.9745472803995345	1.076714329384777	1.0774126082600113	0.9440058115669864	-0.6229694186729724	0.05110841015954634	0.3111783905155288	1.7714865523182721	0.681793903361616	-0.5596532383109987	1.4689033122336643	1.2817657355986831	1.1244984047869009	2.12842742338329	1.1332958899973808	1.4805137433178108	-0.6118003254758587	-0.3956086991090058	-0.8108575480733803	-0.8627346190497373	0.16714004533924492	FALSE	TRUE	TRUE	TRUE	TRUE	TRUE	TRUE	TRUE	TRUE	TRUE	TRUE	TRUE	TRUE	TRUE	TRUE	TRUE	TRUE	TRUE	FALSE	TRUE	TRUE
FBtr0089607	FALSE	1.893076830158356	1.7317783718041952	1.5822255458922128	-5.724069957948175	-4.862234436305083	-3.27714163644653	-1.410408091791544	0.21332845559121125	1.4056237095087203	1.9125189104274913	-0.8897581897377087	0.0003794049416140606	0.42448287186431577	0.8739281220966347	1.306435012560841	0.2662329941133493	-0.7428035052527363	-0.30160538576042367	-0.6266235400198009	0.056065678189170375	1.3152055709278072	-0.6557208908956024	-3.0203914154071336	0.12780681668836405	-1.1757546403602799	-1.3558205159740464	0.1229879048563913	FALSE	FALSE	TRUE	TRUE	FALSE	TRUE	TRUE	TRUE	TRUE	FALSE	FALSE	FALSE	FALSE	TRUE	TRUE	FALSE	FALSE	FALSE	FALSE	FALSE	TRUE
FBtr0301634	FALSE	0.6452018805297046	0.5112850873549204	0.44588243987545756	-0.05928680012594752	0.2586365386440051	0.5862817165831598	0.8211927918070017	0.9538092923965921	0.9629950105152977	0.8267366340294957	-0.7947951337214542	0.45037035481582843	-0.05970678836635308	1.168396131835854	0.9445703579414522	0.33604447905289203	-0.3489048754370475	2.2352863291127227	1.2341646275929772	1.9961490141155804	0.996863629299561	2.193323890249483	-0.9707455266815475	-0.5121702703851465	0.08176693283427842	-0.7742622425884377	-0.1559352808327421	FALSE	TRUE	TRUE	TRUE	TRUE	TRUE	TRUE	TRUE	TRUE	TRUE	TRUE	TRUE	TRUE	TRUE	TRUE	TRUE	TRUE	TRUE	TRUE	TRUE	TRUE
FBtr0339550	FALSE	-0.6212349241589407	-0.6330854891647792	-0.6410939474216896	0.7683545265346591	0.774312927870813	0.6440622251906144	0.37657017275069715	0.0561547196941113	-0.29592061344568604	-0.5288621485407842	0.028929140461207797	0.539629732470581	0.42448287186431577	0.852098144029877	0.6199121873226777	0.5944747554777251	-0.41796066885591704	-0.21262871400616654	1.2447774878645328	-0.2525839434354858	-0.5038912383764571	-0.370779340721924	-0.4803207790862953	0.07272649977747968	0.45729678460635564	1.3394910663807738	0.10944009083310949	FALSE	TRUE	TRUE	TRUE	TRUE	TRUE	TRUE	TRUE	TRUE	TRUE	TRUE	TRUE	FALSE	TRUE	TRUE	TRUE	TRUE	TRUE	FALSE	TRUE	TRUE
FBtr0347378	TRUE	0.9046197399899363	1.3132622936382214	1.3666987224765328	-1.0478762526837055	-1.7136496979752212	-2.1746614706076732	-2.37853577076247	-2.13034726513506	-1.23391931089687	0.02466464517745112	-0.8897581897377087	0.3562691476436582	0.42448287186431577	0.854821592719369	0.20750431318358742	0.8205562726716622	-0.6740630959580767	-0.34130543687664855	-1.4367385407485578	-0.6053263681493785	-0.1400718765156042	-0.6554072042410878	1.2128633506319026	-0.594252025623803	1.6611772297898346	2.297363505357924	0.16802027629999958	FALSE	FALSE	FALSE	FALSE	FALSE	TRUE	FALSE	FALSE	FALSE	FALSE	TRUE	FALSE	FALSE	FALSE	FALSE	FALSE	FALSE	FALSE	FALSE	FALSE	FALSE
FBtr0301484	FALSE	-0.033960331375876625	-0.12869370378227657	-0.17086579879601727	0.8325296816768534	0.9378607075737928	0.9505771284637167	0.844064039108853	0.6238956199081759	0.3820052265977835	0.15416400974092181	-0.757835117822412	0.8736079405481906	-0.4871146795941025	-0.13703836104392259	0.15195471571074598	-0.968614911608319	-0.8237813222087803	0.4526056646072686	-0.43912967522231566	-0.6053263681493785	0.38291845615937176	0.08768796333554485	-0.17437688877115567	-0.6126070216951909	0.2748688300513228	-0.6996194038923664	0.16628630281017964	FALSE	FALSE	TRUE	TRUE	FALSE	TRUE	TRUE	TRUE	TRUE	FALSE	TRUE	TRUE	TRUE	TRUE	TRUE	TRUE	FALSE	FALSE	TRUE	TRUE	TRUE
FBtr0083321	FALSE	0.46337398121940454	0.2777279294015144	0.1678915935174274	0.42375676190881995	0.6745150780762534	0.8795909489792662	0.9892638581702217	0.9925125348710441	0.9037145522137021	0.6855593953507495	-0.527845805776827	-0.45855757345802434	-0.4058731808502597	-0.3709949647195028	0.2711971431915968	-0.614317205191361	-0.8521781142257286	-0.014083498004752	-0.47450587612750156	-0.2525839434354858	1.0423410495321677	-0.657574493854098	-0.48891036063130966	-0.6268589458227862	-0.02760116623091039	-0.5576144974617119	0.11583602830025967	FALSE	TRUE	TRUE	TRUE	TRUE	FALSE	TRUE	TRUE	FALSE	FALSE	TRUE	TRUE	TRUE	TRUE	TRUE	TRUE	FALSE	TRUE	TRUE	TRUE	TRUE
FBtr0336864	FALSE	-1.501981272562323	-1.358432277590131	-1.2597017161033597	0.21170007536497193	-0.15967487863323135	-0.6168931353855596	-1.002876976053729	-1.338086363269501	-1.5747054262713411	-1.635289077795668	-0.29773683564971304	0.3562691476436582	0.42448287186431577	0.2783541854237394	0.09077591150715415	1.2593658992090226	0.11988584023763171	-0.3102377864561373	0.1304271593511772	-0.29667674652472237	-1.0496202811677364	-0.6558349587699713	0.7399196235786216	1.4428231230858954	0.42380030566956745	-0.6467252181417664	0.14610823057788008	FALSE	TRUE	TRUE	TRUE	TRUE	TRUE	TRUE	TRUE	TRUE	TRUE	TRUE	TRUE	FALSE	TRUE	TRUE	TRUE	TRUE	TRUE	FALSE	TRUE	TRUE
FBtr0076182	FALSE	-0.9937643412296068	-0.9636975766214042	-0.9555483101826531	0.5203239829892559	0.45214793583027657	0.3028959245345132	0.05693320754763023	-0.2978229768053832	-0.6398951769335048	-0.9328684040230939	-0.8897581897377087	0.3562691476436582	-0.22582738693517979	-0.07136050419717573	-1.2950352206865057	-0.7098169943072908	-1.0334424011685825	-0.32520960641276575	-1.2987713572183328	-0.6935119743278517	-0.11733316639930091	-0.6497323274912317	-0.3471452912185487	-0.6076612382940468	-0.7198006650543981	0.7394762075920159	0.15628793863327425	FALSE	TRUE	TRUE	TRUE	FALSE	FALSE	FALSE	FALSE	FALSE	FALSE	FALSE	FALSE	FALSE	FALSE	FALSE	FALSE	FALSE	FALSE	FALSE	FALSE	TRUE
FBtr0088822	FALSE	-0.8026772958192572	-0.8001755834449981	-0.7708201210608429	0.8187169447207214	0.5762934369262228	0.2603302559384757	-0.12291593127200508	-0.41347421904907944	-0.6564504916641983	-0.7897434283219731	-0.22164641747293023	0.3562691476436582	0.42448287186431577	0.8685820934228607	-0.016010245741145096	1.1892060314925121	-0.3686880699435268	-0.3031790004705798	0.4134367665926644	0.3647152998138265	1.065079759648471	0.6605938623536793	0.3561689436164239	0.26492147014672673	-1.9106177185589448	-1.0181452162602291	0.094139965174992	FALSE	TRUE	TRUE	TRUE	TRUE	TRUE	TRUE	TRUE	FALSE	TRUE	TRUE	TRUE	FALSE	TRUE	TRUE	TRUE	TRUE	TRUE	FALSE	TRUE	TRUE
FBtr0072883	FALSE	-1.5123159747698516	-1.3238288138676726	-1.1737782531529446	-0.5328205068510435	-1.059970136533515	-1.5117126751936252	-1.7757596582211899	-1.8397537630150993	-1.8341395211812708	-1.7105231350287808	0.36102375605347586	0.3562691476436582	0.42448287186431577	-0.918355746251202	-0.5919885285396352	-1.0583385505632075	-0.5799748708693405	-0.3058316652677001	-1.4898028421063367	-0.6935119743278517	0.04183780441482221	-0.6261773114340401	1.8053955741102894	-0.6770103244374193	0.5756272448021341	1.1730523886490438	0.16828108547355652	FALSE	FALSE	TRUE	FALSE	FALSE	TRUE	FALSE	FALSE	FALSE	FALSE	TRUE	FALSE	FALSE	FALSE	FALSE	FALSE	FALSE	FALSE	TRUE	FALSE	FALSE
FBtr0342631	FALSE	-0.6357632704875339	-0.6033990541432024	-0.5796854697168682	0.6910931288136589	0.49563904879736703	0.20467245042739926	-0.1121474786909617	-0.37034198345602193	-0.5646642018013871	-0.6486486074349134	2.02380297367516	0.3562691476436582	0.42448287186431577	0.4805047510498187	-0.19581657661522392	-0.20098329729761813	1.4937963410110489	-0.27624770871676474	1.1103479244248264	-0.47304795888166873	-0.9814041508188265	-0.5115676146618209	0.9760601174891397	1.0798480915062725	0.9130716891951954	0.67756776773838	0.16800601329832068	FALSE	TRUE	TRUE	TRUE	TRUE	TRUE	TRUE	TRUE	TRUE	TRUE	TRUE	TRUE	FALSE	TRUE	TRUE	TRUE	TRUE	TRUE	FALSE	TRUE	TRUE
FBtr0091473	FALSE	1.078644602912157	0.8800267585168681	0.7523479348976001	-3.3177157869275584	-2.5751259398826236	-1.4508047332792546	-0.3035370260507011	0.5908993971946547	1.1039932514870936	1.2171646626016015	-0.21473301264405362	0.3562691476436582	0.42448287186431577	0.6906790142869821	1.8686907710931275	-0.5970676850742581	0.05163719319594025	-0.06385468326597617	-0.8211926449983233	-0.5171407619709053	0.8604313686017412	-0.19514333116230773	-2.752851988504278	-0.6408622030698757	-1.5551370788715109	-0.7429699908880715	0.16772482840807962	FALSE	TRUE	TRUE	TRUE	TRUE	FALSE	FALSE	FALSE	TRUE	TRUE	FALSE	TRUE	TRUE	FALSE	FALSE	FALSE	TRUE	TRUE	TRUE	FALSE	FALSE
FBtr0337068	TRUE	1.1928950908025573	1.513561956220112	1.6460932931727312	-0.7298580764547878	-0.8814870278774175	-1.0633824942656478	-1.2326186374588657	-1.095787209217619	-0.40749698011176017	0.4717542169107311	-0.8897581897377087	0.3562691476436582	0.42448287186431577	-2.425479574371816	-0.16321293891387922	-0.5959751826420021	-0.8815126422534436	-0.3473750936158222	-1.496878082287374	-0.7376047774170883	-1.322484802563376	-0.6566049169219619	-0.12450506470232899	-0.648449534796982	0.228492591401077	-0.9750151708029298	0.16823014618184617	FALSE	FALSE	FALSE	FALSE	FALSE	TRUE	FALSE	FALSE	FALSE	FALSE	FALSE	FALSE	FALSE	FALSE	FALSE	FALSE	FALSE	FALSE	TRUE	FALSE	FALSE
FBtr0082890	FALSE	-0.6969158059215456	-0.6741544430441234	-0.6841535112681404	0.7441553569101367	0.6100057981364999	0.2920749134033807	-0.03636048645075131	-0.3445642407226299	-0.5440540154547194	-0.6643256766519279	-0.8897581897377087	0.19125412677298015	-1.9076118339222712	-0.21041430692083615	0.22152608051962577	-1.006379463077343	-1.0987025240317974	-0.31077731149961946	-0.23748533006275607	-0.6053263681493785	0.20100877522894534	-0.658144833225943	-0.04827346236691482	-0.5872797756396594	-0.36212785146628507	-0.9738623474570138	0.16828719818856178	FALSE	FALSE	TRUE	TRUE	TRUE	FALSE	TRUE	TRUE	FALSE	TRUE	FALSE	TRUE	FALSE	TRUE	TRUE	TRUE	FALSE	TRUE	FALSE	TRUE	TRUE
FBtr0086180	FALSE	-0.022810744586874286	-0.14860602153004568	-0.23223838179859366	0.3259621300728951	0.49886635616755914	0.6160820027871206	0.6253064563335372	0.5360483326846244	0.386921388983676	0.16481028767232236	0.057582806925877805	0.3562691476436582	0.42448287186431577	0.9512568901197518	0.5958683096251107	-0.2010350533958299	1.1855798629600784	-0.09811452352708981	1.2660032084076445	1.9520562110263437	-0.25376542709712074	2.193323890249483	-0.8897111357022962	0.7195662034847984	-0.6083217748166021	-0.8808950155639839	-0.23474651539531055	TRUE	TRUE	TRUE	TRUE	TRUE	TRUE	TRUE	TRUE	TRUE	TRUE	TRUE	TRUE	FALSE	TRUE	TRUE	TRUE	TRUE	TRUE	FALSE	TRUE	TRUE
FBtr0087347	FALSE	-0.31633755797829516	-0.33533896450213746	-0.36003960985428507	0.7827918395386677	0.5848359176148807	0.3629130530403147	0.15426609307243166	-0.0006881354758252519	-0.14617091819581188	-0.25518641999838115	-0.8080056110439006	-1.7968903224326587	-0.0218636543602013	-1.107092327032089	-0.4132365003731077	2.8705354847095914	0.2487686009321672	-0.14442375642597047	-0.195033888976533	-0.5171407619709053	-0.04911703605039101	-0.6395517697038013	1.0901182511272958	-0.629223951121393	1.0165053606045986	0.5440799828634564	0.1006887205172732	FALSE	FALSE	TRUE	TRUE	FALSE	TRUE	TRUE	TRUE	TRUE	FALSE	TRUE	TRUE	FALSE	TRUE	TRUE	TRUE	TRUE	TRUE	TRUE	FALSE	FALSE
FBtr0334158	FALSE	-0.4169221659635269	-0.4354876662442036	-0.4347232032620834	0.9931755325783029	0.9177184037466614	0.7301196229397456	0.4450174065611701	0.1971129714740266	-0.08513999506978648	-0.2999081392171057	-0.3389932372961178	0.5474880432488771	0.42448287186431577	0.18640588777868733	0.04467356432249477	-0.5797206576987946	1.5919733376265355	-0.19217172277413674	0.5089525090366663	-0.42895515579243215	0.24648619546155195	0.2445027736242816	0.1350594244144743	-0.4373916057086974	0.5005441359397036	0.45867128406269037	0.16821180803683047	FALSE	FALSE	TRUE	TRUE	FALSE	TRUE	TRUE	TRUE	TRUE	TRUE	TRUE	TRUE	TRUE	TRUE	TRUE	TRUE	FALSE	TRUE	TRUE	TRUE	TRUE
FBtr0335286	FALSE	-0.2795377239577048	-0.29705452685882533	-0.3183723345712946	0.8719059636940765	0.851582689722698	0.7213656295882284	0.5353348835024347	0.2556724004913582	0.02261249036059507	-0.16048421724496634	-0.04154636219639742	0.5003381785790977	0.42448287186431577	0.8728302757062182	-0.10527547356741167	-0.522811848574594	1.7153669218345633	-0.26338902851377455	0.5726296706660009	0.3647152998138265	0.5875668472061015	-0.037045257286920076	0.18340908208553036	1.3112788600192173	0.2953448438002133	0.8602627852510106	0.16820773289349364	FALSE	FALSE	TRUE	TRUE	TRUE	TRUE	TRUE	TRUE	FALSE	TRUE	TRUE	TRUE	FALSE	TRUE	TRUE	TRUE	TRUE	TRUE	FALSE	TRUE	TRUE
FBtr0334453	FALSE	0.022202390504765357	-0.07748501298519679	-0.14568383473918103	0.6548406176627936	0.7033042420448756	0.7306140492175701	0.6980788682843032	0.5782451021974233	0.40593909185052574	0.17847128312758553	0.04061028078535265	0.3562691476436582	0.42448287186431577	0.8806709971770382	0.37187646287737774	-0.5439880114372023	0.3974562669710451	-0.154809613513001	-0.18795864879549581	0.01197287509993378	0.928647498950651	-0.6517570322612808	-0.3085748063569229	-0.2048714451963169	-1.1818379324957158	-0.965343808893115	0.1674966203812173	FALSE	TRUE	TRUE	TRUE	TRUE	TRUE	TRUE	TRUE	FALSE	TRUE	TRUE	TRUE	TRUE	TRUE	TRUE	TRUE	FALSE	TRUE	FALSE	TRUE	TRUE
FBtr0079134	FALSE	-1.778438327565019	-1.5368725243423662	-1.3655789292704081	-1.0830390236073317	-1.7199468179490087	-2.1967187619160535	-2.41811435133825	-2.4036535137403	-2.313900891279502	-2.084903396179602	1.1443930040214598	0.3562691476436582	0.42448287186431577	0.2696236968253407	-2.3582721106982047	-0.44181016035384574	0.6478881753381427	-0.24954121906440055	0.0030728360925080032	-0.3848623527031956	-0.7994944698884	-0.08341384821790498	2.1486163811429337	-0.2073155526725881	1.1771123786625792	2.065521296332904	0.16787968385487906	FALSE	FALSE	TRUE	TRUE	TRUE	TRUE	TRUE	TRUE	TRUE	TRUE	TRUE	TRUE	TRUE	TRUE	TRUE	TRUE	FALSE	TRUE	FALSE	TRUE	TRUE
FBtr0086287	FALSE	-1.0034688507268086	-0.934273212746149	-0.9118464632620983	0.6022072227069285	0.18565619478439613	-0.223041554741926	-0.5166231824022729	-0.7625095190547939	-0.9444566176569068	-1.018688450053668	0.04061028078535265	0.3562691476436582	-0.3819303048074294	-1.3951675617209343	0.5877947982716745	-1.0996953248233625	-0.6659827447716969	-0.27503377736893	-1.4579642612916694	-0.6935119743278517	0.6785216876713147	-0.6025082275024795	0.9451444106826375	-0.6317097731500061	0.06726318029294887	-0.61595882321631	0.16828719818856178	FALSE	FALSE	TRUE	FALSE	FALSE	TRUE	FALSE	FALSE	FALSE	FALSE	TRUE	FALSE	FALSE	FALSE	TRUE	FALSE	FALSE	FALSE	FALSE	FALSE	FALSE
FBtr0344729	FALSE	0.23691176985733492	0.12112406445834756	0.06348892680815797	0.7917433542542562	0.8754547683455143	0.8953605055656975	0.8218080185274572	0.7162642212794426	0.5743234372097866	0.4053960992379049	-0.8897581897377087	0.3504627109563144	-0.5607204514455516	-0.4873063500943523	-0.4640992469812599	-0.1868164115939875	-0.43213141362576024	-0.07338629236749335	-1.2704703964941841	-0.5612335650601419	0.9059087888343478	-0.6571182223566222	0.1782921608664617	-0.6432673823835857	0.4080540174486203	-0.2986293978881723	0.16814049302843598	FALSE	FALSE	TRUE	TRUE	FALSE	TRUE	TRUE	TRUE	FALSE	FALSE	TRUE	FALSE	FALSE	FALSE	TRUE	FALSE	FALSE	FALSE	TRUE	TRUE	TRUE
FBtr0077192	FALSE	-0.133334154560939	-0.10585790570360072	-0.03482798084384642	0.4093143633588228	0.26867308898635234	0.12292763307312175	-0.007298074121158792	-0.06274320623496002	-0.10309507833081206	-0.13820366562768835	-0.038935587077426226	-1.2479028050639054	0.42448287186431577	0.19177317979228764	-1.2963023136821397	-0.12846779601129688	1.0210843884112144	-0.1323294033679133	1.2200141472309027	-0.3848623527031956	0.928647498950651	2.193323890249483	0.9956328915220596	-0.021399431531419277	0.8090091299970594	2.0049331267012525	-0.18055118415884644	FALSE	TRUE	TRUE	TRUE	TRUE	TRUE	TRUE	TRUE	TRUE	TRUE	TRUE	TRUE	FALSE	TRUE	TRUE	TRUE	TRUE	TRUE	FALSE	TRUE	TRUE
FBtr0336524	FALSE	0.25324776781360236	0.14117512810684396	0.06817919065361479	-0.11474202420286371	0.16990787632386967	0.4077623835108294	0.5420867915392448	0.6133412276233522	0.5643235358165468	0.41381249665564807	-0.8209800024104944	0.06425900880899381	0.42448287186431577	0.11201788214845323	0.6750040840007439	0.12663454721662143	-0.771759420789476	-0.015791993975778667	0.19764194107103042	-0.29667674652472237	0.7012603977876181	-0.6388673624575876	-1.178859418725744	-0.5407546407593222	-0.10828366535038442	-0.6083065793790273	-0.6070312349311537	FALSE	TRUE	TRUE	TRUE	TRUE	TRUE	TRUE	TRUE	TRUE	TRUE	TRUE	TRUE	TRUE	TRUE	TRUE	TRUE	TRUE	TRUE	FALSE	TRUE	TRUE
FBtr0100481	FALSE	-0.1746286414866958	-0.09907231423058646	0.0073052083616805315	0.7104181098935158	0.5036949035660635	0.23188393716590452	0.012878022457217574	-0.1314687498854553	-0.2098526120682058	-0.2365824210355283	-0.6555960674941876	0.3562691476436582	0.42448287186431577	0.3783120096465013	-0.7608048933484831	0.8383497843609505	-0.8823987202940371	-0.2838010593255142	-1.1148151125113663	-0.6053263681493785	1.4971152518582336	-0.6569186035764766	0.46433465078820285	-0.6246959796127396	0.4826992353578073	1.2370857217434	0.1293695793218626	FALSE	FALSE	TRUE	FALSE	FALSE	TRUE	TRUE	FALSE	FALSE	FALSE	TRUE	TRUE	TRUE	FALSE	FALSE	FALSE	FALSE	FALSE	TRUE	FALSE	FALSE
FBtr0344737	FALSE	-0.11852189767310622	-0.2329227155412089	-0.3029749887518503	0.47785752632077977	0.6756025954695835	0.7841209493876858	0.7508119201525107	0.5611251251059267	0.31837874803389765	0.0761750122913239	-0.3780746664594969	0.3562691476436582	0.42448287186431577	0.8760870036347225	0.23664455964412698	-0.4851228755912016	1.0158712572100488	-0.17666037777402624	0.5089525090366663	-0.03211992798930281	-0.0036396158177844	0.8956307174909349	-0.5801306608373843	-0.5912183686401058	-0.5121414979073651	0.10058617991064127	0.16754755967292764	FALSE	TRUE	TRUE	TRUE	TRUE	TRUE	TRUE	TRUE	FALSE	TRUE	TRUE	TRUE	FALSE	TRUE	TRUE	TRUE	TRUE	TRUE	FALSE	TRUE	TRUE
FBtr0345909	FALSE	0.46468415613496916	0.2809981424451945	0.15677467130984887	-1.8171538940738043	-1.1923883140551863	-0.40474587378794075	0.2606940721994066	0.752992027615901	0.8845545836307529	0.6849500485510501	1.0328115862890812	-1.0353067193463799	-0.572882945712044	-2.1449969309976953	1.1420533050271096	-1.0123246647455717	-0.9067338980443489	-0.33707915736937205	-1.4756523617442623	-0.7376047774170883	-0.07185574616669431	-0.6139150149393762	-1.6496677213149373	-0.6501262475931568	-2.0351945503431095	-1.1620140100301946	0.16829127333189858	FALSE	FALSE	TRUE	FALSE	FALSE	FALSE	FALSE	FALSE	FALSE	FALSE	FALSE	FALSE	TRUE	FALSE	FALSE	FALSE	FALSE	FALSE	FALSE	FALSE	FALSE
FBtr0112928	FALSE	0.10728773665434843	-0.005166117863454293	-0.06782961900762709	0.8520471193630517	0.9444214320783454	0.9347149430496927	0.8245174843566919	0.655644207509232	0.4725279267656297	0.28297817415283333	-0.4798380562431188	-1.8915262283423981	-0.20977382179941004	-0.2533390295445033	-0.723327059753013	-0.6406323106170931	0.2591356037965884	-0.12239315048378453	0.07736285799339838	-0.5171407619709053	-0.04911703605039101	-0.6510155910778825	-0.03865466478981134	-0.6042834232606272	-0.4903717613356302	-0.3876717268483121	0.16825255947019874	FALSE	TRUE	TRUE	TRUE	TRUE	TRUE	TRUE	TRUE	FALSE	TRUE	TRUE	TRUE	TRUE	TRUE	TRUE	TRUE	TRUE	TRUE	FALSE	TRUE	TRUE
FBtr0346323	FALSE	0.5038482845211399	0.3484399698063515	0.2722944376275308	0.22517596987147914	0.5324739548595688	0.8038454828975219	0.9498198058911458	0.9956146668480842	0.9179740386527229	0.7241732508197154	-0.8463344987561342	0.27047019196239136	-0.24709691660778194	-0.5293680790236219	0.7233327430262291	-0.8184815383442485	-1.0620034464737378	0.2057729572142057	-0.0287657447221593	0.27652969363535335	0.8604313686017412	-0.6579452144457972	-0.7712114437419557	-0.6159253401537528	-0.6448013924662678	-0.8571936936246115	0.09897308517246899	FALSE	TRUE	TRUE	TRUE	TRUE	TRUE	TRUE	TRUE	FALSE	TRUE	TRUE	TRUE	FALSE	TRUE	TRUE	TRUE	TRUE	TRUE	TRUE	TRUE	TRUE
FBtr0083723	FALSE	-0.5030331326919862	-0.5641579606049741	-0.6049766749286724	0.6022945362188219	0.6365946027763569	0.48297783787928206	0.28672524768352065	0.12644291468953112	-0.1033213009267182	-0.34624680139307507	-0.16760861348845882	0.3562691476436582	0.42448287186431577	0.8741163629129458	0.9563840494708136	1.2069620786598332	-0.05511192037920812	-0.30232475248506646	1.0820469637006778	0.23243689054611674	-0.5948460788416703	-0.6549509327436118	-0.28551022507518325	0.19569699285303735	-0.22257211719369857	-0.19300695240125448	0.1367700396215407	FALSE	FALSE	TRUE	TRUE	TRUE	TRUE	TRUE	TRUE	TRUE	TRUE	TRUE	TRUE	TRUE	TRUE	TRUE	TRUE	TRUE	FALSE	FALSE	TRUE	TRUE
FBtr0112462	FALSE	-0.07159058649408262	-0.2399038674450307	-0.31560448665240404	-0.5023729542941673	-0.30806772415884526	-0.046866969138593235	0.1001198363677	0.17115723133816538	0.20463708212606693	0.1375677889660395	-0.18249300418584916	0.3562691476436582	-1.7491433421792013	-1.8935188037060502	-0.7038360602841686	0.14320232928153429	-0.7319972099796032	-0.3530850669926745	-1.3129218375804073	-0.6494191712386151	-1.4589170632611959	-0.6217286643336504	-0.5492357055524925	-0.691258833003469	-0.21530305557935897	-0.8557040383092182	0.14858388015500257	FALSE	FALSE	TRUE	FALSE	FALSE	TRUE	TRUE	FALSE	FALSE	FALSE	FALSE	TRUE	FALSE	FALSE	FALSE	FALSE	FALSE	FALSE	FALSE	FALSE	FALSE
FBtr0073431	FALSE	-1.2047072648175485	-1.0520110008962114	-0.9614399890725662	-0.16152230103942322	-0.6820109576858082	-1.12592424477828	-1.4100389783869196	-1.5334959787627593	-1.5308959495555041	-1.3977531982661653	0.042353196616231284	0.3562691476436582	0.42448287186431577	-0.3571952897042325	-1.1527867172748891	-1.0104891629300723	0.44815303874282364	-0.27525857947038085	-0.34361393277831376	-0.6494191712386151	0.2692249055778552	-0.574247911627568	1.550314045131136	0.15714844779482398	0.8960199970203608	1.301181998686862	0.168234221325183	FALSE	FALSE	TRUE	TRUE	TRUE	TRUE	TRUE	TRUE	FALSE	TRUE	TRUE	TRUE	FALSE	TRUE	TRUE	TRUE	TRUE	TRUE	FALSE	FALSE	FALSE
FBtr0071505	FALSE	0.4303477021043456	0.40353574021381117	0.4086248513971233	0.251494541577976	0.39764353059571145	0.5005612755376005	0.5751868054928004	0.6419578019813461	0.6053706971320472	0.5343123861150983	-0.8897581897377087	-2.255886508334045	-4.589151994079025	-2.8152183268975013	-0.331493118082535	-1.2453914532932848	-1.2317057326564012	-0.3328079174418054	-1.5251790430115226	-0.7816975805063249	-1.2770073823307695	-0.6582589011003119	-0.5096671476950387	-0.5837758957403982	-1.4384545327973377	-0.6360396342145387	0.168293310903567	FALSE	FALSE	FALSE	FALSE	FALSE	FALSE	FALSE	FALSE	FALSE	FALSE	FALSE	FALSE	FALSE	FALSE	FALSE	FALSE	FALSE	FALSE	FALSE	FALSE	FALSE
FBtr0082668	FALSE	-0.6426799137343899	-0.5939813187087496	-0.5517793262024029	0.6613271920794409	0.39405344000261466	0.04687075976908515	-0.3128844087697127	-0.5465732725259819	-0.6763184478810287	-0.7022988589579682	0.1786078568165129	0.3562691476436582	0.42448287186431577	0.42884751180938663	-1.215927148134404	2.229920050506819	-0.20982817813528126	-0.25740929261518125	0.0030728360925080032	-0.3848623527031956	-1.0496202811677364	-0.6563482642046318	0.7765563939210381	0.6887315532479605	0.7054550840050312	0.8464248129249089	-0.3032598627457168	FALSE	FALSE	TRUE	TRUE	TRUE	TRUE	TRUE	TRUE	FALSE	TRUE	TRUE	TRUE	FALSE	TRUE	TRUE	TRUE	FALSE	FALSE	FALSE	FALSE	TRUE
FBtr0079073	FALSE	0.2606469729806829	0.20466423802406442	0.1573130847273553	-0.23163288440358965	-0.07593220679838691	0.13864349428057643	0.2682659360853824	0.38940769069096054	0.46805699633675923	0.4034620261835887	1.3555534439975496	0.3562691476436582	-1.7148902102884644	-0.5214433771369574	1.1453624415841055	-1.0656398410725068	-0.3724084628407894	-0.34544179554334464	-1.468577121563225	-0.6935119743278517	0.11005393476373213	-0.5991717421771873	-0.9939910300185733	-0.6139049618918354	-1.4988038539998527	-1.4388960084457656	0.16827497275855127	FALSE	FALSE	FALSE	FALSE	FALSE	FALSE	FALSE	FALSE	FALSE	FALSE	FALSE	FALSE	FALSE	FALSE	FALSE	FALSE	FALSE	FALSE	FALSE	FALSE	FALSE
FBtr0091680	FALSE	-1.3297522494730805	-1.2036790035716656	-1.09655523583749	-0.7875314504494474	-1.1419887237910087	-1.3982144816095823	-1.5094740210153212	-1.542194794664145	-1.5211564470873202	-1.454042908797249	1.1312046779947575	0.3562691476436582	0.42448287186431577	0.7291056989953466	-0.6148359114118003	0.30203045721590155	1.6886539856402634	-0.28456538647044716	1.149261745420531	-0.03211992798930281	-0.5948460788416703	0.43930218607788424	1.8707236512432128	0.5168927803425863	0.44251449326414893	0.27385709020929244	0.16817716931846743	FALSE	TRUE	TRUE	TRUE	TRUE	TRUE	TRUE	TRUE	FALSE	TRUE	TRUE	TRUE	FALSE	TRUE	TRUE	TRUE	TRUE	TRUE	FALSE	TRUE	TRUE
FBtr0347552	FALSE	0.07095779010694922	-0.06546417747715912	-0.16393444238524282	0.8385042611182474	0.955035658524615	0.9798565353394593	0.8820576127703054	0.7155032324257268	0.5016104827320581	0.2632678920746603	-0.8179165168572136	-0.18821970602702295	-0.11180711637033164	-0.1438794960293268	0.3680701187643882	-0.7395912017973048	-0.24932662891420418	1.1616764530036248	0.4735763081314804	-0.42895515579243215	1.1332958899973808	-0.05087598705415727	-0.20201188101258025	-0.607235677070326	0.5151177508306568	-0.13999881655775429	0.16763721282633784	TRUE	TRUE	TRUE	TRUE	TRUE	TRUE	TRUE	TRUE	FALSE	TRUE	TRUE	TRUE	FALSE	TRUE	TRUE	TRUE	TRUE	TRUE	TRUE	TRUE	TRUE
FBtr0301196	FALSE	-0.5580135696718587	-0.46011604679450524	-0.4046797584985351	0.22994445563536883	-0.13206120886687367	-0.4751563687680536	-0.6647438050027062	-0.7479084715380321	-0.7779311770591215	-0.6943858087718964	1.6118057018446605	0.3562691476436582	-0.2122758228099194	-1.3873391640816628	-1.270222492464351	-0.9533021215323843	-0.19844501478991447	-0.3058316652677001	-0.039378604993715066	-0.6935119743278517	0.17827006511264204	-0.6368996916247229	1.20892895660965	-0.47777555621992834	0.12847092157211767	-0.42747906615799536	0.1682647849002092	FALSE	FALSE	TRUE	TRUE	TRUE	TRUE	TRUE	TRUE	FALSE	TRUE	TRUE	FALSE	FALSE	TRUE	TRUE	TRUE	FALSE	FALSE	FALSE	TRUE	TRUE
FBtr0273276	FALSE	-0.320212425745775	-0.37210598577374643	-0.3821958421028467	0.6144492751495215	0.4533470941372808	0.2296767594050756	0.037172873351491824	-0.046430833599038934	-0.15724715569807363	-0.2706997305076182	-0.6772614747961185	0.3562691476436582	0.42448287186431577	0.881182799871461	-0.4965293911420056	1.6562725092079065	-0.44199456347146193	-0.25489150907893143	1.0395955226144546	-0.29667674652472237	-0.7085396294231868	-0.6518140661984653	0.8972960684374242	0.013824269884742887	0.3082785486139245	0.51472150605077	0.04516081740966663	FALSE	TRUE	TRUE	TRUE	TRUE	TRUE	TRUE	TRUE	FALSE	TRUE	TRUE	TRUE	FALSE	TRUE	TRUE	TRUE	TRUE	TRUE	FALSE	TRUE	TRUE
FBtr0072712	FALSE	0.20789995651136453	0.11763735138536678	0.060276005391477296	0.8009125547354125	0.948993789804493	1.0129284313351423	0.9488631701914421	0.7827160468300429	0.5897476409221267	0.3790686125688379	-0.33634496639200956	0.8932537174939322	-0.02408276612801382	-0.660210102186442	0.2747993909389863	-0.5681555113205516	-0.5649257979992818	0.26161379921460354	0.4311248670452573	-0.47304795888166873	0.5420894269734949	2.193323890249483	-0.14468687488206863	-0.6363641579336142	0.1672732270870659	-0.3276611365592854	0.15155873479088636	FALSE	TRUE	TRUE	TRUE	TRUE	TRUE	TRUE	TRUE	TRUE	TRUE	TRUE	TRUE	FALSE	TRUE	TRUE	TRUE	TRUE	TRUE	TRUE	TRUE	TRUE
FBtr0079061	FALSE	0.05567913594201993	0.05103340051978243	0.07669656185290102	0.4182112014241174	0.58061396746785	0.6702310633160986	0.5889078732173798	0.44739315395456747	0.25730896445115464	0.09991573678924993	0.07488131789263873	0.3562691476436582	0.42448287186431577	0.1900114661869131	0.10460661770876395	-0.9145767392222782	-0.581888405917358	-0.27930501729649665	-1.1148151125113663	-0.47304795888166873	-0.572107368725367	-0.6118617932007347	-0.5692856952431817	-0.6443338461887147	-0.3569019673017252	-0.11324093747976352	0.16818531960514108	FALSE	TRUE	TRUE	TRUE	FALSE	TRUE	FALSE	FALSE	FALSE	FALSE	TRUE	FALSE	TRUE	FALSE	TRUE	FALSE	TRUE	FALSE	TRUE	FALSE	FALSE
FBtr0074305	FALSE	0.4944455799469024	0.39704055440054364	0.3145882499031418	0.6506330902813118	0.7808161596640237	0.8491670770920595	0.8713396056559024	0.8861295799349204	0.7814477420991316	0.6237458804426016	-0.6371756284819929	0.3562691476436582	0.42448287186431577	-0.08983576217889981	0.3278756484715376	1.8755216312392604	0.22058671816781314	-0.25502639033980196	0.6787582733815586	-0.6053263681493785	-0.48115252826015376	-0.5958922907890795	-0.09907058972907211	0.1426770696050061	0.6097511015713537	2.441579813415343	0.12236848306919358	FALSE	TRUE	TRUE	TRUE	TRUE	TRUE	TRUE	TRUE	TRUE	TRUE	TRUE	TRUE	FALSE	TRUE	TRUE	TRUE	TRUE	TRUE	FALSE	TRUE	TRUE
FBtr0089291	FALSE	0.4929032431826768	0.35489134070559664	0.2811451812237644	0.22468303671380918	0.5112750159690158	0.7538371301551142	0.8898370399918833	0.9185224566800132	0.8493437798649248	0.6816719479049339	-0.7518759630168013	-0.04412587436686773	0.13246793071761986	-0.6242157286864811	0.53209570806152	-0.11374122397384177	-0.6449294655771283	0.605246291492414	0.7884244961876349	-0.29667674652472237	1.451637831625627	1.0641945188396753	-0.8373155922157551	-0.6251148171582019	0.2990992995358352	-0.6553979251865694	-1.643315734626274	TRUE	TRUE	TRUE	TRUE	TRUE	TRUE	TRUE	TRUE	TRUE	TRUE	TRUE	TRUE	TRUE	TRUE	TRUE	TRUE	TRUE	TRUE	TRUE	TRUE	TRUE
FBtr0085851	FALSE	-0.8590554614220356	-0.8455031402502936	-0.792837671952797	0.34168074305377444	0.13627700732633577	-0.17296906490225397	-0.41547444368018893	-0.5589104306582833	-0.7467486671195419	-0.8448027814463341	0.2625369886683432	0.3562691476436582	0.42448287186431577	0.8769080171234378	-0.25724940118590045	0.48822537463559584	-0.4385231088424447	-0.2981883938183703	0.6080058715711868	0.18834408745688014	-1.4361783531448926	-0.656148645424486	0.7382879488050403	1.9640790922427918	0.4918358152276317	2.2912627591838715	0.1386772067031758	FALSE	TRUE	TRUE	TRUE	TRUE	TRUE	TRUE	TRUE	TRUE	TRUE	TRUE	TRUE	FALSE	TRUE	TRUE	TRUE	TRUE	TRUE	FALSE	TRUE	TRUE
FBtr0076814	FALSE	-1.0732895796830864	-1.018921912046609	-0.9830190264641221	0.8840726606631356	0.6111893905011556	0.18139251808422063	-0.27868594034671934	-0.667304708939857	-0.9578641271837457	-1.08314211781715	-0.6651546296519324	0.3562691476436582	0.3437994451889706	0.400992594068426	-1.0402742422061262	0.4829990559769676	-0.6426042208172673	-0.1628575287449424	0.6929087537436329	-0.0762127310785394	-0.23102671698081745	-0.461891055374136	0.033893026062070175	-0.08368356259396643	0.781982155325976	0.8578656018494593	0.1579465219713629	FALSE	FALSE	TRUE	TRUE	TRUE	TRUE	TRUE	TRUE	TRUE	TRUE	TRUE	TRUE	FALSE	TRUE	TRUE	TRUE	FALSE	FALSE	FALSE	TRUE	TRUE
FBtr0300519	FALSE	0.5089986668714049	0.3535197047928657	0.2442555019275248	0.03550611702678058	0.3679481689882144	0.6673979251586188	0.8710170571311385	0.9296840323662992	0.8739927843243673	0.7061574022031706	-0.3071340000003162	0.08549016921047248	0.32779432769113476	0.23521191080720474	0.6695741563718066	-0.3143820437132197	0.755842883793455	0.37266603733133674	1.4216584923904623	3.363025909881915	0.6785216876713147	-0.007843881448464641	-0.7787167339581282	-0.2122031088502593	0.00168291078996369	-0.2851826694278867	0.0427075811208967	FALSE	TRUE	TRUE	TRUE	TRUE	TRUE	TRUE	TRUE	TRUE	TRUE	TRUE	TRUE	TRUE	TRUE	TRUE	TRUE	TRUE	TRUE	TRUE	TRUE	TRUE
FBtr0301938	FALSE	-0.9820263224944521	-0.9981788754596327	-1.035311699307884	-0.8302375000539215	-0.6733872879855461	-0.49232477500857214	-0.41288725354213707	-0.5558135118865338	-0.7878816705729297	-0.9371504202337401	1.1730986014552152	0.3562691476436582	0.42448287186431577	-1.2453145652483586	2.08083871859634	-1.2359865359603193	-1.0030050426972281	-0.34103567435490745	-1.4827276019252995	-0.6935119743278517	1.360682991160414	-0.617679254793552	-1.4822832043374656	-0.61804166137048	-2.462342808465399	-1.3994214337909798	0.16830146119024067	FALSE	FALSE	TRUE	FALSE	FALSE	TRUE	FALSE	FALSE	FALSE	FALSE	FALSE	FALSE	TRUE	FALSE	FALSE	FALSE	FALSE	FALSE	FALSE	FALSE	FALSE
FBtr0333704	TRUE	2.733279516988494	2.9035318256542855	3.1562392859990913	-4.014793590947338	-2.9974027017076876	-1.4948070887511724	0.09364479223396024	1.2887586848869919	2.1165981586037836	2.552140866349277	-0.3899981876929787	0.3562691476436582	0.42448287186431577	-0.5780285391649316	2.024597655467328	-0.28130155491237663	-0.17492451691276495	-0.17144496902036588	1.3261427499464604	0.18834408745688014	0.17827006511264204	-0.5869379626511155	-3.18181485918161	-0.26395749924174056	-2.0062578599965133	-1.4266246891105439	-0.022136099654696713	FALSE	TRUE	TRUE	TRUE	TRUE	TRUE	TRUE	TRUE	TRUE	TRUE	TRUE	TRUE	TRUE	TRUE	TRUE	TRUE	TRUE	TRUE	FALSE	TRUE	TRUE
FBtr0081990	FALSE	0.5309019637632035	0.3585694533170827	0.24235422946238985	-0.26223158218413173	0.11355314230186317	0.5020503453896751	0.7921402809997998	0.9297266498350851	0.9158266001452854	0.7516342946070199	-0.8306745496778921	1.27370155888775	0.19716358123951397	1.0041139622207265	1.067529017482488	0.23205852014466588	-0.5554011317395762	7.177245806568223	1.2306270075024586	4.33306757784512	1.451637831625627	2.193323890249483	-1.130575956742276	-0.5609062814365088	-0.07515995550437861	-0.7163912434890016	-0.07365813686220221	TRUE	TRUE	TRUE	TRUE	TRUE	TRUE	TRUE	TRUE	TRUE	TRUE	TRUE	TRUE	TRUE	TRUE	TRUE	TRUE	TRUE	TRUE	TRUE	TRUE	TRUE
FBtr0290030	FALSE	0.11610272183715309	-0.004064968562962062	-0.08201606377086648	0.8871436831511766	0.9570923167036447	0.9127365971557401	0.7931475715622182	0.6763924757383581	0.5038238427765065	0.29489625342079046	-0.31432134544040746	0.4833822535305857	0.12316755781591296	0.4459591687688468	-0.18609178049637515	-0.10667802494991988	0.6318584785488558	0.18787870993871586	1.1634122257826054	1.3788497708662681	1.1332958899973808	-0.17694950520045755	0.025765050035664303	-0.04559131063965569	-0.27087512319263607	-0.28359101517049684	0.04899348971795256	FALSE	TRUE	TRUE	TRUE	TRUE	TRUE	FALSE	TRUE	TRUE	TRUE	TRUE	TRUE	FALSE	TRUE	TRUE	FALSE	TRUE	TRUE	FALSE	TRUE	TRUE
FBtr0340063	FALSE	-0.23982680274850637	-0.34608836489978745	-0.41556812250020053	0.8073499335076518	0.8138299371639237	0.7238935084287506	0.5338206212287573	0.3389346387320685	0.09606509243830229	-0.10476594495836142	-0.4034788132367967	0.3562691476436582	0.42448287186431577	0.8766511271921432	0.10069164587864429	-0.03759880636970981	1.1409596523618746	-0.16524043102032168	1.2589279682266072	0.056065678189170375	-0.572107368725367	2.193323890249483	-0.6197858718383689	0.3736922310705438	-0.6855192319200777	-0.530845392600364	0.1637739769430257	FALSE	TRUE	TRUE	TRUE	TRUE	TRUE	TRUE	TRUE	TRUE	TRUE	TRUE	TRUE	FALSE	TRUE	TRUE	TRUE	TRUE	TRUE	FALSE	TRUE	TRUE
FBtr0346730	FALSE	-1.7361201992367483	-1.5293629580227956	-1.360864650322276	-0.7027148217734545	-1.2774503904881869	-1.858724140476338	-2.1056000960809667	-2.161312960160935	-2.1547427092706286	-2.002286107563154	-0.5304564436113849	-1.7971516741608986	0.42448287186431577	-0.7501194118837273	-0.7277285600411213	0.18440729852718452	-0.9960009388553815	-0.34337361620999657	-1.4756523617442623	-0.6935119743278517	-1.095097701400343	-0.6582303841317196	1.3540685603986673	-0.6222355407857622	1.0674184015441535	1.892482797715268	0.16463586975876465	FALSE	FALSE	FALSE	FALSE	FALSE	TRUE	FALSE	FALSE	FALSE	FALSE	FALSE	FALSE	FALSE	FALSE	FALSE	FALSE	FALSE	FALSE	FALSE	FALSE	FALSE
FBtr0073590	FALSE	-0.38830156903979	-0.3603085048766498	-0.2995090933524941	0.5833264355712631	0.3285982715458042	0.0545703738560429	-0.18354210933978574	-0.27285155122318766	-0.3594637485416524	-0.40847433233850367	-0.8897581897377087	0.3562691476436582	0.3003932638807946	-1.797985614694618	-1.1368340830225223	-0.3321628397324883	-0.9122595159062888	-0.17373795045516482	-0.6195482998387637	-0.6935119743278517	0.2692249055778552	-0.6570611884194377	0.9789275353120237	-0.6423364019198144	-0.16331434107712445	0.7839368234324912	0.16325439616758025	FALSE	FALSE	TRUE	FALSE	FALSE	TRUE	TRUE	FALSE	FALSE	TRUE	TRUE	TRUE	FALSE	TRUE	TRUE	TRUE	TRUE	FALSE	FALSE	FALSE	TRUE
FBtr0345952	FALSE	-1.3752350026696432	-1.2528094847384423	-1.123073816381586	-0.09488272854937335	-0.44183042137607703	-0.7479517912083019	-0.9683995873375373	-1.193623673833724	-1.3610379426699988	-1.4324873465478505	0.7299067127223603	0.3562691476436582	0.42448287186431577	0.854821592719369	-1.2331801887425846	2.303340432825141	1.3002421929657901	-0.3261987356591496	1.3473684704895719	1.3788497708662681	-0.18554929674821083	-0.6065576370425778	1.6572998831613248	2.401853977556643	0.8131622395701771	0.6906554352259685	0.06011659345582223	FALSE	TRUE	TRUE	TRUE	TRUE	TRUE	TRUE	TRUE	TRUE	TRUE	TRUE	TRUE	FALSE	TRUE	TRUE	TRUE	TRUE	TRUE	FALSE	TRUE	TRUE
FBtr0331509	FALSE	-0.8699675794779426	-0.8117093991936123	-0.7632081340343292	0.7758591053234347	0.5316357594475092	0.1961138017807218	-0.11864940369991844	-0.4269550752201756	-0.6761638875122945	-0.8432451568784107	-0.2629634533207292	0.3562691476436582	0.42448287186431577	0.8815760438399879	-0.6502527399965182	3.501980934444442	1.667060726409202	-0.29710934373140613	0.8839402386316367	0.23243689054611674	-1.0496202811677364	-0.6374415140279756	0.48882293359722484	2.2833589842982525	1.1094398242884915	0.6378994630408895	-1.044754606169767	FALSE	TRUE	TRUE	TRUE	TRUE	TRUE	TRUE	TRUE	TRUE	TRUE	TRUE	TRUE	TRUE	TRUE	TRUE	TRUE	TRUE	FALSE	FALSE	TRUE	TRUE
FBtr0345814	FALSE	0.4044479313077989	0.39925546799033695	0.46674310001361513	0.3494858445881321	0.3543722411967732	0.37552210514660994	0.37592579616241434	0.47183736790777325	0.5199603470348071	0.45459837885453896	0.26360541257043507	0.7467387183014222	0.42448287186431577	-0.06921315019523488	0.03130331807608535	0.4424948832324905	0.5771249346680862	-0.20129868809304235	0.6539949327479284	-0.5612335650601419	1.1332958899973808	1.2804957256118281	0.86088665751661	0.678612004646772	0.6634978840833005	0.005690749717189207	0.0049962046818983665	FALSE	FALSE	TRUE	TRUE	TRUE	TRUE	TRUE	TRUE	TRUE	TRUE	TRUE	TRUE	FALSE	TRUE	TRUE	TRUE	TRUE	FALSE	FALSE	TRUE	TRUE
FBtr0344291	FALSE	0.23502025537940624	0.12082966858049475	0.05330727076823664	0.6162060951049184	0.8020891090305	0.8902223726892246	0.8824139447902689	0.8277770808875178	0.6609575859225084	0.4300565474080417	0.5160936794038234	-0.13575304146012954	0.42448287186431577	1.4738305123331716	0.35095178237083424	-0.30973147060205714	1.8189002642536503	-0.09159526258501438	0.7601235354634861	2.481169848097183	0.13279264488003542	-0.38081731366639304	-0.5474319263958406	0.3837595427250613	0.5220923448781417	0.4300328045643527	0.16813030517009392	FALSE	TRUE	TRUE	TRUE	TRUE	TRUE	TRUE	TRUE	TRUE	TRUE	TRUE	TRUE	TRUE	FALSE	TRUE	TRUE	TRUE	TRUE	FALSE	TRUE	TRUE
FBtr0085616	FALSE	1.235631216248798	1.053980085596124	0.892027789224074	-1.6501557929111106	-1.2829738622211007	-0.570326906948388	0.17571372462714083	0.7013694233041967	1.0829466173373101	1.2676968787846308	1.715273527726863	0.3562691476436582	0.42448287186431577	0.854821592719369	0.306389312507318	-0.8470009151291029	-0.6909245975515432	-0.3523207398477415	-0.7256769025543214	-0.42895515579243215	-1.2770073823307695	-0.5379458106096444	-0.5990880268117492	-0.0218035243147601	0.29296777270674423	0.19747038308072573	0.16827293518688288	FALSE	FALSE	TRUE	TRUE	FALSE	TRUE	TRUE	FALSE	FALSE	FALSE	TRUE	TRUE	FALSE	TRUE	TRUE	TRUE	TRUE	TRUE	FALSE	FALSE	TRUE
FBtr0080055	FALSE	0.9340977188458948	0.7995196551682939	0.6723596304820296	-2.578212739769741	-1.9461082406488377	-1.0494986127293362	-0.14296717320543417	0.5194164544679953	0.9431300402881002	1.0444709313739504	-0.8897581897377087	-2.943458965166825	0.42448287186431577	-0.15152231635626276	1.8850508543384235	-0.33502751290644794	-0.8194521261997789	-0.2893761514414959	0.8167254569117836	-0.2084911403462492	0.04183780441482221	2.193323890249483	-1.732912571261117	-0.3972196081560374	-0.16649297730505777	-0.07189763256335772	0.1670728054741873	FALSE	TRUE	TRUE	TRUE	TRUE	TRUE	TRUE	TRUE	TRUE	TRUE	FALSE	TRUE	FALSE	TRUE	TRUE	TRUE	TRUE	TRUE	FALSE	TRUE	TRUE
FBtr0072378	FALSE	-0.27544060444191554	-0.3199802221770149	-0.3563647726552249	0.9939692914795177	0.8948870446756005	0.7118313120863679	0.4605090680482176	0.19257420532994426	-0.013679821805211222	-0.17866828461832432	-0.7670913937129237	0.31190566374912293	0.10621517465252628	-0.565657536768795	-0.22688499578251814	-0.8680943864863001	-0.3624999685451197	0.5165843426801882	1.113885544515345	2.040241817204817	1.2697281506952005	2.193323890249483	0.5005913953905811	-0.6251512671468679	0.15140496535814285	-0.49987619308498193	0.16648802240535257	FALSE	FALSE	TRUE	TRUE	TRUE	TRUE	TRUE	TRUE	TRUE	TRUE	TRUE	TRUE	TRUE	TRUE	TRUE	TRUE	TRUE	TRUE	TRUE	TRUE	TRUE
FBtr0070952	FALSE	-1.6706241416740235	-1.472641821671177	-1.333419352891998	-0.33456828208268313	-0.8702854446892708	-1.3621208185171445	-1.659196133456631	-1.8719072039392926	-1.976581772319814	-1.8947682983752123	0.6225854517082888	0.7203708803714051	0.42448287186431577	0.8795839195366286	-0.6532578573063231	0.0035385776431450496	2.2559158886468786	-0.24733815847018195	-0.17027054834290287	-0.2525839434354858	0.22374748534524863	-0.1802859905257498	1.7697805049376245	0.4466729073532873	1.2875831385166439	3.0625444658974015	0.16794488614826827	FALSE	FALSE	TRUE	TRUE	TRUE	TRUE	TRUE	TRUE	TRUE	TRUE	TRUE	FALSE	FALSE	TRUE	TRUE	TRUE	FALSE	FALSE	FALSE	FALSE	TRUE
FBtr0302727	FALSE	-0.9127863621863673	-0.8442786283779352	-0.8050357465665664	-0.4109073878418754	-0.7135007277459114	-0.9539443737112908	-1.0428123832774419	-1.0626647752369138	-1.057240956890654	-1.0025782510132244	0.019859832265459815	0.3562691476436582	-0.4978257469125683	-0.4423800572181341	-0.8508872236154602	-0.9379822487715734	-0.6711657525861451	-0.2722911917312293	-1.4508890211106322	-0.6053263681493785	1.5653313822071435	-0.65212775285298	1.6668637624475984	-0.6532501719818979	0.06596931599863376	0.15650656119086484	0.16827497275855127	FALSE	FALSE	FALSE	FALSE	FALSE	TRUE	FALSE	FALSE	FALSE	FALSE	TRUE	FALSE	FALSE	FALSE	TRUE	FALSE	FALSE	FALSE	FALSE	FALSE	FALSE
FBtr0306054	FALSE	0.29433855633881106	0.1326179593316708	-0.048242020396716434	-1.963736366273572	-1.5124899993966736	-1.0136388620777692	-0.38799341291902356	0.04808875946077088	0.3516606935274105	0.37233241423502145	1.4396475126767725	0.3562691476436582	0.42448287186431577	-1.3937239918346291	2.4469272130341935	-0.3910779998208729	-0.3745126028065778	-0.34724021235495167	-0.6053978194766894	-0.6494191712386151	0.2919636156941586	-0.5337538162265849	-2.0796958279551	-0.6064252144651969	-1.9255664001567363	-1.2675509524916417	0.1677329786947533	FALSE	TRUE	TRUE	TRUE	FALSE	FALSE	FALSE	FALSE	FALSE	FALSE	FALSE	FALSE	FALSE	FALSE	TRUE	TRUE	FALSE	FALSE	FALSE	FALSE	TRUE
FBtr0083679	FALSE	0.07937173647065676	-0.025948299913812246	-0.08793049544435125	0.8325625072915769	0.953322035139666	0.9794863075632417	0.8878471945028568	0.7222101777420721	0.5042860747196392	0.2651890891301752	-0.748496053139272	-0.2163580402719278	-0.3455274635053122	-0.5514415539354008	0.3891024651782767	-0.5092475430573767	-0.8825856239527043	0.5417172176223962	1.1952508065972727	-0.42895515579243215	1.6335475125560535	-0.6122325137924339	-0.2590430147188647	-0.5207183246261123	0.23446027624273202	-0.4910971399584399	0.09620606284676336	FALSE	TRUE	TRUE	TRUE	TRUE	TRUE	TRUE	TRUE	FALSE	TRUE	TRUE	TRUE	FALSE	TRUE	TRUE	TRUE	TRUE	TRUE	TRUE	TRUE	TRUE
FBtr0336688	FALSE	-0.10393995385886858	-0.21996102421914537	-0.31582803996079645	0.6238409856045335	0.7422811685328642	0.7957648927604655	0.720734190629736	0.5116956718463037	0.28249811192660634	0.06611256987481502	-0.8281733076781954	0.04050333364450476	-0.9516547067811415	-1.2441419729018186	-0.07710235165680374	-0.5340572891197183	-0.9582995074158419	-0.062281068555820024	1.2129389070498655	0.8938289368846656	-0.09459445628299762	0.6409456709936249	-0.276333705976819	-0.5977515689917804	-2.3894367568350448	-1.3671145766039112	0.140604749501495	FALSE	TRUE	TRUE	TRUE	TRUE	TRUE	TRUE	TRUE	TRUE	TRUE	TRUE	TRUE	FALSE	TRUE	TRUE	TRUE	TRUE	TRUE	FALSE	TRUE	TRUE
FBtr0078668	FALSE	-0.9648468315893585	-0.9410896011260271	-0.9081672280157299	0.08505310657395806	-0.06955191920390083	-0.258768369260693	-0.38701401139027447	-0.5840806503086963	-0.8349086640119029	-0.9456642934408223	-0.20327770127781186	0.3562691476436582	0.42448287186431577	0.854821592719369	-1.5163146789768196	1.5374348396701436	0.11157197725184252	-0.3273677065866942	-0.5523335181189105	-0.120305534167776	-1.322484802563376	-0.6565478829847774	0.6554490413872007	2.9789747934415134	0.649860780680902	0.310945428038666	0.05043405288752095	FALSE	FALSE	TRUE	TRUE	FALSE	TRUE	TRUE	FALSE	FALSE	FALSE	TRUE	FALSE	FALSE	FALSE	TRUE	TRUE	FALSE	FALSE	FALSE	FALSE	FALSE
FBtr0080832	FALSE	-0.8094049159869642	-0.7667518031645014	-0.7359857480416164	0.8534437553293241	0.6808065781624956	0.407650545046829	0.054783418501965546	-0.26980977454683946	-0.5613828934403191	-0.7506785606246325	0.13445148098220325	0.3562691476436582	0.42448287186431577	0.8723785579474066	-0.33482171179451564	0.7392166647750871	1.5105089247913086	-0.28604908034002297	0.4523505875883688	-0.47304795888166873	-1.4134396430285892	-0.48781297982448363	0.5792550286306177	1.1549769668453502	1.2788999666574439	1.8675269580804377	0.0617935149389266	FALSE	FALSE	TRUE	TRUE	TRUE	TRUE	TRUE	TRUE	TRUE	TRUE	TRUE	TRUE	FALSE	TRUE	TRUE	TRUE	TRUE	FALSE	FALSE	TRUE	TRUE
FBtr0332397	FALSE	-0.47379077765228395	-0.39856196345406203	-0.32414430702767705	-0.14147171614989756	-0.2811255946243749	-0.3757032580691345	-0.4076542821008038	-0.5644690330151321	-0.6092614457980394	-0.5377661563395895	1.8440937774915946	-3.310942548894795	-2.185378047636546	0.854821592719369	0.6311226206271725	-1.002914555522718	-0.8967699273948182	-0.3543439587607994	-1.5251790430115226	-0.7376047774170883	-1.0496202811677364	-0.6518425831670576	-0.4571171093801478	-0.691258833003469	-2.9779859527781203	-1.4555423866819557	0.16828923576023017	FALSE	FALSE	FALSE	FALSE	FALSE	FALSE	FALSE	FALSE	FALSE	FALSE	FALSE	FALSE	FALSE	FALSE	TRUE	FALSE	FALSE	FALSE	FALSE	FALSE	FALSE
FBtr0082790	FALSE	0.32361060293384747	0.1675307564341965	0.04425149481644197	0.3701374858982524	0.511669502501955	0.635893889944064	0.6735419039667185	0.6239918622526962	0.6109357726900227	0.49057412519786914	-0.3111988199287166	0.3562691476436582	0.42448287186431577	-0.8340907404014642	0.3455920177512794	-0.4313259434394209	-0.9423202275456442	-0.3082595279633696	-0.6938383217396541	-0.5612335650601419	-0.25376542709712074	-0.6577170786970593	-0.3030585178433532	-0.6410425623620185	-0.07940730948243782	-0.7536873682420976	0.12427565015082868	FALSE	FALSE	TRUE	FALSE	FALSE	TRUE	FALSE	FALSE	FALSE	FALSE	TRUE	TRUE	TRUE	FALSE	TRUE	TRUE	FALSE	FALSE	TRUE	FALSE	FALSE
FBtr0339506	FALSE	0.2829227521653012	0.1740620440435911	0.10545933048927059	0.6737875773927214	0.8579697749281486	0.9441658101359831	0.92376036587353	0.8352680316637889	0.674091053838472	0.46298560780093173	-0.05177473171471423	0.09319890721383285	0.1554253487225184	0.055386749969976064	0.48278821318905585	0.3133391075812681	0.6112266395351184	0.27213453756250455	1.0325202824334174	-0.2525839434354858	1.1105571798810774	0.2723068180017172	-0.4882524234056365	0.051611237561332825	-0.6560018860472906	-0.6104089317995698	-0.5124817968017589	FALSE	TRUE	TRUE	TRUE	TRUE	TRUE	TRUE	TRUE	TRUE	TRUE	TRUE	TRUE	TRUE	TRUE	TRUE	TRUE	TRUE	TRUE	TRUE	TRUE	TRUE
FBtr0339106	FALSE	0.25827673899215303	0.14785732866721457	0.05735108457434846	0.6540242602767848	0.6666435614363682	0.6518684365872018	0.6172803134190422	0.5584658208866324	0.4911344208420765	0.37192990150414296	-0.7218900864867865	0.3562691476436582	0.19345956609193746	0.6181932552766826	-0.8597989761305986	0.18167348550807527	-0.6370376792331772	-0.1953639126147392	0.049061897269249664	-0.5171407619709053	0.38291845615937176	-0.6570326714508455	0.3323458164176061	-0.5831904798469647	0.08695255084852077	0.008196243829472812	-0.3008127391719521	FALSE	FALSE	TRUE	TRUE	TRUE	TRUE	TRUE	TRUE	FALSE	TRUE	TRUE	TRUE	FALSE	TRUE	TRUE	TRUE	FALSE	TRUE	FALSE	TRUE	TRUE
FBtr0089361	FALSE	1.17771073021453	0.985930573641855	0.8844115469277424	-0.8187417022434192	-0.326897795491585	0.2712885167517938	0.8105419077335795	1.2376507008025515	1.4428485945467306	1.3794311278837987	-0.7798102039801711	0.1110899464523091	0.29337783165862535	1.901870019782952	0.7339442334569954	2.42598459691843	0.2592159225484141	1.8937220161682604	1.3827446713947578	4.46534598711283	0.928647498950651	-0.6236393012293305	-1.341518626190315	-0.39097946167036285	1.01455825348019	-0.3008379582117287	-6.525068492684954	FALSE	TRUE	TRUE	TRUE	TRUE	TRUE	TRUE	TRUE	TRUE	TRUE	TRUE	TRUE	TRUE	TRUE	TRUE	TRUE	TRUE	TRUE	TRUE	TRUE	TRUE
FBtr0078298	FALSE	1.0653254778635568	0.9191193695919123	0.8513108612502639	0.21889035035950458	0.446419282941607	0.7043501604706808	0.9357785506936469	1.1593454259637683	1.2808936560162514	1.2293285158689218	0.6093712409213248	0.3562691476436582	-0.8024891645914622	-0.4005775315716979	-0.18374028968386238	-0.6473076121758786	0.9778460993421182	-0.24603430628176687	0.07382523790287979	0.8056433307061924	0.15553135499633872	0.8409636886996077	-0.24979973225960303	-0.6052779854950248	-0.05480698104941808	0.5398887720195382	0.168234221325183	FALSE	TRUE	TRUE	TRUE	TRUE	TRUE	FALSE	FALSE	FALSE	TRUE	TRUE	TRUE	FALSE	TRUE	TRUE	TRUE	TRUE	TRUE	TRUE	TRUE	TRUE
FBtr0086923	FALSE	-0.16094924130008986	-0.21351807505779663	-0.2813498524856711	0.8326956875018157	0.8545926787980235	0.7363680440099905	0.4945084700625852	0.3037735983092253	0.0941265991323609	-0.06971073387826161	0.2853978282966163	0.3562691476436582	0.319637106830111	0.37464030465891496	0.5228698775816532	0.068424837344083	1.0617676589488354	-0.20489552171625638	0.6009306313901496	-0.29667674652472237	0.5420894269734949	1.0633960437190926	-0.680818294990947	0.2428582210691366	0.6168458891021839	-0.04643007062242174	0.11203188199533154	FALSE	TRUE	TRUE	TRUE	FALSE	TRUE	TRUE	TRUE	FALSE	TRUE	TRUE	TRUE	FALSE	TRUE	TRUE	TRUE	TRUE	TRUE	FALSE	TRUE	TRUE
FBtr0079486	FALSE	0.10690343574181436	0.10735304177130094	0.12731646927782553	0.4279221459117492	0.3685842900515892	0.3000670301765737	0.2741394433740311	0.32631333849106714	0.2824928855412549	0.1841696179711716	0.4689557863292854	-2.8274398903400177	-0.9597383244559967	0.02485764395552372	0.4823388447738713	-1.0864779373779436	0.3260288280145987	-0.3129354116735478	-1.4898028421063367	-0.6494191712386151	-0.18554929674821083	-0.08826173287858606	0.3370881106553745	-0.5529339288413708	0.7766825322210874	1.3036007245727306	0.168293310903567	FALSE	FALSE	FALSE	TRUE	FALSE	FALSE	FALSE	FALSE	FALSE	FALSE	FALSE	FALSE	FALSE	FALSE	FALSE	FALSE	FALSE	FALSE	TRUE	FALSE	FALSE
FBtr0344444	FALSE	0.28614529661953025	0.18390830951034934	0.1475391751798488	0.4786993985904126	0.6678651751783327	0.7675129578306933	0.7759742372607616	0.725471859822157	0.6097332167291418	0.4268845438994171	-0.7390788041988839	-1.2951007894365436	0.35620173475328654	-0.7849013956737804	0.5660675715559462	0.13216676567318358	-0.5451583534513544	-0.1849330951074185	-0.3825277537740182	-0.6053263681493785	-0.9814041508188265	-0.6486486826847264	-0.5802398409329831	-0.6186880696997985	1.3234723167526765	-0.18546694648891873	-0.2646784432043059	FALSE	FALSE	TRUE	TRUE	FALSE	FALSE	TRUE	TRUE	TRUE	FALSE	TRUE	TRUE	TRUE	TRUE	TRUE	TRUE	FALSE	TRUE	TRUE	TRUE	TRUE
FBtr0331970	FALSE	0.05805530765850623	-0.09061786382883569	-0.15233382749439697	0.4032394643766301	0.6544877874542251	0.8405669136054326	0.8730196546832695	0.7948254372104652	0.6082778560860295	0.3231696532926592	-0.7140897372855683	0.7125125695931082	0.42448287186431577	1.5569537539255867	0.57935180979705	1.2039869369111076	0.8153166992815383	-0.06628254596164564	0.4311248670452573	0.4969937090815363	0.7239991079039213	-0.6173940851076296	-0.8776651052723922	-0.044575404229541815	0.05701024292002696	0.4776567183616424	0.10065000665557335	FALSE	FALSE	TRUE	TRUE	TRUE	TRUE	TRUE	TRUE	TRUE	TRUE	TRUE	TRUE	TRUE	TRUE	TRUE	TRUE	TRUE	TRUE	FALSE	TRUE	TRUE
FBtr0077117	FALSE	0.20368085932833171	0.1683943942441774	0.18394539516719136	0.7850811621581478	0.8146932590181953	0.8172734269500803	0.6910691304597718	0.5742313856822328	0.4498424111336799	0.3022628922270822	-0.2684281971855943	0.4924798678008007	0.30503298918266275	0.7323647337195958	-0.6715713801492973	0.12866058509413275	-0.29812514350340025	-0.21523641838299673	-0.8105797847267675	-0.47304795888166873	1.0196023394158642	-0.6549224157750196	-0.11637633050253295	-0.553450855271946	0.24358729681122793	0.02442075279401636	0.14464729169162754	FALSE	FALSE	TRUE	TRUE	FALSE	TRUE	TRUE	TRUE	FALSE	TRUE	TRUE	TRUE	FALSE	TRUE	TRUE	TRUE	FALSE	TRUE	FALSE	TRUE	FALSE
FBtr0088521	FALSE	-0.0682371014415715	-0.15826884308679853	-0.231609420084914	0.8860125258866777	0.9404463940648018	0.8469202989205165	0.681131176867861	0.49970602425661276	0.3033114538657802	0.06488980045974796	1.1324367220108513	0.3562691476436582	0.42448287186431577	0.8748808327736252	-0.019343566011732666	0.4590026123812438	0.6507670358050828	-0.17400771297690587	1.071434103429122	0.23243689054611674	-0.20828800686451412	0.32286740331576164	-0.0022117985442821394	2.005640295107096	0.42567007093786724	0.40529913663986905	-0.3374360523400176	TRUE	TRUE	TRUE	TRUE	TRUE	TRUE	FALSE	FALSE	TRUE	TRUE	TRUE	TRUE	TRUE	TRUE	TRUE	TRUE	TRUE	TRUE	FALSE	TRUE	TRUE
FBtr0334792	FALSE	0.26496797893257074	0.13597163615605065	0.08060410329456588	-0.03421308243045936	0.2796313699786186	0.5468198248059059	0.6907476828599062	0.716848529825744	0.6412570942354459	0.4559953261245416	-0.5368194924428504	0.3562691476436582	0.42448287186431577	0.37088471881143503	0.8767393282627042	0.37089199405818396	-0.8632478572425988	0.011454020720067622	0.6504573126574098	-0.120305534167776	0.8149539483691345	-0.5645806592747982	-1.214859569252973	-0.31858654630871397	0.2076206978308764	0.09214844920605332	0.1189616632396061	FALSE	TRUE	TRUE	TRUE	TRUE	TRUE	FALSE	TRUE	FALSE	TRUE	TRUE	TRUE	TRUE	TRUE	TRUE	TRUE	TRUE	TRUE	FALSE	TRUE	TRUE
FBtr0078740	FALSE	0.5873719354794231	0.46970470358455274	0.3532260188514718	-0.33833595669030897	-0.07635933607578173	0.21512571253536103	0.42581884522005803	0.621509778435101	0.7387525045904978	0.6737661894901384	-0.29471887266953467	0.3562691476436582	0.42448287186431577	0.854821592719369	0.8375372543560244	1.433818230231977	-0.24930362111964754	-0.3263336169200201	0.48065154831251755	-0.16439833725701258	0.7012603977876181	-0.6503882177688532	-0.8816469595290873	1.0760826369023138	-0.5567445403386565	-0.33433587480191895	0.16064019171700564	FALSE	FALSE	TRUE	TRUE	TRUE	TRUE	TRUE	TRUE	FALSE	TRUE	TRUE	TRUE	FALSE	TRUE	TRUE	TRUE	TRUE	TRUE	FALSE	TRUE	TRUE
FBtr0342640	FALSE	-0.4196243946236649	-0.4116344909336313	-0.3988013913749677	0.3325248403508803	0.14508562873665146	-0.07829261250071125	-0.20686773887946328	-0.29359202835099835	-0.3897781600734957	-0.3975975733930627	0.9892488270135495	0.3562691476436582	0.42448287186431577	0.854821592719369	-1.075140440049022	1.5060844235673247	0.04774126624295533	-0.33573034476066677	0.25424386251932785	-0.3848623527031956	-1.095097701400343	-0.5706832905535378	0.22146050597570405	2.6175503449376194	0.5708208272051859	1.3678876096697616	0.11393497393362982	FALSE	FALSE	TRUE	TRUE	FALSE	TRUE	TRUE	TRUE	FALSE	FALSE	TRUE	FALSE	TRUE	TRUE	TRUE	TRUE	FALSE	FALSE	FALSE	TRUE	TRUE
FBtr0100839	FALSE	0.8750341232973131	0.7439241991395682	0.687971578262033	0.41686039616608334	0.6714417592859248	0.9065312126587188	1.0722401218869513	1.189817583321521	1.1948587059912557	1.0565596498519132	-0.6556779027431034	0.6254929471520244	0.24957354051188693	1.0397049943250807	0.5525901491967949	-0.40417221651740015	0.7488186500937147	0.5604207524631092	1.304917029403349	1.6874993924909243	1.1105571798810774	1.0657629521122485	-0.4562575377516282	-0.3846490328581125	-1.0062952087550554	-0.8942274857572813	0.16531438112434638	FALSE	TRUE	TRUE	TRUE	TRUE	TRUE	TRUE	TRUE	TRUE	TRUE	TRUE	TRUE	TRUE	TRUE	TRUE	TRUE	TRUE	TRUE	TRUE	TRUE	TRUE
FBtr0333961	FALSE	-0.5345676816571936	-0.5656604023100507	-0.5736092370847404	1.164484516423059	1.0270898088939302	0.7688732465586703	0.44485882507483193	0.08824398733383643	-0.22012594543467365	-0.43149298987299867	-0.5233656580471835	1.0235707045673512	0.3169285430683046	0.5223113196821022	-0.6380516070156695	-0.6065150730153274	-0.038028084014383026	0.8258670738563048	1.5136366147439457	1.9961490141155804	1.1787733102299873	2.193323890249483	0.14514637884904033	-0.48857567920366085	-0.9165554185607778	-0.49905033041650365	0.1509026367136572	FALSE	TRUE	TRUE	TRUE	TRUE	TRUE	TRUE	TRUE	TRUE	TRUE	TRUE	TRUE	TRUE	TRUE	TRUE	TRUE	TRUE	TRUE	FALSE	TRUE	TRUE
FBtr0086807	FALSE	-0.042944099921635656	-0.08874589835634579	-0.1613817003820292	-0.046767561773879474	0.02696171591467912	0.06775358944468572	0.07837418977274813	0.10862844078154868	0.0859735658926082	0.01745693094078581	-0.4204651367745782	0.3562691476436582	0.42448287186431577	-0.7750863556134726	0.9189234958318359	2.0612692976273843	-0.0332460568235564	-0.32772738994901557	-1.1466536933260336	-0.6053263681493785	0.7922152382528312	-0.6558064418013791	0.0031918707536152616	-0.6346371258848136	-2.513673403615835	-1.3411717301865806	-0.19771365032189392	FALSE	FALSE	TRUE	FALSE	FALSE	FALSE	FALSE	FALSE	FALSE	FALSE	TRUE	TRUE	FALSE	FALSE	FALSE	FALSE	FALSE	FALSE	TRUE	FALSE	FALSE
FBtr0085966	FALSE	-0.8588981845559236	-0.7779972750945732	-0.7603181080704102	0.25192435817093545	-0.06693845571590779	-0.3660296463283142	-0.6205799381580405	-0.8180820889225676	-0.9156199009682926	-0.946445667258198	0.06745815892664915	0.3562691476436582	-0.052399125665272474	0.023935041652092134	-0.1261921225737707	-0.9028930842684816	0.2996424898883798	-0.27840580889069316	-1.040525090610476	-0.47304795888166873	0.8604313686017412	-0.6419186780969575	1.3825729375889266	-0.6320957877623664	1.23795911796206	0.8139335620005265	0.168234221325183	FALSE	FALSE	TRUE	TRUE	FALSE	TRUE	FALSE	FALSE	FALSE	FALSE	TRUE	TRUE	FALSE	FALSE	FALSE	FALSE	TRUE	FALSE	FALSE	FALSE	TRUE
FBtr0345866	TRUE	1.1645163315804516	1.5371780688688714	1.5318899187792339	-1.6806035454380617	-2.0067719421416985	-2.099998908190624	-1.9846630002525127	-1.650525302082621	-0.7397647050434345	0.42109232749693093	-0.8897581897377087	-3.310942548894795	0.42448287186431577	0.854821592719369	-0.26572560167364234	-0.747893936538752	-1.0307841411042082	-0.3449472309201527	-1.2421694357700355	-0.6935119743278517	0.9059087888343478	-0.6582018671631275	1.0984100834976493	-0.691258833003469	1.0099125855852695	-0.33832009525224005	0.1682036577501568	FALSE	TRUE	FALSE	FALSE	FALSE	FALSE	TRUE	TRUE	FALSE	FALSE	FALSE	FALSE	FALSE	FALSE	FALSE	FALSE	FALSE	FALSE	FALSE	TRUE	FALSE
FBtr0088566	FALSE	-0.4206119672561708	-0.45818652161655166	-0.4842871033326758	0.978725313742427	0.9058972008558834	0.7328008246833019	0.47895176779366655	0.21530616080320372	-0.09991465390327911	-0.3159713738380754	-0.2768473027757314	0.3562691476436582	0.42448287186431577	0.8758647011217598	-0.3798344448098115	0.7470610206668367	1.6463856998910598	-0.21276359526703706	0.9865312212566758	-0.42895515579243215	-0.7994944698884	2.193323890249483	0.34900787178367476	0.3896087363861902	1.3827617415339586	1.5537915875142003	0.16788375899821587	FALSE	TRUE	TRUE	TRUE	TRUE	TRUE	TRUE	TRUE	TRUE	TRUE	TRUE	TRUE	FALSE	TRUE	TRUE	TRUE	TRUE	TRUE	FALSE	TRUE	TRUE
FBtr0301234	FALSE	0.32326587437456383	0.15189734010199715	0.03724702110173846	0.14838631608680533	0.4491499080606389	0.7018557813890489	0.8560619258352619	0.8673627534475735	0.7628618800061211	0.5536529567140438	-0.7366671900651653	0.2691040865965127	0.3660542911577081	1.3794498899903045	0.6453849010293843	-0.2978988867841065	-0.7073913178077784	1.0660006786261316	1.658679038455208	2.12842742338329	1.292466860811504	0.7154890268937445	-0.9789371432848665	-0.487400941870198	-1.1186609963504153	-0.9004437699711666	0.11638617265073134	TRUE	TRUE	TRUE	TRUE	TRUE	TRUE	TRUE	TRUE	TRUE	TRUE	TRUE	TRUE	TRUE	TRUE	TRUE	TRUE	TRUE	TRUE	FALSE	TRUE	TRUE
FBtr0344534	FALSE	1.0520605601150488	0.8808294532589274	0.7692166733181335	-1.535008519501759	-0.9751037588147632	-0.22042035296068957	0.504100674314808	1.0114456110923014	1.2561222371886476	1.216044285327621	-0.8897581897377087	-1.3677400814623804	-1.0987363139145228	-1.8763439498308623	1.3124056474601553	-0.9050845162187796	-1.1217028735535288	-0.0793210678457965	-1.2421694357700355	-0.47304795888166873	1.156034600113684	-0.6558634757385636	-1.8445352110653788	-0.6512368273992353	-1.929909647790011	-1.3121534995692572	0.1670157534674717	FALSE	FALSE	TRUE	FALSE	TRUE	TRUE	FALSE	FALSE	FALSE	TRUE	TRUE	TRUE	FALSE	FALSE	TRUE	FALSE	TRUE	TRUE	FALSE	FALSE	FALSE
FBtr0343568	FALSE	-0.7751563120781942	-0.7277773644674314	-0.6839706956843417	0.7671767615190513	0.4893961800884429	0.09887991260146685	-0.24278323349878747	-0.508421106373319	-0.6964226506183325	-0.7756911553763898	-0.6301554724426024	0.037838802591751465	0.42448287186431577	0.1968515933953001	-0.5211058763958376	1.802584161534391	-0.059199708096905376	-0.16546523312177255	0.6681454131100028	-0.5171407619709053	-0.8904493103536133	2.193323890249483	0.8390936018245393	0.05175336473970338	0.6848410535213321	1.254043171846021	0.09757938615127411	FALSE	TRUE	TRUE	TRUE	FALSE	TRUE	TRUE	TRUE	TRUE	TRUE	TRUE	TRUE	FALSE	TRUE	TRUE	TRUE	TRUE	TRUE	FALSE	TRUE	TRUE
FBtr0345874	FALSE	-0.18920698583932338	-0.2030669296391468	-0.23184885338565608	-0.35029477671252734	-0.27886572172893764	-0.15573266788493528	-0.032727615289982	-0.011874187914779271	-0.09275831643154178	-0.16023128411650353	0.17131362037786405	-3.310942548894795	0.42448287186431577	0.854821592719369	-0.08108620862261762	-0.383957797945211	-0.2892396525497201	-0.3495781542100408	-0.6584621208344682	-0.6053263681493785	-1.322484802563376	-0.6300556191625849	-0.4958108951614822	-0.691258833003469	-1.8147799558810986	-1.3014512884092324	0.16738251636778614	FALSE	TRUE	TRUE	TRUE	FALSE	TRUE	TRUE	TRUE	FALSE	FALSE	TRUE	TRUE	FALSE	FALSE	TRUE	FALSE	FALSE	FALSE	FALSE	FALSE	FALSE
FBtr0309275	TRUE	2.196934179747008	2.42316627162259	2.4439445536747044	0.03893059833537886	-0.08065714982352763	-0.1890324595157459	-0.19007530717474158	0.14703771527104562	0.8644976481258255	1.646753910703574	-0.8897581897377087	0.3562691476436582	-0.914376383104698	-0.7458992874843573	0.010618637278117597	-0.7338364050564673	-0.9346703355238801	-0.24549478123828475	-0.6124730596577266	-0.6053263681493785	0.5875668472061015	-0.6541809745916214	0.6535781288320276	-0.6618925967054854	0.5696253229037099	0.880312494993797	0.16828516061689336	FALSE	FALSE	TRUE	TRUE	TRUE	TRUE	TRUE	TRUE	FALSE	TRUE	TRUE	TRUE	FALSE	TRUE	TRUE	TRUE	TRUE	TRUE	TRUE	TRUE	FALSE
FBtr0113085	FALSE	-0.33084837498388314	-0.42308329014510804	-0.4914450532890823	0.589010673474049	0.6460303640245829	0.6276852331027367	0.5072816595998701	0.2684695409298033	0.007942606368996243	-0.19066248738796568	0.27549018973707634	0.3562691476436582	0.04547262891543762	0.05882913716686295	0.9082502286862023	-0.9221473197752061	-0.675096162453677	-0.29926744390533455	-1.496878082287374	-0.7376047774170883	0.6557829775550114	-0.23432564600804773	-0.2841074265755617	-0.6148706870619833	0.03723556840370543	-0.46037437895101335	0.16822607103850937	FALSE	FALSE	TRUE	FALSE	FALSE	TRUE	FALSE	FALSE	FALSE	FALSE	TRUE	FALSE	FALSE	FALSE	FALSE	FALSE	FALSE	FALSE	TRUE	FALSE	FALSE
FBtr0073097	FALSE	-0.02771575656875817	-0.16292922987930197	-0.2985278867702009	-0.3575999063487294	0.010561572457996138	0.3350873947149295	0.44827284333177286	0.4675696042979634	0.3896688036848431	0.20021239052085926	0.4705671003045955	0.3562691476436582	0.37178114422744174	0.8873548116422544	-0.5057176913002388	1.6007555258962654	0.11009186989121779	-0.28973583480381737	1.4039703919378694	2.701633863543366	0.20100877522894534	0.5980561502308934	-1.1469116031385367	2.248608661836368	-0.02126624481361391	0.4164878020853162	-4.601464320400762	FALSE	TRUE	TRUE	TRUE	TRUE	TRUE	TRUE	TRUE	TRUE	TRUE	TRUE	TRUE	TRUE	TRUE	TRUE	TRUE	TRUE	TRUE	FALSE	TRUE	TRUE
FBtr0085363	FALSE	0.9230601932309546	0.960517477250998	1.0674837480415924	-0.03869836338552038	0.0462974769142036	0.22562604481832055	0.39944071582283547	0.5659486368527592	0.7626886082302553	0.8924266355251859	0.4801786440611162	0.3562691476436582	0.23643053003749062	-0.7208414426784517	0.3861077184707569	-0.33320020407312806	0.13112089222949427	-0.3136098179779005	0.4629634478599246	-0.6935119743278517	-0.8222331800047034	-0.6251792175333116	0.6639235176462054	-0.5080752323147556	-0.29730847424015977	-0.41289922301301807	0.1676168371096537	FALSE	FALSE	TRUE	TRUE	TRUE	TRUE	TRUE	TRUE	FALSE	TRUE	TRUE	FALSE	FALSE	TRUE	TRUE	TRUE	FALSE	FALSE	FALSE	TRUE	TRUE
FBtr0082862	FALSE	0.48870148250905443	0.28272030408971655	0.14225459404534524	0.12442156890656407	0.47281702468225056	0.7851531140547172	0.9885771203821327	1.0538474973499392	0.9715337896646822	0.7799575710809138	-0.6101247738315267	0.23900623383536207	-0.9048030418698548	-1.2685431679043702	0.5835132179422453	-0.6656440009372113	-0.843188389982144	-0.27525857947038085	-1.0546755709725502	-0.42895515579243215	-0.0036396158177844	-0.6578596635400206	-0.6271799665407474	-0.630504706819892	-0.07909553024849235	-0.6831184671593787	0.12899874127821134	FALSE	FALSE	TRUE	TRUE	FALSE	FALSE	TRUE	TRUE	FALSE	FALSE	TRUE	TRUE	TRUE	FALSE	TRUE	TRUE	FALSE	FALSE	TRUE	TRUE	FALSE
FBtr0085926	FALSE	-2.1343943129673546	-1.8744963463375544	-1.7335631459766752	-0.13073626516755613	-0.7600495539509868	-1.4117419692890307	-1.8293204313504352	-2.2851459406743095	-2.557379854409374	-2.424962303416254	-0.8897581897377087	-3.310942548894795	-6.054336245386618	-2.8152183268975013	-0.10454505484275221	-1.2567655939539206	-1.2658207245309614	-0.35420907749992886	-1.5357919032830785	-0.7816975805063249	-1.2997460924470727	-0.6583444520060886	1.024431663726573	-0.691258833003469	2.185338664655426	3.400369019879553	0.1683034987619091	FALSE	FALSE	FALSE	FALSE	FALSE	FALSE	FALSE	FALSE	FALSE	FALSE	FALSE	FALSE	FALSE	FALSE	FALSE	FALSE	FALSE	FALSE	FALSE	FALSE	FALSE
FBtr0345904	TRUE	0.5570920180705772	0.9528146765308395	1.1905705641342783	-2.7447616538323754	-2.5141181104149637	-2.1264047949307514	-1.663236792511047	-1.3129882211941832	-0.7718693885407877	-0.1348068534985698	-0.8897581897377087	0.3562691476436582	0.42448287186431577	-0.6241497181710118	-0.004781603347281196	-0.6238184567227826	-1.0156305336998308	-0.36374068660144604	-1.2103308549553682	-0.6935119743278517	-1.322484802563376	-0.6579737314143895	-1.006209522200846	-0.598466161513667	1.85151768457465	-0.2003247166718679	0.16828719818856178	FALSE	FALSE	FALSE	FALSE	TRUE	TRUE	FALSE	FALSE	FALSE	TRUE	FALSE	FALSE	TRUE	FALSE	FALSE	FALSE	FALSE	FALSE	FALSE	FALSE	FALSE
FBtr0346641	FALSE	-0.5353462156001678	-0.5046338239021372	-0.5271882897136899	0.6493444966874697	0.4642759370386865	0.1705329364545168	-0.045417291413392	-0.3033134017474621	-0.48200452496157314	-0.5302610417493617	0.42584481934672613	0.3562691476436582	0.42448287186431577	-1.4081004489382751	0.01707133055301265	0.679783232158571	-1.003579565309228	-0.3102377864561373	-1.2244813353174424	-0.6494191712386151	0.5875668472061015	-0.6582018671631275	-0.3293505565272058	-0.6649334939650935	-1.9989355072863195	-1.1983648610845874	0.09315378048747983	FALSE	FALSE	FALSE	FALSE	FALSE	FALSE	FALSE	FALSE	FALSE	FALSE	TRUE	FALSE	FALSE	FALSE	TRUE	FALSE	FALSE	TRUE	TRUE	FALSE	FALSE
FBtr0305678	FALSE	-0.05328474823990781	-0.16399547117702976	-0.2352097320591183	0.12200641686485968	0.3035912447325607	0.41684972277263865	0.43705993681509453	0.37167756687781006	0.26853431820366186	0.09297634731976641	0.08394251091930338	0.3562691476436582	-0.34333375697962915	0.1737720326157961	1.2868932735147633	-0.9060401843086437	-0.3695707113822615	-0.2803840673834609	-1.323534697851963	-0.5612335650601419	-0.7994944698884	-0.5678030767257214	-0.9547713406546663	-0.6024544721018503	-1.1750139741177785	-0.9330629834110101	0.16819958260681997	FALSE	FALSE	FALSE	TRUE	FALSE	TRUE	FALSE	FALSE	FALSE	FALSE	TRUE	FALSE	FALSE	FALSE	FALSE	TRUE	FALSE	FALSE	TRUE	FALSE	FALSE
FBtr0344848	FALSE	-0.7403586604249147	-0.6529728978560564	-0.574755969146758	-0.99855460764027	-1.176046628511732	-1.228050348310349	-1.1327443449828491	-1.0570654313551704	-0.983554420162464	-0.8591437222271746	1.3811731568425434	0.3562691476436582	0.38377092444767014	-0.897037017310536	-0.10553941366698653	-0.4573392869426588	-0.08245073693529237	-0.29674966036908473	-0.08536766617045673	-0.5171407619709053	-1.1633138317492528	-0.6015101336017511	0.712063242029637	-0.6618242951004017	-1.1780971075108044	-1.0799438774232446	0.16827293518688288	FALSE	TRUE	TRUE	TRUE	FALSE	TRUE	TRUE	TRUE	FALSE	TRUE	TRUE	TRUE	TRUE	TRUE	FALSE	TRUE	TRUE	TRUE	TRUE	TRUE	TRUE
FBtr0302190	FALSE	-0.781958665031248	-0.7643362668669641	-0.7402465202040511	0.920711103433203	0.7619787684509198	0.4495208694126368	0.0869479962265944	-0.2514850620229355	-0.5435559180662856	-0.7212527623940208	-0.48839137766263485	0.3562691476436582	0.42448287186431577	0.33683297094875114	-1.6893523548928253	0.5583888777946262	-0.6411899070877679	-0.2280501381656967	0.8768649984505996	0.14425128436764356	-1.481655773377499	0.12966494110332452	0.9370167277896214	1.555972306636674	1.0254651456112658	1.3867787022089064	0.14951912555080438	FALSE	TRUE	TRUE	TRUE	TRUE	TRUE	TRUE	TRUE	TRUE	TRUE	TRUE	TRUE	FALSE	TRUE	TRUE	TRUE	TRUE	TRUE	FALSE	TRUE	TRUE
FBtr0332318	FALSE	-0.09251127676193874	-0.1543819536898411	-0.17755822534497956	0.7220614676435466	0.7857765557727385	0.7533004257813202	0.6626642700523929	0.4467501626470836	0.24998432834555084	0.051035240494635155	-0.31813738219833804	0.5815407232881639	0.42448287186431577	-0.18165450601995262	0.5349288806629896	0.08646829879398041	-0.9790887052172417	-0.2615456512818774	-0.27993677114897914	-0.6053263681493785	0.2919636156941586	-0.6572322902309912	-0.01988089253471202	-0.15134883069310415	0.22620868017397663	-0.39850117301058274	0.15087818585363624	FALSE	FALSE	TRUE	TRUE	FALSE	TRUE	TRUE	FALSE	FALSE	TRUE	TRUE	TRUE	FALSE	TRUE	TRUE	TRUE	FALSE	TRUE	FALSE	FALSE	TRUE
FBtr0306031	FALSE	-0.4455474140266045	-0.4305161673506601	-0.39542087596236114	1.0181516487582267	0.905429673868904	0.670387883182562	0.38007526624409715	0.05729208918455485	-0.2217968324190599	-0.3957221779387654	-0.8897581897377087	0.5186742370617896	0.0485125113119705	-0.21110623947536686	-0.8014061531070494	-0.5996314045045423	-0.9924970931535901	-0.1633520933681343	-1.2103308549553682	-0.6494191712386151	-0.07185574616669431	-0.6578596635400206	-0.028982106933921663	-0.6562165540767582	0.983488738860737	1.2090131187180564	0.04396068769697104	FALSE	FALSE	FALSE	FALSE	FALSE	TRUE	FALSE	FALSE	FALSE	FALSE	FALSE	TRUE	FALSE	TRUE	TRUE	FALSE	FALSE	FALSE	FALSE	FALSE	FALSE
FBtr0077986	FALSE	-1.1081005378811914	-1.0596434245955149	-1.0346594787599313	0.6789245247361106	0.3932371473386805	0.11007682576872396	-0.19872015395533119	-0.56689683956248	-0.8971474597826936	-1.0933491122344323	-0.8897581897377087	-1.3214366781356948	0.09129665103242869	-0.577265498469805	-1.776417409447671	0.4776166178847283	-0.8139493217014185	-0.2933326684270314	-1.461501881382188	-0.42895515579243215	-0.7312783395394902	-0.6578881805086128	0.6776780108850834	-0.48501161661784353	-1.6660025009554318	-1.237247986834877	0.15932188284754206	FALSE	FALSE	FALSE	FALSE	FALSE	TRUE	FALSE	FALSE	FALSE	FALSE	TRUE	FALSE	FALSE	FALSE	FALSE	FALSE	FALSE	FALSE	TRUE	FALSE	FALSE
FBtr0079607	FALSE	-0.042367829468186895	-0.16363678221936637	-0.24510566596340497	-0.41731616059275806	-0.23307370075749154	0.0468320326463472	0.20802369902949594	0.25289088404343546	0.2339913923008045	0.10631976301187057	-0.17610205371399507	0.4872409939486025	-1.1732493918705742	-1.1440957807055212	0.7448554313451616	-0.931404619495691	-0.3976975522697426	-0.23852591609330756	-0.7433650030069143	-0.6494191712386151	0.15553135499633872	0.05517861914038938	-0.6501658701291175	-0.6523504792649241	-1.6327870498862205	-1.2624816878769776	0.16827293518688288	FALSE	FALSE	TRUE	FALSE	TRUE	TRUE	TRUE	TRUE	FALSE	TRUE	FALSE	TRUE	FALSE	TRUE	TRUE	FALSE	FALSE	TRUE	FALSE	TRUE	TRUE
FBtr0331564	FALSE	-1.6034071490609598	-1.4302879492481233	-1.3075955389653908	-0.6926890363098602	-1.2258417933387484	-1.6433234054482548	-1.9061196013664357	-1.9685002111911798	-1.9490450973551892	-1.8277425412018846	1.333481569135094	0.3562691476436582	0.42448287186431577	0.8871507621941197	-0.27273241877263005	0.14828659794875265	2.7853229931319805	-0.2946365206154465	0.21886766161414195	-0.29667674652472237	-0.572107368725367	2.193323890249483	1.601168756614911	0.5939847339378288	0.8863757556223095	1.9969732352447152	0.16152857296443396	FALSE	FALSE	TRUE	TRUE	TRUE	TRUE	TRUE	TRUE	TRUE	TRUE	TRUE	TRUE	TRUE	TRUE	TRUE	TRUE	FALSE	TRUE	FALSE	TRUE	TRUE
FBtr0481634	FALSE	0.6674681380235156	0.5099735295683829	0.4127035325698956	0.3285724395441064	0.5901371909671593	0.8273085707864607	0.9974022585640719	1.0628517044057615	1.0257677355645376	0.8617058053293731	-0.7199421289746599	-0.37973418129001163	0.2740947276433775	-0.7467335702001786	0.30469468337166056	-1.0360468550339947	-0.9371750681844319	0.2634122160262105	-0.12428148716616122	-0.6053263681493785	1.4743765417419303	2.193323890249483	-0.42828606014378134	-0.6295716465967278	0.27616349714178	-0.3513015193398771	0.168234221325183	FALSE	TRUE	TRUE	TRUE	TRUE	TRUE	TRUE	TRUE	FALSE	TRUE	TRUE	TRUE	TRUE	TRUE	TRUE	TRUE	TRUE	TRUE	TRUE	TRUE	FALSE
FBtr0335037	FALSE	-0.6917518630921518	-0.664666456974105	-0.6607253146312215	0.7428142862116189	0.48751696421884155	0.1615486328053953	-0.11554478367436029	-0.3384564521021863	-0.5416867552092872	-0.6661574012717777	-0.2765451529670245	0.3562691476436582	-1.3936989285699772	-1.9427913819599953	-0.26532830078234276	-0.9382794661874663	-0.9002948983485566	-0.21285351610761744	0.01722331645458236	-0.6935119743278517	-1.1633138317492528	-0.6571182223566222	0.5031664660123765	-0.6435052018923815	-1.316656813301899	-1.002450704212164	0.16796118672161559	FALSE	FALSE	TRUE	TRUE	TRUE	TRUE	TRUE	TRUE	FALSE	TRUE	FALSE	FALSE	FALSE	TRUE	TRUE	TRUE	FALSE	TRUE	FALSE	TRUE	TRUE
FBtr0344670	TRUE	1.9276950118898601	2.2025610713294568	2.1954991312899446	-0.6573734880357996	-0.8836127666995526	-1.0124984383514297	-0.8644731971718603	-0.5262471848247935	0.35001361201581477	1.2901696477923563	-0.8897581897377087	0.3562691476436582	0.42448287186431577	0.854821592719369	0.23244185931510647	-1.0177493152858148	-0.982076022222227	-0.34557667680421517	-0.9520845883475111	-0.6935119743278517	-0.04911703605039101	-0.6559205096757481	-0.14164076383479915	-0.61021771908448	-0.32143474913981446	-0.8014039666778026	0.1682770103302197	FALSE	FALSE	FALSE	TRUE	TRUE	TRUE	TRUE	TRUE	FALSE	TRUE	FALSE	FALSE	FALSE	TRUE	FALSE	TRUE	FALSE	FALSE	FALSE	FALSE	FALSE
FBtr0082457	FALSE	0.4490852058868957	0.37567216834374156	0.31623672082073234	0.44264720416709424	0.5374716966178826	0.6646133102084335	0.7822436505809892	0.7835819384416753	0.7031552661502531	0.5697707744184713	0.27030362424979987	0.3562691476436582	0.42448287186431577	0.8862558392366652	0.520887575705269	1.9718125524797698	1.467766745613101	-0.2891963097603352	1.25185272804557	0.10015848127840696	-0.344720267562334	-0.5765863030521319	0.29020863215384285	0.3556820604575587	-0.3988089849654058	-0.593674494961629	-0.006514037672969883	FALSE	FALSE	TRUE	TRUE	TRUE	TRUE	TRUE	TRUE	TRUE	TRUE	TRUE	TRUE	FALSE	TRUE	TRUE	TRUE	TRUE	TRUE	FALSE	TRUE	TRUE
FBtr0086585	FALSE	0.3071032348283715	0.1734038149529378	0.10325414699039236	0.5963236185624304	0.7520798281232212	0.8488222144518296	0.839041915023096	0.7920693985544733	0.6891483931522838	0.49102871083578337	-0.5195490691754072	0.19674000191066054	0.41511845072676307	0.7519482627125507	0.6678716709650592	-0.6053331228965954	0.503118515162126	0.2090101074750983	0.5620168103944451	0.9379217399739023	0.4511345865082817	0.727466153702486	-0.46357169671149606	-0.5111979459298841	0.25337866733056996	-0.19274361102462495	0.1681730941751306	FALSE	TRUE	TRUE	TRUE	TRUE	TRUE	TRUE	TRUE	TRUE	TRUE	TRUE	TRUE	FALSE	TRUE	TRUE	TRUE	TRUE	TRUE	FALSE	TRUE	TRUE
FBtr0346414	TRUE	3.1615337702124275	3.402951271570135	3.565486323143741	-1.816716970891132	-1.2241451914360426	-0.46769309286990096	0.2817568503747033	0.9970377597876535	1.8997888634644002	2.6952391167796743	-0.8897581897377087	0.3562691476436582	0.42448287186431577	-1.6009335139872283	1.303180138506173	-0.816719930411346	-0.9541485871728952	-0.3363597906447292	-1.3695237590287046	-0.7376047774170883	-0.20828800686451412	-0.6582303841317196	-1.204879790534337	-0.6596207889573851	-0.7512590344637585	-1.0862233517458808	0.1678287445631687	FALSE	FALSE	FALSE	FALSE	FALSE	TRUE	FALSE	FALSE	FALSE	FALSE	FALSE	TRUE	FALSE	FALSE	FALSE	FALSE	FALSE	FALSE	TRUE	FALSE	FALSE
FBtr0343018	FALSE	0.6329831444788728	0.4760014503747719	0.393234349068634	0.28857002993677033	0.6033455673880216	0.8870814960205309	1.0614022213089083	1.0935403156892867	1.0175039604429013	0.8424797575807674	-0.7501350395424754	-0.25821120271843434	-0.09280251787257981	-1.449641557106059	0.5301736825165897	-0.9898507640690881	-0.30515970307335716	0.4058468275054862	0.15872812007532594	-0.6494191712386151	0.8149539483691345	0.04941819148475657	-0.7730160662681559	-0.6420629252408333	-0.6996012101127685	-0.28515856389717503	0.1590264349556221	FALSE	TRUE	TRUE	TRUE	TRUE	TRUE	TRUE	TRUE	FALSE	TRUE	TRUE	TRUE	TRUE	TRUE	TRUE	TRUE	TRUE	TRUE	TRUE	TRUE	TRUE
FBtr0084702	FALSE	0.7255637134274966	0.5690767653285695	0.45687989792324835	0.2532531426478213	0.5149852333361143	0.7594185597330501	0.9333087653275749	1.0099447713546181	0.9846432338512932	0.8841851880399793	-0.31227321058760055	-0.5340268539482839	-0.7559386793023251	-1.3265190446111463	0.41031464128086165	-0.8126361959859506	-0.6802567734608249	-0.2015684506147834	-1.3907494795718163	-0.5612335650601419	0.22374748534524863	-0.38999977755309484	-0.7294369770445641	-0.6054231400934612	-0.19898387737366427	-0.518259803591838	0.16823829646851984	FALSE	FALSE	TRUE	TRUE	FALSE	FALSE	FALSE	FALSE	FALSE	FALSE	TRUE	FALSE	TRUE	FALSE	FALSE	FALSE	FALSE	FALSE	TRUE	FALSE	FALSE
FBtr0346590	TRUE	2.980136702104293	3.135092127744276	3.260036756351308	-0.13982741250747174	0.3180128686363872	0.8167196221378349	1.2213111627923248	1.61532927890289	2.177047801354306	2.6944238060598895	-0.8897581897377087	0.5239131109139871	-0.367039228247148	-0.6633122878890911	0.6835401250864053	-0.7924405321212901	-0.465769220359205	0.02984283261874936	-0.34361393277831376	-0.42895515579243215	0.6557829775550114	0.595518140026184	-0.9639262929828584	-0.6271922916340995	-0.018229701394503143	-0.7618496386326995	0.16535513255771464	FALSE	FALSE	TRUE	TRUE	TRUE	TRUE	TRUE	TRUE	TRUE	TRUE	TRUE	TRUE	TRUE	TRUE	TRUE	TRUE	TRUE	TRUE	TRUE	TRUE	TRUE
FBtr0346106	TRUE	1.425390383366234	1.807775251639518	1.868649655781788	-0.8498167277372296	-1.5045699934134893	-2.00647235804528	-2.1253741212316224	-1.6593159150310015	-0.6698553400984918	0.583071020936516	-0.8897581897377087	-2.2517236365450963	-0.6520820958273179	-1.4971678568698834	-0.23214079300971358	-0.777292339962715	-1.0948585657052325	-0.30488749644160645	-1.2492446759510727	-0.6935119743278517	1.0878184697647741	-0.6581163162573507	1.3056762187422188	-0.5561819902164137	0.44130331889072694	0.6588750007386079	0.16786949599653697	FALSE	FALSE	TRUE	TRUE	FALSE	FALSE	FALSE	FALSE	FALSE	FALSE	TRUE	FALSE	FALSE	FALSE	FALSE	TRUE	TRUE	FALSE	FALSE	TRUE	FALSE
FBtr0339595	FALSE	-1.236358365416738	-1.1146229401645753	-1.0325239364394136	-0.9148815457984949	-1.277281431922056	-1.5170104350271012	-1.5801451554285304	-1.5793648923336019	-1.5241897753842955	-1.4015254920241818	1.1999564597193817	0.3562691476436582	0.42448287186431577	0.5249725746027639	-0.6736375115298785	-0.5733441528344677	1.326879415670846	-0.2882071805139514	-0.5947849592051336	-0.47304795888166873	-0.6175847889579736	-0.5239724959994461	1.8203366732795678	1.045980250579394	0.3342834935880686	-0.18271803656194155	0.1680182387283312	FALSE	FALSE	TRUE	TRUE	FALSE	TRUE	TRUE	TRUE	FALSE	TRUE	TRUE	FALSE	FALSE	TRUE	TRUE	FALSE	FALSE	FALSE	FALSE	FALSE	FALSE
FBtr0076915	FALSE	-0.009713974089894738	-0.13421729423476703	-0.2624217386370117	0.17808526965355076	0.44978720123857585	0.6198098509054136	0.6738827216308588	0.5989598006287311	0.4048577774421921	0.13042334872656894	0.29434713638255117	-2.59659494273505	0.42448287186431577	-1.0468907800915168	0.1670846524578101	-0.7811391484509176	0.10753113261567478	-0.3007960981952005	-0.333001072506758	-0.6053263681493785	-1.0723589912840397	0.78387271757794	-0.5689860034542885	-0.6093863360292439	-0.1363347303514517	-0.33113295858213176	0.16775539198310582	FALSE	FALSE	TRUE	TRUE	FALSE	TRUE	FALSE	FALSE	FALSE	FALSE	TRUE	TRUE	FALSE	TRUE	TRUE	TRUE	FALSE	FALSE	TRUE	FALSE	TRUE
FBtr0331728	FALSE	0.14031697104009405	0.09577802491613795	0.0876866151919826	0.6328322500969391	0.5545841420331926	0.43883311027374505	0.3464165496303599	0.29090991972395364	0.27050760858845013	0.20965655575987227	-0.3178489276276706	0.3562691476436582	0.3782271244751485	0.4560312141522968	-0.43280021360561444	-0.5654118310372223	0.4028602264273172	-0.19968011296259602	1.743581920627654	-0.0762127310785394	0.04183780441482221	2.193323890249483	0.8782239139527576	-0.03214503597756611	-0.22008487412090363	-0.11605719398121889	0.16795507400661036	FALSE	TRUE	TRUE	TRUE	TRUE	TRUE	TRUE	TRUE	TRUE	TRUE	TRUE	TRUE	TRUE	TRUE	TRUE	TRUE	TRUE	TRUE	FALSE	TRUE	TRUE
FBtr0473514	FALSE	0.374512407951376	0.2539464519926212	0.19108462719313732	0.6280888400618168	0.7877347099733445	0.8835998238455061	0.8853667307765507	0.8384919629152567	0.7323579570771145	0.5578986045654305	-0.5363982678325758	0.9687632027947567	0.17552784288351347	0.9082846127169707	0.4608725193151261	-0.41022168316109625	0.15791968090567604	1.8205264519358548	0.5054148889461477	2.172520226472527	0.9513862090669544	1.0424645887723871	-0.4302087647960353	-0.5293739053518736	0.5817317553334431	-0.25518508227002956	-0.22625187910969438	FALSE	TRUE	TRUE	TRUE	TRUE	TRUE	TRUE	TRUE	TRUE	TRUE	TRUE	TRUE	TRUE	TRUE	TRUE	TRUE	TRUE	TRUE	TRUE	TRUE	TRUE
FBtr0306647	FALSE	-0.09493448932224396	-0.20122814240423376	-0.2373183739729037	0.7346944702145518	0.8230920920420101	0.8081507799978263	0.640635371614411	0.4755526507849259	0.263356478980524	0.06692005340151463	-0.8897581897377087	0.3562691476436582	0.42448287186431577	0.6213554413157728	0.30920349807555064	1.5835532324175743	-0.628047134761871	-0.22314945235406758	-0.8884074267181765	-0.5171407619709053	-1.4361783531448926	-0.65543572120968	-0.5577346981591146	-0.6116748109554128	1.4588112214129565	1.9059531391213689	0.16676716972392525	FALSE	FALSE	TRUE	TRUE	FALSE	TRUE	FALSE	FALSE	TRUE	FALSE	FALSE	FALSE	FALSE	TRUE	TRUE	FALSE	FALSE	FALSE	FALSE	FALSE	TRUE
FBtr0075167	FALSE	0.7018910146580258	0.49408062569530653	0.3395274130365305	-0.3172118681446667	0.07915228785290278	0.5031070972341453	0.8660985159573126	1.0547825788715224	1.056564066695815	0.9132226789633776	0.15663730560557876	-1.5140829844022452	-0.2800381641256643	-1.4467152492145259	0.6102448223907582	-0.6388513115498544	-1.0688945438308957	-0.15296623628110378	-0.37545251359298104	-0.6494191712386151	1.0196023394158642	-0.6570326714508455	-1.250772587154284	-0.5456000012674592	-0.07300231616701341	-0.05000971475267102	0.13562492434389226	FALSE	FALSE	TRUE	TRUE	FALSE	FALSE	TRUE	TRUE	FALSE	FALSE	TRUE	FALSE	FALSE	TRUE	TRUE	TRUE	TRUE	FALSE	TRUE	FALSE	TRUE
FBtr0303830	FALSE	-0.10029981439623879	-0.23629631944108342	-0.3540318828889994	-0.48250348700300016	-0.26618189157791466	-0.07352557245373738	0.14267806812392694	0.24752631844779294	0.15674527843453334	0.06171612531522072	-0.8897581897377087	0.3562691476436582	0.42448287186431577	-1.77115524631684	-0.4229028593043789	-0.7669047014559652	-1.1305529060297788	-0.3519160960651299	-1.5004157023778926	-0.7376047774170883	-1.1405751216329496	-0.6582303841317196	-0.6719137433274278	-0.6399002394896836	-0.9578911832850046	-1.2152801503943846	0.16661638942046264	FALSE	FALSE	FALSE	FALSE	FALSE	FALSE	FALSE	FALSE	FALSE	FALSE	FALSE	FALSE	FALSE	FALSE	FALSE	FALSE	FALSE	FALSE	FALSE	FALSE	FALSE
FBtr0086306	FALSE	0.7159776475464922	0.5508674708646736	0.4576689212271658	-0.8256580152139735	-0.44740480505000096	0.04329152454727561	0.5015316564639817	0.7172087258303471	0.8828680662158461	0.8398683703098603	1.6784732969993008	0.3562691476436582	0.42448287186431577	-0.6899269841757649	-0.25802702576732356	1.4609652809289633	-0.48009829688006167	-0.3400915055288138	0.3073081638771067	-0.6935119743278517	0.15553135499633872	-0.6558064418013791	-0.5812257500633903	1.8112342270527981	-0.332992010542784	-0.2616504175696324	0.05626354543085217	FALSE	FALSE	TRUE	TRUE	FALSE	TRUE	TRUE	TRUE	TRUE	FALSE	TRUE	TRUE	FALSE	TRUE	TRUE	TRUE	FALSE	FALSE	FALSE	TRUE	TRUE
FBtr0344973	FALSE	-0.05285801587181752	-0.05327795842819367	-0.04055423156033275	-0.39925048059029233	-0.44616633632260877	-0.5017355612784132	-0.5865421605846688	-0.34415649417016914	-0.15612357082401068	-0.07015479780213603	0.05402226935890203	0.3562691476436582	-0.7277836985254476	-1.5821353139550667	0.4660857111733474	-0.8897416257654504	0.2614528891053537	-0.27674227333995666	-1.4650395014727067	-0.6935119743278517	-1.5043944834938026	0.054494211894175575	1.1687251382767874	-0.6401723456882041	-0.8255530963136025	0.3627174643038812	0.16826682247187763	FALSE	FALSE	FALSE	FALSE	FALSE	TRUE	FALSE	FALSE	FALSE	FALSE	TRUE	FALSE	FALSE	FALSE	FALSE	FALSE	FALSE	FALSE	FALSE	FALSE	FALSE
FBtr0347015	TRUE	2.3606735471445415	2.5573447080764176	2.71293445032528	-0.7877139931074111	-0.31750753713384916	0.2146501430221037	0.6713320756191357	1.0161254441321148	1.4644037802597725	1.979799622548888	-0.8897581897377087	0.3562691476436582	0.42448287186431577	0.854821592719369	0.3249824221461617	0.2616926413717175	-0.43768498435629677	-0.3114517178039721	-0.40021585422661116	-0.5612335650601419	-1.0496202811677364	-0.6557208908956024	-1.2323448739765623	-0.34386888266778437	-0.04371194683623722	-1.0234879266778718	0.16792043528824732	FALSE	TRUE	TRUE	TRUE	FALSE	FALSE	TRUE	TRUE	FALSE	TRUE	FALSE	TRUE	TRUE	FALSE	TRUE	TRUE	TRUE	TRUE	FALSE	FALSE	FALSE
FBtr0336841	FALSE	-0.26433883255076274	-0.28737531014015455	-0.2988536229854263	0.9079820941914435	0.8033962892345419	0.6219140952897989	0.4358392868584169	0.23236612662907544	0.021211548520396792	-0.16026148638484544	-0.8897581897377087	0.3562691476436582	0.2892734663096897	1.2584366645184095	-0.6285667851938052	-0.12100203096791035	1.4189921957005436	-0.10112687168653156	-0.0641419456273452	0.5410865121707729	0.7922152382528312	2.193323890249483	0.6674970099337666	-0.1409345727331342	0.7386915008367002	0.9748829771070266	0.14146460474556555	FALSE	FALSE	TRUE	TRUE	TRUE	TRUE	TRUE	TRUE	FALSE	TRUE	TRUE	TRUE	FALSE	TRUE	TRUE	TRUE	FALSE	FALSE	FALSE	TRUE	TRUE
FBtr0333667	FALSE	0.543160442091354	0.37105653812222866	0.25493725815303564	-0.2976453847206512	0.0847026790958391	0.4829700814096724	0.785011378506558	0.9319766411111805	0.924306951711634	0.7628952006104434	-0.8364704641419713	1.2796681475354874	0.19520857110050283	1.013366264567424	1.0805834432784744	0.23418953435846956	-0.5420423732609173	7.301201685308236	1.2306270075024586	4.33306757784512	1.451637831625627	2.193323890249483	-1.1132114709739183	-0.5557148862313137	-0.06795466956460296	-0.698815874651375	-0.07365813686220221	TRUE	TRUE	TRUE	TRUE	TRUE	TRUE	TRUE	TRUE	TRUE	TRUE	TRUE	TRUE	TRUE	TRUE	TRUE	TRUE	TRUE	TRUE	TRUE	TRUE	TRUE
FBtr0310431	FALSE	-0.2872668349696656	-0.20839647619560925	-0.11569067730870589	-0.4177636928404633	-0.5954789938754599	-0.6177915779409072	-0.6028149304159012	-0.5084657730676615	-0.44008284245461027	-0.358207666454896	0.5702214406488325	-0.4884021895293949	0.05637202093963256	-1.3215974293790076	-1.5154432849492971	-0.579983476363176	0.5588786979076289	-0.31864538505040013	-1.4367385407485578	-0.7376047774170883	0.5193507168571916	-0.1564458047826358	1.6661404075501882	-0.6404372385853945	0.6662678199395224	0.478160720227565	0.16795914914994717	FALSE	FALSE	FALSE	FALSE	FALSE	FALSE	FALSE	FALSE	FALSE	FALSE	TRUE	FALSE	FALSE	FALSE	FALSE	FALSE	FALSE	FALSE	TRUE	FALSE	FALSE
FBtr0086514	FALSE	-0.8803045147949837	-0.6609182874955748	-0.4832535770696162	-0.41296298696502515	-0.8526576799404162	-1.2207437163799504	-1.4510346669075038	-1.4011282637839568	-1.3246507368529477	-1.1377868618514253	1.110085291113309	0.3562691476436582	-0.5300673274154145	-0.16627822362564731	0.44701471945215376	-0.6829563133782903	-0.7006250296179587	-0.3393271783838808	0.049061897269249664	-0.7376047774170883	1.451637831625627	-0.589818176478932	1.451470054481347	-0.6417725818699498	-0.6039293421575787	-0.9414482666821673	0.16817105660346218	FALSE	FALSE	TRUE	TRUE	FALSE	TRUE	TRUE	TRUE	TRUE	TRUE	TRUE	TRUE	FALSE	TRUE	TRUE	TRUE	FALSE	FALSE	TRUE	TRUE	TRUE
FBtr0112852	FALSE	0.7219073243670683	0.5548419890964449	0.4475184086791299	-0.0862805812691231	0.2846492457198235	0.6506762827422569	0.9126022515104845	1.0873367712613446	1.1124266162469625	0.9504547943786203	-0.7269863178338442	0.4671457044132422	0.32339893404777315	1.099467892061085	0.8680345051898456	-0.44102135059724906	0.6029535237084439	0.9790921862052224	1.4534970732051296	3.2307475006142052	1.3834217012767172	1.1141847647818748	-1.0505692011808543	-0.4597060542317658	0.12379710190600718	-0.5286811787539716	0.09645668416197822	FALSE	TRUE	TRUE	TRUE	TRUE	TRUE	TRUE	TRUE	TRUE	TRUE	TRUE	TRUE	TRUE	TRUE	TRUE	TRUE	TRUE	TRUE	TRUE	TRUE	TRUE
FBtr0078160	FALSE	-0.7917282529295667	-0.8273891952985225	-0.8439696410871084	0.3115962075089847	0.323942961268933	0.2654008305165783	0.08130773874078401	-0.16052132388352233	-0.374801236385613	-0.6293798011889471	1.0761798987655473	0.3562691476436582	0.42448287186431577	0.854821592719369	1.0075041552622936	-0.47283722151122703	-0.7938789250461351	-0.32224221867361413	-0.04645384517475225	-0.29667674652472237	-0.344720267562334	-0.6576885617284671	-0.8801157658876871	-0.5151104841477346	-2.662798508426679	-1.2246940752583817	0.16744568108950697	FALSE	TRUE	TRUE	TRUE	TRUE	TRUE	TRUE	TRUE	TRUE	TRUE	FALSE	TRUE	FALSE	TRUE	FALSE	FALSE	FALSE	FALSE	FALSE	TRUE	TRUE
FBtr0340219	FALSE	-0.7434178636489036	-0.7241859602939574	-0.706417141710557	0.9943321811034238	0.7847581454582772	0.45979066067478275	0.07600940138572715	-0.2636702262165012	-0.5603439163762427	-0.7182969787374928	-0.06242021495265181	-0.07333901093987372	0.398951205884794	1.195049504721418	-0.9373126665702068	0.6196839178019135	2.1801592391991047	0.010330010212813238	1.1068103043343078	2.437077045007946	0.473873296624585	2.193323890249483	0.7002298290021661	0.5449623811092366	0.24178402409420785	0.1701660040870679	-3.906935603933644	FALSE	TRUE	TRUE	TRUE	TRUE	TRUE	TRUE	TRUE	TRUE	TRUE	TRUE	TRUE	TRUE	FALSE	TRUE	TRUE	TRUE	TRUE	FALSE	TRUE	TRUE
FBtr0330209	FALSE	0.25141234119188693	0.12092732963414442	0.06639003165292057	0.7589449955517998	0.9119403385462366	0.9913593883184689	0.9721803627534147	0.8581664841294523	0.6804875086265201	0.45825249178783134	-0.7572871945205274	0.2568861735045328	0.06817291926154824	0.07611644800133072	0.21141448407188254	-0.4965397785316473	-0.15832511299830662	0.44909875182463493	0.9263916797178599	0.6733649214384827	0.8149539483691345	2.193323890249483	-0.13268229835457124	-0.49720905282217465	0.1579587672932775	-0.34639666319852735	0.1589062182271857	FALSE	TRUE	TRUE	TRUE	TRUE	TRUE	TRUE	TRUE	TRUE	TRUE	TRUE	TRUE	TRUE	TRUE	TRUE	TRUE	TRUE	TRUE	FALSE	TRUE	TRUE
FBtr0343530	FALSE	-0.2784696114019515	-0.32332412282090434	-0.4124038397253043	0.5437591720648004	0.46463141668493724	0.2569098645268621	0.02343066991058984	-0.08287718573353342	-0.16112219691010762	-0.22863982363680954	0.8283393863525302	-2.3855713731327555	-0.5968447119414314	0.7386810889340252	0.9424295563194477	-1.0242706938584043	-0.7233783355759668	-0.33015525264468504	0.15519049998480736	-0.6935119743278517	-0.7767557597720968	-0.6377552006824901	-0.17455718491663397	-0.5415166351644992	-0.8439423998102353	-1.1206308303796704	0.16828923576023017	FALSE	TRUE	TRUE	TRUE	TRUE	FALSE	TRUE	TRUE	FALSE	TRUE	FALSE	TRUE	FALSE	TRUE	TRUE	TRUE	TRUE	TRUE	FALSE	TRUE	TRUE
FBtr0079127	FALSE	-1.4294769807387728	-1.2930907205986972	-1.1881499575344232	-0.7467272872698334	-1.1858161571364476	-1.5340884508001535	-1.7368577786011503	-1.7418985648526852	-1.7305408812471004	-1.6057448304764264	-0.5635080920747936	0.3562691476436582	-0.040806414123117155	0.5237823572082706	-2.2214168771913005	-0.6202276492924744	-0.8070842957071225	-0.3324032736591938	-1.4579642612916694	-0.6494191712386151	-0.07185574616669431	-0.6579737314143895	1.9479468046001833	-0.5772261256386041	-1.2114966378522751	-0.8928343926305838	0.16307508986075986	FALSE	FALSE	FALSE	TRUE	FALSE	TRUE	FALSE	FALSE	FALSE	FALSE	TRUE	FALSE	FALSE	FALSE	FALSE	FALSE	FALSE	FALSE	FALSE	FALSE	FALSE
FBtr0082895	FALSE	0.6286459481140317	0.4943838352557633	0.4159926888219231	0.3187361059279403	0.5907556665878974	0.8237487741894328	0.9609577045286387	1.0161400470191635	0.9952049883693072	0.8349722634164016	-0.5441144626371938	-0.6015755786656559	-0.14723698815249928	-0.2025573415638621	0.5916009967245671	-0.6222927120880375	-0.8973474477555109	0.009250960125849028	-0.28347439123949775	-0.5612335650601419	0.42839587639197835	-0.5769855406124232	-0.46684314960454765	-0.5099991652227438	-0.580161098908765	-0.548787440941636	0.15302374882047573	FALSE	FALSE	TRUE	TRUE	TRUE	TRUE	TRUE	TRUE	FALSE	TRUE	TRUE	TRUE	TRUE	TRUE	TRUE	TRUE	TRUE	TRUE	TRUE	TRUE	FALSE
FBtr0343903	TRUE	2.7225281303590463	2.9155089395758607	3.0053961279571357	-0.7320144301563825	-0.1745726218999441	0.4609211429117808	1.0112150762548358	1.482276160960736	1.9915779499796136	2.444500849154677	-0.8897581897377087	-3.0178686701023434	0.42448287186431577	-1.3505200062111071	-0.1467131437549673	-0.9301460610878554	-0.7293733120768372	-0.2918040141371654	1.6162275973689848	-0.6494191712386151	0.7694765281365279	-0.6472798681922989	-1.0037841700245593	-0.4053873644017994	-0.4417803613244191	-0.7533892951020514	0.16828108547355652	FALSE	TRUE	TRUE	TRUE	TRUE	TRUE	TRUE	TRUE	TRUE	TRUE	TRUE	TRUE	TRUE	TRUE	TRUE	TRUE	TRUE	TRUE	TRUE	TRUE	TRUE
FBtr0072937	FALSE	-1.2448458498056945	-1.0741875766128424	-0.9409685107978596	-1.6046842079553454	-1.9609445943988686	-2.1374832091153704	-2.07295038223947	-1.8665806506535547	-1.6696978218523706	-1.4496502808536238	0.5416602741165294	-0.37799359696527157	-0.1289589564207915	-0.26872051514395406	-1.9645843295187213	-0.2797662912972996	1.039656754559227	-0.31711673076053415	-1.4296633005675208	-0.6935119743278517	-0.7994944698884	0.048705267269950524	1.95764657468674	-0.6268306578620738	0.20397329724957294	-0.5577605497515156	0.16828108547355652	FALSE	FALSE	FALSE	FALSE	FALSE	TRUE	FALSE	FALSE	FALSE	FALSE	TRUE	FALSE	FALSE	FALSE	TRUE	FALSE	FALSE	FALSE	TRUE	FALSE	FALSE
FBtr0072699	FALSE	-0.7144199756654657	-0.6939583936902873	-0.666572203495201	0.8897414522273449	0.6230366927849534	0.26921106132258404	-0.07765300416119432	-0.3539850587238235	-0.5631272936218361	-0.6909039659552566	0.6945788840904498	0.3562691476436582	0.33358328277063065	1.2767479057695323	-1.2191034689795281	0.3648740345432255	1.8651547565821347	-0.11286154138226734	-0.03584098490319648	1.9961490141155804	-0.18554929674821083	0.9175887833069609	0.8169346954643677	0.4002838659323629	0.6701437500186345	1.1118137298090212	-0.6918390429138632	FALSE	TRUE	TRUE	TRUE	FALSE	TRUE	TRUE	TRUE	TRUE	FALSE	TRUE	TRUE	FALSE	FALSE	TRUE	FALSE	TRUE	TRUE	FALSE	TRUE	FALSE
FBtr0087825	FALSE	-0.4708208821993996	-0.5350157794388327	-0.5794783986058396	0.771806400456544	0.6575415398229489	0.4949240657359225	0.23782673939320037	-0.018889614198504337	-0.24836633396329497	-0.3921894301849991	0.5081162089744817	0.3562691476436582	0.2852750105793317	0.21516391244983973	-0.2906907585689797	-0.7748761625930358	0.44234994412884693	-0.30457277349957523	0.6681454131100028	0.3206224967245899	0.5875668472061015	-0.6177362887307365	0.22403699207454436	-0.42717595072939085	-0.43789584082109595	-0.5970222600271956	0.16819143232014633	FALSE	TRUE	TRUE	TRUE	TRUE	TRUE	TRUE	TRUE	TRUE	TRUE	TRUE	TRUE	FALSE	TRUE	TRUE	TRUE	FALSE	TRUE	FALSE	TRUE	TRUE
FBtr0290227	FALSE	-1.2673561580203352	-1.1472157052993357	-1.059532585940583	0.045346413819276676	-0.4422397423358059	-0.901953187031705	-1.1998400756244443	-1.3618307732202133	-1.4386351736990672	-1.3908252198778972	-0.7652434104494873	0.3562691476436582	0.42448287186431577	0.8762838144715142	-0.9026025047567467	1.15806192914375	-0.4747710369024407	-0.21559610174531812	-0.21625960951964454	-0.5171407619709053	-1.1405751216329496	-0.6017097523818967	1.560962213739725	-0.30577747897554286	1.1271224943091063	1.272495603593502	0.15010390861963907	FALSE	FALSE	TRUE	TRUE	FALSE	TRUE	TRUE	FALSE	TRUE	FALSE	TRUE	TRUE	FALSE	FALSE	TRUE	FALSE	FALSE	FALSE	FALSE	FALSE	TRUE
FBtr0307109	FALSE	-0.5821316098628347	-0.6441161044288806	-0.7879101401094163	-3.625248305700166	-3.1306564129548176	-2.272966430324168	-1.4217215429230128	-0.8808189314916437	-0.43931060873602096	-0.4065828779458895	-0.07216959672124564	-2.6836563376447966	0.42448287186431577	0.854821592719369	0.4062832405038099	-0.7655394258358481	-1.17496850777531	-0.36333604281883447	-1.4296633005675208	-0.6935119743278517	-1.4134396430285892	-0.6583159350374964	-2.6926784487918707	-0.5109399066547236	-3.7908114122575722	-1.4805506035118563	0.1676127619663169	FALSE	FALSE	TRUE	FALSE	FALSE	FALSE	FALSE	FALSE	FALSE	FALSE	FALSE	FALSE	FALSE	FALSE	FALSE	FALSE	FALSE	TRUE	FALSE	FALSE	FALSE
FBtr0085034	FALSE	-0.676681339161998	-0.6152919183524576	-0.5792494051945363	0.6810800880624633	0.5619978332053396	0.30007856453852444	-0.01281494277176462	-0.322109822737381	-0.5740878118690934	-0.673578308753566	0.9261580804656973	0.3562691476436582	-0.11917379973250249	-1.7099879143232255	0.162369703992649	-0.9409996681004735	-0.9411451610751421	-0.3336621654273187	-1.4261256804770022	-0.7376047774170883	0.8149539483691345	-0.6473369021294834	-0.2076823785062097	-0.5742816085175102	0.6625091096833646	-0.5181857563162006	0.16828516061689336	FALSE	FALSE	TRUE	FALSE	FALSE	TRUE	FALSE	FALSE	FALSE	FALSE	FALSE	FALSE	FALSE	TRUE	FALSE	FALSE	FALSE	FALSE	FALSE	FALSE	FALSE
FBtr0083737	FALSE	-1.1731582614221545	-1.0528761427839812	-0.9650518063249668	0.6895473686364744	0.2882145166725482	-0.1781396349444635	-0.6254438559811419	-0.9960441795058051	-1.2317620160722316	-1.2741038639053028	1.770996131308993	0.3562691476436582	0.42448287186431577	0.8711610797905278	-0.6355597011143264	-0.4063828735608762	0.07109270212836814	-0.311181955282231	0.3037705437865881	1.2024785585093218	-0.23102671698081745	2.193323890249483	0.613955569262256	1.8366617250598671	0.6201952592252072	0.5790757890553866	0.16820977046516206	FALSE	FALSE	TRUE	TRUE	FALSE	TRUE	TRUE	FALSE	TRUE	TRUE	TRUE	TRUE	FALSE	TRUE	TRUE	TRUE	FALSE	FALSE	FALSE	TRUE	TRUE
FBtr0086752	FALSE	-0.8673677279470349	-0.8166990202776606	-0.8409954606372042	0.372956134107472	0.02246878166757966	-0.36930329146655894	-0.6517526053977332	-0.8962457352404102	-0.9785481247341757	-0.9277687481126934	1.2239251494115402	-0.6180674563266236	-1.3257556770150611	-1.5141702017748295	-0.037591398597973544	-0.982473380989736	0.11857738940792042	-0.34233952654332256	-1.4933404621968553	-0.6494191712386151	-0.86771060023731	-0.2732798251050498	0.7868889502272376	-0.5770371585344334	-0.24007676870383177	-1.07277827668353	0.1682647849002092	FALSE	FALSE	FALSE	FALSE	FALSE	FALSE	FALSE	FALSE	FALSE	FALSE	FALSE	FALSE	FALSE	FALSE	FALSE	FALSE	FALSE	FALSE	FALSE	FALSE	FALSE
FBtr0340485	FALSE	-1.0661824273845193	-1.0432060876256013	-1.0040965904857413	0.7428902455920671	0.5225299975754817	0.20733706932351373	-0.15771504220407112	-0.4862363052361337	-0.7958405353253533	-0.9884700204240527	-0.07301318311306461	0.6967959480365149	-1.20536969028896	-0.30600136343899254	-0.8883570697792577	-0.32885467701656207	-0.8504670622987444	-0.25830850102098474	-1.4721147416537437	-0.6053263681493785	-1.2087912519818595	-0.6579737314143895	-0.06149886184725573	-0.635165462271429	-1.9734094690173238	-1.2811445309745066	0.16495373093903717	FALSE	FALSE	FALSE	FALSE	FALSE	TRUE	FALSE	FALSE	FALSE	FALSE	FALSE	FALSE	FALSE	FALSE	FALSE	FALSE	FALSE	FALSE	FALSE	FALSE	FALSE
FBtr0091476	FALSE	-1.1210949667300332	-1.0486309701565217	-0.9694737469753711	0.2909062780767672	-0.014783473347362061	-0.32783530732554195	-0.6022163424446091	-0.8847141329516872	-1.1039752269431726	-1.1641272671210061	0.3622827212731952	0.3562691476436582	0.42448287186431577	0.887559780002022	-0.618843254753302	0.9804466103092931	3.2391219260845707	-0.30592158610828046	-0.47096825603698295	-0.34076954961395894	-1.8909525554709585	-0.5425370425529954	1.0293523154244932	0.2777850995908014	0.14189911803085128	-0.15571142331938614	0.1654549735694669	FALSE	FALSE	FALSE	TRUE	TRUE	TRUE	TRUE	TRUE	TRUE	TRUE	TRUE	TRUE	FALSE	FALSE	TRUE	TRUE	FALSE	FALSE	FALSE	TRUE	TRUE
FBtr0112746	FALSE	0.3805769158236679	0.1966922863302055	0.053942238762965965	-0.5813790662489443	-0.17816667152445845	0.3289140058865621	0.7519621287063448	0.9494816153233455	0.9155873308531358	0.6130111195446136	0.6877974793673427	0.3562691476436582	-2.120499859676246	-0.624098857711199	1.0696077792820176	-0.9423244413613255	-1.0292628829239057	-0.3243553584272524	-1.5145661827399668	-0.6494191712386151	-0.3901976877949406	-0.5561681535400869	-0.9477503333541833	-0.6414992755922873	-0.11259454431147328	-0.21701020577579855	0.1680691780200415	FALSE	FALSE	FALSE	FALSE	FALSE	TRUE	FALSE	FALSE	FALSE	FALSE	FALSE	FALSE	FALSE	FALSE	FALSE	FALSE	FALSE	FALSE	FALSE	FALSE	FALSE
FBtr0111115	FALSE	0.8061754146188723	0.7014001003800067	0.6677929993416425	0.24751460216074933	0.5457578099019583	0.8312773054405364	1.0330050499643058	1.1022097222109002	1.072769437652649	0.9554942738327027	-0.7569406524904361	-1.2128949344233817	-1.1732642066754717	-1.6955136280122303	0.13463870381948245	-0.8768302836629488	-0.6468362383116888	1.2890493236856917	0.15519049998480736	-0.120305534167776	1.3152055709278072	0.5627236261451061	-0.6583547264114972	-0.38971547368406745	-1.454977913347333	-1.1468985634480418	0.16761072439464847	FALSE	TRUE	TRUE	TRUE	TRUE	TRUE	TRUE	TRUE	TRUE	TRUE	TRUE	TRUE	TRUE	TRUE	TRUE	TRUE	TRUE	TRUE	TRUE	TRUE	TRUE
FBtr0347099	TRUE	1.8007305784732255	2.1912905753464633	2.337585625670296	-0.48870650446185065	-0.3440451911327459	-0.23049127429885222	-0.08387393563242432	0.02501054574132869	0.4957042607001371	1.2074138471463929	-0.8897581897377087	0.3562691476436582	0.37855281036577454	-1.201601593323622	0.9499713068924611	-0.6080332384418703	-0.8136923766977617	-0.32880644003597975	-1.4508890211106322	-0.6053263681493785	0.6103055573224048	-0.656376781173224	0.049488343904015415	-0.6459352693857885	-0.13931161182988722	-0.8745048518989929	-0.053300758323082245	FALSE	FALSE	TRUE	FALSE	FALSE	TRUE	FALSE	FALSE	FALSE	FALSE	TRUE	TRUE	FALSE	FALSE	TRUE	FALSE	FALSE	FALSE	FALSE	FALSE	FALSE
FBtr0075295	FALSE	-0.35521637485715946	-0.38331939883827404	-0.42669586156336625	0.6899751951911657	0.5446377786813834	0.3302243915918045	0.08180327154224473	-0.07167241572834063	-0.21690231874872593	-0.3038101363376338	0.12816541508171267	0.3562691476436582	0.42448287186431577	0.8762838144715142	-0.664246463841035	1.2963042224517232	-0.05674768897536018	-0.23043304044107601	1.2978417892223117	-0.03211992798930281	0.0645765145311255	-0.6489908863078334	0.8184954897944776	0.5829133393322382	0.8815748973789188	1.2998898541471795	0.12988916009730805	FALSE	TRUE	TRUE	TRUE	TRUE	TRUE	TRUE	TRUE	TRUE	TRUE	TRUE	TRUE	FALSE	TRUE	TRUE	TRUE	TRUE	TRUE	FALSE	TRUE	TRUE
FBtr0078692	FALSE	-0.9476596650993174	-0.9326991269700773	-0.8896013606525404	0.9424754325364753	0.6227641728258102	0.194053344255623	-0.1831656707420708	-0.546668829060106	-0.7891322001668035	-0.9189967130642565	1.2299934142894844	0.3562691476436582	0.42448287186431577	0.8769912914429239	-0.7967648439576714	-0.40284017195697563	1.5803468587971583	-0.2571844905137304	0.7035216140151886	-0.2525839434354858	-0.16281058663190753	-0.4434405766949557	0.6169836652262389	1.9357582511739404	-0.003110951285015894	-0.14222783096049424	0.15391416763957244	FALSE	TRUE	TRUE	TRUE	TRUE	TRUE	TRUE	TRUE	TRUE	TRUE	TRUE	TRUE	FALSE	TRUE	TRUE	TRUE	TRUE	TRUE	FALSE	TRUE	TRUE
FBtr0111241	FALSE	-0.39140867383326516	-0.5071286508505886	-0.5794410541023731	0.41079934934127044	0.534875020546129	0.552356320626465	0.44354388694989766	0.32549333164378347	0.06070265240729332	-0.22196605865508842	-0.8897581897377087	0.3562691476436582	0.42448287186431577	0.854821592719369	0.5419863074374867	2.0421228579436	0.15787087842510256	-0.31351989713732015	0.7212097144677816	-0.3848623527031956	-0.8222331800047034	-0.6557779248327869	-0.43438625902542793	2.9797103534148452	1.9347482329179457	1.3768106401567684	0.1643730230135393	FALSE	TRUE	TRUE	TRUE	TRUE	TRUE	TRUE	TRUE	FALSE	TRUE	FALSE	TRUE	FALSE	TRUE	TRUE	TRUE	TRUE	TRUE	FALSE	TRUE	TRUE
FBtr0303387	FALSE	-0.5209655302794971	-0.5131601207088043	-0.4989813785216676	0.7974959403890477	0.6468748934492906	0.3975851939943475	0.1077948059121253	-0.1353980681806529	-0.3483589053633893	-0.4882959887374289	-0.8451370811144949	0.1872623416227532	-1.0011735948429545	0.5307996384801342	-0.5387952774049912	-0.5165836954099905	1.1447978743659168	2.1114653316335796	0.5124901291271848	1.4670353770447413	0.7694765281365279	0.03207987458067365	-0.04846041738804011	-0.353882824151171	0.19686046856970893	-0.2119491200105924	0.16591546476652838	FALSE	TRUE	TRUE	TRUE	TRUE	TRUE	TRUE	TRUE	TRUE	TRUE	TRUE	TRUE	TRUE	TRUE	TRUE	TRUE	TRUE	TRUE	TRUE	TRUE	TRUE
FBtr0113291	FALSE	-0.5808858190980591	-0.574572793409465	-0.5928549231422868	0.7604927760729181	0.5344972968422997	0.22747297876475414	-0.1341181140506399	-0.3426671209429356	-0.4561181045120062	-0.546950033860158	1.0776639456349018	0.3562691476436582	0.42448287186431577	0.8878584996131039	-0.26423877356688974	-0.1821356456919996	1.9628226030379283	-0.2815530383110054	0.6504573126574098	-0.5171407619709053	0.8831700787180444	-0.12770070044165624	0.65992473544461	1.2110017788584762	1.3743629603127496	1.9142537322918918	0.16821995832350412	FALSE	TRUE	TRUE	TRUE	TRUE	TRUE	TRUE	TRUE	TRUE	TRUE	TRUE	TRUE	FALSE	TRUE	TRUE	TRUE	TRUE	TRUE	FALSE	TRUE	TRUE
FBtr0329984	FALSE	-0.18494069771891433	-0.27557480999862854	-0.3208095018406136	1.032229405204638	1.0421573861308762	0.9301640021087462	0.7326004933113353	0.5135897613886956	0.26328596811390165	0.012727790122814117	-0.6714147379052824	0.47917759618273303	0.13195927081939468	-0.32451508095857784	-0.046601166432851004	0.005173704568315301	1.0780375626301524	0.11702108756139945	0.6964463738341515	-0.47304795888166873	0.7922152382528312	2.193323890249483	0.0704801820929829	-0.6327876327670616	-0.04519669390972031	-0.30777977446083743	0.1641753785617032	FALSE	TRUE	TRUE	TRUE	TRUE	TRUE	TRUE	TRUE	TRUE	TRUE	TRUE	TRUE	TRUE	TRUE	TRUE	TRUE	TRUE	TRUE	FALSE	TRUE	TRUE
FBtr0073177	FALSE	-0.7359311883453464	-0.6967757332674591	-0.6562259596724824	0.09396273236448992	-0.042190858738979195	-0.22412471319850905	-0.4076179929717557	-0.5326522896094745	-0.6568607566594793	-0.7364375372940153	0.8744353438868744	-1.237816459248297	-2.6377887265378703	-1.0609218194144305	-1.7927380332366587	-0.20922966446553906	-0.709911930024935	-0.20399631331045287	1.1634122257826054	3.7157683345958077	0.473873296624585	-0.6484205469359885	0.16979770172128233	1.9404555829158168	0.988179037864806	1.6753115548925717	-0.1289007799362309	FALSE	TRUE	TRUE	TRUE	TRUE	TRUE	TRUE	TRUE	TRUE	TRUE	TRUE	TRUE	FALSE	TRUE	TRUE	TRUE	TRUE	TRUE	TRUE	TRUE	TRUE
FBtr0072355	FALSE	-1.0822091541904468	-0.9653250046268737	-0.8583801257736577	-1.6375807849597637	-2.0109627137505353	-2.1712731287990406	-2.114282046969625	-1.7943255247584544	-1.5282137490282863	-1.3078294409369011	-0.585996860045564	-3.310942548894795	0.08575462254870722	-1.1616539396774979	-1.0023078093019788	0.451762680921145	-0.855794696905152	-0.28479018857189803	-1.4862652220158181	-0.6494191712386151	-0.5266299484927603	-0.6570041544822532	2.0403377128363105	-0.691258833003469	0.658221807819409	-0.45335786412440054	0.09361834682787812	FALSE	FALSE	FALSE	FALSE	FALSE	TRUE	FALSE	FALSE	FALSE	FALSE	TRUE	FALSE	FALSE	FALSE	FALSE	FALSE	FALSE	FALSE	TRUE	FALSE	FALSE
FBtr0100230	FALSE	-0.6865900473651597	-0.5674832733305785	-0.450869033758308	0.5864999030735824	0.2715412799681204	-0.023756460791942664	-0.2805092813567372	-0.5223947198633493	-0.7014506118022165	-0.7451464091493497	0.42654090559491875	0.3562691476436582	0.42448287186431577	-0.35015091486151595	-0.5006210345370521	-0.7505475664221981	1.0292125744766998	-0.3102827468764275	-1.4402761608390764	-0.5612335650601419	-1.2997460924470727	-0.6112629368602976	1.043263946937468	-0.5966812678979034	1.086488522472548	1.6125530159156234	0.16825459704186715	FALSE	FALSE	TRUE	TRUE	FALSE	TRUE	FALSE	FALSE	FALSE	FALSE	TRUE	FALSE	FALSE	FALSE	FALSE	FALSE	TRUE	FALSE	FALSE	FALSE	FALSE
FBtr0079010	FALSE	-1.0512310968207537	-0.9563431340767523	-0.8850855454497273	-0.3038687729553303	-0.6011802672771579	-0.9056578689321194	-1.103845782220942	-1.197989819130115	-1.1988475529700182	-1.127302776710259	2.5703326171867227	0.3562691476436582	0.42448287186431577	0.854821592719369	-1.4744062481499696	0.5258998454167997	3.0179244499684335	-0.3306048568475868	0.7141344742867445	0.18834408745688014	-0.7540170496557934	2.193323890249483	1.6161411679674704	2.789347057058827	0.6452879203353485	1.9230926562563948	0.1619849890181586	FALSE	FALSE	TRUE	TRUE	TRUE	TRUE	TRUE	FALSE	TRUE	TRUE	TRUE	TRUE	FALSE	TRUE	TRUE	TRUE	FALSE	FALSE	FALSE	FALSE	TRUE
FBtr0273202	FALSE	-1.4811588647737859	-1.3742674126731371	-1.31444168570164	0.7953917052353707	0.4473585789355241	-0.0438299224907901	-0.5890583855179086	-1.1344909425333702	-1.481220403058891	-1.5610368671450583	-0.8897581897377087	0.3562691476436582	-1.5802341633782309	-0.23809750083039716	0.10459832758798031	-1.1545812710881354	-1.0349754212976927	-0.29913256264446403	-1.5110285626494482	-0.6494191712386151	-1.390700932912286	-0.6547227969948739	-0.02915933430839272	-0.6227661494581122	-0.3140360907651246	-0.9723448152460922	0.168293310903567	FALSE	FALSE	FALSE	FALSE	FALSE	TRUE	FALSE	FALSE	FALSE	FALSE	FALSE	FALSE	FALSE	FALSE	FALSE	FALSE	FALSE	FALSE	FALSE	FALSE	FALSE
FBtr0080091	FALSE	-1.0233953469448331	-0.9973555984229672	-0.9287499765871321	-0.8010801334132911	-1.0534126241412702	-1.2459947976403258	-1.258297671844195	-1.1867218278409264	-1.1439629963429472	-1.0616243691928227	2.9435319338041492	0.3562691476436582	0.42448287186431577	-1.41710788132917	-2.779419714911883	-0.4515434996895053	0.6110182121224743	-0.33689931568821135	1.665754278636245	-0.6494191712386151	-1.3679622227959827	-0.2734794438851955	1.9066333337664516	1.2922032139504935	0.9793186700016953	1.3897611078370018	0.16802638901500483	FALSE	TRUE	TRUE	TRUE	TRUE	TRUE	TRUE	TRUE	TRUE	TRUE	TRUE	TRUE	TRUE	TRUE	TRUE	TRUE	TRUE	TRUE	FALSE	TRUE	TRUE
FBtr0290321	FALSE	0.6738825343407868	0.5793588523384158	0.5677876779945892	0.7002140938991612	0.862695529525354	0.939826014066654	0.943916326937016	0.9830570138182193	0.9563849876264483	0.8273373067397987	0.5221159525770075	0.028301548871361777	0.3685337864873186	1.0923124750301663	0.3642650770685127	-0.06489286316955217	0.4457190232620652	0.05367185537254232	0.8591768979980067	0.4529009059922997	1.1332958899973808	0.020444951395039063	-0.168406239876696	0.18004499064102877	0.18396786806330925	-0.1186712431985271	0.16622313808845882	FALSE	TRUE	TRUE	TRUE	TRUE	TRUE	TRUE	TRUE	TRUE	TRUE	TRUE	TRUE	FALSE	TRUE	TRUE	TRUE	TRUE	TRUE	TRUE	TRUE	TRUE
FBtr0082566	FALSE	-1.4163232935407852	-1.310371098192465	-1.2777553073047088	-0.4598825972728505	-0.5843431915243413	-0.7359429203268553	-0.9718575462385118	-1.2106323957177123	-1.3900671136515912	-1.494811459076574	0.20764158537418637	0.3562691476436582	-1.4322730678624722	-0.8763397973962778	0.508106496630581	-0.7321483600510986	-0.9899687108396662	-0.2933326684270314	-1.4261256804770022	-0.6494191712386151	-0.5493686586090637	-0.6546372460890972	-0.8610588235761527	-0.602425230330529	-2.0211381106161665	-1.1286560611304244	0.16828516061689336	FALSE	TRUE	TRUE	FALSE	FALSE	TRUE	FALSE	FALSE	FALSE	FALSE	FALSE	TRUE	FALSE	FALSE	FALSE	FALSE	FALSE	FALSE	FALSE	FALSE	FALSE
FBtr0077060	FALSE	0.7277964052794964	0.5742144204327758	0.49342110931057725	-1.0430382234651823	-0.671113811809123	-0.09312509904344952	0.4886240021345877	0.9380363856786244	1.199176305547046	1.0554097634142134	1.0313269764234232	-3.310942548894795	0.21576574481666957	-1.2179430914416056	-0.7357383088182061	-0.33013740547496206	-0.9810010029167281	-0.3370341969490819	-1.1183527326018847	-0.7376047774170883	0.8604313686017412	-0.6579452144457972	-0.9680490369850737	-0.691258833003469	-0.9896314034084888	-0.5744576682848843	0.14744487759235936	FALSE	FALSE	TRUE	FALSE	TRUE	FALSE	TRUE	FALSE	FALSE	FALSE	TRUE	FALSE	FALSE	FALSE	FALSE	FALSE	TRUE	TRUE	FALSE	FALSE	TRUE
FBtr0088760	FALSE	0.10234719734701354	-0.039604313914825925	-0.14463546773514788	0.6927256657309816	0.8373457198588639	0.9294082941481666	0.8810373179390114	0.7149112269938599	0.541045347695513	0.3082436856640905	0.0005606768906482901	0.3562691476436582	-0.45233846369945685	-0.7592010142376591	-0.020680098762886776	-0.3905386839828027	-0.9203786971429636	-0.21937277704969285	-1.1289655928734406	-0.6494191712386151	0.17827006511264204	-0.6579737314143895	-0.5417838643391824	-0.6033760847054292	0.11551643841883692	-0.16596069069199998	0.14008516872604956	FALSE	FALSE	TRUE	TRUE	FALSE	TRUE	FALSE	FALSE	FALSE	FALSE	TRUE	TRUE	FALSE	FALSE	TRUE	FALSE	FALSE	FALSE	TRUE	FALSE	FALSE
FBtr0342932	TRUE	2.34857142656562	2.6586444273354024	2.8063086462427025	-1.0083666221282188	-0.8757586227490035	-0.6050107597470287	-0.23858530066308473	0.22480434800656196	1.0190573643461511	1.8712103466703705	-0.8897581897377087	0.3562691476436582	0.42448287186431577	-1.2358040579563534	-0.42700851897886083	-0.548449167905867	-0.7549065860579194	-0.3295258067606226	-1.30584659739937	-0.7376047774170883	-0.5948460788416703	-0.648705716621911	-0.08200098720820882	-0.6386221816418919	1.0727359440894424	-0.6455721041516446	0.16818531960514108	FALSE	TRUE	TRUE	TRUE	FALSE	TRUE	FALSE	FALSE	FALSE	FALSE	FALSE	FALSE	FALSE	FALSE	FALSE	FALSE	FALSE	FALSE	FALSE	FALSE	TRUE
FBtr0346108	FALSE	-0.4042974441658098	-0.4297903493329644	-0.4555533915044374	0.5920064065280936	0.5500023492648606	0.42211061028075814	0.26967638195227633	0.1030549093097441	-0.1061181151957136	-0.3241271687952477	0.06925972257606272	-3.2651024026880644	-1.7779119244238948	-1.3661200905951703	-0.5035319255767698	-0.45041903038859443	-1.0900789929258565	-0.32916612339830115	-1.4898028421063367	-0.6935119743278517	-1.1633138317492528	-0.658144833225943	0.03567450147962944	-0.5932457580543251	-0.773859907805217	0.5385987832315502	0.1679183977165789	FALSE	FALSE	FALSE	FALSE	FALSE	FALSE	FALSE	FALSE	FALSE	FALSE	FALSE	FALSE	FALSE	FALSE	FALSE	FALSE	FALSE	FALSE	FALSE	FALSE	FALSE
FBtr0300302	FALSE	2.225184070676342	2.3838658757488114	2.7070904680522347	-5.578518315008666	-4.852953250991363	-3.505101081418954	-1.7471598067853158	-0.11246516635048516	1.1585651614588577	1.9351424762650284	2.990387892151397	0.3562691476436582	-0.2635674611726555	-2.1144947145601516	1.0952575380090532	-1.1345529990047887	-0.7362192238084138	-0.3539393149781878	-1.5145661827399668	-0.7376047774170883	0.33744103592676516	-0.5850558427240277	-2.730700811863548	-0.651456825787279	-2.842378369687147	-1.5224299985109446	0.16829534847523542	FALSE	FALSE	FALSE	FALSE	FALSE	FALSE	FALSE	FALSE	FALSE	FALSE	FALSE	FALSE	TRUE	FALSE	FALSE	FALSE	FALSE	FALSE	FALSE	FALSE	FALSE
FBtr0079685	FALSE	-0.24160360824391713	-0.250110706440241	-0.27058586234547144	0.9679209933236788	0.8049132562119097	0.5568021276116341	0.31633770798884153	0.13483767903216937	-0.0386828598284387	-0.19179226674316835	0.5516121985465706	0.3562691476436582	0.1399105982004811	-0.3821425069570432	-0.12048108889946813	-0.02812432244944196	2.3564470390971812	-0.24005457038317354	0.7495106751919304	-0.34076954961395894	0.8831700787180444	2.193323890249483	0.46167121292401847	-0.5764706047711603	0.4017751643145134	0.797235389488167	0.1673927042261282	FALSE	TRUE	TRUE	TRUE	TRUE	TRUE	TRUE	TRUE	TRUE	TRUE	TRUE	TRUE	FALSE	TRUE	TRUE	TRUE	TRUE	TRUE	TRUE	TRUE	TRUE
FBtr0088255	FALSE	-0.630127188273078	-0.5818322654262973	-0.5372517699312496	-0.19692611232554955	-0.40315945205690323	-0.5700250161070455	-0.6942613622284631	-0.7230132059625819	-0.7211518257003732	-0.6896809135517119	-0.599296392869213	0.3562691476436582	0.3886558607623338	0.854821592719369	-0.9247976839163132	1.20890908559344	-0.6297948101090036	-0.31824074126778856	1.22708938741194	-0.29667674652472237	-0.07185574616669431	-0.658030765351574	0.7851469805995224	1.923220019908247	0.35618510557650507	1.8828155934729534	0.15448061256339143	FALSE	TRUE	TRUE	TRUE	TRUE	TRUE	TRUE	TRUE	TRUE	TRUE	TRUE	TRUE	FALSE	TRUE	TRUE	TRUE	TRUE	TRUE	FALSE	TRUE	TRUE
FBtr0300335	FALSE	0.5386678724849111	0.3631795478283809	0.2399860852945856	-0.6098621754639535	-0.17794437445754366	0.29738056501993726	0.6766243239123084	0.8764351972815059	0.898354750963194	0.7491692823715705	-0.7923232901889419	-1.3457290873069716	-1.2107577225389852	-0.5328239683123898	1.2614704437822257	-0.9837570450997959	-1.006338799727616	1.1353746071338722	0.4417377273168131	-0.2525839434354858	1.156034600113684	-0.633477655393654	-1.441309156124582	-0.6032531025494147	-0.08771975757217637	-0.8797823412261381	0.14810505081292535	FALSE	TRUE	TRUE	TRUE	TRUE	TRUE	TRUE	TRUE	FALSE	TRUE	TRUE	TRUE	TRUE	TRUE	TRUE	TRUE	TRUE	TRUE	TRUE	TRUE	TRUE
FBtr0075451	FALSE	0.6602277341232534	0.5693233803026617	0.5551605343906802	0.6830891677283938	0.872376989350877	0.9918570531756807	1.010695479720289	1.0419052226082202	0.9955696534481854	0.8265554797669472	-0.02763321913172528	0.3562691476436582	0.4083622484648051	0.7872772286912896	0.06268346451127191	0.7153759506058841	2.453083387297459	-0.006035582772810606	1.3226051298559418	1.1583857554200852	0.4966120067408883	0.016167406106202816	0.1148921446114189	0.18961332203092288	0.7055736369530572	0.38218528187683615	0.16750273309622254	FALSE	TRUE	TRUE	TRUE	TRUE	TRUE	TRUE	TRUE	TRUE	TRUE	TRUE	TRUE	FALSE	TRUE	TRUE	TRUE	TRUE	TRUE	FALSE	TRUE	TRUE
FBtr0303600	FALSE	0.05825007645576775	0.00255680269048711	-0.01827878851278688	1.0085510483577658	0.9751234157636378	0.8194965232481922	0.6124275005051047	0.45261307631867576	0.2994492655077089	0.15842748054645234	-0.20194915181161907	1.218063896330195	0.338856866745707	0.3719241951014474	-0.27292170176664704	-0.39321643454964267	0.5419688484679415	0.0926075793438342	-0.08890528626097532	-0.47304795888166873	0.08731522464742882	0.2828866133494389	0.23204516981480972	-0.6124530741348272	-0.06184522073270912	-0.13722412876605156	0.16769630240472183	FALSE	TRUE	TRUE	TRUE	FALSE	TRUE	TRUE	TRUE	TRUE	TRUE	TRUE	TRUE	TRUE	TRUE	TRUE	TRUE	TRUE	TRUE	FALSE	TRUE	TRUE
FBtr0072720	FALSE	-0.9199492500683744	-0.8369701187228745	-0.7370209834171797	0.2815909712232545	-0.006101587956711457	-0.31526894030611996	-0.6155683216850303	-0.8441382827258093	-0.9823624224557658	-1.0008754739939116	-0.0075577322275434755	0.3562691476436582	0.42448287186431577	0.021106811644633974	-1.1211331351556753	-0.06742313474403737	-0.9214037556121436	-0.2705826957602026	-1.1042022522398105	-0.6494191712386151	0.2692249055778552	-0.6582018671631275	1.1548787700096168	-0.6195370796998226	-0.24647040276777166	-0.7229670210727791	0.15289334423369724	FALSE	FALSE	TRUE	TRUE	TRUE	TRUE	TRUE	TRUE	FALSE	TRUE	TRUE	TRUE	FALSE	TRUE	TRUE	TRUE	TRUE	TRUE	TRUE	TRUE	TRUE
FBtr0081090	FALSE	-1.3821516022988354	-1.2425292694100447	-1.153980686970201	-1.085354119804193	-1.5206943211778272	-1.7752962640142025	-1.8472344927904176	-1.7233259908552176	-1.6260681390400524	-1.5214025308802812	1.0676023847537675	0.3562691476436582	0.42448287186431577	0.854821592719369	-0.5854910510601845	3.4683970549260725	1.853684397497293	-0.33811324703604606	1.3190675097654232	0.5410865121707729	-0.6630622091905802	0.06076794498446874	2.1548120999827085	3.9822373090691303	1.063155386525378	1.6933299925320742	-2.1388613146711273	FALSE	TRUE	TRUE	TRUE	TRUE	TRUE	TRUE	TRUE	TRUE	TRUE	TRUE	TRUE	TRUE	TRUE	TRUE	TRUE	TRUE	TRUE	FALSE	TRUE	TRUE
FBtr0340180	TRUE	1.2298629457666104	1.617332729076692	1.7914407522658289	-1.1885612659845266	-0.8565377188302911	-0.5224313590242415	-0.22776856552134375	-0.017178731397345232	0.2675194451591568	0.7396291949643555	-0.8897581897377087	0.3562691476436582	0.42448287186431577	-1.6313344818598015	1.5940158368244803	0.307627150505725	-0.6393240815843092	-0.3504773626158443	-1.5181038028304854	-0.7376047774170883	-2.004646106052475	-0.6549794497122041	-1.321294697981846	-0.6789837729476966	0.9553091290982557	-0.8674805834044432	0.16825867218520396	FALSE	FALSE	FALSE	TRUE	FALSE	FALSE	FALSE	FALSE	FALSE	FALSE	FALSE	FALSE	FALSE	FALSE	FALSE	FALSE	FALSE	FALSE	FALSE	FALSE	FALSE
FBtr0070101	FALSE	0.6055155987805564	0.4564621649344289	0.3592292522149531	-0.7967259080524992	-0.3343552485605946	0.19259979222035045	0.627119589790729	0.8559747254193762	0.9088666454707143	0.7887222561951349	-0.8565449395751185	-1.6534830218924161	-1.3150942345231715	-1.6709354691432048	0.9325518899696374	-0.998684356763284	-0.9730061444362401	0.44667088912896546	0.10920143880806568	-0.5612335650601419	1.0423410495321677	-0.6376696497767135	-1.5906580140192144	-0.6385688969904002	-0.6415087499640788	-1.0312545099691586	0.14442927152310728	FALSE	TRUE	TRUE	TRUE	TRUE	FALSE	TRUE	TRUE	FALSE	TRUE	TRUE	TRUE	TRUE	TRUE	TRUE	TRUE	TRUE	TRUE	TRUE	TRUE	TRUE
FBtr0310610	FALSE	1.3396652824070252	1.191465629041518	1.1265552055302614	-1.078444653742868	-0.5826610084979672	0.07443927837255075	0.7114879485712318	1.1975550769449252	1.4644614543201588	1.488788740151054	-0.8379019043770278	-0.3600633392696074	0.16325915911006156	-0.32959202824510014	0.6665045925942182	0.8307836091093423	-0.4613908743962495	0.036137291459373916	0.21886766161414195	-0.6053263681493785	-0.1400718765156042	-0.6540954236858446	-1.4612573238598905	-0.611311433059447	-1.2766948246555803	-0.7534537602578021	0.11935898971494674	FALSE	TRUE	TRUE	TRUE	TRUE	TRUE	TRUE	TRUE	TRUE	TRUE	TRUE	TRUE	TRUE	TRUE	TRUE	TRUE	TRUE	TRUE	FALSE	TRUE	TRUE
FBtr0082561	FALSE	-1.3232049959718615	-1.1906714288424578	-1.0955417269452086	0.5088780182449653	0.1192904676660653	-0.3373535722655299	-0.7665640275267539	-1.155393391360158	-1.3910063422411365	-1.4473311341307005	-0.03366552278014988	0.3562691476436582	-0.20705236615865835	-1.2858610813696214	-0.6007073684006433	-1.0183863447259824	0.0584287855243633	-0.2646029598616093	-1.5181038028304854	-0.6935119743278517	-0.8904493103536133	-0.636785623750354	0.7979695072937603	-0.5986158643681405	-0.008425564258108786	0.4038110621511184	0.16803046415834166	FALSE	FALSE	TRUE	FALSE	FALSE	TRUE	FALSE	FALSE	FALSE	FALSE	FALSE	FALSE	FALSE	FALSE	FALSE	FALSE	FALSE	FALSE	FALSE	FALSE	FALSE
[truncated: 25,624 more rows]
[truncated: 683 more columns]
