# Supplementary material for: FLYNC: a machine-learning-driven framework for discovering long noncoding RNAs in Drosophila melanogaster
Source: NAR Genom Bioinform. 2026 Jan 15;8(1):lqaf216. doi: 10.1093/nargab/lqaf216 (PMC12805895; doi:10.1093/nargab/lqaf216)
Supplement: lqaf216_Supplemental_Files [file lqaf216_supplemental_files.zip › Sup_Table_3_final_feature_importance.xlsx]

## Sheet: final_feature_importance
feature	scores
tfbs_abd_b	0
tfbs_ara	0
tfbs_b_h1	0
tfbs_bcd	0
tfbs_br	0
tfbs_bsh	0
tfbs_c15	0
tfbs_cad	0
tfbs_caup	0
tfbs_cg15696_ra	0
tfbs_cg34031	0
tfbs_cg4328_ra	0
tfbs_ct	0
tfbs_dbx	0
tfbs_deaf1	0
tfbs_dll	0
tfbs_e5	0
tfbs_ems	0
tfbs_en	0
tfbs_eve	0
tfbs_gsc	0
tfbs_h2_0	0
tfbs_hhex	0
tfbs_hth	0
tfbs_lbe	0
tfbs_lbl	0
tfbs_lim3	0
tfbs_lms	0
tfbs_mirr	0
tfbs_nk7_1	0
tfbs_oc	0
tfbs_odsh	0
tfbs_onecut	0
tfbs_optix	0
tfbs_phdp	0
tfbs_rx	0
tfbs_six4	0
tfbs_slbo	0
tfbs_slou	0
tfbs_tup	0
tfbs_unc_4	0
tfbs_unpg	0
tfbs_vsx1	0
tfbs_vvl	0
tfbs_dr	3.69281e-09
tfbs_awh	1.14756e-06
tfbs_ap	1.30446e-06
tfbs_ftz	1.38342e-06
tfbs_gcm2	2.39313e-06
tfbs_achi	2.41344e-06
tfbs_vis	2.43566e-06
tfbs_exd	2.44514e-06
tfbs_cg11617	3.19076e-06
tfbs_hgtx	3.24734e-06
tfbs_btn	3.30655e-06
tfbs_cg18599	6.02422e-06
tfbs_pb	6.10197e-06
tfbs_ind	6.14625e-06
tfbs_b_h2	6.20725e-06
tfbs_zen2	6.31806e-06
tfbs_hbn	6.88524e-06
tfbs_repo	7.02696e-06
tfbs_cg32532	7.02807e-06
tfbs_schlank	8.03407e-06
remap_cg3838	9.3821e-06
tfbs_cg9876	9.53075e-06
remap_side	1.1658e-05
tfbs_sd	1.35759e-05
remap_shep	1.58704e-05
tfbs_abd_a	1.88112e-05
tfbs_hb	2.05494e-05
remap_mabi	2.06507e-05
remap_cg17359	2.53236e-05
tfbs_dve	2.76201e-05
remap_hmgd	3.1541e-05
tfbs_tin	4.19133e-05
tfbs_cnc_maf_s	4.38273e-05
tfbs_prd	4.55387e-05
tfbs_ovo	4.76301e-05
tfbs_ubx	4.81707e-05
tfbs_bap	6.06508e-05
tfbs_scr	6.14642e-05
remap_cg44002	6.27627e-05
tfbs_zen	7.52665e-05
tfbs_eip74ef	7.54559e-05
tfbs_inv	7.82336e-05
tfbs_so	8.90153e-05
tfbs_cg32105	9.11269e-05
tfbs_exex	9.6037e-05
remap_jumu	0.000101267
tfbs_otp	0.000112752
tfbs_lab	0.000115077
tfbs_slp1	0.000119154
remap_fer1	0.000134977
tfbs_twi	0.000146308
remap_bab2	0.000150916
tfbs_z	0.000152534
tfbs_fkh	0.000163613
remap_nf_yc	0.000176058
remap_crc	0.000180035
remap_cg3407	0.000193138
remap_her	0.000197922
tfbs_d	0.000201224
remap_cg2120	0.000202745
remap_cg2712	0.000204896
tfbs_antp	0.000211383
tfbs_cg11085	0.000216887
remap_hkb	0.000230584
remap_cg10431	0.000254006
tfbs_pph13	0.00025841
tfbs_brk	0.000263231
remap_slou	0.000267908
remap_cg1792	0.000277339
tfbs_ro	0.000296158
tfbs_hmx	0.000302102
remap_smox	0.000313316
tfbs_dfd	0.000324
tfbs_vnd	0.000328109
remap_reptor	0.000346504
remap_ets65a	0.000349038
remap_chn	0.000389473
remap_ouib	0.000395225
remap_cg7786	0.000450777
tfbs_lim1	0.000460054
remap_ctcf	0.000470673
remap_elba2	0.000471343
remap_l_3_mbt	0.000487425
remap_lhr	0.000492454
remap_corest	0.000498924
remap_dif	0.000516829
tfbs_ecr_usp	0.000535015
tfbs_dsx	0.000561648
remap_crebb	0.000576738
remap_hhex	0.000610074
remap_not	0.000651144
remap_hmx	0.000655632
remap_cg9876	0.000657226
remap_cg8924	0.000682495
remap_cg30431	0.000701898
remap_mesr4	0.000706112
remap_cg17802	0.000712275
tfbs_al	0.000715629
remap_msl_3	0.000716958
remap_jra	0.000724347
tfbs_cg11294	0.000729148
remap_cg6765	0.000742235
remap_cg17186	0.000748958
remap_cg7839	0.000763028
remap_caup	0.000814531
remap_unpg	0.000846293
remap_su_var_3_7	0.000846455
remap_kn	0.000853094
tfbs_ptx1	0.000927663
remap_cg4854	0.000930211
remap_maf_s	0.000951557
remap_xbp1	0.000986183
remap_sgf11	0.000998496
tfbs_vfl	0.00100978
remap_max	0.00101379
remap_cg15514	0.00102874
remap_oli	0.0010343
remap_exd	0.00103508
tfbs_gcm	0.00105488
remap_ets21c	0.00107309
remap_reptor_bp	0.00107637
remap_vsx2	0.00108696
remap_grn	0.00110406
remap_dpn	0.00111991
remap_atf_2	0.00114786
remap_coop	0.00115647
remap_fd64a	0.00117363
remap_dsx	0.00117525
remap_cg7987	0.00119324
remap_achi	0.00120584
remap_cg4707	0.0012154
remap_usp	0.0012354
remap_atf3	0.00126373
remap_btbvii	0.00129794
remap_cg18011	0.0013168
remap_lms	0.00134528
remap_cg2116	0.00138438
remap_cg8319	0.00138747
remap_odsh	0.00140397
remap_atbp	0.00141188
remap_yki	0.00142954
tfbs_elba1	0.00143941
tfbs_msl_1	0.0014523
remap_cg12219	0.00146001
remap_tll	0.00148609
remap_cg34367	0.00149446
remap_cg2202	0.00149885
remap_cg16863	0.00150863
remap_cg9609	0.00152019
remap_lsd_1	0.00155216
remap_zaf1	0.00155658
remap_cg18476	0.00155702
tfbs_elba2	0.00155882
remap_cg12155	0.00156591
remap_cg6683	0.00156863
remap_sin3a	0.00157179
remap_gcm2	0.00157772
remap_cg8388	0.00157962
remap_cg14710	0.00158195
remap_nau	0.00158371
remap_znt49b	0.00158978
remap_eyg	0.00162204
remap_cg6254	0.00162257
remap_srebp	0.00163555
remap_gcm	0.00167471
remap_insv	0.00169186
remap_cg4424	0.00170479
remap_su_tpl	0.00171265
remap_hmr	0.00174413
remap_tio	0.00175655
remap_bigmax	0.00178799
remap_cg30020	0.00179479
remap_cg17829	0.00180577
remap_dmrt99b	0.0018184
remap_zif	0.00182737
remap_cg10654	0.0018423
remap_bcd	0.00184376
remap_sox14	0.0018588
remap_cg15269	0.0018801
remap_cg1529	0.00188989
remap_meics	0.00191733
remap_corto	0.0019226
remap_h	0.00195348
remap_cg14965	0.00197473
remap_e_spl_m5_hlh	0.00199062
remap_cg1647	0.00199467
remap_wg	0.00203296
remap_nmo	0.00204923
remap_deaf1	0.00209771
remap_nc2_beta	0.00213266
remap_e_spl_m8_hlh	0.00213526
remap_msl_3_tap	0.00215657
remap_cwo	0.00216241
remap_topi	0.00218517
remap_cg18262	0.00219041
remap_pzg	0.00222589
remap_cg5180	0.00224054
tfbs_pdp1	0.00225297
remap_pum	0.00226341
remap_bugz	0.00228833
tfbs_bgb_run	0.00230375
remap_hr4	0.00230413
remap_fru	0.00232509
remap_foxp	0.00235474
remap_gsb_n	0.00238011
remap_gl	0.00238545
remap_nerfin_1	0.00239726
remap_jarid2	0.00240263
remap_cg1233	0.00240525
remap_mes4	0.00242024
remap_cg14655	0.00242124
remap_e_spl_m3_hlh	0.00242487
remap_cg2875	0.00242544
remap_cg12391	0.00243342
remap_nom	0.00243732
remap_abd_b	0.00243803
remap_cg6808	0.00246239
remap_hsf	0.002485
remap_cg10669	0.00248918
remap_org_1	0.00249219
remap_wek	0.00250145
remap_su_var_2_10	0.0025991
remap_tap	0.00263436
remap_cg11504	0.0026816
tfbs_kr	0.00269859
tfbs_trl	0.00273009
remap_snoo	0.00274978
remap_pfk	0.00277897
remap_msl_2	0.00278162
remap_cg8159	0.0028188
remap_lola	0.00282666
tfbs_vsx2	0.00283389
remap_nfi	0.00285658
tfbs_pnr	0.00286986
remap_br	0.00287312
remap_tfam	0.00288943
remap_pros	0.00289435
remap_cg17385	0.00298096
remap_cg7271	0.00301292
remap_trl	0.00301442
remap_cg15696	0.00303613
remap_tai	0.00304184
remap_mam	0.00305301
remap_hnf4	0.00305592
remap_dp1	0.0030917
remap_tj	0.00310681
remap_fu2	0.00311391
remap_cg13775	0.00312596
remap_dwg	0.00315969
remap_cg8089	0.00317115
remap_hr78	0.00321549
remap_cg10209	0.00321766
remap_run	0.00323448
remap_cg33213	0.00323671
remap_cg9727	0.00326405
remap_cbt	0.00330882
remap_az2	0.00334766
remap_cg33557	0.00336277
remap_su_var_205	0.00336405
remap_rgr	0.00339194
remap_schlank	0.00341274
remap_cg2678	0.00341332
remap_cg12104	0.0034526
remap_zipic	0.00346043
remap_ches_1_like	0.00346455
remap_dfd	0.00347988
remap_eip78c	0.00349974
remap_cg10543	0.00351503
remap_crp	0.00351783
remap_cg15011	0.00353145
remap_creba	0.00355269
remap_foxo	0.00360281
remap_fer3	0.00363581
remap_pif1a	0.00364388
remap_cg3163	0.00365503
remap_vtd	0.00367773
remap_disco_r	0.00367983
remap_d19b	0.00368434
tfbs_cf2	0.00369616
remap_pdp1	0.00371282
remap_myb	0.00372161
remap_sima	0.00373385
remap_fd102c	0.00373688
tfbs_dref	0.00376302
tfbs_pan	0.00377793
tfbs_ctcf	0.00379467
remap_mago	0.00380436
remap_salm	0.00383754
tfbs_h	0.0038499
remap_cdk12	0.00389404
tfbs_ets21c	0.00391225
remap_cg12744	0.00391984
remap_cg16779	0.00393858
remap_fs_1_h	0.00394646
remap_rabex_5	0.00394998
remap_chif	0.00396939
remap_svp	0.00399638
remap_cg3919	0.00405183
remap_cg8944	0.00408229
remap_hr96	0.00408264
remap_sug	0.00408386
remap_sp1	0.00415184
remap_kah	0.00427204
remap_hlh54f	0.0042765
remap_cg10147	0.00428728
remap_ash1	0.00429806
remap_cato	0.00431926
remap_cg31388	0.00442241
remap_sce	0.00443666
remap_cg13123	0.004453
tfbs_mad	0.00446993
remap_gatad	0.00447676
remap_cg8281	0.00449381
remap_vsx1	0.00451377
remap_yl_1	0.00451972
tfbs_dl	0.00461111
remap_spab	0.00468689
tfbs_gatad	0.00468798
remap_bigh1	0.00476363
remap_cg9705	0.00480103
remap_net	0.00482937
remap_su_h	0.0048305
remap_e_pc	0.00487046
remap_jing	0.00489528
remap_camta	0.00491782
remap_dek	0.00492563
remap_lpt	0.00492611
remap_sc	0.00492967
remap_p53	0.00493324
remap_mrtf	0.0049834
remap_cg7556	0.00499529
tfbs_tll	0.00503957
remap_cg8478	0.00514206
remap_cg11902	0.0051634
remap_bdp1	0.00516826
remap_eip75b	0.00523701
remap_trr	0.00524665
remap_hng1	0.0052957
remap_ind	0.00534731
remap_woc	0.00535872
remap_d19a	0.00536689
remap_ems	0.00540225
remap_sv	0.00548101
remap_cg11398	0.00551613
remap_d	0.00554519
remap_cg5204	0.0055518
remap_mio	0.00555671
remap_cg4617	0.00556108
remap_wds	0.00556661
tfbs_su_h	0.00563047
remap_mlf	0.00567426
tfbs_ttk	0.00571606
remap_hr83	0.00573168
remap_nk7_1	0.00574482
remap_eve	0.00574658
remap_fd59a	0.0057566
remap_sqz	0.00576628
remap_slp2	0.00576891
remap_lz	0.00578133
remap_clamp	0.00581965
remap_cg10565	0.00582989
remap_dsf	0.00591641
remap_hr39	0.0059198
remap_cg12236	0.00592986
remap_sox100b	0.00594659
remap_rsf1	0.00601146
remap_kay	0.00605224
remap_da	0.00605913
remap_cg31627	0.00607627
remap_oc	0.00609431
remap_ewg	0.00611667
remap_cg4318	0.00619836
remap_cg11723	0.00620769
remap_m1bp	0.00621062
remap_ets96b	0.00622365
remap_six4	0.00627655
remap_clk	0.00627998
remap_btn	0.00631974
remap_plzf	0.00632912
remap_e_spl_m7_hlh	0.00634656
remap_cg3281	0.00634803
tfbs_pho	0.00636312
remap_trem	0.00639896
remap_psq	0.00642451
remap_brk	0.00644969
remap_cg10979	0.00646809
remap_gem	0.00648392
remap_cg10274	0.00650457
remap_exex	0.00667658
remap_tfiiic	0.00668703
remap_dac	0.00672661
remap_1_bp	0.00672871
remap_cg13296	0.00677398
remap_mrg15	0.00680614
remap_pif1b	0.00683807
remap_pdm3	0.00692971
remap_stat92e	0.00693983
remap_beaf_32	0.00695541
remap_klf15	0.00696815
remap_zf30c	0.00704678
remap_shn	0.00709499
remap_cg17568	0.00709635
remap_blimp_1	0.00712675
remap_cg1602	0.00714693
remap_tx	0.00717321
remap_myc	0.00717427
remap_cg6276	0.00734756
remap_hdac1	0.007389
remap_pita	0.00740262
remap_cg5245	0.00741607
tfbs_clamp	0.00743197
remap_neu2	0.00744635
remap_cyc	0.00757893
remap_cg31365	0.00759689
remap_trx	0.00765699
remap_scrt	0.007715
remap_e_spl_m_beta_hlh	0.00772175
remap_dmrt11e	0.00772702
remap_cg3065	0.00777391
remap_cg15601	0.00782545
remap_dmrt93b	0.00788059
remap_phdp	0.00789259
remap_gfzf	0.00793537
remap_cg3032	0.00795814
remap_lilli	0.00804617
remap_fkh	0.00812166
remap_bab1	0.00821209
remap_zfh2	0.00822634
remap_cg1603	0.00830403
remap_phol	0.00837079
remap_cg32006	0.00837784
remap_lbe	0.00841419
remap_acj6	0.00846618
remap_jim	0.00849956
remap_esn	0.00850609
remap_sens	0.00854368
remap_eip74ef	0.0085733
remap_gt	0.00858239
remap_e_var_3_9	0.00859981
remap_cg6813	0.00860147
remap_cg34376	0.00862989
remap_cg15710	0.00866656
remap_cg17806	0.00869595
remap_cg12071	0.00873978
remap_asciz	0.00880151
remap_zld	0.00895448
remap_pc	0.00895487
remap_pho	0.00899651
remap_repo	0.00900781
remap_taf1	0.00902376
remap_kni	0.00904801
remap_sage	0.0091729
remap_sox102f	0.0092149
remap_zen	0.00925879
remap_stwl	0.00943209
remap_toe	0.0094326
remap_sox15	0.00954472
remap_ssrp	0.00957243
remap_thmg1	0.00959575
remap_upset	0.00973459
remap_met	0.00982068
remap_dp	0.00982122
remap_cg6654	0.00987985
tfbs_sna	0.00989546
remap_cg43347	0.00991218
remap_cg12768	0.010068
remap_dad	0.0100691
remap_cg12659	0.0100888
remap_br140	0.0102226
remap_mtf_1	0.0102925
remap_hmgz	0.0103309
remap_ice1	0.0103552
remap_chrac_16	0.0103892
remap_cg12299	0.0104712
remap_dlip3	0.0104787
remap_cg7745	0.0106653
remap_su_var_3_9	0.010771
remap_elys	0.0107859
remap_barr	0.0108234
remap_etl1	0.0111224
remap_pad	0.0111581
remap_opa	0.0111606
remap_ftz_f1	0.0112167
remap_fd96cb	0.0112954
remap_cg32264	0.0112982
remap_cg	0.0113343
remap_e_bx	0.0113779
tfbs_beaf_32	0.011394
remap_b_h2	0.0116107
remap_cg10631	0.0116818
remap_cg15073	0.0117299
remap_n	0.0119517
remap_cg4820	0.0119578
remap_cg30403	0.0119937
tfbs_hsf	0.0121023
remap_cg4282	0.0121889
remap_ets97d	0.0122476
remap_cg1620	0.0123344
remap_tbp	0.0124306
remap_cg13894	0.0125203
remap_hr51	0.0125401
remap_emc	0.0125935
remap_add1	0.0126555
remap_trh	0.0126885
remap_cg3995	0.0127324
remap_crg_1	0.0127469
remap_ey	0.0128148
remap_hsp83	0.0128219
remap_eip93f	0.0128377
remap_cg11617	0.0128656
remap_nf_yb	0.0129219
tfbs_odd	0.0129776
remap_cg12942	0.0129903
remap_cg12769	0.0130209
remap_cg18764	0.0130815
remap_cg8301	0.0132239
remap_cic	0.0133754
remap_cg10462	0.013406
remap_pb	0.0136478
remap_ac	0.013753
remap_tin	0.0137567
tfbs_hkb	0.0137709
remap_lmd	0.0138751
remap_bsh	0.0139059
remap_luna	0.0139759
remap_ss	0.0140774
remap_cg9948	0.0144385
remap_mle	0.0144821
remap_cg7368	0.0145452
remap_mnt	0.014558
remap_mirr	0.0145669
remap_fd3f	0.0146741
remap_grh	0.0146954
remap_en	0.0149522
tfbs_nub	0.0151963
remap_esg	0.0152646
remap_nup98_96	0.0156848
remap_nej	0.0157422
remap_cg4328	0.0158041
remap_orc2	0.0159803
remap_d1	0.0162684
remap_crtc	0.0165431
remap_grau	0.0166568
remap_dl	0.016753
remap_cg18599	0.0167562
remap_cg7101	0.0167611
remap_lov	0.0168954
remap_lab	0.0169892
remap_noc	0.0171313
remap_hr3	0.0172159
remap_salr	0.0173641
tfbs_kni	0.0173952
remap_e_z	0.0174969
remap_ago2	0.0176106
remap_ovo	0.0177393
remap_dref	0.0178294
remap_ph	0.0178899
remap_jil_1	0.0180627
remap_odd	0.0182023
remap_sd	0.018267
remap_rbf	0.0184813
remap_dre4	0.0185771
remap_su_hw	0.0186631
remap_usf	0.0186752
remap_twi	0.0187206
remap_cp190	0.0190917
remap_cg14711	0.0191032
remap_msl_1	0.0193006
remap_cg17801	0.0197546
remap_antp	0.0197815
remap_cg33017	0.0201251
remap_err	0.0202595
remap_hr38	0.0203655
remap_pan	0.0207885
remap_mad	0.0216964
remap_hand	0.0220929
remap_mof	0.0222119
remap_trf2	0.022305
remap_elba3	0.0223697
remap_hey	0.0225165
remap_cap_h2	0.0225858
remap_vri	0.0230047
remap_su_z_12	0.0232471
remap_fer2	0.0233235
tfbs_stat92e	0.0234231
sum_tss_minus	0.0236672
remap_elba1	0.0237033
remap_cnc	0.0242323
tfbs_dmrt99b	0.0245134
remap_cg16815	0.0247393
remap_ato	0.0247401
remap_cbp	0.0252318
tfbs_sv	0.026657
remap_dnaj_1	0.026876
remap_hipp1	0.0270683
remap_cg45071	0.0272573
tfbs_grh	0.027294
max_remap	0.0276205
remap_l_3_neo38	0.0285584
remap_w	0.0289136
remap_cg13204	0.0289474
remap_tup	0.0290787
tfbs_usp	0.0301505
tfbs_gt	0.0305276
remap_smt3	0.0314402
remap_ibf2	0.0314846
remap_rel	0.0321716
remap_brm	0.0322485
remap_su_var_2_hp2	0.0325136
remap_ubx	0.0326046
remap_cdk9	0.032885
remap_set1	0.0330771
remap_dsp1	0.034521
remap_spps	0.0346648
tfbs_m1bp	0.0360134
remap_row	0.0371038
remap_cad	0.0374039
remap_chro	0.0380755
remap_hdac4	0.0397152
sum_pcons27	0.0421353
remap_med	0.0424394
remap_psc	0.0426265
remap_jasper	0.0433774
remap_scr	0.0436328
remap_aop	0.0443445
remap_ibf1	0.0452099
remap_ecr	0.0453187
remap_ab	0.0461526
remap_kr	0.0462335
remap_ada2b	0.0468519
max_s2_pol2	0.0474418
remap_so	0.0478055
length	0.0489734
remap_pnt	0.0493227
remap_prd	0.0499852
remap_kmg	0.0512322
tfbs_opa	0.0515017
tfbs_btd	0.0530987
remap_glu	0.0536808
remap_tfiib	0.0543464
remap_hb	0.0548404
5mer_svd1	0.0548836
remap_hng2	0.0551834
remap_mod_mdg4	0.0556768
remap_gal	0.0558309
sum_tss_plus	0.0562733
cov_tss_plus	0.0586367
remap_ttk	0.0591473
remap_rib	0.0615821
ss_mfe	0.0623936
mean_h3k4me3	0.0628562
cov_h3k4me3	0.0667471
remap_gro	0.0675247
tfbs_kn	0.067765
cov_s2_pol2	0.0697219
remap_velo	0.0751415
4mer_svd1	0.0800599
6mer_svd1	0.0803981
remap_hth	0.0841696
sum_h3k4me3	0.0851581
sum_s2_pol2	0.0855668
cov_tss_minus	0.0864892
remap_acf	0.0920009
remap_scm	0.0940222
3mer_svd1	0.105898
mean_gc	0.110992
remap_gug	0.11569
remap_abd_a	0.117288
9mer_svd1	0.118325
std_pcons27	0.119379
remap_rhi	0.121189
tfbs_su_hw	0.121972
10mer_svd1 & 4mer_svd1	0.12668
sum_phylocons124	0.131046
cov_tfbs	0.141753
cov_remap	0.152882
mean_phylocons124	0.156858
mean_pcons27	0.228732
max_tfbs	0.229788
10mer_svd1	0.259421
max_tss_plus	0.280353
std_phylocons124	0.396248
min_tss_minus	0.458197
10mer_svd1 & 5mer_svd1	0.744057
cov_epdnew	0.746143
7mer_svd1	1.40304
8mer_svd1	1.74055
11mer_svd1	2.13714
12mer_svd1	2.36286
