# Supplementary material for: FLYNC: a machine-learning-driven framework for discovering long noncoding RNAs in Drosophila melanogaster
Source: NAR Genom Bioinform. 2026 Jan 15;8(1):lqaf216. doi: 10.1093/nargab/lqaf216 (PMC12805895; doi:10.1093/nargab/lqaf216)
Supplement: lqaf216_Supplemental_Files [file lqaf216_supplemental_files.zip › sup_table_4_computational.xlsx]

## Sheet: Sheet1
Training Metrics
Metric	FLYNC	LncDC
Wall-clock time	2h 28m 7s	23h 14m 14s
Total CPU time	45.93h	438.6h
Peak memory usage	65.93 GiB	3.81 GB
Disk I/O Ops	4,729,016	38.272
Inference Metrics
Metric	FLYNC	LncDC
Wall-clock time	28m 31.9s	2h 12m 38s
Total CPU time	7.97h	41.9h
Peak memory usage	23.85 GiB	2.26 GB
Disk I/O Ops	2,470,112	157.8
