# Supplementary material for: FLYNC: a machine-learning-driven framework for discovering long noncoding RNAs in Drosophila melanogaster
Source: NAR Genom Bioinform. 2026 Jan 15;8(1):lqaf216. doi: 10.1093/nargab/lqaf216 (PMC12805895; doi:10.1093/nargab/lqaf216)
Supplement: lqaf216_Supplemental_Files [file lqaf216_supplemental_files.zip › Sup_Table_5_flync_vu_gse199164_male_vs_female_inference_results.csv]

index	chromosome	start	end	prediction	probability	fc	qval	SRR18432803_FPKM	SRR18432804_FPKM	SRR18432805_FPKM	SRR18432812_FPKM	SRR18432813_FPKM	SRR18432814_FPKM	mean_FPKM	std_FPKM
MSTRG.4.1	chr2L	17747	20898	False	4.094727767120679e-07			1.273726	2.218425	0.0	1.043496	2.797159	1.260034	1.4321399999999997	0.888660563296808
MSTRG.13.1	chr2L	65996	71390	False	9.567899345191945e-11			2.705883	0.0	0.0	0.275502	0.7898	0.0	0.6285308333333334	0.9704966212365052
MSTRG.13.2	chr2L	65998	71390	False	9.567899345191945e-11			4.853553	2.897564	1.01497	0.756362	0.0	0.922037	1.7407476666666664	1.644386361188946
MSTRG.13.9	chr2L	67114	70549	False	1.167635916417484e-10			0.0	0.0	0.0	0.0	1.725787	0.0	0.28763116666666666	0.6431628411142383
MSTRG.15.5	chr2L	73584	76211	False	1.883330013126282e-11			13.903031	21.736238	28.882416	33.299587	13.263611	27.150602	23.0392475	7.4950180705966005
MSTRG.20.1	chr2L	84303	86332	False	1.172344405978506e-08			4.412599	1.680757	3.71802	4.42493	3.648706	5.573568	3.909763333333333	1.1803863803957961
MSTRG.22.1	chr2L	94653	103877	False	1.341126741056453e-09			5.604209	6.582928	5.620922	5.160747	4.664373	5.475883	5.5181770000000006	0.578817615172229
MSTRG.24.2	chr2L	107760	114432	False	1.335589206996008e-09			0.278453	1.223181	0.0	2.143959	0.721752	0.0	0.7278908333333334	0.7650973340748694
MSTRG.24.10	chr2L	107945	114432	False	1.08690914926878e-09			0.557413	1.373254	0.378273	2.110724	2.778791	7.437261	2.439286	2.3849743371371246
MSTRG.24.12	chr2L	108132	114432	False	5.019876155278562e-10			5.650048	6.060181	10.479933	3.042601	2.562591	5.661777	5.576188500000001	2.5753502994923334
MSTRG.24.15	chr2L	109593	114432	False	2.303091919700341e-09			0.046008	2.770526	0.331003	0.112789	0.0	0.186985	0.5745518333333333	0.9878022687068866
MSTRG.25.1	chr2L	114725	157797	False	4.592713639337081e-11			3.708694	2.328038	0.516407	3.706215	1.188131	3.656789	2.517379	1.2869509714042464
MSTRG.25.5	chr2L	155088	157797	False	3.414851147782106e-11			13.146604	16.699512	22.468264	13.575014	18.43749	24.323997	18.108480166666666	4.181433843424223
MSTRG.25.8	chr2L	155328	157797	False	2.942709186832429e-11			6.970652	5.168248	2.297449	4.661293	1.655081	3.2356	3.9980538333333335	1.807783854393312
MSTRG.25.10	chr2L	155334	157797	False	3.624474402966767e-11			11.823935	10.593012	2.065943	11.853182	14.836595	9.237983	10.068441666666667	3.9582648061290553
MSTRG.41.1	chr2L	158956	185082	False	1.400991531504477e-09			0.171404	0.099315	0.234433	0.219439	0.099084	0.159945	0.16393666666666665	0.05244642451323276
MSTRG.41.2	chr2L	158956	187100	False	1.441095705298311e-09			0.408228	0.596012	0.0	0.881577	0.0	0.0	0.31430283333333336	0.34310853113090267
MSTRG.41.3	chr2L	158968	185082	False	1.400991531504477e-09			0.142668	0.071984	0.197812	0.190198	0.063099	0.132609	0.13306166666666666	0.05192126875268832
MSTRG.41.5	chr2L	158986	187100	False	1.441095705298311e-09			0.461134	0.351151	0.261181	0.500334	0.338967	0.250439	0.3605343333333333	0.09328228110716179
MSTRG.41.6	chr2L	158997	203424	False	3.287182124012125e-10			34.54694	0.0	0.0	0.0	0.0	0.0	5.7578233333333335	12.874884375767762
MSTRG.41.7	chr2L	158997	187100	False	1.45710131052476e-09			0.374176	0.314483	0.0	0.427286	0.0	0.0	0.18599083333333333	0.18882311897506676
MSTRG.41.8	chr2L	159031	203424	False	3.311174212642413e-10			21.322485	36.313557	42.309689	34.634312	29.496296	40.434528	34.0851445	7.037615817219368
MSTRG.41.9	chr2L	159031	185082	False	1.217804996391952e-09			22.942186	20.461185	13.498323	13.255179	0.247196	10.967896	13.561994166666667	7.299523021702843
MSTRG.41.15	chr2L	161042	185082	False	5.920371053284464e-10			0.785819	0.555955	1.485106	0.71343	0.103571	0.500846	0.6907878333333333	0.4162463898924197
MSTRG.41.19	chr2L	187309	203424	False	5.655921512747808e-10			1.024634	4.644564	4.087409	20.981712	0.004542	0.004767	5.124604666666667	7.325658170483153
MSTRG.50.3	chr2L	207440	210725	False	2.016101326455666e-09			1.077177	0.91602	0.107993	0.0	3.056892	0.02369	0.8636286666666667	1.0709099316477968
MSTRG.50.4	chr2L	207454	210725	False	2.14319696363544e-09			1.993485	1.977085	3.979785	0.0	0.0	0.061754	1.3353515	1.473452180757687
MSTRG.62.2	chr2L	278281	282167	False	9.372814581487767e-09			0.48344	0.781644	2.408716	0.0	1.08324	0.641343	0.8997305	0.7499149118910647
MSTRG.70.1	chr2L	295115	297498	False	4.682043861601764e-10			0.349698	1.753452	4.668245	5.226802	8.046008	1.963931	3.668022666666667	2.5877203978430945
MSTRG.70.3	chr2L	295161	297498	False	3.480717475733669e-10			0.632644	3.037582	1.909114	0.080844	1.205128	0.418256	1.2139280000000001	1.0053141546806816
MSTRG.72.1	chr2L	305891	337425	False	1.927620185305605e-09			4.515379	3.129974	6.805371	3.230067	1.35591	2.332209	3.561485	1.7370679483389053
MSTRG.72.2	chr2L	305918	347936	False	2.477970866796769e-09			5.902329	2.113031	2.940868	21.064877	0.078536	3.279552	5.896532166666667	6.997942732433902
MSTRG.72.3	chr2L	305934	347936	False	2.477970866796769e-09			6.595796	9.704967	9.893689	0.604654	11.44296	8.032196	7.712376999999999	3.5240731650649177
MSTRG.72.8	chr2L	309372	315951	False	4.609555536508574e-08			4.612079	1.412084	0.967373	0.750924	0.318789	0.123225	1.364079	1.5120346676968088
MSTRG.72.12	chr2L	310248	347936	False	6.688365312042686e-10			9.675392	6.245721	0.0	16.708328	0.001545	7.723992	6.725829666666667	5.77393297923373
MSTRG.72.13	chr2L	343809	347941	False	6.308432324706507e-10			0.7588	1.075575	9.165022	2.252744	0.215621	2.863279	2.7218401666666665	3.0166067719886542
MSTRG.78.1	chr2L	332727	333435	False	4.303039046165804e-09			2.636548	2.673135	2.403768	1.013169	0.280933	1.194253	1.7003009999999996	0.9183926846948423
MSTRG.90.2	chr2L	415220	418536	False	3.773881300447797e-09			1.30207	0.003908	2.145658	0.029001	0.306996	0.405923	0.698926	0.7776166122001682
MSTRG.94.2	chr2L	423293	425383	False	1.518359870860598e-08			1.872837	0.0	2.766342	0.0	0.278877	0.105562	0.8372696666666667	1.0834327573493223
MSTRG.94.3	chr2L	424210	425383	False	8.436340846434423e-10			0.983769	0.0	0.0	0.0	0.919384	0.403478	0.38443850000000007	0.4260487295305354
MSTRG.106.1	chr2L	455404	458745	False	1.889248284745446e-09			0.0	0.004002	8.43104	0.0	0.0	0.0	1.4058403333333331	3.141765141886625
MSTRG.106.3	chr2L	455530	458745	False	4.580461286981711e-09			5.72978	2.109153	4.234304	0.84061	0.065478	1.048139	2.3379106666666662	2.0092612980167335
MSTRG.106.8	chr2L	455556	458745	False	4.970568943889496e-09			0.0	8.845283	0.0	0.0	0.0	0.0	1.4742138333333334	3.296442344703879
MSTRG.109.2	chr2L	473027	540560	False	6.837387094816671e-08			0.867065	0.513769	0.841579	0.174998	0.39096	1.345591	0.6889936666666666	0.38075167705284707
MSTRG.109.10	chr2L	537562	540560	False	1.398197321152617e-07			0.266717	1.556706	5.445713	1.37759	0.290913	0.477306	1.5691575	1.8067897704382347
MSTRG.125.3	chr2L	574562	575734	False	6.272731577492743e-09			2.603281	3.499971	2.960114	0.460335	0.802134	0.688915	1.8357916666666665	1.2178046327844307
MSTRG.151.1	chr2L	744987	745688	False	6.009486364841227e-08			0.797743	1.365273	1.427207	0.0	0.459069	1.330525	0.8966361666666667	0.5314424881967996
MSTRG.153.3	chr2L	750614	762585	False	1.864183325841019e-09			1.938333	3.158537	4.500167	5.122791	2.122462	8.345878	4.198028	2.1850198876460296
MSTRG.153.8	chr2L	753005	754115	False	2.820261467877241e-08			1.335042	1.050497	1.710533	1.826126	0.088383	0.32339	1.0556618333333334	0.65477752066215
MSTRG.173.1	chr2L	825966	833241	False	9.767863507718982e-10			10.699216	7.878314	15.656828	15.837608	9.159553	11.514572	11.791015166666668	3.022738609829196
MSTRG.173.5	chr2L	825982	833241	False	1.570516168340376e-09			1.668543	3.833005	0.948305	2.027477	0.192879	0.947955	1.6030273333333331	1.1549566827094522
MSTRG.173.6	chr2L	825982	830602	False	5.46861133886625e-11			0.370104	0.853964	0.335238	0.272891	0.407295	0.303371	0.4238104999999999	0.19719560502265257
MSTRG.175.1	chr2L	845514	846657	False	0.4986824078138689			1.135636	4.313381	7.594537	1.09978	0.805241	0.0	2.491429166666667	2.651619957101785
MSTRG.178.1	chr2L	852731	854539	False	9.217692365809609e-10			2.858536	6.226625	3.957577	10.179025	0.794102	9.46684	5.580450833333333	3.406369552470167
MSTRG.179.1	chr2L	860086	861810	False	2.036968809562048e-09			0.162622	1.179441	2.080772	0.52765	0.278894	3.182109	1.2352480000000001	1.0858274454643642
MSTRG.189.1	chr2L	913400	915750	False	2.035614736267609e-11			1.007895	1.52513	4.323038	0.0	0.590156	0.086692	1.2554851666666669	1.4679278469012498
MSTRG.189.3	chr2L	914558	915447	False	1.388227808086699e-10			0.363646	0.0	0.568435	0.0	0.374674	0.0	0.21779250000000003	0.22771909979896285
MSTRG.191.3	chr2L	951560	958098	False	9.229388926531772e-08			4.32044	4.287762	1.142355	2.875103	1.785651	2.626995	2.8397176666666666	1.1781320408759601
MSTRG.191.4	chr2L	956156	958098	False	5.08051809193428e-11			2.945237	1.88246	8.428048	1.275396	2.981755	0.224947	2.956307166666667	2.626139636285386
MSTRG.201.2	chr2L	1077989	1080803	False	6.8438173916569e-08			4.588199	0.116059	0.0	0.179594	0.745695	1.122951	1.1254163333333336	1.5976546456886593
MSTRG.202.1	chr2L	1080866	1085437	False	1.068483226294697e-07			0.686264	5.971168	8.268858	0.919222	0.691158	1.009967	2.9244395	3.0421604619759814
MSTRG.204.1	chr2L	1102040	1102322	True	0.9953189963405638			0.0	0.323984	0.0	0.0	0.275699	0.0	0.09994716666666666	0.14203224640249443
MSTRG.207.2	chr2L	1112964	1114556	False	3.08787435302346e-08			12.142924	11.591232	5.385811	8.06094	2.998745	5.332191	7.5853071666666665	3.3664125296403897
MSTRG.207.3	chr2L	1112972	1114556	False	3.430845132287713e-08			2.45977	4.121267	2.213498	2.887161	2.278346	0.653985	2.4356711666666664	1.0242212372714234
MSTRG.209.1	chr2L	1129253	1132411	False	3.08753283044274e-08			4.329946	7.779875	3.424718	1.720155	1.854216	0.888542	3.332908666666667	2.292758773488805
MSTRG.211.1	chr2L	1134614	1141156	False	9.810435053839057e-08			13.991153	0.304352	0.162146	0.0	16.86207	0.700141	5.336643666666667	7.185776368279785
MSTRG.211.2	chr2L	1134692	1141156	False	8.899147472338321e-08			0.0	219.485779	0.0	214.48584	0.0	325.542938	126.5857595	131.66413088882842
MSTRG.220.1	chr2L	1164078	1167211	False	6.028448099125977e-10			3.135802	4.446531	2.403988	2.010604	2.830638	2.760934	2.9314161666666667	0.7640508766171742
MSTRG.222.1	chr2L	1170138	1170789	False	3.815603654056217e-08			4.479899	0.645582	2.466731	4.330562	0.888176	0.284109	2.1825098333333335	1.713392333277604
MSTRG.222.2	chr2L	1170177	1170789	False	3.58834137156635e-08			0.0	2.594469	0.0	0.0	3.278529	0.0	0.978833	1.398292860626128
MSTRG.224.2	chr2L	1173042	1177652	False	1.845539755875381e-09			16.514122	23.383394	21.777367	26.550928	11.949082	19.411554	19.931074499999998	4.740032287061827
MSTRG.224.4	chr2L	1173066	1177652	False	1.786804874171181e-09			8.789502	5.657572	0.377412	7.249015	0.954654	0.834966	3.977186833333334	3.3826657749125624
MSTRG.225.1	chr2L	1177689	1182454	False	3.811489025629235e-09			1.690272	2.962116	0.672784	3.441439	1.126533	0.0	1.6488573333333336	1.2168254393285927
MSTRG.225.7	chr2L	1177749	1182454	False	7.844515960320044e-10			0.583127	0.9082	0.716198	1.525897	0.866098	0.0	0.7665866666666666	0.45283562295078134
MSTRG.225.9	chr2L	1177752	1182454	False	6.440137010238786e-10			0.076689	0.828754	0.0	0.0	0.0	1.890492	0.4659891666666667	0.7028275009555845
MSTRG.225.11	chr2L	1177778	1182454	False	1.216581810604043e-09			6.835701	3.520473	5.206171	0.263677	0.235366	0.0	2.676898	2.6880904029388595
MSTRG.225.13	chr2L	1178728	1182454	False	6.209451183750322e-10			0.491988	0.275693	1.20676	3.350944	0.259651	0.03145	0.9360810000000002	1.1412037594914124
MSTRG.228.5	chr2L	1186256	1197175	False	2.863932014229391e-09			0.604904	0.823476	0.0	0.410461	0.0	0.0	0.3064735	0.3288727634155546
MSTRG.228.6	chr2L	1186263	1197175	False	2.874466129307103e-09			0.872077	1.895987	1.08256	0.0	4.915853	3.176505	1.9904970000000002	1.6335312486694789
MSTRG.228.7	chr2L	1190905	1197175	False	4.751086897818295e-10			0.0	0.030351	2.081977	0.0	0.185285	0.721963	0.5032626666666667	0.7496077470207706
MSTRG.231.2	chr2L	1204219	1205869	False	1.108144445449403e-09			0.087613	1.264139	2.955193	0.261206	0.6651	0.738871	0.9953536666666665	0.9531555071563902
MSTRG.239.3	chr2L	1285056	1287049	False	4.830938844566803e-10			0.491293	0.326156	0.870658	0.161572	0.127725	0.004078	0.330247	0.2868940663926902
MSTRG.251.1	chr2L	1348786	1359008	False	1.858621078526754e-08			1.110503	0.302378	0.0	0.0	3.184189	4.203003	1.4666788333333336	1.644286186198276
MSTRG.279.1	chr2L	1520047	1522368	False	6.102813995003245e-10			2.725695	1.357424	1.285841	1.209417	0.438866	1.415181	1.4054039999999999	0.6748416993873452
MSTRG.279.3	chr2L	1520497	1522368	False	1.008283735212175e-10			0.533658	1.745281	3.255669	0.0	0.987868	0.230302	1.125463	1.1074819545482446
MSTRG.281.1	chr2L	1522486	1524904	False	2.171913364696923e-10			2.461067	2.502321	4.373125	2.120965	1.364303	1.701601	2.420563666666667	0.9611775603454106
MSTRG.286.1	chr2L	1554720	1603629	False	1.75483718560272e-09			7.331371	9.118773	11.259743	10.377466	2.899931	4.633183	7.6034111666666675	3.0105218559876743
MSTRG.298.1	chr2L	1651256	1670845	False	8.722469675786348e-06			10.224658	3.696018	12.588584	3.334252	5.689655	6.904712	7.072979833333332	3.3585419277660966
MSTRG.298.2	chr2L	1651256	1703472	False	1.316615086735005e-07			0.631067	0.078488	0.07862	0.648842	0.712821	0.092194	0.373672	0.2916653048072968
MSTRG.298.7	chr2L	1651259	1659918	False	6.390087138825957e-05			0.289277	0.908526	0.0	0.013321	4.203057	0.094727	0.9181513333333333	1.5014397672907904
MSTRG.298.8	chr2L	1651259	1703472	False	1.335947333992903e-07			0.109783	0.014171	2.361874	0.677814	0.000471	0.043835	0.534658	0.850186293514937
MSTRG.312.2	chr2L	1732554	1743907	False	1.444442270766373e-10			4.258024	3.294224	6.135832	4.913241	0.17478	0.585605	3.2269509999999997	2.1857590721560936
MSTRG.312.4	chr2L	1744553	1750686	False	1.480057169209887e-10			1.274791	2.134528	1.219112	0.658162	0.304375	0.665126	1.0426823333333333	0.5933845310703301
MSTRG.312.6	chr2L	1749162	1750686	False	5.05068133430846e-10			0.037467	0.332584	0.227367	0.0	1.728838	0.0	0.3877093333333333	0.6124651436551761
MSTRG.323.1	chr2L	1836537	1837406	False	1.208360673547608e-06			21.141539	15.902298	14.83092	25.568125	8.985826	19.059689	17.5813995	5.210823998159111
MSTRG.323.8	chr2L	1836538	1837406	False	1.208360673547608e-06			0.0	11.624699	2.15907	0.0	0.0	12.566405	4.391695666666666	5.507385946130483
MSTRG.323.9	chr2L	1842868	1858561	False	6.777286842595593e-09			8.202034	1.141329	3.1914	0.669273	5.068894	24.650644	7.153929000000001	8.220753099196084
MSTRG.323.10	chr2L	1846959	1854640	False	2.893491993510318e-10			3.896013	3.255648	4.357481	2.843507	0.62507	0.789924	2.6279405	1.4393053140269614
MSTRG.330.3	chr2L	1908563	1909668	False	5.425470169126708e-10			3.152664	2.197724	4.373807	0.689971	0.235297	0.0	1.7749105	1.608780579160787
MSTRG.330.7	chr2L	1911760	1913765	False	0.000796088051493724			0.588699	0.0	0.019975	0.624136	0.0	0.0	0.20546833333333334	0.28378625868345975
MSTRG.330.8	chr2L	1911793	1913765	False	0.0002629657314291716			13.256071	6.469823	9.598275	7.511138	0.0	6.543739	7.229841	3.9858712938635725
MSTRG.330.11	chr2L	1934178	1944353	False	6.498868475800104e-09			2.602871	3.945253	2.133875	1.53148	0.801408	0.348992	1.8939798333333335	1.1888302883340718
MSTRG.330.12	chr2L	1938871	1944353	False	2.626927581857682e-09			0.373137	1.047971	0.105251	0.205353	0.0	1.46749	0.5332003333333333	0.5382739997001733
MSTRG.333.1	chr2L	1894134	1900610	False	1.22245691526193e-10			0.531326	1.287064	0.979444	0.71829	0.420484	0.982385	0.8198321666666667	0.29530507532630085
MSTRG.343.2	chr2L	1982218	1984514	False	1.113799745166625e-07			0.34694	0.95444	20.48097	6.064434	0.334945	1.382137	4.927311	7.229925583456629
MSTRG.346.2	chr2L	1989797	1991190	False	8.534957422548262e-09			2.609862	3.937669	1.849349	0.303132	0.142731	0.55845	1.5668654999999998	1.3802434034225932
MSTRG.353.1	chr2L	2007985	2009072	False	0.00672310191223972			1.348939	1.019203	4.353124	1.744211	0.665343	0.714732	1.6409253333333333	1.2680746031450814
MSTRG.354.3	chr2L	2009914	2013904	False	2.455867780326798e-08			7.448157	7.713514	8.34649	4.373827	1.587614	2.387311	5.3094855	2.672188654964612
MSTRG.354.4	chr2L	2011715	2030788	False	2.088855886332507e-09			7.759971	16.275747	0.0	0.0	0.778091	0.0	4.1356348333333335	6.09783654374034
MSTRG.354.7	chr2L	2017689	2030788	False	1.769015249440491e-08			0.0	0.021497	0.280846	0.146945	2.599181	1.02306	0.6785881666666667	0.9256017560188284
MSTRG.354.9	chr2L	2027429	2030788	False	2.550487949303663e-10			0.543283	2.189714	31.328953	21.649506	2.116536	1.812674	9.940111	12.043152144516096
MSTRG.361.3	chr2L	2037714	2044372	False	8.456419862561125e-09			5.574099	1.490933	5.838343	2.270072	1.04179	1.10759	2.8871378333333326	2.0343561448008898
MSTRG.364.2	chr2L	2056278	2058068	False	8.796999418588971e-12			1.031123	1.193347	1.723627	0.0	0.276673	0.0	0.7041283333333334	0.6531908129558229
MSTRG.367.1	chr2L	2079637	2081972	False	4.992164829784036e-10			1.2274	1.460674	4.654435	0.406288	0.396408	0.028402	1.3622678333333333	1.5541459862844735
MSTRG.378.2	chr2L	2148426	2156790	False	9.989874263341214e-10			5.119209	3.2969	5.287898	3.018658	3.281309	3.366633	3.8951011666666666	0.9327682539812013
MSTRG.378.3	chr2L	2149810	2151748	False	1.032560902625428e-09			1.103281	0.921543	2.16255	0.023786	0.1903	0.080406	0.7469776666666667	0.7570209321136518
MSTRG.384.1	chr2L	2188008	2188584	False	2.436017294028792e-09			2.440245	3.65513	6.029992	1.483403	0.530355	1.092119	2.5385406666666666	1.8567411862212306
MSTRG.391.2	chr2L	2214272	2215167	False	1.188455065432995e-08			0.91139	0.380151	0.645811	2.870355	0.57142	0.472568	0.9752825	0.863514310905683
MSTRG.394.2	chr2L	2217353	2220647	False	7.057998218796643e-08			0.86694	6.301879	1.252674	5.931357	2.252368	2.047734	3.1088253333333333	2.1791840341855533
MSTRG.394.3	chr2L	2217439	2220647	False	9.04122275258797e-08			2.606662	0.626629	2.245494	0.202665	1.855532	0.0	1.2561636666666667	1.020292699053343
MSTRG.395.2	chr2L	2220787	2225544	False	6.21982537808386e-11			0.0	0.0	0.0	0.0	0.0	4.100912	0.6834853333333334	1.5283196669574362
MSTRG.395.3	chr2L	2220791	2225544	False	6.358301592765071e-11			2.527115	4.699293	6.341556	0.666875	1.449504	0.403836	2.681363166666666	2.1700850390943525
MSTRG.412.1	chr2L	2294145	2300888	False	2.356522707106842e-09			0.883004	0.842918	2.471946	0.557579	0.184983	0.449987	0.8984028333333334	0.7422442647928008
MSTRG.415.1	chr2L	2311655	2330384	False	7.800154099062013e-09			11.552153	16.293751	19.73317	18.559183	6.787962	5.821564	13.1246305	5.46521291766017
MSTRG.415.2	chr2L	2311655	2327013	False	1.241018996479405e-09			0.185011	0.13094	0.621458	3.541762	0.0394	0.237697	0.7927113333333332	1.2429378598014822
MSTRG.415.4	chr2L	2311679	2341290	False	5.852178546830977e-10			1.710689	0.478392	0.247777	0.370756	0.048207	0.251984	0.5179675	0.5492793882924395
MSTRG.422.2	chr2L	2375881	2380506	False	2.246133464200927e-07			0.121551	1.683209	0.0	2.808073	0.145376	0.353482	0.8519484999999999	1.0427869215390635
MSTRG.423.3	chr2L	2381182	2384757	False	1.931126272236733e-08			2.965854	1.980023	3.553244	2.458596	1.558013	1.183485	2.2832025000000002	0.810038842891037
MSTRG.429.1	chr2L	2395155	2395628	False	6.431772772550636e-08			0.0	0.87198	1.378778	0.0	0.0	0.0	0.3751263333333334	0.5503119263840787
MSTRG.431.3	chr2L	2402455	2403658	False	1.482868180082208e-08			8.273434	5.941407	11.458716	4.978459	1.603679	2.271274	5.754494833333333	3.3882753939700856
MSTRG.445.1	chr2L	2492942	2498846	False	1.735835232973121e-09			0.877118	6.57483	1.691642	8.419947	6.68139	0.811449	4.176062666666668	3.1202914150747563
MSTRG.445.3	chr2L	2495363	2498846	False	4.580564666950789e-09			8.553499	4.537757	23.31819	0.093786	0.904056	3.982744	6.898338666666667	7.8385529413326385
MSTRG.461.1	chr2L	2591724	2592773	False	8.868358129041946e-09			0.182318	0.56544	0.17351	0.32251	0.0	4.710698	0.9924126666666666	1.671748531147619
MSTRG.482.1	chr2L	2724493	2727084	False	1.167137390603588e-07			1.310844	1.566698	4.428936	0.739896	0.430161	0.249072	1.4542678333333334	1.4079228529497414
MSTRG.484.1	chr2L	2739941	2743377	False	1.75421685483749e-09			1.888437	0.467126	2.826543	0.882389	0.51501	4.846235	1.9042900000000003	1.5570090575491204
MSTRG.484.4	chr2L	2740073	2743377	False	1.189117173246971e-09			2.025438	6.970044	2.133387	0.398006	0.269108	1.257182	2.1755275	2.26012785769727
MSTRG.488.1	chr2L	2749780	2750100	False	5.260858046124218e-05			0.695917	1.909717	2.677937	1.38622	1.725874	2.778083	1.8622913333333333	0.7201717518367098
MSTRG.492.1	chr2L	2759689	2763889	False	2.764599915005271e-09			5.987268	1.147444	6.603607	1.96707	1.173083	0.484414	2.8938143333333337	2.449721341491767
MSTRG.492.4	chr2L	2759970	2763889	False	3.423890127970909e-09			0.0	0.0	0.806088	2.516542	0.0	0.0	0.5537716666666667	0.9258134395124586
MSTRG.503.2	chr2L	2805346	2812376	False	5.845799394865483e-08			0.918906	0.0	1.031792	0.327694	1.879044	0.0	0.6929060000000001	0.6666408741663935
MSTRG.516.2	chr2L	2856110	2868548	False	1.080493938526569e-09			13.179903	16.490065	4.973512	12.024395	18.195324	5.773646	11.7728075	4.962606985072757
MSTRG.516.9	chr2L	2857233	2868548	False	5.347737718079316e-09			8.546488	9.706429	10.205826	5.661532	6.105815	5.68975	7.652640000000001	1.9037632929984583
MSTRG.519.1	chr2L	2872337	2873383	False	2.370951221377269e-07			2.246852	2.978741	2.790439	1.753054	0.767281	1.051497	1.9313106666666666	0.8261951667644207
MSTRG.520.1	chr2L	2874889	2877168	False	1.741810878231996e-08			1.691772	2.662905	2.539289	3.849505	2.044499	0.506432	2.2157336666666665	1.0164831816594684
MSTRG.525.1	chr2L	2885845	2946137	False	1.552964175888654e-07			2.436581	5.04578	2.213573	2.656655	0.943216	1.415009	2.451802333333333	1.3024619505395243
MSTRG.525.2	chr2L	2885900	2925494	False	1.423129435709043e-07			18.165514	9.882309	7.866189	4.783046	7.394225	8.175337	9.37777	4.208239256789551
MSTRG.525.3	chr2L	2885908	2954445	False	5.454152056641503e-08			0.215725	10.675233	17.626719	2.003536	0.0	4.153538	5.779125166666667	6.397716622014645
MSTRG.525.9	chr2L	2888044	2925494	False	5.376203695438441e-08			1.339753	3.143913	3.123233	5.326767	3.59935	0.178189	2.785200833333333	1.645760601635448
MSTRG.525.10	chr2L	2888249	2946137	False	8.845060105463881e-08			1.067902	0.222424	0.478754	0.723858	0.430344	0.001866	0.4875246666666666	0.342096611768599
MSTRG.529.3	chr2L	2956905	2968439	False	1.989067796150774e-09			7.654325	12.792601	6.078479	1.448823	0.024589	9.884511	6.3138879999999995	4.468396409943467
MSTRG.529.9	chr2L	2956915	2968439	False	1.989067796150774e-09			18.721029	0.036819	0.229786	0.043984	0.090993	0.0	3.1871018333333336	6.947368684203188
MSTRG.529.10	chr2L	2957817	2968439	False	2.391421973795514e-09			5.157192	4.213645	2.749985	2.375742	3.356711	1.500665	3.225656666666667	1.2005790029646344
MSTRG.529.11	chr2L	2959146	2968439	False	3.228128611932699e-10			0.0	0.0	0.0	6.307736	0.0	11.449056	2.9594653333333336	4.4406794972095085
MSTRG.532.1	chr2L	2972832	2974858	False	3.864769554109712e-09			3.031079	2.362324	6.453929	3.326716	3.488665	1.76264	3.4042255000000003	1.4851166727251597
MSTRG.532.3	chr2L	2973578	2974858	False	1.183063227556063e-09			0.0	0.0	0.0	1.795413	0.0	0.0	0.2992355	0.6691109192811383
MSTRG.539.5	chr2L	2993036	2999044	False	8.600917989767459e-08			4.064995	2.518327	4.022366	5.797084	2.007833	1.571585	3.330365	1.4494282170756163
MSTRG.540.2	chr2L	3010603	3014884	False	1.393941076074389e-08			3.006602	4.234523	7.866661	0.852594	0.53736	0.157879	2.7759365000000003	2.697556093878849
MSTRG.547.2	chr2L	3024159	3026439	False	2.189338922604792e-11			0.987869	0.900625	4.035887	0.803404	0.384426	0.704962	1.3028621666666669	1.2369928748584094
MSTRG.547.3	chr2L	3024287	3026439	False	2.942648715885539e-11			0.218431	1.906873	1.626392	0.176585	0.263096	0.0066	0.6996628333333333	0.7629225083963675
MSTRG.549.2	chr2L	3029408	3032300	False	7.405758241298728e-10			3.843218	1.756955	0.0	0.395564	4.804101	4.77191	2.5952913333333334	1.97699161955294
MSTRG.555.1	chr2L	3039905	3042190	False	8.155336438883192e-09			3.938964	2.760893	4.344385	3.211531	2.927269	0.241913	2.9041591666666666	1.3132759832353615
MSTRG.559.3	chr2L	3065064	3068177	False	4.729085359401712e-09			1.081623	0.29439	4.391681	1.987098	0.177823	0.705325	1.4396566666666668	1.4482996191673263
MSTRG.561.1	chr2L	3073086	3078530	False	2.79461562294821e-06			0.168531	0.15557	0.2063	0.162952	0.095045	0.089736	0.1463556666666667	0.04140044664278663
MSTRG.567.1	chr2L	3156655	3158570	False	2.135949196989491e-08			2.868677	2.222603	4.007123	2.66536	0.65445	1.617743	2.339326	1.0441241068921516
MSTRG.568.2	chr2L	3160008	3163289	False	2.853724736140672e-08			0.841401	0.841372	2.923346	2.16715	0.678844	1.241522	1.4489391666666664	0.8230037711554783
MSTRG.568.3	chr2L	3160065	3162955	False	2.363233846653257e-08			1.726221	0.97137	0.0	0.234136	1.286666	0.292074	0.7517445	0.6229387532210396
MSTRG.578.1	chr2L	3219286	3222062	False	4.375142581004389e-11			4.30882	2.604955	5.943847	1.025591	0.424055	0.375994	2.447210333333333	2.0865057728466883
MSTRG.582.1	chr2L	3251543	3259058	False	1.333645962123711e-11			1.053704	1.159241	1.1925	0.0	0.0	0.475986	0.6469051666666666	0.5150781445458597
MSTRG.586.1	chr2L	3269387	3270794	False	2.646368320724067e-07			0.971601	0.976122	2.641355	0.432499	0.30614	0.164102	0.9153031666666666	0.8321264054271675
MSTRG.594.1	chr2L	3319680	3323147	False	1.370438786086223e-05			0.0	3.721843	0.032634	0.020051	0.0	0.0	0.629088	1.38317702330191
MSTRG.595.2	chr2L	3324967	3326637	False	5.381110825051877e-06			3.702358	3.495779	3.892329	1.180572	0.248144	0.0	2.086530333333333	1.6538754145765904
MSTRG.604.2	chr2L	3377012	3380112	False	1.794597859591763e-06			6.604378	2.779384	8.360628	2.236704	2.42772	1.286444	3.9492096666666665	2.5889814644667806
MSTRG.616.1	chr2L	3408850	3410129	False	4.886076629162515e-08			4.997775	3.295378	5.185644	1.311318	0.411293	0.303655	2.5841771666666666	2.026543371684687
MSTRG.620.1	chr2L	3432263	3447593	False	8.200528721704545e-09			1.18841	0.0	0.794129	0.0	0.12224	0.926502	0.5052135000000001	0.48042753301122326
MSTRG.622.3	chr2L	3450052	3452131	False	2.404041429958346e-08			2.815284	2.838916	1.691943	1.192259	3.287043	1.354094	2.196589833333334	0.8121577805766187
MSTRG.623.1	chr2L	3452458	3453773	False	2.943129787140929e-08			0.795229	1.864213	0.43236	4.453436	2.132038	2.48032	2.0262659999999997	1.3032495646660824
MSTRG.625.1	chr2L	3457301	3460367	False	6.38899972314327e-07			2.605722	1.137262	6.142801	6.430154	0.743617	1.356933	3.0694148333333335	2.3462887532549086
MSTRG.637.2	chr2L	3514933	3517264	False	1.060412390924576e-07			9.62845	0.789238	5.727677	2.138827	0.885865	0.341996	3.252008833333333	3.3704391436224563
MSTRG.639.1	chr2L	3519612	3522574	False	1.300907743837173e-10			0.089222	0.347128	0.569174	0.0	0.414769	0.0	0.23671549999999997	0.21918234861392616
MSTRG.643.2	chr2L	3530847	3533830	False	6.681332168772063e-09			1.941712	0.137601	0.669345	0.526686	0.077676	0.079408	0.5720713333333333	0.6536239906188844
MSTRG.648.1	chr2L	3563548	3564644	False	1.264270829466211e-06	1.38849460131586	0.99399321884722	2.434701	1.619754	4.947149	0.0	0.458736	0.0	1.5767233333333335	1.7473673104868044
MSTRG.661.1	chr2L	3649842	3654987	False	1.785051256354691e-07			0.854513	0.773659	0.739139	1.298067	0.71141	0.7875	0.8607146666666666	0.2005522071969181
MSTRG.685.1	chr2L	3713359	3716813	False	6.326988978292424e-11			2.33814	2.335829	1.946006	0.972483	0.054585	1.329213	1.4960426666666666	0.8161477677517854
MSTRG.687.1	chr2L	3718151	3729145	False	1.172400451503543e-08			12.69117	8.300215	18.912266	12.482874	8.040276	9.163898	11.598449833333333	3.7624049724929227
MSTRG.687.2	chr2L	3718184	3729145	False	5.450135572498815e-09			5.145553	4.931941	4.272748	4.225862	5.958652	5.693011	5.037961166666666	0.6512340106821347
MSTRG.687.9	chr2L	3718185	3729145	False	5.450135572498815e-09			3.626015	11.062339	4.403396	4.942933	3.772242	6.58394	5.731810833333333	2.5755890899595126
MSTRG.687.11	chr2L	3718186	3729145	False	5.450135572498815e-09			3.608875	0.0	1.230517	4.725637	3.958813	4.845721	3.0615938333333332	1.8158041141445127
MSTRG.687.13	chr2L	3722260	3729145	False	5.479759425838485e-08			0.73058	0.09738	0.859883	0.086659	1.629745	0.956245	0.7267486666666666	0.5309786679345561
MSTRG.690.1	chr2L	3757254	3769525	False	8.199842829619419e-09			2.062455	0.600261	1.283018	2.309169	4.551438	6.025076	2.805236166666667	1.8882734407831774
MSTRG.690.2	chr2L	3757254	3761014	False	4.371171662649019e-08			1.33015	2.323119	3.326473	0.922621	0.0	0.0	1.3170605	1.2024241400929416
MSTRG.690.5	chr2L	3757255	3769525	False	8.199842829619419e-09			0.0	0.0	0.0	13.024859	5.968895	4.292409	3.8810271666666663	4.713901485743326
MSTRG.690.6	chr2L	3757255	3763648	False	3.077399571051776e-09			3.405108	10.575227	7.599959	1.703249	0.67823	1.129206	4.1818298333333335	3.671954932195992
MSTRG.690.10	chr2L	3764128	3769525	False	1.861869314475578e-07			0.0	0.0	0.0	0.0	6.874624	0.0	1.1457706666666667	2.562021097291919
MSTRG.696.2	chr2L	3803547	3810712	False	2.869295608809519e-08			6.511925	12.744144	14.57119	2.822177	0.004405	2.362318	6.502693166666666	5.430977348385507
MSTRG.711.4	chr2L	3863468	3866986	False	1.816865187834118e-10			0.405741	0.089533	0.587694	0.0	0.383065	0.063985	0.25500300000000004	0.2155225623154105
MSTRG.725.1	chr2L	4008207	4008588	False	3.466239061330614e-09			1.053355	2.449573	5.045096	0.246289	0.0	0.0	1.4657188333333335	1.813542866360522
MSTRG.733.1	chr2L	4031376	4032981	False	4.029046101027568e-05			5.828125	6.029928	6.80625	6.428961	3.495447	5.141943	5.621775666666667	1.0812962105682338
MSTRG.733.2	chr2L	4031376	4046781	False	6.042970534875966e-08			1.139317	1.184306	1.781094	2.040464	0.306983	0.541137	1.1655501666666666	0.6154182546873892
MSTRG.733.6	chr2L	4097053	4115426	False	4.435787939423424e-10			3.723824	2.732145	5.000361	0.898851	0.781728	1.079886	2.3694658333333334	1.5934274986905237
MSTRG.743.1	chr2L	4081041	4085811	False	1.247370124239767e-08			5.923862	7.084202	8.393344	6.974065	2.798262	3.891688	5.844237166666667	1.932559720806787
MSTRG.747.2	chr2L	4123212	4127353	False	6.692404067526008e-10			2.559676	1.014569	0.706438	0.181736	0.076862	0.017291	0.7594286666666669	0.8812102898354564
MSTRG.756.1	chr2L	4166130	4166958	False	2.984918422587796e-11			1.518894	0.931739	0.945873	0.369241	0.0	0.0	0.6276244999999999	0.5541835011325972
MSTRG.780.1	chr2L	4281976	4323781	False	2.250350468494753e-10			4.144733	3.198633	2.049532	1.661221	0.919728	0.850212	2.1373431666666662	1.1923119352886664
MSTRG.780.2	chr2L	4283147	4323781	False	1.578163855063268e-10			4.694805	6.150484	79.852814	74.393242	11.095048	56.135136	38.720254833333335	32.273314012567205
MSTRG.780.21	chr2L	4283978	4323781	False	1.895503074551278e-10			13.995279	11.569225	10.56871	12.975132	7.596991	23.380455	13.347631999999999	4.918854051615275
MSTRG.780.23	chr2L	4306260	4323781	False	5.473770322194705e-09			1.682035	2.086501	23.26429	18.645336	0.665492	0.378749	7.787067166666667	9.42350175517943
MSTRG.781.1	chr2L	4324553	4331933	False	3.064494870654993e-08			1.5023	1.609393	7.096696	0.168333	6.525251	5.816211	3.7863640000000003	2.7576070000485324
MSTRG.781.3	chr2L	4324603	4331933	False	1.823470783889896e-08			0.731954	19.227114	8.775633	5.568561	12.78631	6.863938	8.992251666666666	5.826349681296305
MSTRG.782.4	chr2L	4341275	4345801	False	3.620775723860283e-10			0.0	0.0	0.0	18.013721	0.0	0.027013	3.006789	6.711311265628151
MSTRG.782.5	chr2L	4341745	4345801	False	6.553965524397511e-10			0.0	0.0	6.537166	0.0	0.0	0.0	1.0895276666666667	2.4362579260333983
MSTRG.792.2	chr2L	4390320	4392778	False	8.331300354479382e-11			3.704046	3.814461	8.433816	9.548761	5.535718	2.785003	5.6369675	2.52738858497625
MSTRG.794.1	chr2L	4394035	4400487	False	3.353746307789523e-09			9.577085	7.944699	0.30432	1.361833	5.450642	4.453975	4.848759	3.2982471999638943
MSTRG.795.1	chr2L	4403250	4405302	False	1.24828932514023e-08			0.0	0.0	0.0	2.769699	6.218342	0.0	1.4980068333333332	2.3407571048446707
MSTRG.803.1	chr2L	4435791	4441161	False	4.676423961453093e-09			23.441296	20.219645	32.722485	23.431768	6.675427	13.991639	20.080376666666666	8.15613576143827
MSTRG.803.2	chr2L	4435796	4439088	False	1.735871172657041e-09			1.506592	1.631422	2.273555	0.62905	2.059534	0.957735	1.509648	0.574576302015958
MSTRG.815.2	chr2L	4465183	4468022	False	1.555135797148402e-08			2.580947	0.499519	1.382249	0.773125	1.620411	2.716552	1.5954671666666667	0.8318087630732632
MSTRG.828.2	chr2L	4645055	4646562	False	1.4743534537479e-10			0.0	0.0	0.39546	0.0	0.458156	0.0	0.14226933333333333	0.2020116138135517
MSTRG.844.1	chr2L	4762052	4762820	False	1.596572172680576e-09			6.624157	6.233472	13.600075	2.077711	0.225698	1.544853	5.050994333333334	4.497717939637081
MSTRG.853.1	chr2L	4794506	4796615	False	7.306869071494628e-11			3.420032	0.598352	4.843918	1.995163	0.032905	1.213959	2.0173881666666666	1.6610493714760977
MSTRG.853.3	chr2L	4794657	4796615	False	3.269111293444166e-11			2.347014	1.625055	0.0	4.38135	3.459789	5.013505	2.804452166666666	1.696131228734913
MSTRG.858.1	chr2L	4812674	4815891	False	5.437408932145605e-09			2.287084	3.287029	3.138543	1.057806	1.46284	1.061803	2.0491841666666666	0.9198831945131977
MSTRG.858.3	chr2L	4813726	4815891	False	3.1394463896957e-09			2.455753	1.382106	1.460501	1.077965	0.778871	0.402034	1.2595383333333332	0.6436435345555972
MSTRG.865.1	chr2L	4838001	4841520	False	1.643861157751383e-08			0.441318	19.359144	19.239794	1.935302	9.582184	0.075861	8.438933833333333	8.300769689456605
MSTRG.865.5	chr2L	4838562	4841520	False	3.226032684895006e-07			0.29927	0.624284	19.828676	26.43075	0.0	0.0	7.86383	10.96358591662746
MSTRG.870.6	chr2L	4852889	4876792	False	5.575016466602231e-08			19.069061	10.503383	17.473087	10.509342	9.301675	16.547905	13.900742166666667	3.887494939733574
MSTRG.870.8	chr2L	4852895	4876792	False	5.547880467896436e-08			10.510995	11.247099	15.88384	11.873016	4.244844	8.435309	10.3658505	3.5287186736688976
MSTRG.870.9	chr2L	4854087	4876792	False	1.797093431829817e-08			7.654722	0.293524	0.950609	9.366603	0.299631	4.390696	3.8259641666666666	3.625323289933897
MSTRG.870.10	chr2L	4870429	4876792	False	7.024820194826121e-09			12.011736	1.598796	13.222354	8.950931	7.354805	3.936343	7.8458274999999995	4.123785867673165
MSTRG.872.2	chr2L	4883468	4885673	False	2.513909121573333e-10			0.72042	0.954451	4.747897	4.838328	1.241031	0.494698	2.1661374999999996	1.8714477233201705
MSTRG.874.2	chr2L	4890003	4891277	False	1.442763800601723e-09			2.771801	2.33385	1.174734	0.224279	0.865998	0.0	1.2284436666666667	1.0210735469479604
MSTRG.876.2	chr2L	4902002	4903889	False	1.9875279008194e-07			4.056406	1.113218	4.249087	1.361931	2.317502	2.113865	2.5353348333333336	1.216208917787759
MSTRG.885.3	chr2L	4945604	4948324	False	4.171973506108893e-08			2.37812	3.148021	2.201919	0.325249	9.656981	5.402757	3.8521745000000003	2.99809106238485
MSTRG.903.1	chr2L	4981609	4992788	False	2.848033509519374e-08			4.855388	5.612476	7.346884	9.057695	6.618472	3.343193	6.139017999999999	1.8234162867033412
MSTRG.903.6	chr2L	4981626	4992788	False	2.779420534976038e-08			3.657081	0.0	1.144632	2.272554	0.0	3.482338	1.7594341666666666	1.4945429604699019
MSTRG.903.7	chr2L	4983595	4992788	False	1.111016716018521e-08			2.896194	0.012802	0.694826	1.157482	0.0	2.409146	1.1950749999999999	1.1139576774580202
MSTRG.903.8	chr2L	4983693	4992788	False	6.201994639446929e-09			0.0	0.0	6.907112	0.124433	0.0	0.0	1.1719241666666667	2.565256395162377
MSTRG.908.4	chr2L	5030632	5032374	False	1.186808171815832e-06			0.707548	1.034611	0.63171	1.214268	0.108863	0.102787	0.6332978333333333	0.42042990685305937
MSTRG.908.5	chr2L	5032936	5037279	False	3.409695198428477e-07			31.940603	37.100227	40.602623	34.021122	1.422949	7.134417	25.370323499999998	15.240535330124986
MSTRG.911.1	chr2L	5043261	5048365	False	7.666031153998834e-10			4.289398	26.109016	11.811955	4.289521	9.654829	20.251699	12.734403	8.045276459197595
MSTRG.919.5	chr2L	5064371	5070750	False	4.34434827996543e-09			5.283747	8.464884	9.161862	2.767892	3.713843	8.927977	6.386700833333333	2.579887040755429
MSTRG.927.8	chr2L	5121159	5132339	False	4.681815577683176e-11			0.514413	0.424762	0.834151	0.345605	0.023541	0.219258	0.3936216666666666	0.25142737469208787
MSTRG.927.9	chr2L	5123008	5132339	False	6.746599389356933e-11			0.486521	0.699469	0.0	0.0	0.0	0.0	0.19766499999999998	0.28621986072831024
MSTRG.927.10	chr2L	5142978	5180558	False	6.842041351976251e-10			0.0	9.464147	0.0	0.0	0.0	0.0	1.5773578333333333	3.5270793401751175
MSTRG.927.11	chr2L	5142978	5185758	False	5.251484863110506e-10			0.0	1.529555	0.0	0.0	0.168046	0.0	0.2829335	0.5608727965720778
MSTRG.927.13	chr2L	5146003	5185758	False	2.562684585915503e-09			0.0	0.0	0.514153	0.045047	0.0	5.356761	0.9859934999999999	1.9633377981762543
MSTRG.927.14	chr2L	5146003	5180558	False	9.925400197094675e-10			0.301803	0.314278	1.182536	1.216372	0.129921	0.730731	0.6459401666666666	0.43112701394036873
MSTRG.927.16	chr2L	5146283	5179730	False	9.170378475356782e-10			7.038853	2.897756	1.869082	2.020979	1.550274	2.64081	3.0029590000000006	1.8614920283382002
MSTRG.927.17	chr2L	5146283	5180558	False	8.420136594354885e-10			0.609909	2.107703	0.977051	0.0	0.073193	0.0	0.627976	0.7536868997229553
MSTRG.927.18	chr2L	5146283	5207021	False	2.221741888119565e-09			14.007091	0.0	0.0	2.998309	0.0	0.0	2.8342333333333336	5.1151927890532685
MSTRG.927.19	chr2L	5146283	5185758	False	1.947307137056186e-09			2.501272	0.369135	0.588152	4.398354	1.964965	0.471494	1.715562	1.4438685962156206
MSTRG.927.20	chr2L	5146385	5207021	False	2.632740315033863e-09			0.0	14.227673	2.804557	0.0	1.927972	12.400502	5.226783999999999	5.829038213262259
MSTRG.927.22	chr2L	5146385	5180558	False	1.592526950848192e-09			1.441004	0.0	2.995164	0.0	0.0	0.0	0.7393613333333334	1.1378026211035999
MSTRG.927.23	chr2L	5146385	5185758	False	2.318081263058305e-09			8.073277	0.475144	0.173549	0.155893	0.226889	0.767977	1.6454548333333332	2.882537159688921
MSTRG.927.24	chr2L	5146385	5179730	False	1.978525574739626e-09			0.0	0.000423	0.0	0.0	0.0	0.0	7.049999999999999e-05	0.00015764279241373515
MSTRG.927.32	chr2L	5149105	5179406	False	2.884593830152777e-09			4.33898	2.274663	4.652425	2.511606	2.732716	0.0	2.7517316666666667	1.526959725973442
MSTRG.927.33	chr2L	5151748	5207021	False	6.741674329689741e-10			0.0	0.0	0.0	0.0	0.0	0.0	0.0	0.0
MSTRG.927.37	chr2L	5154006	5185758	False	2.024187506524695e-10			0.173098	5.960773	0.402881	0.231522	0.345783	0.055163	1.19487	2.1343623618478347
MSTRG.927.38	chr2L	5154862	5180558	False	2.368276505648521e-10			9.086109	1.560072	13.079747	4.347761	0.0	10.005093	6.346463666666668	4.715405394500797
MSTRG.927.40	chr2L	5154862	5179343	False	3.428205478329973e-10			0.0	0.61778	3.193673	0.0	0.0	0.0	0.6352421666666667	1.1661906431812392
MSTRG.927.44	chr2L	5167035	5180558	False	1.118425490257305e-09			0.434892	0.617164	0.610085	0.331179	0.0	0.678322	0.44527366666666673	0.23180976329357272
MSTRG.927.47	chr2L	5167035	5185758	False	1.527871175709729e-09			4.029626	2.015823	0.314118	4.442161	0.092755	1.685366	2.0966415	1.6636566704049598
MSTRG.927.50	chr2L	5167702	5185758	False	1.330754221765292e-09			6.79601	0.0	0.0	0.0	0.056667	0.0	1.1421128333333332	2.528584344536182
MSTRG.927.53	chr2L	5170376	5180558	False	1.955991391197214e-09			0.0	0.0	0.0	0.0	0.0	1.439144	0.23985733333333334	0.5363373022351595
MSTRG.927.54	chr2L	5170376	5185758	False	9.728371403323324e-10			0.361242	0.0	0.0	0.0	0.0	0.0	0.060207000000000004	0.13462694472132986
MSTRG.927.55	chr2L	5170433	5180558	False	1.912730699650993e-09			0.0	0.130448	0.0	0.0	0.0	0.0	0.021741333333333335	0.048615099254815435
MSTRG.927.56	chr2L	5170465	5180558	False	1.92725370098921e-09			0.478662	0.47186	1.986714	0.263237	0.572232	0.157312	0.6550028333333334	0.6118441608406552
MSTRG.927.58	chr2L	5170465	5179343	False	1.924132336694735e-09			0.0	3.342099	3.361302	0.0	0.0	0.0	1.1172335	1.5800164925231792
MSTRG.927.60	chr2L	5170475	5207021	False	2.085083541988223e-10			0.0	4.077067	0.0	0.0	0.0	15.505683	3.2637916666666666	5.673544811352677
MSTRG.927.61	chr2L	5170475	5180558	False	1.951501044014772e-09			0.093529	0.071578	0.0	0.0	0.0	0.0	0.027517833333333335	0.03942862119669191
MSTRG.927.63	chr2L	5170678	5185758	False	1.134098783390235e-09			0.0	0.072816	0.0	0.0	0.0	0.455817	0.0881055	0.1665812277156403
MSTRG.927.64	chr2L	5170678	5179730	False	2.332452661795242e-09			0.418361	1.850148	3.381974	1.518721	0.0	0.0	1.1948673333333333	1.2094135972403688
MSTRG.927.65	chr2L	5170778	5180558	False	2.057511265638558e-09			0.0	5.976971	0.0	41.560081	0.0	0.0	7.922841999999999	15.200526103393145
MSTRG.927.68	chr2L	5170778	5193669	False	3.849372914132465e-10			5.070749	0.713293	1.041458	10.977888	1.404238	1.106945	3.385761833333333	3.702180764371337
MSTRG.927.69	chr2L	5171364	5180558	False	2.242916521647646e-09			3.380485	0.0	0.0	0.69759	0.0	0.0	0.6796791666666667	1.2344045815507463
MSTRG.927.70	chr2L	5171391	5185758	False	1.064425039323688e-09			0.113487	0.183619	2.87457	1.312692	0.558862	0.271862	0.8858486666666665	0.9756003902530425
MSTRG.927.71	chr2L	5171391	5180558	False	2.237298736449227e-09			12.402426	0.0	1.570498	0.0	0.156466	2.260706	2.7316826666666665	4.409258568302033
MSTRG.927.72	chr2L	5171396	5180558	False	2.237298736449227e-09			0.0	1.746739	3.480885	1.256677	0.0	3.47495	1.6598751666666667	1.43126160482485
MSTRG.927.74	chr2L	5171651	5185758	False	1.065091374662877e-09			0.0	0.853643	0.0	0.0	0.0	7.787964	1.4402678333333334	2.8558379110848486
MSTRG.927.75	chr2L	5171654	5180558	False	3.477694484343334e-09			3.998908	8.537838	0.0	10.376892	0.0	2.226532	4.190028333333333	4.00385752803009
MSTRG.927.80	chr2L	5171662	5180558	False	3.477694484343334e-09			1.944697	1.027481	1.288051	2.25752	5.089468	0.838863	2.0743466666666666	1.436542530458539
MSTRG.927.81	chr2L	5171666	5180558	False	3.477694484343334e-09			0.0	5.280413	8.12225	5.845691	0.0	9.37983	4.771363999999999	3.638029092940159
MSTRG.927.84	chr2L	5171666	5179343	False	3.901719907154857e-09			1.656508	0.717333	1.610862	0.511434	0.0	1.668954	1.0275151666666666	0.6539252574630673
MSTRG.927.86	chr2L	5171666	5179406	False	4.019904717304561e-09			0.0	0.662574	4.053557	0.0	1.586248	0.826144	1.1880871666666668	1.3904267085069504
MSTRG.927.87	chr2L	5171815	5180558	False	2.062203706374006e-09			0.0	0.350619	0.0	1.136267	0.02452	0.0	0.251901	0.4151130219679134
MSTRG.927.90	chr2L	5171815	5179343	False	2.339177438516531e-09			2.492807	0.0	0.0	0.557055	0.0	0.998355	0.6747028333333334	0.8934732078104742
MSTRG.927.91	chr2L	5171815	5179730	False	4.431035508159893e-09			0.0	4.919624	0.0	0.0	0.0	0.0	0.8199373333333333	1.8334356146232376
MSTRG.927.94	chr2L	5171815	5185758	False	8.152163049751617e-10			1.152453	0.0	0.0	0.0	0.0	0.0	0.19207549999999998	0.42949387481226076
MSTRG.927.95	chr2L	5172346	5185758	False	7.116000352996611e-10			0.0	0.0	0.0	0.0	0.0	2.928664	0.48811066666666664	1.0914486312094074
MSTRG.927.96	chr2L	5172346	5180558	False	2.725471079054644e-09			0.0	0.0	0.0	0.0	0.0	2.506306	0.41771766666666665	0.9340450980692646
MSTRG.927.98	chr2L	5172346	5179082	False	4.697977084432737e-09			0.84785	1.358779	0.0	0.0	0.140964	1.192689	0.590047	0.5654754813582401
MSTRG.927.99	chr2L	5172350	5177948	False	3.9849808998243e-09			0.0	0.0	3.086832	0.0	21.929022	0.130333	4.191031166666667	8.010816343375675
MSTRG.927.100	chr2L	5172350	5180558	False	2.814782525129699e-09			1.268525	1.172438	3.431352	2.713847	1.444523	3.067602	2.183047833333333	0.9152003695900726
MSTRG.927.105	chr2L	5173387	5177786	False	1.115628074831946e-08			0.0	0.10387	4.183891	1.316113	0.0	1.031251	1.1058541666666666	1.4704808908962872
MSTRG.927.106	chr2L	5173437	5174546	False	1.91332698292813e-07			0.0	0.0	0.0	0.0	0.0	40.849209	6.8082015	15.223601358516035
MSTRG.927.107	chr2L	5173462	5180558	False	2.811334096804596e-09			1.957731	1.690477	1.005147	1.697311	1.152014	3.680269	1.8638248333333334	0.8765525645653767
MSTRG.927.108	chr2L	5173962	5180558	False	9.560054545834731e-09			0.758783	2.34808	0.15801	0.087693	11.220131	0.205334	2.4630051666666666	3.9928482639254486
MSTRG.927.110	chr2L	5174035	5180558	False	7.027209268943561e-09			0.029304	0.01683	0.044644	0.032058	0.0	0.098059	0.03681583333333333	0.030675477156933605
MSTRG.927.111	chr2L	5174359	5179406	False	1.030876954042477e-07			0.0	0.0	0.0	0.0	0.0	0.069291	0.011548500000000001	0.025823231038156324
MSTRG.927.112	chr2L	5174667	5179406	False	1.550414092440176e-07			0.032167	0.506282	11.645196	0.400951	9.275283	7.265861	4.85429	4.716416898081283
MSTRG.927.113	chr2L	5174667	5179343	False	1.775182929962176e-07			5.638427	11.460951	5.534641	39.967373	0.0	65.478027	21.346569833333334	23.60961728581247
MSTRG.927.114	chr2L	5174667	5185758	False	6.390379688964769e-09			0.0	1.711733	0.540157	0.0	0.0	4.808627	1.1767528333333335	1.733792071756724
MSTRG.927.115	chr2L	5174667	5180558	False	1.416413955045231e-08			0.109184	0.075778	0.256515	0.04828	0.29481	0.117811	0.15039633333333333	0.09208001964354458
MSTRG.927.124	chr2L	5174668	5179730	False	3.661057371693805e-07			1.144145	0.061486	2.106606	2.817265	3.702631	2.986818	2.1364918333333334	1.2200131961422134
MSTRG.927.125	chr2L	5174668	5180558	False	1.415380839498496e-08			0.0	6.605881	0.0	0.0	0.0	0.0	1.1009801666666668	2.4618664945457147
MSTRG.927.127	chr2L	5174685	5180558	False	8.27748402953565e-09			11.13052	0.094521	2.932416	1.74785	4.759978	0.729467	3.565792	3.7070142983805265
MSTRG.927.133	chr2L	5174686	5179082	False	1.95349836306846e-07			4.796679	4.887632	0.0	3.904931	0.0	6.272047	3.310214833333333	2.4405942659017437
MSTRG.927.134	chr2L	5174686	5180558	False	8.27748402953565e-09			0.173283	0.191197	0.962602	0.171763	0.0	0.323131	0.30366266666666664	0.3092560917937681
MSTRG.927.137	chr2L	5174686	5185758	False	6.390379688964769e-09			0.0	0.13553	0.0	0.0	0.305101	0.54142	0.16367516666666668	0.2015991304548184
MSTRG.927.138	chr2L	5174686	5179406	False	1.550414092440176e-07			0.0	0.0	0.0	0.0	0.0	3.429428	0.5715713333333333	1.2780723553235247
MSTRG.927.142	chr2L	5174696	5179730	False	3.502669847025889e-07			0.344875	21.748541	2.06214	11.360709	4.691947	24.913897	10.853684833333332	9.507347056934659
MSTRG.927.144	chr2L	5174696	5180558	False	7.98865279537071e-09			0.572311	0.848067	5.958597	1.196294	0.092264	1.033797	1.6168883333333335	1.9737458738881648
MSTRG.927.145	chr2L	5174696	5179343	False	6.88478405481409e-08			0.223236	0.50028	0.0	2.614289	0.217588	0.0	0.5925655	0.9197067170770165
MSTRG.927.150	chr2L	5188083	5207021	False	6.041469836691355e-10			1.575797	6.972907	3.67584	9.0171	14.888816	11.016354	7.857802333333333	4.443928678699313
MSTRG.927.152	chr2L	5193669	5207021	False	1.43554934204581e-10			9.642982	5.610393	6.132953	19.854761	6.420783	3.630179	8.548675166666667	5.357453213485751
MSTRG.927.156	chr2L	5202536	5207021	False	1.71993439179925e-09			2.077744	0.583447	1.495734	1.060186	2.021356	0.524684	1.2938585	0.6238856138689073
MSTRG.927.157	chr2L	5202711	5207021	False	4.020652392311145e-09			5.914453	3.594018	8.585545	4.95062	1.948976	1.918399	4.485335166666666	2.341200327208062
MSTRG.930.1	chr2L	5118961	5120051	False	3.992332714671341e-07			4.73562	2.267329	6.406965	0.913825	0.555787	0.545154	2.57078	2.25106594909967
MSTRG.934.2	chr2L	5207616	5209345	False	9.035475884590781e-10			1.179668	0.643271	2.583837	3.328918	1.516823	2.478761	1.9552129999999999	0.9193461190065106
MSTRG.934.4	chr2L	5207642	5209345	False	9.165854437881633e-10			1.465288	1.821433	0.0	0.0	0.0	0.0	0.5477868333333333	0.7814798576837872
MSTRG.935.1	chr2L	5209571	5212445	False	1.811754331571304e-11			0.622856	7.613787	0.290789	0.0	0.0	0.0	1.4212386666666668	2.7785711026489657
MSTRG.935.3	chr2L	5210485	5212445	False	2.228629414236006e-10			0.913032	6.655096	2.565617	4.263381	1.78744	1.266751	2.9085528333333333	1.9968417016187854
MSTRG.935.4	chr2L	5210530	5212445	False	1.487832044773179e-10			2.213092	5.516608	7.311419	4.491407	0.0	0.517974	3.3417499999999993	2.6528243863542245
MSTRG.945.1	chr2L	5247075	5248071	False	2.069364264915182e-07			3.263814	0.699429	7.594472	2.623358	2.142331	0.161137	2.7474235	2.4160997090283582
MSTRG.945.2	chr2L	5247161	5248071	False	4.700031501379439e-07			0.0	2.879005	0.0	0.0	0.0	0.0	0.4798341666666666	1.0729418145936302
MSTRG.949.1	chr2L	5260509	5263751	False	1.055988226219441e-09			3.578689	2.939075	5.496838	1.587862	0.535191	0.245475	2.3971883333333333	1.8279919079381128
MSTRG.950.2	chr2L	5264085	5270970	False	2.431066412861105e-10			0.0	0.52902	0.0	2.880018	0.0	3.23131	1.1067246666666668	1.3944349650170933
MSTRG.950.3	chr2L	5264318	5270970	False	5.870754859203307e-10			0.0	1.631766	2.440923	0.169159	1.075554	1.208735	1.0876895	0.8335492541581351
MSTRG.950.4	chr2L	5264323	5265913	False	7.945796540509252e-09			0.0	0.0	0.0	0.0	2.677206	0.084544	0.4602916666666667	0.9919147429723428
MSTRG.950.5	chr2L	5265913	5270970	False	1.970106665661172e-09			2.306907	0.180385	0.360839	0.22645	0.0	0.0	0.5124301666666665	0.812438201448253
MSTRG.950.7	chr2L	5268464	5270970	False	6.637436552350972e-11			0.034267	0.0	0.062037	0.0	0.033033	0.0	0.021556166666666668	0.0235442343219217
MSTRG.950.8	chr2L	5268481	5270970	False	4.733243595107684e-10			0.65321	0.0	0.028945	0.0	0.393591	0.0	0.179291	0.2548082338805662
MSTRG.952.2	chr2L	5279015	5283283	False	2.967979234711807e-09			2.2917	5.134703	7.119892	2.775445	1.922412	3.835692	3.846640666666667	1.8092979915694434
MSTRG.968.6	chr2L	5361467	5365940	False	1.753664087844963e-08			2.312894	1.717243	4.345229	0.346559	0.561247	0.0	1.547195333333333	1.4861380699251632
MSTRG.979.3	chr2L	5414907	5416355	False	1.603118984992022e-07			0.983274	0.339378	0.572616	0.340656	0.0	0.580645	0.46942816666666665	0.3002533857196932
MSTRG.1009.2	chr2L	5533546	5535958	False	2.679789651896421e-11			0.18583	1.258144	0.669469	1.271372	0.0	0.685658	0.6784121666666666	0.48143935299212115
MSTRG.1016.1	chr2L	5542472	5546642	False	1.7322439970887e-09			1.063265	3.87132	1.534043	0.050716	3.611374	1.027319	1.8596728333333337	1.4036036509961798
MSTRG.1018.3	chr2L	5556825	5557529	False	3.626766419356226e-09			0.0	0.019021	0.59747	0.0	0.049216	0.679168	0.22414583333333335	0.294271829724614
MSTRG.1018.4	chr2L	5557638	5559083	False	1.343014473566578e-07			0.177451	0.789705	0.586347	0.0	0.077599	1.455292	0.514399	0.5058300227833458
MSTRG.1043.4	chr2L	5709961	5713791	False	2.20257852527689e-09			0.0	0.0	0.0	0.0	2.623832	0.0	0.4373053333333334	0.9778444522565382
MSTRG.1046.2	chr2L	5757351	5762420	False	4.628030346142236e-08			3.202371	2.750603	1.26133	1.174752	0.906702	1.371448	1.7778676666666666	0.8689159921121385
MSTRG.1058.2	chr2L	5802273	5804030	False	5.383479222141427e-09			5.296914	0.798397	5.788304	2.230932	0.759539	0.836335	2.6184035000000003	2.1337131512115017
MSTRG.1064.5	chr2L	5849950	5856770	False	2.751229759327149e-10			1.205692	1.882554	3.915824	0.66058	0.0	0.0	1.2774416666666666	1.3525656500850112
MSTRG.1064.6	chr2L	5850607	5856770	False	2.00566217473421e-10			1.568675	0.233833	3.144755	0.447081	0.0	0.0	0.8990573333333333	1.1368787700232403
MSTRG.1087.2	chr2L	5928126	5937476	False	9.052813248578663e-09			0.013947	0.128498	0.0	0.018231	0.273244	0.055377	0.0815495	0.09562565393022592
MSTRG.1092.1	chr2L	5949217	5955280	False	6.540815534369952e-10			3.892697	5.268008	5.173287	6.45565	2.00774	0.903429	3.950135166666666	1.9394634302972749
MSTRG.1103.1	chr2L	6000184	6003738	False	0.0001496960183056127			1.749035	3.014102	5.336179	0.537603	0.737583	1.089045	2.0772578333333334	1.6707186408012586
MSTRG.1111.2	chr2L	6040047	6041285	False	1.423752430634511e-09			0.716253	0.0	0.391841	0.246364	0.14966	0.284924	0.2981736666666666	0.2226310618494693
MSTRG.1114.2	chr2L	6048072	6050474	False	1.895787639847834e-09			0.026961	2.650457	0.0	0.006235	0.002093	0.013755	0.4499168333333334	0.9841519800289005
MSTRG.1115.4	chr2L	6051707	6054201	False	9.736536472358415e-10			1.093227	4.18953	5.375461	2.431082	1.189519	6.895365	3.529030666666667	2.1521197614064653
MSTRG.1115.5	chr2L	6051898	6054201	False	5.6838967446501e-10			0.133789	0.416629	0.343006	0.227248	1.706394	1.75425	0.7635526666666667	0.6894286870053268
MSTRG.1116.2	chr2L	6055981	6060169	False	3.028572771941116e-09			13.710956	5.23391	14.135573	4.588723	0.613748	1.490107	6.628836166666667	5.403752138761221
MSTRG.1128.2	chr2L	6078965	6080189	False	2.178303726867658e-08			1.221712	1.301262	1.060684	0.0	0.573292	0.0	0.692825	0.5415315295465261
MSTRG.1131.4	chr2L	6101701	6124653	False	3.868777046068437e-09			23.998251	33.39193	46.728191	60.633144	31.482227	100.623978	49.476286833333326	25.75440686620282
MSTRG.1152.2	chr2L	6179139	6211114	False	1.001835648653403e-08			0.0	0.0	0.0	0.0	0.0	11.007162	1.8345269999999998	4.102127078558756
MSTRG.1165.1	chr2L	6304304	6305288	False	7.020512546629862e-06			0.401203	1.338746	1.691022	0.867273	0.0	1.508207	0.9677418333333335	0.6083400063131956
MSTRG.1168.1	chr2L	6323740	6332789	False	1.179050856740722e-09			1.565469	0.75981	1.487619	0.977711	6.636499	0.89078	2.0529813333333333	2.0714386051748885
MSTRG.1168.6	chr2L	6326697	6332789	False	1.558051165277411e-10			0.213135	3.696599	9.14658	2.694955	0.0	0.501751	2.7088366666666666	3.184806545390822
MSTRG.1170.4	chr2L	6342157	6346282	False	6.595924609486696e-08			3.266761	6.542673	1.394856	1.113325	0.0	1.962479	2.3800156666666665	2.102692306559194
MSTRG.1170.5	chr2L	6342505	6346282	False	1.369494069690106e-07			0.818623	1.163352	10.245113	0.115048	0.0	0.178458	2.0867656666666665	3.6720432434226886
MSTRG.1179.1	chr2L	6412305	6415335	False	5.247412308509761e-09			2.290019	1.407206	1.956975	3.194311	0.079547	0.095956	1.504002333333333	1.132930332460572
MSTRG.1181.1	chr2L	6424175	6426647	False	5.709438587323045e-09			2.838704	1.30515	4.120113	2.442522	1.51665	0.892131	2.1858783333333336	1.0901561195698328
MSTRG.1181.3	chr2L	6424372	6426647	False	9.663973093539616e-09			0.0	0.76728	0.0	0.0	0.0	0.0	0.12788	0.2859483729626731
MSTRG.1187.1	chr2L	6455995	6459015	False	5.232762681048876e-09			3.128146	3.13033	1.734238	1.946824	0.275894	4.898863	2.5190491666666666	1.4366217549826652
MSTRG.1187.4	chr2L	6456325	6459015	False	1.358257280541819e-08			13.605663	31.229404	25.838545	21.312864	10.47367	20.874073	20.555703166666664	6.981659428887887
MSTRG.1187.6	chr2L	6456337	6459015	False	1.533574731589624e-08			2.549271	0.0	0.0	5.895535	0.0	0.0	1.4074676666666666	2.2124768989902597
MSTRG.1198.1	chr2L	6491034	6496988	False	1.279432405762436e-08			2.65682	1.988362	0.0	0.0	3.736757	0.0	1.3969898333333333	1.4869513142597526
MSTRG.1198.2	chr2L	6491060	6496988	False	1.272446416153958e-08			2.844196	2.296287	5.812958	8.410954	2.507314	0.0	3.6452848333333336	2.7219792789586292
MSTRG.1225.1	chr2L	6649325	6654579	False	1.071268021279326e-08			2.849254	5.386703	9.849955	6.028645	3.625679	5.01288	5.458852666666668	2.2353624274366686
MSTRG.1228.1	chr2L	6658409	6662070	False	2.232742037090367e-09			13.634017	8.51405	9.704959	8.443682	2.05912	1.388049	7.290646166666668	4.3031575209994894
MSTRG.1230.3	chr2L	6673518	6674780	False	2.254789551995163e-09			0.923513	0.699548	2.231231	0.570542	0.0	0.135571	0.7600674999999999	0.7301047280244003
MSTRG.1241.5	chr2L	6723942	6732766	False	4.752619234716369e-09			0.077398	1.081123	0.303452	0.921463	0.022432	7.235788	1.6069426666666669	2.548840826076674
MSTRG.1241.7	chr2L	6723951	6732766	False	4.783207341052611e-09			3.571419	3.944959	2.016281	4.537662	0.418892	0.0	2.4148688333333332	1.7397041078338022
MSTRG.1249.1	chr2L	6774038	6778451	False	5.28388196425057e-08			1.454735	1.006067	4.537925	3.09604	0.616589	1.892598	2.100659	1.3411532037005816
MSTRG.1249.3	chr2L	6774040	6778451	False	5.205134074800466e-08			3.770226	0.0	0.0	0.0	0.0	0.0	0.628371	1.4050802710895205
MSTRG.1249.6	chr2L	6776561	6778451	False	2.209650444450534e-09			0.138074	0.42822	1.894853	0.274719	0.939022	0.062709	0.6229328333333334	0.6358456396200303
MSTRG.1251.1	chr2L	6780596	6781908	False	3.127942011319697e-10			1.874936	0.879223	0.0	0.598368	0.521002	0.327113	0.700107	0.5893512649979354
MSTRG.1251.2	chr2L	6780833	6781908	False	3.314500225018437e-08			0.617667	0.206602	3.809583	0.753163	0.038682	0.177891	0.9339313333333332	1.3104801372312194
MSTRG.1265.1	chr2L	6868732	6874506	False	4.806382450985311e-09			0.74934	1.86464	0.0	0.521752	0.010157	0.755279	0.6501946666666667	0.6251198311555065
MSTRG.1265.2	chr2L	6868732	6873733	False	2.339780380447793e-08			5.148839	5.942841	0.0	2.08589	0.902156	0.0	2.346621	2.378828284183623
MSTRG.1282.2	chr2L	6950570	6954586	False	1.096989113154045e-08			0.792127	0.0	0.0	4.037802	0.034421	6.680163	1.9240855000000001	2.560743466888783
MSTRG.1300.2	chr2L	7027617	7028959	False	1.953517032087173e-09			0.423179	0.451891	0.378114	1.017129	0.358116	1.307057	0.6559143333333333	0.3688068456141898
MSTRG.1303.1	chr2L	7032617	7038954	False	3.378538641426206e-09			3.503138	9.672734	0.925345	13.62709	0.0	0.38733	4.6859395	5.176701888620198
MSTRG.1303.2	chr2L	7032624	7038644	False	3.85987701197701e-09			0.926931	0.669255	4.152262	0.505098	0.362143	0.223354	1.1398404999999998	1.3655965368754603
MSTRG.1303.3	chr2L	7032701	7038278	False	5.351266852724151e-09			9.297756	10.485778	0.0	3.490573	0.0	0.275548	3.9249425000000002	4.4013026802606126
MSTRG.1303.4	chr2L	7032720	7035406	False	3.003136101438916e-07			1.207359	3.769804	3.613349	5.726292	2.130856	1.072059	2.919953166666667	1.6354891132532205
MSTRG.1303.5	chr2L	7032720	7056010	False	2.541236183753814e-10			0.812059	2.269462	1.671973	24.045767	2.98031	15.64444	7.904001833333333	8.809044430220784
MSTRG.1303.6	chr2L	7032720	7038278	False	5.309036493000699e-09			41.466072	43.697884	68.012703	14.34019	1.137889	0.641395	28.216022166666665	24.782896485453925
MSTRG.1303.7	chr2L	7032720	7034180	False	4.250440184123109e-06			2.765263	4.828158	0.0	1.950616	1.385298	1.632281	2.093602666666667	1.4746214750522326
MSTRG.1303.17	chr2L	7032722	7056010	False	2.541236183753814e-10			0.48957	0.218059	0.0	0.466724	24.156689	19.651325	7.497061166666666	10.27123573125823
MSTRG.1303.18	chr2L	7032724	7035406	False	3.084901821368065e-07			0.720265	0.221727	0.0	1.95481	0.0	0.538254	0.5725093333333334	0.6723518940811839
MSTRG.1303.19	chr2L	7032724	7034180	False	5.018137630861625e-06			2.733008	4.331477	0.0	1.680676	0.559906	1.717482	1.8370914999999999	1.4183033067422202
MSTRG.1303.25	chr2L	7049470	7056010	False	1.215350499816696e-07			15.947122	0.688049	0.0	0.475364	0.0	0.0	2.8517558333333333	5.862522415651203
MSTRG.1303.26	chr2L	7049934	7053365	False	1.748409151470609e-08			2.804598	1.70041	3.2274	2.517384	0.492453	1.26593	2.0013624999999995	0.9418841628027212
MSTRG.1305.2	chr2L	7056300	7063646	False	6.408125332048071e-10			0.238859	2.749828	0.222236	1.061521	22.934603	0.0	4.5345078333333335	8.280703174135665
MSTRG.1323.3	chr2L	7182292	7185529	False	4.473058430608713e-08			10.674842	9.393373	6.481575	0.729883	0.118725	0.0	4.566399666666667	4.465297896886451
MSTRG.1323.4	chr2L	7183251	7185529	False	9.878114733110996e-10			4.582725	5.212225	13.278282	5.387469	1.745669	2.753421	5.493298500000001	3.721043087941953
MSTRG.1327.1	chr2L	7198479	7199609	False	4.351122384978916e-06			1.961479	0.67403	0.918927	0.778883	0.0	0.0	0.7222198333333333	0.6612101205868466
MSTRG.1347.2	chr2L	7343016	7350686	False	1.838249641416515e-07			1.387993	0.0	2.397948	0.703527	0.035619	0.355444	0.8134218333333334	0.8494417868144187
MSTRG.1351.1	chr2L	7362509	7365013	False	2.096212747198396e-07			1.31216	0.148324	0.875472	0.04031	0.0	0.0	0.3960443333333334	0.5116530904280318
MSTRG.1351.2	chr2L	7363378	7382661	False	2.171280097559299e-09			2.933133	2.956648	4.072555	2.330694	0.232668	0.959969	2.2476111666666667	1.292801511014667
MSTRG.1351.4	chr2L	7370047	7384359	False	9.83076479979307e-10			0.0	0.184779	0.0	0.258173	0.858034	0.0	0.216831	0.30411752842171613
MSTRG.1362.3	chr2L	7412984	7422736	False	2.300851490555674e-09			3.282675	1.30967	0.156618	0.0	1.346354	0.0	1.0158861666666665	1.1644913577764924
MSTRG.1373.1	chr2L	7470819	7471243	False	8.428965924097152e-05			2.218	2.435082	4.71297	0.746926	0.40881	0.0	1.7536313333333335	1.5986932952523725
MSTRG.1386.1	chr2L	7581888	7583893	False	2.980880142125009e-10			1.976238	2.477651	5.707109	0.598819	0.04486	0.451829	1.8760843333333332	1.9175485979610936
MSTRG.1386.2	chr2L	7581898	7583893	False	5.122761386587416e-10			1.325379	0.0	0.0	0.0	0.258362	0.0	0.26395683333333336	0.4839664515757323
MSTRG.1397.5	chr2L	7681128	7682628	False	5.351270205753366e-10			1.479363	0.360241	1.121375	0.739538	0.029581	0.028502	0.6264333333333333	0.5431178326442819
MSTRG.1413.5	chr2L	7764573	7765922	False	3.712248101726089e-10			0.0	0.687304	0.0	0.0	0.0	0.0	0.11455066666666668	0.25614307753458593
MSTRG.1414.1	chr2L	7767625	7775135	False	1.298386414598616e-09			8.736502	9.081557	2.480428	3.121976	4.046562	6.504119	5.661857333333334	2.6153030148179557
MSTRG.1424.1	chr2L	7811130	7817656	False	1.437217971625544e-09			0.970834	0.122477	0.978517	0.561052	0.078143	0.082521	0.46559066666666665	0.396245329656038
MSTRG.1424.2	chr2L	7811419	7815444	False	7.60885830894909e-09			0.857694	0.796865	0.382987	0.16017	0.027273	0.0	0.3708315	0.34607660642924615
MSTRG.1428.2	chr2L	7827776	7833576	False	5.71666489960887e-08			29.809576	17.112728	26.223795	11.101381	29.206625	22.474476	22.6547635	6.721650654546019
MSTRG.1443.3	chr2L	7985026	7986785	False	2.352221463987101e-08			11.43297	14.58462	7.110407	9.232859	6.402232	10.229963	9.832175166666666	2.7336856409105397
MSTRG.1450.1	chr2L	8007082	8008114	False	4.673142855730234e-08			0.0	0.0	0.16611	0.0	0.0	0.0	0.027685	0.06190554195708168
MSTRG.1452.2	chr2L	8012119	8026898	False	1.465807805306719e-09			2.318871	0.492765	3.84774	0.402302	0.608523	0.278496	1.3247828333333331	1.3231586574838532
MSTRG.1454.1	chr2L	8013668	8018814	False	3.688287678348811e-08			0.871406	0.929073	0.58769	1.18307	0.727575	0.824526	0.8538899999999999	0.18348429990328874
MSTRG.1458.1	chr2L	8030651	8040846	False	1.625579514233016e-07			4.121727	5.532263	2.668467	0.52791	1.007311	6.612456	3.4116890000000004	2.2321697690893347
MSTRG.1458.2	chr2L	8030680	8040846	False	1.956819033044497e-07			6.870795	11.959172	0.0	9.36405	20.347486	17.25663	10.9663555	6.68531723284846
MSTRG.1458.8	chr2L	8031009	8040846	False	1.386788676235765e-07			7.043855	1.404839	16.394552	7.669107	9.684342	7.098212	8.215817833333334	4.44145473319082
MSTRG.1458.13	chr2L	8035563	8040846	False	1.461383593870222e-08			1.08258	6.393481	15.267929	2.262002	1.312877	0.319299	4.439694666666667	5.225500824800837
MSTRG.1468.1	chr2L	8083408	8116535	False	1.585559715681988e-07			9.176727	6.615638	18.458061	16.041727	5.657095	19.995319	12.657427833333335	5.723760931653838
MSTRG.1468.5	chr2L	8083408	8109815	False	2.693107090134331e-07			51.786526	44.238468	54.111523	50.87645	19.426146	35.309719	42.624805333333335	12.098647570166918
MSTRG.1468.6	chr2L	8083418	8116535	False	1.580215311878807e-07			5.856978	6.37161	3.858375	8.779132	4.464406	12.779687	7.018364666666667	3.0157499560238556
MSTRG.1468.7	chr2L	8083419	8116535	False	1.580215311878807e-07			4.71959	2.356613	5.212588	3.307337	3.183995	5.362514	4.023772833333333	1.1319305016780576
MSTRG.1468.14	chr2L	8086848	8116535	False	5.192277690390285e-07			7.672639	4.730518	9.09928	5.441882	2.174474	4.946381	5.677529	2.2153696039171433
MSTRG.1468.15	chr2L	8088303	8116535	False	5.319426907935814e-07			0.858988	0.069166	0.0	0.178389	0.0	0.645521	0.29201066666666664	0.33653700633049094
MSTRG.1468.21	chr2L	8088329	8116535	False	4.026776298929114e-07			3.931421	4.282086	2.309006	8.972476	2.309782	28.690538	8.415884833333333	9.337634642658323
MSTRG.1472.1	chr2L	8126913	8133989	False	5.757301954497824e-10			0.610243	7.911191	5.660731	3.191415	5.421079	0.167115	3.826962333333333	2.7907742491128795
MSTRG.1477.6	chr2L	8151564	8155769	False	1.226909697048075e-09			4.880885	0.0	8.564873	5.121027	5.745258	4.942887	4.875821666666667	2.523334607703311
MSTRG.1481.12	chr2L	8174375	8188094	False	2.336401960927771e-10			0.287367	0.0	0.950356	0.426828	0.0	0.0	0.27742516666666667	0.3430622204034406
MSTRG.1481.13	chr2L	8175247	8190169	False	3.302903400210063e-11			9.12533	8.508584	0.626293	0.015185	3.974888	0.085164	3.722574	3.8453818017333905
MSTRG.1481.14	chr2L	8177753	8184393	False	8.246486870827995e-11			1.056759	0.169069	0.837151	0.748327	0.046416	0.0	0.47628699999999996	0.41777139151574266
MSTRG.1481.15	chr2L	8178335	8190169	False	1.210940353780613e-11			0.0	1.201167	0.0	3.184048	4.314702	10.975668	3.279264166666666	3.789051428667357
MSTRG.1481.16	chr2L	8185579	8190169	False	2.781436301775867e-10			0.685467	0.381312	0.627598	15.401451	0.443062	0.690958	3.0383080000000002	5.530215033204134
MSTRG.1485.1	chr2L	8197138	8198813	False	5.971268707905953e-08			0.597089	0.76206	4.723706	13.450035	0.263962	0.72376	3.420102	4.735768310172454
MSTRG.1491.2	chr2L	8207667	8209637	False	6.674931207738345e-12			0.433077	1.697451	1.985953	0.345903	0.718532	1.43975	1.1034443333333332	0.6345846024341874
MSTRG.1491.3	chr2L	8208176	8209637	False	3.089706966263476e-12			0.111719	3.460482	0.30414	0.0	0.128254	0.079117	0.6806186666666666	1.2465402733565765
MSTRG.1495.2	chr2L	8213116	8215239	False	6.793519251911777e-10			13.513762	20.049362	14.862067	18.218925	12.858086	17.351004	16.142201	2.5939911434187017
MSTRG.1502.1	chr2L	8242444	8243426	False	5.4970538719811e-10			2.572742	4.03468	5.559987	1.061717	2.084448	0.29035	2.600654	1.7695179075165264
MSTRG.1505.1	chr2L	8261842	8262213	False	3.132876083468059e-09			0.114984	0.0	0.0	0.0	0.0	0.0	0.019164	0.042852006720805975
MSTRG.1509.1	chr2L	8303428	8305376	False	5.386570222825018e-11			6.544652	10.116743	6.695501	4.23357	3.513538	0.0	5.184000666666667	3.1367599823303696
MSTRG.1520.1	chr2L	8338216	8342211	False	3.170345127233032e-09			2.398645	16.297293	17.471399	17.173212	6.646291	15.270225	12.542844166666667	5.84436434025151
MSTRG.1528.2	chr2L	8364887	8365762	False	3.74322611238666e-07			5.841534	6.008869	3.860218	0.725437	1.094311	1.149785	3.1133590000000004	2.236778357164235
MSTRG.1529.6	chr2L	8367275	8370092	False	3.449660465052551e-10			0.025733	0.084298	0.091759	0.098718	3.027033	4.988347	1.3859813333333335	1.9385046786593583
MSTRG.1531.4	chr2L	8372298	8374266	False	3.892340192897606e-09			0.0	0.0	0.0	1.748157	1.771586	2.965842	1.0809308333333334	1.1532793693279493
MSTRG.1534.1	chr2L	8376997	8378206	False	2.45326610272052e-08			4.062943	3.292708	6.757555	2.839655	4.344595	11.778697	5.512692166666667	3.0646419333213255
MSTRG.1539.1	chr2L	8384431	8388804	False	2.751293372037847e-09			1.882411	0.0	2.416889	0.0	0.0	4.185255	1.4140925	1.576030743932866
MSTRG.1539.12	chr2L	8384631	8388804	False	2.695230458261194e-09			2.164239	7.004807	0.0	2.508183	0.0	0.0	1.9462048333333335	2.4938575874241775
MSTRG.1539.14	chr2L	8384635	8388804	False	2.64157939409202e-09			1.802537	6.116467	0.0	1.412624	0.0	0.0	1.5552713333333334	2.1657408756244494
MSTRG.1539.15	chr2L	8384704	8388804	False	3.576230688468747e-09			1.225062	1.378879	0.355985	11.33366	1.1103	0.00756	2.5685743333333333	3.9502750352508653
MSTRG.1568.2	chr2L	8489060	8490738	False	3.508232853047031e-09			2.689553	0.0	0.0	0.0	0.0	0.0	0.44825883333333333	1.0023372228480822
MSTRG.1574.1	chr2L	8515079	8516755	False	7.088022194270024e-07			0.114869	3.807532	1.894726	0.116596	0.273548	2.36442	1.4286151666666669	1.3864666565650996
MSTRG.1577.1	chr2L	8519308	8521809	False	1.187835249547227e-09			1.999631	0.315542	1.586354	0.267908	0.708379	0.762889	0.9401171666666667	0.6412570092272979
MSTRG.1582.1	chr2L	8542146	8672430	False	1.034680663155664e-09			5.686866	5.51427	3.856408	3.548851	7.970441	6.64402	5.536809333333333	1.5246437042950578
MSTRG.1582.2	chr2L	8542146	8545233	False	2.494305031331017e-07			22.007788	18.273684	16.270828	19.233429	9.328633	20.874838	17.664866666666665	4.1519486099238465
MSTRG.1582.3	chr2L	8542146	8559933	False	6.937762922211729e-09			9.025368	8.945129	12.066192	8.520521	1.947739	3.959031	7.410663333333335	3.406486344348218
MSTRG.1582.6	chr2L	8542146	8580037	False	9.09959434503293e-10			0.72388	0.941172	0.0	2.017828	0.732674	0.497393	0.8188245	0.6113927326865415
MSTRG.1582.10	chr2L	8543189	8580037	False	2.508481207245541e-09			1.03063	1.122926	0.0	1.737376	0.530903	0.649662	0.8452495000000001	0.5414293998148942
MSTRG.1582.11	chr2L	8543329	8672430	False	4.889526025537123e-10			4.101089	5.817795	3.274523	3.679562	7.709896	6.882723	5.244264666666667	1.6697229260455826
MSTRG.1582.12	chr2L	8543329	8556137	False	2.600066712070187e-08			1.896643	0.913381	1.245558	1.045058	0.231471	0.673223	1.0008890000000001	0.5117316622641858
MSTRG.1582.18	chr2L	8543348	8672430	False	4.889526025537123e-10			6.182448	6.392519	5.175934	4.824002	7.471236	7.416368	6.243751166666667	1.0052827461330498
MSTRG.1582.21	chr2L	8543348	8580037	False	3.502000781484761e-09			0.812802	0.828097	5.299703	1.051763	0.597293	0.435131	1.5041315	1.7083655701794578
MSTRG.1582.22	chr2L	8563934	8672430	False	4.269025968902596e-10			5.609742	7.601425	5.742352	5.106385	14.300431	6.054937	7.402545333333333	3.1801248923251775
MSTRG.1586.1	chr2L	8603311	8606543	False	9.354405770789771e-07			5.778866	6.29545	8.65854	4.636891	1.589502	2.131281	4.848421666666666	2.4332685626568686
MSTRG.1595.1	chr2L	8700533	8707842	False	5.990107397949136e-10			4.534583	4.050473	10.402031	3.120545	1.711754	1.335021	4.1924011666666665	3.0045477225630486
MSTRG.1595.2	chr2L	8702190	8707842	False	6.320311251794665e-10			0.0	0.0	0.0	0.0	0.0	0.670936	0.11182266666666667	0.25004308409196646
MSTRG.1633.1	chr2L	8867741	8870152	False	8.236922443883624e-09			2.481242	2.045311	2.784147	0.191292	0.251628	0.0	1.29227	1.167009870648202
MSTRG.1638.1	chr2L	8891259	8892180	False	2.38989166751215e-07			1.548944	0.100182	1.010834	0.048395	0.282306	0.0	0.49844350000000004	0.5805762283173933
MSTRG.1639.1	chr2L	8898782	8933594	False	1.531738535700816e-09			0.872497	0.388976	0.604556	0.0	0.711851	1.134878	0.618793	0.3594654737041283
MSTRG.1639.12	chr2L	8898786	8925529	False	7.985341451062462e-10			0.0	0.0	0.0	0.0	0.133586	0.080006	0.03559866666666667	0.05266654380998329
MSTRG.1639.13	chr2L	8925925	8933594	False	2.152407855137293e-10			0.0	0.0	0.0	0.0	0.804072	0.0	0.134012	0.2996599418007018
MSTRG.1639.14	chr2L	8926402	8933594	False	9.044196368079122e-11			1.971051	1.69198	4.204031	0.28758	0.333798	0.0	1.4147399999999999	1.449534567229886
MSTRG.1643.1	chr2L	8937291	8939761	False	9.867752307448935e-11			4.253669	2.223226	3.536917	0.545703	2.481095	0.0	2.173435	1.508692681397264
MSTRG.1645.1	chr2L	8945814	8948450	False	1.966771636636947e-10			2.190425	1.899511	2.153716	2.048795	1.89962	1.995742	2.0313015	0.11297850236328148
MSTRG.1649.2	chr2L	8965508	8970627	False	1.162586760438975e-10			0.0	1.359698	1.199275	1.511395	0.362996	0.599726	0.8388483333333333	0.5538941288623866
MSTRG.1653.2	chr2L	8980957	8981996	False	5.719774862311647e-09			2.091002	0.30656	1.891233	0.088201	0.373039	0.165677	0.8192853333333333	0.835668025559326
MSTRG.1676.2	chr2L	9086198	9089883	False	1.884674834613756e-07			2.634171	2.261621	1.526322	0.400172	0.23378	0.143976	1.2000070000000003	0.9982371343884177
MSTRG.1679.2	chr2L	9112836	9113849	False	4.939643254320288e-09			1.724765	3.063416	4.956377	1.010613	0.341367	0.0	1.8494229999999998	1.7098090696183008
MSTRG.1679.3	chr2L	9112846	9113849	False	4.971432172467378e-09			0.142347	0.31167	0.0	0.0	0.0	0.0	0.0756695	0.11764750877621674
MSTRG.1683.1	chr2L	9125721	9163725	False	3.717485126197097e-10			12.053018	5.245866	11.470937	2.796071	5.33373	10.642632	7.923709	3.5869687154459546
MSTRG.1683.2	chr2L	9125736	9149421	False	7.704786125104374e-11			2.565648	1.307839	0.420081	4.311169	0.803626	0.587914	1.6660461666666666	1.3779717791879744
MSTRG.1683.3	chr2L	9125736	9135989	False	9.530406128785561e-10			4.123194	0.488004	0.0	0.906599	0.0	0.806059	1.053976	1.416882556440841
MSTRG.1683.9	chr2L	9125738	9163725	False	3.680810688546385e-10			0.873932	0.758277	6.54569	3.094793	0.373335	0.99009	2.1060195	2.1706485537102154
MSTRG.1683.13	chr2L	9125738	9135989	False	9.482392544198785e-10			0.0	0.0	2.179209	3.411297	1.295795	0.0	1.1477168333333332	1.3013749263000545
MSTRG.1683.15	chr2L	9154276	9163725	False	4.431618241850719e-09			0.43719	3.052382	0.736947	0.22803	0.0	0.0	0.7424248333333335	1.0642753193944408
MSTRG.1686.4	chr2L	9176230	9247472	False	3.664785789920882e-09			0.0	16.142691	9.073328	12.403955	10.830025	14.947124	10.566187166666667	5.285356236573255
MSTRG.1686.5	chr2L	9176354	9191947	False	9.138995035133753e-08			7.110968	4.39815	1.934631	27.58469	4.489074	4.236985	8.292416333333334	8.75677189586708
MSTRG.1686.6	chr2L	9176357	9202495	False	1.242255235471923e-08			75.872162	0.55827	31.605408	0.081527	0.0	0.0	18.019561166666666	28.306588118934105
MSTRG.1686.7	chr2L	9176357	9250211	False	7.270020694893432e-09			0.0	0.0	0.0	0.0	0.0	7.961942	1.3269903333333333	2.967240590818438
MSTRG.1707.1	chr2L	9332773	9333322	False	3.266513275061978e-08			1.339731	0.0	0.0	0.0	0.994241	0.0	0.38899533333333336	0.5590900497402503
MSTRG.1717.3	chr2L	9389678	9392157	False	1.087737988048265e-07			2.676322	0.825201	10.717808	2.688293	0.165571	1.522026	3.0992035	3.527406663330288
MSTRG.1726.2	chr2L	9449694	9460806	False	6.144079990942145e-09			1.569175	1.976204	2.544754	2.910852	0.056166	0.287873	1.5575039999999998	1.068303791082699
MSTRG.1737.5	chr2L	9495506	9504363	False	5.369360348901314e-09			0.0	0.0	0.0	0.0	0.034885	0.0	0.005814166666666666	0.013000871899180026
MSTRG.1737.7	chr2L	9504363	9520708	False	8.129933011927913e-10			0.0	0.0	0.0	0.0	0.0	5.504712	0.9174519999999999	2.051485038093137
MSTRG.1742.1	chr2L	9545191	9547424	False	1.03061189745465e-10			1.898611	2.461228	4.215631	0.480106	0.698621	0.14731	1.6502511666666662	1.4044104074862895
MSTRG.1745.1	chr2L	9567019	9573572	False	9.068198713498584e-09			7.680358	0.253942	0.0	0.191875	0.0	0.0	1.3543625	2.830883692262762
MSTRG.1745.2	chr2L	9567081	9573572	False	1.439269608419038e-08			0.0	0.0	0.0	0.0	0.0	10.692705	1.7821175	3.984935873891981
MSTRG.1745.3	chr2L	9567617	9573572	False	1.504721493287728e-08			0.127072	0.0	10.268935	0.0	0.0	0.0	1.7326678333333334	3.817816705993991
MSTRG.1757.4	chr2L	9616838	9623112	False	2.593012450295991e-09			14.39284	7.664664	17.261803	17.878729	8.115417	4.33521	11.608110500000002	5.158881880011622
MSTRG.1760.2	chr2L	9638798	9645790	False	7.304019274548014e-10			1.719012	0.838243	3.213683	0.656701	0.214969	0.114429	1.1261728333333334	1.069764956649889
MSTRG.1760.3	chr2L	9646460	9648917	False	1.419948465816389e-10			0.078002	0.093502	0.518733	0.131211	0.016983	0.00498	0.14056849999999999	0.1745868415018249
MSTRG.1760.4	chr2L	9653123	9656029	False	4.5671654170828e-11			0.0	6.409045	3.818551	9.802689	0.0	0.0	3.3383808333333334	3.761231661130496
MSTRG.1780.2	chr2L	9759777	9762376	False	6.006778111330118e-12			0.647583	1.719502	0.789189	0.085013	0.23296	0.279064	0.6255518333333333	0.5462529722815906
MSTRG.1782.3	chr2L	9763534	9765359	False	1.840444149328703e-08			14.849613	8.305221	12.613353	7.764127	1.123773	3.010473	7.944426666666666	4.83922113482358
MSTRG.1789.3	chr2L	9787024	9788702	False	6.792878324579026e-09			0.382859	1.02784	2.571095	0.373683	0.104636	0.248215	0.7847213333333335	0.8496115304248695
MSTRG.1795.3	chr2L	9888619	9889816	False	2.444633874094291e-08			2.097558	0.901143	1.898039	1.506119	1.701077	4.554831	2.1097945	1.1558190575376623
MSTRG.1805.1	chr2L	9912910	9917220	False	2.700494588446492e-10			4.124281	1.096797	4.879041	1.374785	0.972116	3.473067	2.653347833333333	1.5638311853741778
MSTRG.1807.1	chr2L	9918549	9920120	False	4.623119478297186e-09			2.791396	4.408165	3.887065	3.505865	0.611774	0.620389	2.6374423333333334	1.5081286183509754
MSTRG.1808.3	chr2L	9920636	9921459	False	0.0004044154201580152			4.27473	2.591454	4.019677	0.0	0.413865	0.37694	1.946111	1.767108440704003
MSTRG.1811.3	chr2L	9925853	9927404	False	4.922325064017282e-10			3.30307	1.290764	3.39275	0.042031	1.056676	0.0	1.5142151666666666	1.381324306553487
MSTRG.1817.1	chr2L	9947735	9948733	False	7.248659270335531e-08			2.171516	0.613885	0.670508	0.241172	0.173683	0.0	0.6451273333333334	0.7226238729259888
MSTRG.1837.3	chr2L	10009390	10012118	False	2.579217070137449e-08			2.091046	0.173007	2.577691	2.027126	0.813312	0.151506	1.3056146666666668	0.967194227134286
MSTRG.1839.2	chr2L	10037706	10039696	False	3.314659634623177e-09			0.292851	1.148475	3.626973	0.273045	0.237186	0.189284	0.9613023333333333	1.2370472790344575
MSTRG.1847.1	chr2L	10056786	10060095	False	2.282522284417779e-10			2.539119	2.014501	5.473213	0.599976	0.777114	0.826895	2.0384696666666664	1.6919850933941143
MSTRG.1848.2	chr2L	10062025	10063925	False	9.622181122644707e-10			0.0	1.885803	0.0	0.0	0.0	2.340388	0.7043651666666667	1.0047294177433075
MSTRG.1853.2	chr2L	10104512	10104791	False	8.346311573044976e-07			0.732573	3.553462	3.642642	2.071793	0.0	0.0	1.666745	1.5306147452704528
MSTRG.1853.3	chr2L	10114673	10118198	False	4.521108170412666e-07			3.580313	3.577301	4.160044	1.6884	0.456888	0.350129	2.3021791666666664	1.5439963154687704
MSTRG.1861.3	chr2L	10153845	10156407	False	2.600836588795315e-09			0.0	0.0	0.0	0.15743	0.220626	0.564288	0.15705733333333333	0.2016097500938109
MSTRG.1873.4	chr2L	10211194	10213723	False	1.330799485660992e-11			1.234892	1.740289	0.0	0.0	0.0	0.0	0.4958635	0.7162728054998204
MSTRG.1873.5	chr2L	10211518	10213723	False	2.630109908356642e-10			0.707515	0.104866	2.967436	0.40089	0.624514	1.396954	1.0336958333333335	0.9494120389820949
MSTRG.1881.1	chr2L	10239334	10242172	False	7.937766799141785e-09			11.403017	9.541746	9.752559	15.925322	2.15527	1.06221	8.306687333333334	5.189238117126112
MSTRG.1885.1	chr2L	10249746	10250267	False	2.237099573684031e-06			1.805867	3.337459	2.030533	1.737327	1.279083	1.808554	1.9998038333333337	0.6393728995801059
MSTRG.1891.1	chr2L	10264124	10265229	False	4.182368426162706e-06			37.336666	21.190756	13.28021	28.400873	28.697071	42.809975	28.6192585	9.728758344842484
MSTRG.1893.2	chr2L	10266708	10268748	False	2.960429286027869e-10			4.080607	3.525379	3.15379	3.531989	0.0	3.664973	2.9927896666666665	1.3657888684809798
MSTRG.1893.3	chr2L	10266714	10268748	False	3.097590379653241e-10			1.030348	0.65137	3.203622	0.454093	0.0	0.0	0.8899055000000001	1.0957268102311133
MSTRG.1894.1	chr2L	10268858	10269904	False	2.160053838628881e-06			5.856468	1.665786	0.693436	9.859009	2.993174	1.101433	3.694884333333333	3.2407097012971646
MSTRG.1895.2	chr2L	10270060	10271495	False	2.31309461594991e-08			0.175543	0.101355	0.15665	4.023542	0.098317	0.101507	0.7761523333333332	1.4525846427112452
MSTRG.1906.1	chr2L	10306758	10308045	False	1.244494227993408e-07			10.365542	5.116933	3.394148	0.231705	1.124449	0.438588	3.4452275	3.5459033160345634
MSTRG.1908.2	chr2L	10314806	10317569	False	4.329676190066275e-10			11.49437	0.0	2.240648	0.282333	0.0	0.0	2.3362251666666665	4.172790211666785
MSTRG.1910.5	chr2L	10323875	10324990	False	3.772340182224842e-06			3.376137	3.373306	4.418629	1.927899	0.893106	0.634045	2.4371869999999998	1.3891807992298915
MSTRG.1913.2	chr2L	10331497	10333207	False	4.683430142897642e-10			5.08584	4.194909	4.432718	2.342192	0.424997	0.948274	2.9048216666666673	1.7818433710878057
MSTRG.1917.2	chr2L	10342630	10344312	False	2.31585393398906e-09			3.217016	2.691433	2.348772	5.349684	1.967009	1.037743	2.7686094999999997	1.3343972362564742
MSTRG.1917.4	chr2L	10343302	10344312	False	1.612158490748488e-08			0.0	0.0	1.545354	0.0	0.0	0.0	0.257559	0.5759194322168684
MSTRG.1921.2	chr2L	10356852	10358078	False	9.304860678362378e-08			1.394817	0.991557	2.784694	4.854765	1.560748	1.698875	2.214242666666667	1.301079724075696
MSTRG.1927.2	chr2L	10376477	10379905	False	7.423916163609111e-09			20.34413	22.168983	11.182607	24.633226	1.656793	4.875878	14.143602833333333	8.788857508876404
MSTRG.1928.3	chr2L	10380153	10384723	False	2.62821547579892e-09			1.874501	1.741701	1.170459	0.593575	0.299761	0.0	0.9466661666666667	0.7050269018698072
MSTRG.1928.5	chr2L	10383179	10384723	False	8.870013814967936e-11			0.228089	0.0	2.15041	2.203235	1.299664	1.156986	1.1730639999999999	0.8467388867258115
MSTRG.1935.9	chr2L	10396742	10403253	False	1.329189151926049e-09			0.0	1.063454	0.0	0.0	2.053927	0.824546	0.6569878333333333	0.7571468988548207
MSTRG.1935.10	chr2L	10396808	10403253	False	1.243439346829451e-09			16.893669	0.439516	11.503835	9.663081	0.0	0.526731	6.504472	6.554020270913368
MSTRG.1935.11	chr2L	10396818	10403253	False	1.239432525473566e-09			0.153973	5.889352	0.661131	0.139018	0.0	0.0	1.140579	2.135379440781427
MSTRG.1940.2	chr2L	10419229	10420612	False	1.730839364540182e-08			3.863539	0.281209	2.226591	0.145864	1.098951	0.220921	1.3061791666666667	1.354306168610384
MSTRG.1942.3	chr2L	10423377	10425482	False	4.033478887859022e-10			8.883309	1.873849	10.420151	1.324484	0.516428	2.322088	4.223384833333333	3.9028879787854285
MSTRG.1947.2	chr2L	10431357	10433116	False	3.292956836640842e-09			0.849557	0.337016	4.226414	0.350343	0.169211	0.185564	1.0196841666666667	1.4517330998765368
MSTRG.1949.2	chr2L	10436010	10437316	False	2.573559492658192e-07			0.207487	0.240177	0.196988	0.136987	0.0	2.803494	0.5975221666666667	0.9895864226112201
MSTRG.1949.3	chr2L	10436013	10437316	False	2.41576994799106e-07			5.000349	0.550612	1.012689	0.05217	5.956665	1.419062	2.3319245	2.280471006021691
MSTRG.1952.1	chr2L	10439426	10450101	False	5.400222897385154e-09			1.669092	1.905489	1.537817	0.891298	1.596999	1.515033	1.5192880000000002	0.3088592773697001
MSTRG.1956.3	chr2L	10458912	10462475	False	9.621256270396384e-11			0.0	1.815258	0.122591	7.835727	4.92693	0.0	2.4500843333333333	2.971138041239455
MSTRG.1956.4	chr2L	10460097	10462475	False	3.16794967965849e-11			7.773059	9.268441	5.614316	1.614867	4.205664	0.401517	4.8129773333333326	3.1441242839782197
MSTRG.1958.1	chr2L	10467293	10468208	False	2.048596372336091e-06			1.348487	1.532099	3.050492	0.787759	0.855978	0.0	1.2624691666666668	0.9364416848630454
MSTRG.1960.1	chr2L	10477050	10483294	False	4.322963481067651e-09			0.0	1.823062	0.0	1.819497	0.0	0.0	0.6070931666666667	0.8585600067140359
MSTRG.1960.2	chr2L	10477072	10485857	False	2.938685310830976e-09			4.993702	0.48833	2.376426	0.283119	0.032045	0.117353	1.3818291666666667	1.8009798392759624
MSTRG.1960.7	chr2L	10477134	10483294	False	4.094871025863201e-09			0.0	0.0	0.0	0.0	0.0	0.734251	0.12237516666666666	0.27363919142453297
MSTRG.1960.8	chr2L	10480315	10483294	False	5.5031684681605e-08			0.10643	0.166164	0.433753	0.190429	0.329085	1.580976	0.46780616666666663	0.5095862833742083
MSTRG.1960.9	chr2L	10481369	10485857	False	4.78942596880067e-09			0.100558	0.0	0.0	0.0	0.0	0.0	0.016759666666666666	0.03747575394690397
MSTRG.1960.10	chr2L	10481369	10483294	False	4.472419470354766e-09			0.0	0.189186	2.512406	1.685117	0.0	0.206667	0.7655626666666667	0.9758576248995319
MSTRG.1960.12	chr2L	10483315	10485857	False	7.255843752890985e-09			0.0	3.517197	0.0	1.326591	0.0	0.0	0.807298	1.3051269448643683
MSTRG.1960.13	chr2L	10483442	10485857	False	8.905071588632946e-09			0.571166	0.0	2.951758	0.0	0.0	0.0	0.587154	1.0778533428242143
MSTRG.1972.1	chr2L	10523936	10525683	False	4.283033872730353e-05			0.605474	0.529976	0.583481	0.449727	0.382606	2.895391	0.9077758333333333	0.8921427753593063
MSTRG.1973.2	chr2L	10528959	10531778	False	2.457650947263065e-10			1.234605	1.597378	2.752219	0.0	0.0	0.97396	1.093027	0.9513959349377104
MSTRG.1979.1	chr2L	10544498	10628120	False	1.036210505924601e-09			3.017771	2.386634	7.518254	0.668144	0.094451	0.0	2.2808756666666663	2.6002590070445333
MSTRG.1979.2	chr2L	10544498	10607735	False	2.869929966127688e-09			0.998333	1.574813	2.380738	0.633223	0.210449	0.332691	1.0217078333333334	0.756883991457171
MSTRG.1979.3	chr2L	10544877	10574207	False	1.164668971458636e-09			5.766835	6.398061	8.953068	5.901701	1.903735	2.554932	5.246388666666667	2.3868875133197114
MSTRG.1987.1	chr2L	10639930	10645891	False	6.41265853005581e-11			0.0	0.0	0.0	0.0	0.0	0.0	0.0	0.0
MSTRG.1987.3	chr2L	10642579	10645891	False	2.981204926923469e-11			2.10154	0.0	2.654472	0.0	0.0	0.0	0.7926686666666667	1.132309607225672
MSTRG.1987.4	chr2L	10643831	10645891	False	9.120767358813862e-12			3.189986	0.483025	0.801402	0.133335	0.731762	0.0	0.8899183333333333	1.0687293860216545
MSTRG.1988.2	chr2L	10648552	10650158	False	7.833886992540786e-11			3.90068	0.0	0.0	0.0	0.0	0.0	0.6501133333333333	1.4536976064123133
MSTRG.1993.3	chr2L	10677742	10680109	False	8.199830273556384e-09			2.604975	1.020066	4.522103	0.068315	0.589868	0.193886	1.4998688333333334	1.5899899796333539
MSTRG.1994.1	chr2L	10680525	10681019	False	1.681646349117161e-06			3.776429	5.596762	5.675727	0.850033	0.526322	0.531626	2.8261498333333335	2.2788336828724045
MSTRG.2010.2	chr2L	10729050	10730631	False	4.241751446043108e-10			0.385951	3.853732	3.677937	0.20511	0.126733	0.177427	1.4044816666666666	1.6724048688388493
MSTRG.2015.1	chr2L	10737039	10740816	False	1.821306668974776e-07			5.792953	2.44662	9.171515	8.355641	7.852909	0.689701	5.718223166666665	3.1473027587014046
MSTRG.2020.2	chr2L	10762456	10764971	False	1.135072360719314e-08			6.233427	12.250256	7.477798	9.010084	0.352124	0.733706	6.009565833333333	4.2816758327500075
MSTRG.2039.4	chr2L	10853046	10854604	False	2.818154845773659e-09			0.0	0.461755	1.186124	0.0	1.817834	0.385819	0.641922	0.6584200092157486
MSTRG.2041.1	chr2L	10858443	10862006	False	1.687083138096589e-08			0.480168	3.49039	3.565861	3.054516	3.018914	3.939765	2.924935666666667	1.1374616766943062
MSTRG.2049.1	chr2L	10871439	10871852	False	4.922748561872139e-08			1.015818	2.418396	4.429382	0.792949	0.0	0.0	1.4427575	1.562019164288513
MSTRG.2053.1	chr2L	10886064	10887622	False	1.806360482500343e-09			3.624876	1.487357	4.956473	0.512846	0.333766	0.29669	1.8686679999999998	1.7995136664194393
MSTRG.2061.3	chr2L	10936944	10939249	False	3.921083681061591e-10			3.661247	0.0	0.874454	0.0	0.832586	0.0	0.8947145	1.294830402115756
MSTRG.2061.4	chr2L	10936945	10939249	False	3.921083681061591e-10			0.0	2.781646	8.042789	2.430726	0.368668	1.760587	2.5640693333333333	2.649569513992268
MSTRG.2066.2	chr2L	10970581	10972093	False	1.127068624954015e-10			0.777605	0.717269	0.569171	0.840602	4.237653	1.621498	1.4606330000000003	1.2868552011467076
MSTRG.2070.1	chr2L	10976768	10982395	False	3.108477928791167e-09			0.732145	2.650815	0.0	1.228173	7.95518	3.611017	2.6962216666666667	2.6387475038690655
MSTRG.2070.8	chr2L	10976994	10982395	False	1.038780208601473e-09			3.262891	3.099545	1.212025	10.859624	1.218421	4.08483	3.9562226666666667	3.263798248451369
MSTRG.2070.10	chr2L	10978494	10982395	False	1.105622106566128e-10			1.070436	0.279771	2.31691	0.73042	0.794725	0.162658	0.8924866666666667	0.7076417545339513
MSTRG.2074.1	chr2L	10987791	10989241	False	3.660733640502433e-10			6.891819	6.279048	10.229911	6.096815	2.225047	7.039454	6.460349000000001	2.339299634745764
MSTRG.2075.1	chr2L	10989400	10997897	False	7.891341478116529e-10			1.685054	2.944959	0.0	1.941549	1.512884	1.458196	1.5904403333333335	0.8679433413256624
MSTRG.2075.13	chr2L	10989404	10995533	False	1.864333181340821e-09			1.864733	0.0	0.0	0.746343	1.944216	0.0	0.7592153333333332	0.8520353431033376
MSTRG.2075.15	chr2L	10989413	10995533	False	1.90443221042057e-09			0.0	4.22036	0.0	0.0	0.0	0.0	0.7033933333333334	1.5728353082535023
MSTRG.2075.16	chr2L	10989425	10997897	False	7.918661879129391e-10			1.401522	1.594147	2.585028	2.395132	1.837695	1.40176	1.8692139999999997	0.46599066087744717
MSTRG.2075.17	chr2L	10989425	10995533	False	1.906844588889424e-09			0.0	1.329637	10.543304	0.871471	0.0	1.211091	2.3259171666666663	3.7125025904623694
MSTRG.2075.18	chr2L	10989457	10995533	False	1.93647538727873e-09			1.815375	1.136139	0.0	3.356437	0.241038	1.071947	1.2701559999999998	1.1090130488525973
MSTRG.2075.19	chr2L	10989900	10995533	False	2.910333133875796e-09			0.0	0.0	0.0	0.0	4.034911	2.399907	1.0724696666666667	1.5884433297544975
MSTRG.2079.4	chr2L	11004841	11005861	False	2.261727333851814e-09			0.003188	0.166979	0.916368	0.139825	0.042406	0.0	0.211461	0.32163054206755093
MSTRG.2079.5	chr2L	11006186	11009811	False	1.524484863190785e-10			0.0	2.635214	0.0	0.0	0.0	0.0	0.4392023333333333	0.9820862732098551
MSTRG.2079.6	chr2L	11007981	11010971	False	2.569665174808555e-11			0.798803	1.547279	5.568373	5.330223	1.406173	1.991692	2.7737571666666665	1.9249242515180018
MSTRG.2095.1	chr2L	11091386	11095096	False	1.940283074094734e-09			2.24969	3.127672	1.517947	0.220087	0.289265	0.263099	1.27796	1.1217429423660308
MSTRG.2095.2	chr2L	11091443	11095096	False	2.889407980004005e-09			3.916416	3.017924	0.0	1.269175	0.0	0.0	1.3672525	1.5727210148295798
MSTRG.2097.3	chr2L	11106955	11109698	False	2.949595962806267e-09			1.903793	0.090439	0.771872	0.57355	0.014479	0.196166	0.5917165	0.6448867121721847
MSTRG.2097.4	chr2L	11106958	11109698	False	2.863112812345838e-09			1.22312	0.330585	0.62866	0.144201	0.233622	0.532899	0.5155145	0.3571520883903429
MSTRG.2102.2	chr2L	11125973	11127022	False	2.571363841222383e-09			0.0	0.0	0.400538	0.0	0.0	0.0	0.06675633333333333	0.14927169926196845
MSTRG.2102.3	chr2L	11127029	11129335	False	7.027299680597707e-13			1.142829	0.280488	3.755453	1.863938	0.773463	0.440141	1.3760520000000003	1.182742449878248
MSTRG.2104.2	chr2L	11131470	11136003	False	1.952800703105333e-11			0.723438	0.005482	2.398885	0.0	1.998267	0.786433	0.9854175	0.918631573440762
MSTRG.2105.1	chr2L	11136270	11137570	False	3.73143536162517e-08			0.606496	3.484609	3.593857	0.857047	0.0	0.563909	1.5176530000000001	1.4525290913542261
MSTRG.2105.3	chr2L	11136767	11138285	False	5.266271944151697e-08			1.725078	0.603083	2.084132	0.14712	2.6e-05	0.088989	0.774738	0.8277941501091922
MSTRG.2114.1	chr2L	11210389	11236066	False	1.210083043529614e-09			6.335137	1.924005	7.314171	5.433937	3.347569	8.967053	5.553645333333333	2.359976114633484
MSTRG.2114.2	chr2L	11210677	11261080	False	1.454725989505417e-09			14.283877	10.847853	15.677619	15.324999	16.514629	12.769188	14.236360833333334	1.9187540768982019
MSTRG.2114.3	chr2L	11210677	11236757	False	7.464319133331664e-10			2.221596	0.866378	0.0	0.0	0.901769	8.058161	2.007984	2.8059831073335064
MSTRG.2114.7	chr2L	11210678	11236066	False	1.223395680639299e-09			32.583546	12.054921	22.431147	33.021915	7.964024	21.605717	21.610211666666668	9.388264056265843
MSTRG.2117.4	chr2L	11275285	11277895	False	3.71936709357775e-08			0.670203	0.0	0.0	0.029334	0.0	0.0	0.1165895	0.2478150774615015
MSTRG.2120.2	chr2L	11280301	11281920	False	1.859587524348452e-09			4.806793	9.007542	8.104653	6.532771	2.878679	7.027328	6.392961	2.0434447441743235
MSTRG.2120.3	chr2L	11280312	11281920	False	2.235585768852807e-09			0.0	0.0	0.0	0.0	0.0	2.855768	0.4759613333333333	1.06428189599477
MSTRG.2121.2	chr2L	11282251	11284375	False	3.808502970730557e-08			0.394279	2.71568	1.197931	0.495083	2.020917	0.250332	1.1790370000000001	0.9143779120974361
MSTRG.2121.3	chr2L	11282994	11284375	False	7.272688392152172e-11			0.94399	0.877081	4.538766	0.113908	0.599013	0.831959	1.3174528333333335	1.4668924397845737
MSTRG.2135.1	chr2L	11352693	11353933	False	4.815571782242769e-08	1.37197212290389	0.992770501495387	2.205169	2.208099	3.853106	0.188807	0.0	0.257789	1.452161666666667	1.4162367724919995
MSTRG.2191.1	chr2L	11664019	11665215	False	0.03296018180079094			3.151831	2.939681	4.222856	0.424459	0.415947	0.0	1.859129	1.6341812092860653
MSTRG.2193.1	chr2L	11675065	11676296	False	0.0003128028189874889	0.0	0.0	1.135661	1.372165	1.584831	0.0	0.0	0.340112	0.7387948333333334	0.6487194219756892
MSTRG.2207.1	chr2L	11735947	11738055	False	1.707392265551743e-09			2.550941	2.505627	5.744899	0.355669	0.890113	0.03146	2.0131181666666667	1.9318925941918905
MSTRG.2219.1	chr2L	11787189	11789695	False	2.420705989587617e-10			3.081237	3.889343	4.665878	0.634198	0.341	0.418927	2.1717638333333333	1.7694663499007657
MSTRG.2219.2	chr2L	11788280	11789695	False	5.869936022877071e-10			0.0	0.0	0.0	0.28935	0.0	0.0	0.048225	0.10783437821492733
MSTRG.2240.3	chr2L	11850334	11852881	False	1.963024768182355e-08			1.859229	0.681478	1.399936	2.078026	2.993925	1.407518	1.7366853333333332	0.7126705343933868
MSTRG.2245.1	chr2L	11943740	11944095	False	6.228342286340491e-11			1.719063	1.647822	5.049382	0.0	0.976539	0.0	1.5654676666666667	1.703733539897272
MSTRG.2257.1	chr2L	11989935	11992901	False	1.063483076143709e-10			1.109781	0.014478	1.388443	0.63035	0.0	1.374996	0.753008	0.5838701737581167
MSTRG.2257.4	chr2L	11989957	11997965	False	5.752940024736241e-10			2.325899	1.173701	1.409715	1.100899	0.35522	0.08739	1.0754706666666667	0.728085447865992
MSTRG.2257.5	chr2L	11990926	11994054	False	9.945791681440934e-10			1.681909	4.412243	2.778329	2.642121	4.068415	2.93086	3.085646166666667	0.913900882923383
MSTRG.2257.7	chr2L	11992901	11997965	False	4.434133325574906e-10			0.565656	0.920587	0.0	1.175397	0.0	0.0	0.4436066666666667	0.4775430162556621
MSTRG.2257.9	chr2L	11992912	11997965	False	2.672147739972628e-10			0.658984	0.574979	3.520588	1.620039	1.049024	0.333124	1.2927896666666667	1.077614588529787
MSTRG.2257.10	chr2L	11995739	12001244	False	1.911340298669635e-09			20.13343	2.494269	0.0	8.952922	9.772521	1.942335	7.215912833333333	6.814074131108138
MSTRG.2257.11	chr2L	11995739	11997965	False	4.13659232072603e-10			10.790318	7.938392	5.450173	7.118125	8.090455	9.630121	8.169597333333334	1.710842306251774
MSTRG.2262.3	chr2L	12008427	12009832	False	1.119259400786408e-10			3.67737	4.667185	3.774211	2.200449	1.983418	5.545894	3.641421166666667	1.2598616960417277
MSTRG.2277.1	chr2L	12056053	12057777	False	1.928406778189821e-11			5.789422	7.682983	5.578812	2.313356	1.396389	0.827061	3.9313371666666668	2.546954220744418
MSTRG.2291.3	chr2L	12103778	12107170	False	5.701816878519273e-10			4.629197	6.78313	3.955756	2.244804	0.621997	6.311879	4.091127166666666	2.157554008875283
MSTRG.2295.2	chr2L	12128175	12129896	False	9.118553721969069e-12			0.0	0.0	0.0	0.0	0.513218	0.0	0.08553633333333333	0.19126505587941448
MSTRG.2297.1	chr2L	12142776	12170899	False	2.460032350611713e-09			0.074534	9.986835	0.020789	2.143383	0.888113	2.532664	2.6077196666666667	3.4336295660164846
MSTRG.2297.2	chr2L	12142776	12163095	False	9.543012350414837e-09			0.0	0.053045	0.0	0.31037	0.0	0.227992	0.09856783333333334	0.12438512396372896
MSTRG.2297.3	chr2L	12142776	12162739	False	1.941540024649048e-08			0.373582	0.619801	0.316765	0.316432	0.0	0.290341	0.31948683333333333	0.18076363130472964
MSTRG.2297.4	chr2L	12142778	12162739	False	1.941540024649048e-08			0.233899	0.173384	0.187718	0.290362	0.0	0.160393	0.17429266666666665	0.08923490045131195
MSTRG.2297.8	chr2L	12153698	12163095	False	3.885947249628923e-10			4.798981	6.165061	9.789406	1.156706	0.466523	0.465384	3.8070101666666663	3.456465002902022
MSTRG.2297.9	chr2L	12154273	12163095	False	2.686569538373848e-10			0.400182	0.452789	1.102429	1.943621	0.913004	0.297592	0.8516028333333333	0.5670021739168839
MSTRG.2297.13	chr2L	12167637	12170549	False	1.342858256354726e-09			10.952111	0.134207	11.752913	0.522659	2.081705	0.88379	4.3878975	4.9659439676511905
MSTRG.2297.14	chr2L	12167666	12171232	False	7.193752774582799e-09			0.289214	0.126437	3.249649	0.25776	0.0	0.0	0.6538433333333332	1.1662777875431543
MSTRG.2303.5	chr2L	12216406	12313449	False	1.125478093768093e-08			12.688334	4.016534	4.966839	4.279749	9.692863	4.707231	6.725258333333333	3.2875301049913674
MSTRG.2303.6	chr2L	12216600	12313449	False	1.134090235777516e-08			4.615723	11.874626	12.529571	17.417439	0.086652	13.295641	9.969942000000001	5.817389011764184
MSTRG.2303.7	chr2L	12216600	12263381	False	6.068572669230602e-08			13.69422	10.146906	7.913565	3.553166	2.476724	1.507775	6.548725999999999	4.412737931231244
MSTRG.2326.2	chr2L	12400922	12402023	False	4.816968731588068e-08			0.0	0.0	0.716535	0.323687	0.0	0.0	0.17337033333333332	0.27013948412913574
MSTRG.2328.1	chr2L	12424682	12426626	False	7.269207199673948e-10			1.660536	0.751503	2.224968	1.908663	1.355547	3.360137	1.8768923333333334	0.806979239440038
MSTRG.2328.2	chr2L	12424801	12426009	False	1.967799477118715e-07			0.294545	1.661507	0.55683	0.107264	0.548872	0.48434	0.608893	0.49670062713201135
MSTRG.2335.2	chr2L	12434860	12441295	False	6.797216612577553e-08			1.881239	0.0	0.0	0.0	1.91697	1.172568	0.8284628333333334	0.8631961802275728
MSTRG.2335.3	chr2L	12434891	12441295	False	3.554530326194678e-08			2.660901	1.340838	1.941356	1.901305	0.209251	0.0	1.3422751666666664	0.9570470850927201
MSTRG.2347.1	chr2L	12541191	12544343	False	1.85241248670556e-07			10.190458	9.743407	10.623979	7.048423	2.826602	5.217782	7.608441833333333	2.863948785488631
MSTRG.2359.1	chr2L	12579161	12583550	False	5.990975193605564e-09			1.53267	0.986724	1.446964	0.82745	0.380709	0.321461	0.9159963333333335	0.46816320551586377
MSTRG.2360.1	chr2L	12580838	12581387	False	2.393273389505305e-07	1.00988161061521	0.999973454303362	3.892476	3.714235	8.431623	1.091335	0.473595	0.212607	2.969311833333333	2.8460149601735183
MSTRG.2370.1	chr2L	12617576	12618266	False	5.90303523872115e-08			0.628406	2.758669	2.608781	0.0	0.376817	0.0	1.0621121666666666	1.1679315463929405
MSTRG.2395.20	chr2L	12737777	12744810	False	4.180907933567544e-10			18.611443	13.952358	14.995082	2.130552	18.840094	19.28557	14.635849833333333	5.945300530731211
MSTRG.2431.6	chr2L	12921205	12923192	False	2.961595336761415e-10			0.899417	0.215148	0.843859	0.0	0.304377	0.185145	0.407991	0.34047068066183517
MSTRG.2431.7	chr2L	12923336	12925998	False	3.097135386982483e-11			0.728237	0.453817	4.641119	0.751163	0.471639	0.049826	1.1826335	1.563846988841486
MSTRG.2431.8	chr2L	12923762	12925892	False	3.09150933095374e-11			1.037025	0.0	0.0	0.0	0.0	0.0	0.1728375	0.38647639906111997
MSTRG.2431.10	chr2L	12927309	12928565	False	2.013709187899333e-09			1.413378	1.466349	2.255542	0.213861	0.0	0.152597	0.9169545	0.8425631050310614
MSTRG.2431.11	chr2L	12927336	12928717	False	6.878909470638955e-10			0.421181	0.0	0.0	0.0	0.0	0.0	0.07019683333333333	0.1569648911385565
MSTRG.2438.1	chr2L	12960968	12961698	False	4.034116515059111e-07			2.171854	1.878847	7.185522	0.586154	0.118723	0.090848	2.005324666666666	2.4534569206294523
MSTRG.2441.1	chr2L	12963926	12968633	False	3.418861562203822e-09			2.937584	1.68139	3.722213	0.435888	0.343762	0.162685	1.5472536666666665	1.3712534000478867
MSTRG.2445.1	chr2L	12992002	12993237	False	6.524782831492286e-07			0.606187	1.443269	1.211714	0.254391	0.155843	0.0	0.6119006666666666	0.5417881150187364
MSTRG.2448.3	chr2L	13004494	13013251	False	7.283390887151485e-09			3.27691	1.967882	5.886704	3.139704	2.510267	0.160278	2.823624166666667	1.7132684527108235
MSTRG.2448.4	chr2L	13004844	13008858	False	5.255425388177116e-09			3.36083	0.852456	0.0	4.432264	1.427317	0.926215	1.8331803333333336	1.5491196921760293
MSTRG.2466.1	chr2L	13130068	13133283	False	2.025175714594622e-10			1.217392	0.572517	2.103322	0.102154	0.026957	0.020215	0.6737595000000001	0.7661203142441683
MSTRG.2477.2	chr2L	13176641	13177085	False	4.832981685639333e-06			0.035333	0.235547	0.0	0.0	0.011718	0.005695	0.04804883333333334	0.08470380977149468
MSTRG.2479.1	chr2L	13179222	13183449	False	1.245444171511686e-08			1.924585	1.505353	2.570959	3.466624	2.062433	1.941612	2.2452609999999997	0.6289849631480338
MSTRG.2482.3	chr2L	13192258	13197285	False	2.463455560390509e-08			2.983924	3.242733	0.582544	2.284268	0.0	0.192397	1.5476443333333332	1.3318005522250278
MSTRG.2482.4	chr2L	13192265	13197285	False	2.50878991682013e-08			1.646871	0.381444	5.22589	0.618828	0.0	0.506295	1.3965546666666666	1.784409473119671
MSTRG.2484.5	chr2L	13207516	13212008	False	9.384390274865817e-10			1.558989	2.787967	3.250266	1.095037	1.237147	0.424796	1.7257003333333334	0.9839780058313747
MSTRG.2496.1	chr2L	13236493	13239297	False	5.726967434566264e-09			3.063527	0.135918	6.184319	1.224113	1.871051	0.202715	2.1136071666666667	2.077090882255791
MSTRG.2496.3	chr2L	13237734	13239297	False	6.141688150190167e-12			6.547646	1.083964	4.757371	1.212022	0.611746	0.317411	2.4216933333333333	2.360635986406606
MSTRG.2504.7	chr2L	13261009	13284043	False	1.226241327055251e-10			0.0	0.0	0.0	0.0	2.195328	0.74148	0.489468	0.8095043833358779
MSTRG.2504.8	chr2L	13266341	13284043	False	4.62987382765813e-09			1.086202	0.0	1.500867	0.307455	0.0	0.0	0.4824206666666666	0.595900846863432
MSTRG.2504.9	chr2L	13266698	13284043	False	7.806809075638664e-10			0.0	0.104458	0.116612	0.0	0.0	0.0	0.036844999999999996	0.052224687900774794
MSTRG.2504.17	chr2L	13271708	13284043	False	5.519875676322923e-10			0.688673	1.603616	0.0	0.0	5.706042	0.467467	1.4109663333333333	1.9949243726449608
MSTRG.2504.18	chr2L	13273110	13274575	False	4.661399801547272e-10			0.894732	1.111836	4.112039	0.205323	0.51618	0.33925	1.19656	1.3403198789760353
MSTRG.2509.1	chr2L	13286713	13289558	False	7.496757511265293e-11			1.54082	3.166485	3.526992	4.53046	4.52777	2.722114	3.3357735	1.0417765794842562
MSTRG.2509.4	chr2L	13286791	13288241	False	2.887849010317079e-11			0.0	0.120516	0.555102	0.689058	0.0	0.098287	0.24382716666666662	0.273987066350717
MSTRG.2530.1	chr2L	13382524	13385850	False	6.91497705849078e-08			7.355529	2.583786	2.039664	2.543765	0.701891	0.608836	2.6389118333333337	2.254289423813146
MSTRG.2530.2	chr2L	13382549	13385850	False	4.548271075783033e-08			10.624324	2.213278	9.028665	10.992527	1.371063	1.100041	5.888316333333333	4.38146836105324
MSTRG.2530.3	chr2L	13382561	13385850	False	4.452764123995874e-08			3.105397	0.278792	1.220321	1.353973	0.075781	0.237876	1.0453566666666667	1.044776381394071
MSTRG.2537.2	chr2L	13399006	13403355	False	1.608984869057896e-09			0.0	0.0	0.0	0.0	0.0	0.100843	0.016807166666666668	0.037581967175835215
MSTRG.2539.1	chr2L	13415085	13500427	False	4.915939749745213e-08			5.856131	5.779309	6.990139	15.3842	21.927626	18.234844	12.362041499999998	6.45032600080339
MSTRG.2539.2	chr2L	13415389	13423365	False	5.385434545620108e-07			0.574146	1.415357	1.132766	0.726634	0.381513	0.408312	0.7731213333333334	0.3807899967303355
MSTRG.2539.6	chr2L	13443526	13447490	False	6.973720388940679e-10			3.496763	3.161821	4.128028	2.527453	0.777095	0.691386	2.4637576666666665	1.3111303996851553
MSTRG.2539.7	chr2L	13459548	13497015	False	3.859039321146694e-08			4.609238	2.823937	4.339114	7.726799	3.213192	4.28314	4.4992366666666666	1.5791419507867415
MSTRG.2539.9	chr2L	13461773	13500427	False	2.947821501834647e-08			56.942425	62.13121	108.784592	78.675842	33.222721	43.853725	63.935085833333325	24.588038338066657
MSTRG.2539.10	chr2L	13461773	13496084	False	3.685462743317164e-08			0.0	0.0	0.0	0.335065	2.104614	2.721834	0.8602521666666667	1.1187676423375286
MSTRG.2539.16	chr2L	13461812	13500427	False	2.51357710760144e-08			7.93714	13.833911	8.237664	11.096419	8.589144	12.283054	10.329555333333333	2.229104366079919
MSTRG.2549.1	chr2L	13522199	13527570	False	1.577548599952181e-10			0.109058	0.120656	0.446272	0.228152	0.373457	0.070355	0.22465833333333332	0.14098185890705545
MSTRG.2549.2	chr2L	13522216	13528866	False	2.826015937590224e-10			9.836809	8.834606	19.743467	13.219337	0.0	7.276696	9.818485833333334	5.9708005423280115
MSTRG.2561.1	chr2L	13550138	13639411	False	1.691511603021205e-09			14.186397	12.15704	12.835616	11.738555	13.67488	20.887859	14.2467245	3.084483634137419
MSTRG.2561.4	chr2L	13550138	13565638	False	1.109796224260763e-06			8.105311	7.355161	11.893785	6.831014	1.81523	3.998567	6.666511333333333	3.176704043991753
MSTRG.2561.13	chr2L	13634255	13639411	False	8.888324107024602e-09			0.455303	0.418987	0.582246	0.608419	0.164081	0.779023	0.5013431666666667	0.19051010321626574
MSTRG.2572.2	chr2L	13642858	13643463	False	3.574194833466792e-06			2.546726	0.884549	3.355512	1.08338	0.429758	0.0	1.3833208333333333	1.1835431290536644
MSTRG.2574.1	chr2L	13665524	13673088	False	1.778442440845536e-09			1.408378	1.182085	1.980286	0.912641	0.192422	1.105637	1.1302414999999997	0.53697983927169
MSTRG.2577.3	chr2L	13708481	13712745	False	3.335209606243463e-10			2.303032	1.928338	2.750858	0.912833	0.68944	0.667234	1.5419558333333334	0.8243876141286971
MSTRG.2585.5	chr2L	13771134	13773905	False	1.89955224487734e-07			3.752087	2.334336	9.821423	0.0	0.0	0.0	2.6513076666666664	3.507397827008919
MSTRG.2596.3	chr2L	13787102	13790647	False	1.226370647666416e-11			6.624596	7.368539	12.091184	2.89185	3.124656	2.695079	5.799317333333334	3.3658729140315478
MSTRG.2603.2	chr2L	13811556	13813613	False	3.280357691105495e-09			1.974282	0.750764	1.855444	0.293065	0.761187	0.162841	0.9662638333333334	0.7063903072644322
MSTRG.2603.3	chr2L	13811631	13813613	False	4.063838837844355e-09			2.346278	2.941265	2.549993	0.0	1.011147	0.0	1.4747804999999998	1.1993802337099981
MSTRG.2606.2	chr2L	13822692	13824022	False	3.551463348413275e-08			0.220326	1.492694	0.455786	0.123762	0.497773	0.225735	0.5026793333333334	0.4623043750501995
MSTRG.2613.3	chr2L	13894105	13898712	False	2.190773523543629e-09			0.227414	2.457701	2.448504	2.339995	3.419841	0.972984	1.9777398333333334	1.0595628823760952
MSTRG.2632.2	chr2L	13915060	13916405	False	1.799163718362516e-09			1.431534	1.338701	2.51322	0.215084	0.862329	0.361037	1.1203174999999999	0.7688993292130316
MSTRG.2632.3	chr2L	13954573	13956188	False	2.312012499427612e-10			2.202725	0.272506	1.890775	0.076147	0.266863	0.749613	0.9097715000000001	0.8340779169397685
MSTRG.2640.1	chr2L	13963452	13965088	False	2.968614311087432e-09			1.010135	2.046267	3.35839	0.506895	0.797057	0.993887	1.4521051666666667	0.9759407449820603
MSTRG.2645.2	chr2L	13978159	13979663	False	4.882762769503528e-11			8.091051	4.167614	5.052648	1.421286	1.879322	0.436339	3.5080433333333327	2.590606530481338
MSTRG.2646.1	chr2L	13980125	13990965	False	1.259711025506769e-09			0.0	0.0	1.039628	0.0	0.0	0.0	0.17327133333333333	0.3874464798853585
MSTRG.2649.1	chr2L	14002645	14005177	False	1.858877452626436e-10			2.369425	1.074182	1.186105	1.029992	0.108571	0.114811	0.9805143333333334	0.7629208643285941
MSTRG.2653.1	chr2L	14010988	14016131	False	5.12882989287334e-09			4.998647	2.424548	4.230779	2.719731	0.539409	0.877162	2.6317126666666666	1.6158711983672738
MSTRG.2663.1	chr2L	14040052	14094292	False	1.459436759149007e-08			14.046737	14.638124	6.921365	7.588218	10.649869	10.746054	10.765061166666667	2.9054539295642723
MSTRG.2663.2	chr2L	14040169	14078323	False	4.448510453811624e-08			5.430042	4.521329	13.788117	7.813408	4.837484	2.533445	6.487304166666667	3.614742728082107
MSTRG.2663.4	chr2L	14040169	14094292	False	1.087802790273528e-08			0.120286	0.586239	6.261257	5.002556	7.802221	0.129679	3.3170396666666666	3.1480683737424164
MSTRG.2663.14	chr2L	14078509	14094292	False	3.423870620494466e-09			22.368786	27.037004	28.988846	33.931747	23.632751	27.252321	27.201909166666667	3.755253323436269
MSTRG.2663.15	chr2L	14086658	14094466	False	3.636643805614062e-08			11.606661	11.832161	8.229237	13.682662	17.722382	13.005381	12.679747333333333	2.83481329759408
MSTRG.2666.4	chr2L	14105092	14106867	False	3.761946970764959e-12			1.189626	2.229516	5.220238	1.036732	0.414712	0.144751	1.7059291666666665	1.7050621980561702
MSTRG.2666.5	chr2L	14134455	14143974	False	1.952736478535521e-09			14.919767	18.960958	15.809143	1.824496	0.411581	4.097219	9.337194	7.4075706246180335
MSTRG.2666.7	chr2L	14152105	14160587	False	2.855908066575996e-08			1.468125	0.0	0.0	0.00778	0.0	3.367139	0.807174	1.2638497663679547
MSTRG.2680.3	chr2L	14241255	14241732	False	2.148904079669784e-08			0.0	0.0	0.0	0.0	0.0	0.789512	0.13158533333333333	0.2942337501753023
MSTRG.2687.10	chr2L	14322081	14326280	False	1.187400388983169e-10			0.0	0.514733	0.0	0.0	0.0	0.0	0.08578883333333333	0.19182966304373322
MSTRG.2705.2	chr2L	14357040	14358764	False	8.731758187548626e-09			5.703606	8.787585	15.096801	2.125645	0.750858	0.255113	5.4532680000000004	5.234256039704146
MSTRG.2709.5	chr2L	14362542	14365628	False	1.992248225785675e-09			1.714009	2.270893	2.954325	0.600195	0.0	0.008021	1.2579071666666668	1.1320434186249833
MSTRG.2746.1	chr2L	14598321	14599745	False	1.759507206201462e-09			1.547686	0.863646	0.595089	0.08564	0.0	1.047601	0.6899436666666666	0.5391375476309876
MSTRG.2775.3	chr2L	14743254	14743879	False	8.660329137096125e-07			0.0	0.0	0.0	6.106667	44.268646	48.31739	16.448783833333334	21.245390242591203
MSTRG.2805.2	chr2L	14928124	14930720	False	1.424585771467748e-11			0.0	0.927286	0.0	0.731611	0.0	0.0	0.27648283333333334	0.3950648550868649
MSTRG.2805.3	chr2L	14928277	14930720	False	3.689694319123915e-11			0.811456	2.233363	3.785679	2.497563	0.350509	0.363631	1.6737001666666667	1.2690553005784024
MSTRG.2819.3	chr2L	15031816	15034704	False	7.224359543689125e-08			1.618792	3.555959	1.521266	1.261836	1.692241	1.534691	1.8641308333333333	0.7682084968130759
MSTRG.2829.7	chr2L	15091255	15097044	False	1.217985692797987e-10			5.128438	8.622952	5.071928	3.936851	8.434488	3.862861	5.842919666666667	1.9622881409329829
MSTRG.2829.8	chr2L	15093184	15097044	False	3.321547653150041e-09			10.438661	7.919261	22.706877	15.400505	9.625669	11.73816	12.971522166666665	4.921614497438973
MSTRG.2829.9	chr2L	15093371	15097044	False	1.448126633785172e-09			5.389575	4.747005	1.618152	1.147915	0.314525	0.738392	2.325927333333333	1.9875538086881794
MSTRG.2836.5	chr2L	15113686	15118084	False	1.171727136160461e-09			4.14231	3.135368	0.21567	0.535146	1.792825	1.413917	1.8725393333333333	1.3842639955328448
MSTRG.2836.6	chr2L	15115947	15118084	False	9.181017702081318e-11			3.256384	0.946844	6.003278	6.243726	1.74768	1.29851	3.2494036666666664	2.1568796865291047
MSTRG.2855.1	chr2L	15227728	15228212	False	3.024896652266601e-06	0.0	0.0	2.12136	0.0	1.41003	0.660508	0.294896	0.0	0.747799	0.780637266700952
MSTRG.2862.3	chr2L	15248911	15254796	False	1.597791392802552e-09			4.628322	0.0	0.0	0.0	5.544418	0.0	1.6954566666666668	2.412277473092642
MSTRG.2869.1	chr2L	15292282	15295452	False	1.08318740583372e-08			4.943611	3.18236	9.369127	0.310961	0.598746	0.105441	3.085040999999999	3.30929723459735
MSTRG.2919.3	chr2L	15500784	15505018	False	2.201542381671857e-09			1.817997	2.255842	2.237528	0.707663	0.353268	0.487436	1.3099556666666665	0.8131977758058341
MSTRG.2919.4	chr2L	15501972	15505018	False	2.029927869373134e-10			6.369541	1.321548	3.390852	8.47406	0.245649	0.309738	3.3518980000000003	3.1190295414308493
MSTRG.2920.1	chr2L	15510811	15511303	False	6.198299060479908e-08			0.716355	0.644854	1.572463	0.0	0.0	0.0	0.48894533333333334	0.5726016386894897
MSTRG.2920.2	chr2L	15510871	15511303	False	3.162365172116523e-09	0.0	0.0	0.96648	1.101655	0.261709	0.543033	0.0	0.153516	0.5043988333333334	0.4099109320008501
MSTRG.2928.1	chr2L	15549299	15549736	False	1.694104059345056e-09			3.646029	1.976259	3.437711	0.211507	0.0	0.294414	1.59432	1.5219100533807288
MSTRG.2930.1	chr2L	15552722	15556246	False	5.0912422182166e-09			11.555607	8.566226	8.640491	14.73313	2.316141	3.50112	8.218785833333333	4.300526949893909
MSTRG.2930.4	chr2L	15579153	15584001	False	1.31550548411244e-10			0.0	0.0	0.0	17.503902	0.0	0.0	2.917317	6.523319123915754
MSTRG.2955.1	chr2L	15692087	15693772	False	5.568704909816553e-08			0.652003	0.238224	2.095001	0.201968	0.65279	0.184608	0.6707656666666666	0.6673747409940601
MSTRG.2966.1	chr2L	15745699	15746010	False	5.656213137366534e-07			2.129899	1.92249	2.256555	0.0	0.278674	0.0	1.0979363333333334	1.014014469347893
MSTRG.2972.1	chr2L	15764172	15766267	False	4.475542587064601e-09			5.032035	3.282383	0.856514	0.508646	1.385513	3.137004	2.3670158333333333	1.5932988850760148
MSTRG.2985.1	chr2L	15812472	15815597	False	3.89914255303009e-09			2.339984	2.200547	3.512858	0.936259	0.241561	0.0	1.5385348333333333	1.2510328785414897
MSTRG.2986.1	chr2L	15815623	15816056	False	5.283227078905365e-08			0.0	0.0	0.0	1.226177	0.0	0.0	0.20436283333333335	0.45696918740779335
MSTRG.3021.1	chr2L	15959672	15962004	False	6.498605574816799e-11			7.256807	4.809814	7.667673	5.470758	4.126063	4.339416	5.611755166666668	1.379741018978008
MSTRG.3028.2	chr2L	16000453	16005461	False	5.098807954924326e-08			2.512325	3.147867	2.700435	4.400373	0.364811	2.026922	2.5254555	1.214524752635882
MSTRG.3034.4	chr2L	16046082	16049420	False	5.194595405029129e-10			1.739334	1.612519	2.464601	0.266451	0.672987	0.114706	1.1450996666666666	0.8533565103483356
MSTRG.3051.6	chr2L	16165837	16190540	False	3.610034293443903e-09			15.11166	10.055027	17.088884	9.572102	3.261748	7.832808	10.487038166666666	4.568825398207159
MSTRG.3051.7	chr2L	16168335	16175616	False	1.693892600140985e-10			6.048191	9.791842	9.267965	5.592605	1.656884	10.087539	7.074171	2.9964847653883266
MSTRG.3051.8	chr2L	16168335	16190540	False	2.737270640224852e-09			14.157632	0.0	0.0	6.963609	0.0	0.0	3.520206833333333	5.394121140272757
MSTRG.3051.11	chr2L	16168335	16173248	False	2.593815572280517e-09			0.0	1.261543	0.852574	0.0	0.167772	2.008923	0.7151353333333333	0.7431667556642692
MSTRG.3051.14	chr2L	16168335	16174726	False	1.297938306129848e-09			0.627634	2.765097	0.0	0.880458	1.148041	0.0	0.9035383333333334	0.9340415021108834
MSTRG.3051.19	chr2L	16168342	16190540	False	2.737270640224852e-09			0.0	0.0	0.973094	0.278622	0.108386	1.099516	0.4099363333333333	0.4540444777499471
MSTRG.3051.20	chr2L	16168342	16175616	False	1.701434417633563e-10			0.0	1.717802	0.0	0.298424	0.0	1.123885	0.5233518333333333	0.6657871581174715
MSTRG.3051.21	chr2L	16168342	16174726	False	6.85100170214603e-10			0.0	2.208599	0.03648	0.860843	3.081174	7e-06	1.0311838333333334	1.206502081322064
MSTRG.3051.22	chr2L	16168342	16173248	False	2.54788375372387e-09			0.180886	0.161614	0.249405	0.143015	0.0	0.0	0.12248666666666667	0.09262565625078663
MSTRG.3051.24	chr2L	16168343	16174726	False	6.792926407427033e-10			0.992282	1.40623	0.0	0.637255	0.143894	0.0	0.5299435	0.5328954118041519
MSTRG.3051.25	chr2L	16168343	16173248	False	2.54788375372387e-09			0.071063	0.233969	0.2941	0.107218	0.0	0.0	0.11772500000000001	0.11152495886870645
MSTRG.3051.31	chr2L	16175686	16190540	False	3.85824983368216e-10			0.020511	1.206618	0.0	0.0	3.395646	0.0	0.7704624999999999	1.2533345305572852
MSTRG.3051.33	chr2L	16175747	16190540	False	5.369800059976664e-10			11.477476	15.800076	14.684367	14.9953	7.425747	11.612525	12.665915166666666	2.866604453166813
MSTRG.3051.34	chr2L	16176174	16190540	False	4.513196890011506e-10			0.640299	0.0	0.0	0.0	4.313736	0.0	0.8256724999999999	1.5773337537101175
MSTRG.3051.36	chr2L	16178906	16190540	False	1.206072222200435e-10			1.990489	3.620617	25.085657	2.697278	2.250345	7.58633	7.205119333333333	8.213509171817948
MSTRG.3051.37	chr2L	16179188	16190540	False	1.155787716468166e-10			0.0	3.86354	0.0	4.137125	0.0	0.014966	1.3359385	1.8856731125201023
MSTRG.3066.1	chr2L	16249808	16254938	False	1.471405032444413e-08			6.410876	4.29037	7.8568	2.755535	1.187608	0.615486	3.8527791666666666	2.631687580740947
MSTRG.3069.2	chr2L	16262166	16263528	False	9.470790506011795e-11			1.635931	5.335557	3.83439	1.264066	1.249848	0.250807	2.2617665	1.750064105144223
MSTRG.3075.2	chr2L	16288702	16291195	False	2.979345478021858e-10			4.490493	2.819833	4.007685	1.498939	6.211058	6.473461	4.250244833333333	1.756881453698989
MSTRG.3082.2	chr2L	16304761	16305940	False	8.844397711385882e-08			0.0	6.136257	4.421904	6.103806	2.585477	3.835724	3.8471946666666663	2.1234940445421286
MSTRG.3084.3	chr2L	16307364	16309274	False	1.627933444534995e-08			0.673458	0.144601	1.766405	0.163156	0.199761	0.414746	0.5603545	0.5699703704201795
MSTRG.3088.1	chr2L	16319343	16322716	False	2.274962968562369e-07			0.0	0.0	0.0	0.050018	0.0	0.0	0.008336333333333333	0.018640608016430745
MSTRG.3126.1	chr2L	16488021	16490221	False	2.218821414088978e-09			3.250684	3.194977	4.099407	0.316697	0.614554	0.0	1.9127198333333333	1.6384419882823047
MSTRG.3133.2	chr2L	16601235	16605351	False	2.570731232130538e-06			6.486798	4.588139	6.665866	3.968169	4.137833	5.152603	5.166568	1.0661560813186157
MSTRG.3142.1	chr2L	16676708	16699926	False	2.713000600566342e-09			4.118067	3.193626	3.022472	2.527091	2.570601	1.330323	2.793696666666667	0.8394989726907882
MSTRG.3142.12	chr2L	16680757	16681807	False	5.873640127880429e-07			0.0	0.0	0.965518	0.0	0.0	0.0	0.16091966666666666	0.35982731358327363
MSTRG.3142.14	chr2L	16690745	16699926	False	1.451040435191403e-09			1.602637	2.513724	4.994314	10.062729	2.558612	5.193833	4.4876415	2.821872314713569
MSTRG.3153.3	chr2L	16717258	16719752	False	6.351341220711606e-11			0.360071	0.0	0.043786	1.502556	0.0	0.0	0.3177355	0.5452075727359107
MSTRG.3153.4	chr2L	16718464	16719752	False	4.509007261826821e-09			1.515135	2.374659	1.105877	0.382189	0.0	0.0	0.89631	0.8644306516195115
MSTRG.3164.1	chr2L	16743404	16748878	False	2.733467364127941e-09			0.0	9.790891	0.0	0.0	0.0	0.0	1.6318151666666667	3.6488496393818153
MSTRG.3164.6	chr2L	16743405	16748878	False	2.750180236628226e-09			6.553722	3.447981	28.403149	1.000895	1.168629	26.970234	11.257435000000001	11.76832378340205
MSTRG.3168.16	chr2L	16766736	16788768	False	3.17507523742316e-09			5.12636	0.0	2.169485	0.0	0.0	0.0	1.2159741666666666	1.9198382297657628
MSTRG.3168.17	chr2L	16766782	16770275	False	1.883944434623341e-08			0.0	0.217913	0.0	0.04149	0.0	0.0	0.04323383333333333	0.07957439873145271
MSTRG.3168.19	chr2L	16767341	16788768	False	3.295706866218173e-09			2.035097	5.452349	2.439064	4.517545	3.266479	0.823486	3.089003333333333	1.5450641912178134
MSTRG.3168.20	chr2L	16767703	16770275	False	6.60740577415403e-09			0.222182	0.093669	0.201218	0.0	0.399512	0.0	0.1527635	0.14036685432554935
MSTRG.3168.26	chr2L	16770290	16788768	False	6.28532362096457e-11			4.358257	1.634612	0.0	0.0	0.494689	0.129979	1.1029228333333332	1.5614811108915594
MSTRG.3168.27	chr2L	16771301	16788768	False	7.192346360515536e-11			9.434889	2.282649	7.397295	0.005222	1.769177	2.98682	3.9793420000000004	3.3163162780856714
MSTRG.3168.28	chr2L	16772661	16788768	False	5.905929008459799e-11			6.328735	10.609305	0.0	2.744496	7.056455	5.70167	5.406776833333333	3.342795266947779
MSTRG.3168.30	chr2L	16772663	16778602	False	4.840913936483875e-10			2.724222	2.767701	4.995856	1.382526	2.012552	1.599004	2.5803101666666666	1.1979625516960615
MSTRG.3168.31	chr2L	16782350	16788768	False	5.140178558785353e-10			0.157912	0.18356	1.928364	8.275056	1.564831	0.579724	2.114907833333333	2.8343586901550535
MSTRG.3168.32	chr2L	16782357	16788768	False	2.636570347311139e-10			1.593536	1.714588	3.951694	2.351328	1.081358	0.146898	1.806567	1.171367151372987
MSTRG.3170.3	chr2L	16791647	16793606	False	7.004338224102457e-09			3.862105	1.657185	1.680692	0.0	0.0	0.0	1.199997	1.4051622654851408
MSTRG.3171.1	chr2L	16796300	16798362	False	9.932327607028283e-11			7.701352	3.620454	6.920863	0.831874	0.48882	0.184612	3.291329166666667	3.0628094209267207
MSTRG.3176.5	chr2L	16825423	16826964	False	3.846074963856829e-12			0.0	1.498551	0.329842	1.656605	1.741279	0.686242	0.9854198333333333	0.6801296593830269
MSTRG.3176.6	chr2L	16825646	16826964	False	9.615441987246558e-11			0.267943	0.398843	0.691074	0.565809	0.940653	0.338859	0.5338634999999999	0.23028401173026175
MSTRG.3181.4	chr2L	16839101	16841884	False	2.146397896440323e-10			3.880975	5.323916	5.178368	1.392019	1.010741	1.190284	2.9960504999999995	1.8591988572098062
MSTRG.3193.1	chr2L	16879303	16880886	False	2.938539043461747e-08			2.945396	2.255851	2.786693	0.753119	0.382149	0.566125	1.6148888333333333	1.0736547509251468
MSTRG.3234.3	chr2L	17131049	17173273	False	3.607787493208033e-09			0.0	0.0	0.0	0.0	7.937396	0.0	1.3228993333333332	2.9580928367224866
MSTRG.3234.4	chr2L	17161664	17165848	False	4.741620708971599e-11			2.332572	1.426103	2.094727	2.438583	1.091422	1.281193	1.777433333333333	0.5301371069319919
MSTRG.3237.1	chr2L	17175444	17177975	False	2.933897258473955e-11			2.130494	1.435599	4.479729	0.350542	0.101358	0.178965	1.4461145000000002	1.5430283974903323
MSTRG.3265.1	chr2L	17384546	17406941	False	1.93857022788905e-09			0.881698	0.0	3.779303	10.124687	24.060917	0.0	6.474434166666666	8.611888580975979
MSTRG.3265.2	chr2L	17384546	17393138	False	1.834273029730273e-08			3.723462	27.482246	8.025331	1.710518	0.444803	2.40985	7.299368333333334	9.33443787180154
MSTRG.3265.5	chr2L	17384706	17409698	False	3.384500295266723e-09			0.25824	0.0	0.0	0.17305	0.0	42.23674	7.111338333333332	15.70887245413073
MSTRG.3265.11	chr2L	17385580	17404729	False	1.980517175399064e-09			4.266084	5.371048	4.140158	3.385966	6.196894	4.713032	4.678863666666667	0.905251157066308
MSTRG.3265.14	chr2L	17389322	17404729	False	8.48280624629811e-09			0.765695	2.815239	2.017329	1.063057	6.398581	7.772774	3.4721125	2.668833363485985
MSTRG.3265.16	chr2L	17389322	17406941	False	2.866502436648553e-09			1.963314	0.483495	0.226627	1.82906	1.379523	0.893455	1.1292456666666666	0.650046209740935
MSTRG.3265.24	chr2L	17389345	17406941	False	2.924804573839341e-09			0.110397	0.223696	0.941935	0.084962	0.106804	0.564061	0.33864249999999996	0.3157496194227055
MSTRG.3265.25	chr2L	17389386	17397533	False	4.354436754877235e-08			12.248322	11.833767	12.877768	10.329543	3.802435	5.195384	9.381203166666667	3.559131218609087
MSTRG.3266.1	chr2L	17386679	17387162	False	2.022328501781674e-08			1.093565	0.575567	1.723327	2.232612	1.822127	0.056129	1.2505545	0.7551547298551359
MSTRG.3274.2	chr2L	17434459	17435800	False	2.852760762416214e-11			2.248267	0.946414	0.806134	0.069974	0.193241	0.049455	0.7189141666666666	0.7685391723066597
MSTRG.3278.2	chr2L	17451634	17458775	False	2.514652930647533e-09			0.0	0.0	0.0	1.149833	0.0	0.0	0.19163883333333334	0.428517458462086
MSTRG.3294.1	chr2L	17501380	17502466	False	1.362890988235814e-08			1.368997	1.394634	6.661173	0.039022	0.0	0.601519	1.6775574999999998	2.297409241765657
MSTRG.3294.4	chr2L	17516499	17518030	False	6.96601506054313e-11			0.727894	0.0	0.0	0.05273	0.0	0.0	0.130104	0.2680322814015755
MSTRG.3294.5	chr2L	17520316	17525588	False	1.285646933458975e-10			0.735233	0.867135	0.390631	0.2941	0.0	0.0	0.3811831666666667	0.33160579542956153
MSTRG.3316.1	chr2L	17588943	17591267	False	2.092625109219799e-06			6.432446	0.0	8.370132	4.832399	7.852276	6.080165	5.594569666666666	2.7573821404797862
MSTRG.3319.4	chr2L	17601320	17604408	False	1.408154660188797e-08			6.554284	3.198967	7.381855	0.998979	0.0	0.0	3.0223475	2.9965053100423917
MSTRG.3362.5	chr2L	17969267	17974884	False	5.946394639068648e-10			0.0	0.0	0.0	1.81898	0.0	0.0	0.30316333333333334	0.6778938216187613
MSTRG.3372.3	chr2L	18064803	18068538	False	1.201317496457323e-11			1.269867	1.68115	1.836667	0.709439	0.204575	0.498545	1.0333738333333333	0.6053519713000078
MSTRG.3373.1	chr2L	18039898	18041241	False	2.726173623021491e-09			3.038634	2.086788	1.654358	0.498257	0.265242	0.0	1.2572131666666666	1.0923968153435846
MSTRG.3381.1	chr2L	18119984	18129886	False	7.014903173537942e-10			10.224576	15.398806	9.790824	13.317611	10.082747	17.532854	12.724569666666667	2.9568816680165306
MSTRG.3386.2	chr2L	18153532	18154516	False	3.013814232034501e-11			0.978134	0.0	0.559735	0.0	0.0	1.0678	0.43427816666666663	0.4616385808401838
MSTRG.3387.2	chr2L	18154850	18156961	False	1.033477353102844e-11			0.0	0.082326	0.36454	0.0	0.644071	0.0	0.1818228333333333	0.24363127145642083
MSTRG.3387.4	chr2L	18155874	18156961	False	9.879782198437382e-10			0.985636	0.408311	0.546744	0.531812	0.112985	0.112179	0.4496111666666666	0.29788077402847857
MSTRG.3387.6	chr2L	18155975	18157180	False	3.777236143459791e-10			0.836601	3.790467	3.983855	1.472541	0.359559	1.162101	1.9341873333333333	1.4224565919044967
MSTRG.3397.1	chr2L	18254841	18257655	False	2.044960073188583e-11			3.634612	1.349075	2.093989	1.183742	0.760667	0.554018	1.5960171666666667	1.0342765790879176
MSTRG.3402.1	chr2L	18286481	18287267	False	3.132814327265636e-08			1.634808	0.0	0.0	0.367009	0.0	0.0	0.3336361666666667	0.597134023579413
MSTRG.3415.1	chr2L	18320100	18367228	False	6.402774776055237e-10			9.36125	9.704818	13.903214	13.783179	4.865344	4.941036	9.4264735	3.652096885486462
MSTRG.3415.2	chr2L	18320100	18333578	False	4.328051322181473e-09			0.139612	4.123063	0.215526	3.729486	0.0	0.0	1.3679478333333333	1.814155893937859
MSTRG.3415.3	chr2L	18320101	18348853	False	1.447140569907765e-09			8.567616	7.116444	5.496046	3.224382	1.120644	2.706181	4.7052188333333325	2.594729690700004
MSTRG.3415.10	chr2L	18320106	18393441	False	1.52067153655587e-10			6.116471	6.770895	12.109829	5.74402	5.994043	4.774099	6.918226166666666	2.3960875663342254
MSTRG.3422.1	chr2L	18400413	18401232	False	1.623824303537096e-07			1.364485	1.722555	4.701122	0.500688	0.200002	0.323902	1.4687923333333333	1.5481741595792409
MSTRG.3441.3	chr2L	18510688	18513512	False	4.128440527572525e-09			3.308844	6.647832	6.436348	1.39666	1.619143	0.597425	3.334375333333334	2.4079569885792997
MSTRG.3443.2	chr2L	18530739	18531967	False	9.93823908018963e-11			0.0	1.796478	0.012005	0.0	0.483323	0.697994	0.4983	0.6401115437788949
MSTRG.3445.1	chr2L	18523943	18528249	False	2.636983496902106e-09			2.16919	2.041315	3.481989	0.329998	0.328379	0.426884	1.4629591666666666	1.1940172973721133
MSTRG.3448.4	chr2L	18591029	18592335	False	8.374522098613135e-09			0.269762	0.0	0.0	0.0	0.122983	0.0	0.0654575	0.10180721085749936
MSTRG.3468.4	chr2L	18678661	18683715	False	7.124735007889161e-09			1.011521	0.170246	2.067446	6.128866	0.130717	0.169782	1.6130963333333332	2.133968291734179
MSTRG.3473.3	chr2L	18696397	18698606	False	1.116838527252853e-08			3.429027	2.100122	4.994807	0.86312	0.74995	1.039791	2.196136166666667	1.5581676008587158
MSTRG.3476.1	chr2L	18703429	18704549	False	5.778968827286424e-08			2.777659	2.436349	4.562383	4.544915	0.160563	6.909412	3.5652135	2.106499775504992
MSTRG.3479.1	chr2L	18708782	18710385	False	8.781479880423778e-09			0.830892	2.92524	3.579963	0.717899	2.19094	0.946785	1.8652864999999998	1.1105390722651693
MSTRG.3498.1	chr2L	18812269	18813941	False	7.015368265410915e-13			1.987835	0.770896	3.426599	0.647515	0.266537	0.087106	1.197748	1.1674511275029889
MSTRG.3500.5	chr2L	18827696	18829059	False	2.362249408775415e-12			0.197733	2.694571	1.896119	3.697029	0.530154	0.577666	1.5988786666666668	1.2805848422545936
MSTRG.3505.1	chr2L	18845183	18855110	False	7.105177949353686e-08			1.408678	2.818589	10.36685	2.52623	2.818185	0.749328	3.447976666666666	3.18733522911505
MSTRG.3514.2	chr2L	18895215	18896798	False	3.575613346249275e-09			1.465469	0.894389	3.774462	0.527772	0.606396	0.0	1.2114146666666668	1.227137651055994
MSTRG.3525.2	chr2L	18949005	18950977	False	1.128532324556472e-09			4.213172	3.364618	0.0	0.0	0.0	0.0	1.2629650000000001	1.8028213555497763
MSTRG.3546.1	chr2L	19012905	19023646	False	4.592843061363183e-06			0.213557	1.221535	0.91395	0.0	1.116914	0.0	0.5776593333333333	0.5193608254459408
MSTRG.3551.2	chr2L	19027711	19030780	False	1.55915930561237e-09			4.006696	0.130724	0.561962	0.058585	0.426638	0.113325	0.8829883333333332	1.4087102404985758
MSTRG.3554.3	chr2L	19034975	19041541	False	1.934673155939747e-09			0.640641	0.368592	0.0	0.002822	0.0	0.150898	0.1938255	0.23932167220831327
MSTRG.3554.5	chr2L	19037679	19041541	False	4.188874491234884e-09			1.552156	0.461685	1.216823	0.64821	3.696185	0.494372	1.3449051666666667	1.1237395523903535
MSTRG.3557.1	chr2L	19045353	19048817	False	4.674932233842911e-09			12.28575	27.265701	7.213153	17.946705	4.311075	17.751938	14.462387	7.607285374639125
MSTRG.3561.2	chr2L	19054418	19058821	False	1.744925758725699e-09			0.533302	0.152629	0.0	0.147095	0.250507	0.176424	0.20999283333333332	0.1626042324104928
MSTRG.3561.3	chr2L	19054705	19058821	False	9.116790239622197e-09			0.548727	4.965385	10.152848	3.993044	0.432835	1.172789	3.544271333333334	3.419856158910034
MSTRG.3566.1	chr2L	19070111	19071005	False	2.34493616967357e-07			1.550295	0.210074	3.66573	1.132456	0.0	0.0	1.0930925	1.2908957752919417
MSTRG.3575.1	chr2L	19100823	19103093	False	6.948082171149739e-09			3.003355	1.213503	5.739138	0.636804	0.483736	0.358473	1.9058348333333333	1.9324086887543066
MSTRG.3577.3	chr2L	19111882	19114125	False	6.19893906431498e-06			0.341794	1.516145	0.9468	0.871936	0.059478	0.478055	0.702368	0.47335166605143225
MSTRG.3586.3	chr2L	19158539	19179758	False	1.202445844069751e-05			1.31973	4.816395	5.866276	7.659858	20.217075	10.512903	8.398706166666667	5.972822143625112
MSTRG.3586.6	chr2L	19165451	19179758	False	1.019404939841167e-07			1.94509	3.816656	5.076029	8.087123	15.753911	11.961559	7.773394666666667	4.799800075701719
MSTRG.3586.7	chr2L	19165463	19179758	False	1.059634980791158e-07			17.909842	4.204416	5.661854	8.148681	13.495825	0.0	8.236769666666666	5.943738894884843
MSTRG.3592.2	chr2L	19190568	19208621	False	3.279914651671546e-09			3.424931	2.264774	9.94972	2.568848	3.086203	2.303411	3.9329811666666665	2.722608057217161
MSTRG.3610.1	chr2L	19299946	19301667	False	2.069166510651127e-12			1.125059	1.444106	5.262542	0.263565	0.107985	0.841834	1.5075151666666666	1.7416346766331734
MSTRG.3610.2	chr2L	19299963	19301667	False	2.168772075506299e-12			0.506784	0.0	0.0	0.0	0.0	0.0	0.084464	0.18886724565154225
MSTRG.3619.1	chr2L	19344713	19358660	False	6.434828008846721e-07			1.807227	2.100415	3.140596	0.919925	0.376943	0.367263	1.4520615	1.0011235671583785
MSTRG.3623.2	chr2L	19370608	19371305	False	1.517816089852367e-09			2.397229	1.1913	1.683778	0.976049	0.233456	0.0	1.0803019999999999	0.8170954461626051
MSTRG.3625.1	chr2L	19380928	19382343	False	1.333259094814592e-10			0.086741	0.645522	4.137506	0.0	0.260736	0.550283	0.9467979999999999	1.4454188826866072
MSTRG.3630.2	chr2L	19394404	19396260	False	5.672469841132043e-11			1.515977	1.357843	2.597302	0.224051	0.0	0.0	0.9491955	0.9602315539894097
MSTRG.3642.1	chr2L	19433322	19434385	False	1.486163444510163e-05			1.831513	3.963003	2.395958	0.0	1.663365	1.086362	1.8233668333333333	1.2110197665473805
MSTRG.3642.2	chr2L	19433787	19434385	False	1.213597221865463e-05			0.0	0.0	0.0	2.448699	0.0	0.0	0.4081165	0.912576236739293
MSTRG.3658.1	chr2L	19493248	19497981	False	7.396758177308847e-09			1.682856	0.947967	1.143487	0.110825	0.13001	1.240563	0.8759513333333334	0.5777319413703517
MSTRG.3658.4	chr2L	19493253	19497981	False	7.396758177308847e-09			0.620127	2.894389	2.859534	2.694638	0.786085	0.195349	1.6750203333333333	1.1562861514489202
MSTRG.3659.1	chr2L	19498093	19499607	False	9.03583955425646e-09			0.35666	1.025712	0.922907	0.199242	0.36572	0.854749	0.6208316666666667	0.32210282756218633
MSTRG.3663.1	chr2L	19518773	19525480	False	5.17871831823805e-08			0.0	4.1241	1.679139	10.27494	8.087382	0.0305	4.032676833333334	3.9419513739226675
MSTRG.3663.3	chr2L	19518823	19525480	False	1.720689213046628e-08			12.027465	5.274047	7.161204	3.949251	1.969947	4.993143	5.895842833333333	3.151753590836399
MSTRG.3663.6	chr2L	19518829	19525480	False	1.721787469068649e-08			0.0	3.955055	0.0	0.0	0.0	0.0	0.6591758333333334	1.473961972458405
MSTRG.3663.7	chr2L	19518938	19525480	False	4.934281973902666e-08			0.0	0.0	0.0	0.0	2.982762	0.0	0.49712700000000004	1.1116097654505381
MSTRG.3665.1	chr2L	19526597	19532985	False	1.119798447882981e-09			9.528218	11.56567	0.080539	8.088068	3.806273	10.597616	7.277730666666667	4.061608638669974
MSTRG.3665.3	chr2L	19527364	19532985	False	3.711517286723715e-09			0.0	0.0	0.0	0.0	0.0	3.498351	0.5830585	1.3037584408590612
MSTRG.3667.2	chr2L	19533488	19537363	False	4.942819138063177e-08			0.0	3.960149	0.0	0.0	0.0	0.0	0.6600248333333333	1.4758603941713024
MSTRG.3667.3	chr2L	19533567	19537363	False	1.294577982890732e-07			9.998008	3.41051	9.47496	3.979138	7.560704	5.338933	6.627042166666666	2.561330121058355
MSTRG.3672.5	chr2L	19549835	19552899	False	2.663985676662706e-09			0.0	0.0	0.475716	0.026539	0.0	0.052463	0.09245300000000001	0.1724707967029008
MSTRG.3673.2	chr2L	19560999	19563049	False	2.076999368270202e-10			0.420057	1.552245	2.641203	0.3011	0.564397	0.384974	0.9773293333333332	0.8552036911369258
MSTRG.3675.2	chr2L	19566006	19567359	False	6.107917368240102e-08			0.0	0.0	0.0	0.0	3.400957	0.0	0.5668261666666666	1.2674618400922921
MSTRG.3675.4	chr2L	19566773	19567359	False	1.378528625697829e-09			1.042621	0.689632	1.121109	0.221295	1.136408	0.0	0.7018441666666666	0.44803635431566513
MSTRG.3684.1	chr2L	19584234	19614320	False	2.396977326206583e-08			53.81181	48.781097	51.154091	51.015499	12.972769	25.079319	40.4690975	15.628000226617157
MSTRG.3684.3	chr2L	19584314	19732069	False	2.787413869016917e-08			2.236235	5.179294	2.053341	6.196589	1.764035	1.644386	3.1789799999999997	1.8083187203718634
MSTRG.3684.6	chr2L	19587235	19732069	False	5.840236561200226e-08			1.176187	1.480425	0.332509	1.822963	0.431446	0.775821	1.0032251666666665	0.541311653732677
MSTRG.3684.12	chr2L	19700972	19725220	False	5.432237129509574e-09			0.136379	0.0	0.10078	0.066554	0.000594	0.0	0.05071783333333333	0.054393375952152684
MSTRG.3684.13	chr2L	19701164	19725220	False	5.902781688751627e-09			0.575364	0.887951	1.221986	1.435347	0.500955	0.621753	0.8738926666666668	0.34841877422945444
MSTRG.3708.8	chr2L	19895931	19903409	False	1.218129246419631e-08			0.551832	0.0	0.0	0.0	0.563626	0.0	0.18590966666666664	0.2629380152365868
MSTRG.3708.9	chr2L	19895953	19903409	False	1.218129246419631e-08			2.483909	2.749709	1.8562	2.816793	0.434775	0.381855	1.7872068333333333	1.023124112769384
MSTRG.3708.12	chr2L	19917874	19958424	False	7.034467658983668e-10			3.756955	5.210029	0.42482	0.166633	1.101551	1.531279	2.031877833333333	1.8373176302175238
MSTRG.3708.14	chr2L	19926015	19950621	False	1.333976802379497e-10			2.349182	3.183625	3.142265	1.682121	0.080805	0.482881	1.8201465000000001	1.2055143036637586
MSTRG.3708.17	chr2L	19935278	19958424	False	1.071926465176983e-09			0.0	0.0	0.0	0.0	0.0	2.815817	0.46930283333333334	1.0493930373665874
MSTRG.3737.1	chr2L	19962515	19963844	False	2.810605147657197e-11			3.62506	1.147689	5.060715	1.496285	1.581464	1.032655	2.323978	1.498338937078212
MSTRG.3739.3	chr2L	19964174	19965731	False	1.125150156754284e-09			0.0	2.618438	1.532814	0.479126	4.797066	22.354954	5.297066333333333	7.787143658560855
MSTRG.3742.1	chr2L	19967755	19969358	False	1.715504702546955e-05			0.0	0.0	0.0	0.0	0.174167	0.067935	0.04035033333333333	0.06478221426869843
MSTRG.3757.5	chr2L	20061726	20063318	False	2.711262772429341e-10			1.027862	2.362954	2.190001	0.145157	0.061104	0.01762	0.9674496666666667	0.9870425395953759
MSTRG.3773.5	chr2L	20100725	20103422	False	2.734128127526617e-10			0.397451	2.261696	0.0	0.0	1.018657	5.106243	1.4640078333333335	1.8039171329889683
MSTRG.3794.2	chr2L	20155809	20164268	False	1.290556964592302e-07			0.745906	0.0	0.0	1.976402	2.95892	1.626151	1.2178965	1.0772251358132694
MSTRG.3794.4	chr2L	20157416	20164268	False	4.117308826642765e-07			2.020696	1.706155	0.0	2.682385	2.212737	5.766701	2.3981123333333336	1.7240821409048999
MSTRG.3835.1	chr2L	20311104	20348386	False	3.237616115886148e-10			1.705106	1.386855	1.865395	2.181098	0.0	0.0	1.1897423333333332	0.8731856747505398
MSTRG.3835.11	chr2L	20322175	20327074	False	1.934542097328468e-08			4.092813	3.732517	5.399844	2.473468	1.048364	1.867735	3.102456833333333	1.4603213841570877
MSTRG.3835.12	chr2L	20334586	20348386	False	2.884108713854579e-10			0.0	6.908679	0.0	0.0	8.120988	0.185166	2.5358055	3.5386607840104216
MSTRG.3835.14	chr2L	20334595	20348386	False	2.884108713854579e-10			2.944903	0.871282	3.135731	0.0	2.415206	0.439743	1.6344775	1.2424363597210588
MSTRG.3835.15	chr2L	20341609	20348386	False	7.403398439875906e-10			12.233202	6.119961	5.267098	1.139508	2.222794	3.634012	5.1027625	3.60702322402965
MSTRG.3835.17	chr2L	20343472	20348386	False	5.599051662889188e-10			3.730701	2.230757	12.155309	8.738195	2.170138	1.852013	5.1461855000000005	3.9209287882827693
MSTRG.3842.1	chr2L	20350433	20365254	False	2.379733022559545e-10			3.800085	2.285603	2.17182	3.838086	1.703959	2.489043	2.7147659999999996	0.8156202197943191
MSTRG.3870.1	chr2L	20426185	20456978	False	6.675566914626271e-08			10.589273	19.431194	31.496284	0.0	12.338898	26.674444	16.7550155	10.496912314858113
MSTRG.3898.1	chr2L	20562246	20602496	False	2.672555003239881e-09			4.190297	3.295492	5.345545	4.991277	1.336167	3.645175	3.8006588333333333	1.3107982005997232
MSTRG.3901.1	chr2L	20576102	20583684	False	2.9195648427699e-07			1.870815	0.713128	2.431592	0.948179	0.456184	0.322757	1.1237758333333334	0.7697647433377328
MSTRG.3930.3	chr2L	20677880	20678979	False	1.442179352551616e-09			5.897933	3.622067	0.401687	2.697809	0.193073	3.339965	2.6920889999999997	1.9601485127601939
MSTRG.3940.6	chr2L	20734918	20740344	False	3.024358103572255e-10			7.165943	0.579838	0.769932	0.0	0.247599	5.876995	2.4400511666666667	2.9199607243144796
MSTRG.3940.7	chr2L	20734923	20739191	False	8.565409030076417e-11			19.639431	14.964342	26.870773	6.671223	4.562543	2.596499	12.550801833333333	8.742666309124587
MSTRG.3959.1	chr2L	20822201	20827744	False	5.06823832597378e-10			1.454564	0.627161	1.987881	1.492893	6.68305	5.984163	3.038285333333333	2.372614073204396
MSTRG.3959.3	chr2L	20822845	20827744	False	6.152936537431561e-10			4.336961	5.222899	6.57162	2.129124	0.535022	0.518184	3.218968333333334	2.3163003376009383
MSTRG.3959.5	chr2L	20824343	20827744	False	1.342245547046438e-10			1.040382	4.371078	0.0	0.910974	0.6572	0.663227	1.2738101666666666	1.4233071269636333
MSTRG.3959.14	chr2L	20825185	20827744	False	9.612231148609115e-11			0.0	1.255005	0.0	0.0	0.319757	3.702119	0.8794801666666667	1.3380368080310068
MSTRG.3961.1	chr2L	20831220	20832859	False	4.761539580521751e-10			0.625082	0.463981	2.401131	0.908639	0.186783	0.986814	0.9287383333333333	0.7106829104735967
MSTRG.3961.4	chr2L	20831328	20832859	False	4.203958060552947e-10			0.0	0.0	0.0	0.0	1.303497	0.0	0.21724949999999998	0.4857846500778405
MSTRG.3968.2	chr2L	20852602	20857113	False	1.385704889237477e-10			0.170025	1.37913	2.552742	0.152227	0.221072	0.288441	0.7939395	0.8963448273703503
MSTRG.3971.1	chr2L	20864499	20867709	False	5.689095361655964e-10			6.542342	6.651661	3.244642	2.024953	0.722309	1.130253	3.386026666666666	2.4042709177448276
MSTRG.3972.2	chr2L	20867962	20869650	False	3.262499291102833e-09			2.037738	2.417696	0.0	0.0	0.275855	1.113323	0.9741020000000001	0.9678124775311587
MSTRG.3973.1	chr2L	20869797	20871565	False	8.99956124143905e-05			7.72014	5.868853	2.419783	0.085398	1.269108	0.511312	2.9790989999999997	2.8439564491187275
MSTRG.3978.1	chr2L	20900937	20901524	False	2.792592694581027e-10			18.725313	16.788897	25.360428	17.691954	7.225465	14.489309	16.713561000000002	5.396752820991186
MSTRG.3998.1	chr2L	21052453	21054164	False	8.448500254619212e-11			2.233185	3.476144	6.120732	0.389255	0.5887	0.078588	2.1477673333333334	2.135450330287554
MSTRG.4000.1	chr2L	21075404	21081114	False	3.546259845825817e-07			16.489594	11.981027	16.960449	5.494555	3.505739	2.522528	9.492315333333334	5.934752652968296
MSTRG.4007.1	chr2L	21104392	21134441	False	1.598006620827158e-09			3.317666	5.268422	27.292145	4.414423	1.33208	2.075487	7.2833705	9.04533632646811
MSTRG.4007.3	chr2L	21104427	21134441	False	1.598006620827158e-09			8.626034	4.558132	0.688825	17.141048	3.41269	0.911247	5.889662666666667	5.6836476328418915
MSTRG.4007.5	chr2L	21104533	21134441	False	1.366178062883366e-09			0.966061	1.811728	0.799465	2.561224	1.33184	3.150352	1.7701116666666667	0.8478785782560824
MSTRG.4007.6	chr2L	21104538	21134441	False	1.623070911877824e-09			7.819933	1.745127	0.809534	3.723231	7.736404	2.695277	4.0882510000000005	2.7552465791369136
MSTRG.4007.8	chr2L	21104567	21134441	False	2.495152065707127e-09			6.956159	2.214734	0.692732	3.650309	8.462469	2.942135	4.153089666666666	2.7042696303342035
MSTRG.4007.13	chr2L	21107548	21108364	False	8.441272508306409e-09			1.74546	0.258174	0.0	0.984705	0.065906	0.324226	0.5630784999999999	0.617798521612494
MSTRG.4007.14	chr2L	21107780	21134441	False	2.336762605870747e-09			3.214702	4.857839	7.439651	4.479006	5.560888	9.520987	5.8455121666666665	2.0774746010235132
MSTRG.4011.1	chr2L	21143224	21145154	False	3.995200316593823e-09			0.0	0.0	0.0	0.0	0.055342	6.106466	1.026968	2.2717104461901245
MSTRG.4011.3	chr2L	21143235	21145154	False	3.058897759767937e-09			12.096701	3.92882	0.0	0.0	0.0	0.0	2.6709201666666664	4.452769072078648
MSTRG.4030.1	chr2L	21192688	21194841	False	3.762555631841193e-12			2.332629	0.650525	1.184079	0.508968	1.020218	0.960365	1.109464	0.5920467081100949
MSTRG.4030.2	chr2L	21193165	21212025	False	6.395019847418202e-10			2.070475	1.48017	0.072257	0.539634	1.793608	0.822008	1.1296920000000001	0.7082488502254463
MSTRG.4032.1	chr2L	21199692	21202213	False	1.035889283924162e-10			1.71844	0.486581	0.298989	0.0	0.0	0.0	0.417335	0.6102158787309073
MSTRG.4041.1	chr2L	21220828	21228444	False	7.802655301478233e-12			4.526816	1.582035	10.715191	1.791983	0.701677	0.864434	3.3636893333333333	3.5207617604587917
MSTRG.4041.2	chr2L	21221292	21230475	False	2.004140790737729e-10			1.183041	8.168598	0.261066	1.177482	0.374434	2.290051	2.242445333333333	2.7323178980184366
MSTRG.4045.1	chr2L	21237249	21259675	False	1.100197884009995e-09			0.854084	1.722893	0.0	1.179647	5.890972	0.995909	1.7739174999999998	1.9106749624736237
MSTRG.4045.6	chr2L	21237277	21259675	False	5.884697142778865e-10			7.080767	1.78097	3.56014	2.123054	1.214438	1.50236	2.876954833333333	2.0232729714874047
MSTRG.4052.1	chr2L	21261167	21282790	False	1.238992322799748e-09			14.326751	16.917215	5.246781	8.467804	4.075847	11.524354	10.093125333333335	4.634590289965901
MSTRG.4052.3	chr2L	21261214	21282790	False	1.246340284312786e-09			13.666315	10.153626	5.56256	15.456702	5.630216	9.697537	10.027826	3.6994095802094784
MSTRG.4052.4	chr2L	21262955	21282790	False	8.200362967339765e-10			0.0	0.0	0.0	0.0	10.680223	0.0	1.7800371666666666	3.9802841071427895
MSTRG.4109.6	chr2L	21385018	21393369	False	2.728482901938907e-07			204.660339	229.347931	234.695984	311.745361	313.007538	212.522064	250.9965361666667	44.529919436219046
MSTRG.4122.1	chr2L	21403770	21405390	False	2.624087276391521e-11			2.65148	0.970065	2.011623	0.0	0.0	0.0	0.9388613333333332	1.0590275232009894
MSTRG.4132.1	chr2L	21419570	21425932	False	1.580278576452347e-08			33.683784	17.479738	29.406477	4.349661	4.648858	0.346733	14.985875166666666	12.897495641181036
MSTRG.4132.2	chr2L	21425029	21439469	False	5.391294166591385e-09			9.906754	4.562504	7.109755	1.434112	1.129775	0.25596	4.0664766666666665	3.5045214400842077
MSTRG.4132.4	chr2L	21430166	21465910	False	4.526100155891185e-09			16.594297	4.795475	2.572351	0.425661	1.077709	0.0	4.244248833333334	5.748115895478692
MSTRG.4132.9	chr2L	21464227	21470078	False	1.102851338005196e-09			23.667055	13.804029	15.03162	2.271291	3.049752	0.845658	9.778234166666667	8.34787413898903
MSTRG.4146.1	chr2L	21434955	21440715	False	1.214132478897192e-09			33.791672	16.469545	28.013489	3.800404	3.748868	0.797898	14.436979333333335	12.757050759300464
MSTRG.4154.1	chr2L	21454139	21460029	False	3.723800220558277e-09			40.052891	19.17008	37.786957	5.425738	3.234459	1.832804	17.91715483333333	15.899125072489738
MSTRG.4172.1	chr2L	21474409	21480164	False	9.855155847680584e-10			24.293932	12.540055	16.51285	2.75278	3.01088	0.85011	9.993434500000001	8.54669342520162
MSTRG.4172.2	chr2L	21479301	21485209	False	4.245111243582385e-10			33.440212	13.957176	28.863243	3.299042	3.614568	0.939608	14.018974833333337	12.856768955490729
MSTRG.4196.1	chr2L	21499758	21520757	False	2.289852544155894e-09			23.458689	11.490185	19.18951	3.663837	6.601106	0.674367	10.846282333333335	8.187121646049436
MSTRG.4213.1	chr2L	21516772	21522768	False	1.731997212652738e-09			4.00228	0.57387	0.935284	0.0	0.0	0.0	0.9185723333333334	1.4235915464394582
MSTRG.4229.1	chr2L	21534384	21541681	False	3.999400410079924e-09			57.446865	20.625956	31.653244	3.597657	3.776678	1.120425	19.703470833333334	20.110533817179622
MSTRG.4244.1	chr2L	21570722	21572326	False	1.157680161308617e-09			1.466587	1.89926	2.89444	0.179648	1.437531	0.878119	1.4592641666666666	0.8395434472667106
MSTRG.4264.1	chr2L	21597084	21605358	False	3.521801245887452e-08			2.607827	0.595369	0.347716	0.056993	0.0	0.088686	0.6160985	0.9137634233558031
MSTRG.4276.1	chr2L	21628125	21629026	False	2.897497238599047e-06			1.167491	4.440943	1.279587	2.187173	1.846686	1.076124	1.9996673333333332	1.1606287066928662
MSTRG.4277.1	chr2L	21632585	21647967	False	2.259777827081234e-08			8.140426	0.104747	10.492233	9.414335	4.962683	10.920808	7.339205333333333	3.7793920277469084
MSTRG.4288.2	chr2L	21657658	21663803	False	7.829849570960202e-10			7.111824	0.0	2.117136	6.139956	2.881937	0.132992	3.0639741666666667	2.731147094520202
MSTRG.4293.1	chr2L	21683917	21729051	False	1.83781941694289e-10			12.267819	18.085136	7.351445	8.076311	9.38121	27.157963	13.719980666666665	6.987809725076346
MSTRG.4293.2	chr2L	21684105	21729051	False	2.16424825373099e-10			2.20963	7.98074	8.846465	2.161857	5.179424	4.263492	5.106934666666667	2.582871504011357
MSTRG.4328.4	chr2L	21758016	21761000	False	1.02782581426776e-08			5.584856	6.003437	7.921287	5.537508	0.606041	2.308068	4.6601995	2.4505904814840545
MSTRG.4444.2	chr2L	22121349	22124291	False	3.546415486246596e-11			1.227998	0.395212	2.047632	0.659726	0.0	1.010875	0.8902405	0.6530577047029739
MSTRG.4444.4	chr2L	22121881	22124291	False	1.338346454869035e-10			0.289663	2.202829	0.0	0.611754	1.063952	0.0	0.6946996666666667	0.7688683578729341
MSTRG.4449.11	chr2L	22143895	22166221	False	3.679039360826352e-09			7.344577	1.383959	0.0	2.150779	0.0	0.0	1.8132191666666666	2.6063199359520577
MSTRG.4449.12	chr2L	22144223	22166221	False	4.741729147584774e-09			0.0	0.0	0.0	0.291133	0.0	0.0	0.048522166666666665	0.10849886308224105
MSTRG.4494.6	chr2L	22245572	22246988	False	1.969922271799742e-07			3.917023	2.14814	0.0	1.102555	1.920158	0.831117	1.6531655	1.2351266709981275
MSTRG.4498.2	chr2L	22250013	22258675	False	8.125380029454383e-09			2.934759	4.253884	1.59222	3.327774	1.685483	1.788506	2.5971043333333332	0.9905793711279386
MSTRG.4517.1	chr2L	22283528	22283848	False	2.182696784345546e-06			2.487662	0.71173	1.877368	3.047618	0.0	1.485826	1.6017006666666667	1.0265246099635843
MSTRG.4573.1	chr2L	22377031	22386503	False	1.972725457857799e-10			0.0	0.228946	2.190547	0.0	0.0	0.0	0.40324883333333333	0.8036639742057242
MSTRG.4573.3	chr2L	22380689	22386503	False	1.954586867520721e-11			7.341784	5.105861	10.880544	0.0	0.0	0.0	3.8880315000000003	4.235900394641803
MSTRG.4583.1	chr2L	22406749	22407838	False	2.897382859922754e-11			1.885589	3.026115	0.0	0.0	0.119192	0.0	0.8384826666666667	1.1908474230009019
MSTRG.4593.1	chr2L	22415923	22428493	False	1.441963803188312e-11			2.090262	2.009247	3.977313	0.930987	0.358677	0.636418	1.667150666666667	1.221293932586892
MSTRG.4593.2	chr2L	22415925	22424148	False	2.963186509939206e-12			25.55213	15.839794	44.055141	0.779846	0.0	0.498653	14.454260666666668	16.28889589110559
MSTRG.4593.3	chr2L	22416048	22428493	False	1.341518413016339e-11			2.785003	2.493127	4.728779	0.513174	0.134329	0.071335	1.7876244999999997	1.7051953542883536
MSTRG.4593.4	chr2L	22416048	22422404	False	7.717619204982348e-13			9.939371	10.659542	26.415852	4.063691	0.392322	2.829628	9.050067666666665	8.597151810312777
MSTRG.4595.1	chr2L	22462924	22468045	False	2.144589352305359e-08			11.846747	11.015023	8.647187	20.592419	14.722606	14.989401	13.635563833333334	3.7939287664560606
MSTRG.4596.1	chr2L	22468897	22476483	False	3.157828012419124e-11			1.09547	1.227757	2.303284	0.273739	0.148454	0.039957	0.8481101666666668	0.7953387139945297
MSTRG.4599.1	chr2L	22499797	22504718	False	3.729196474402591e-10			1.161856	0.841881	1.256524	0.60815	0.188296	0.404974	0.7436135	0.3849383214601832
MSTRG.4606.2	chr2L	22538144	22541278	False	3.169500542080271e-09			0.008253	1.040136	3.607874	0.440092	1.196639	1.218168	1.2518603333333334	1.1405655896929188
MSTRG.4606.5	chr2L	22538289	22541278	False	1.437270263982272e-08			0.26599	0.0	0.0	0.387303	0.564372	0.440836	0.27641683333333333	0.2141529175958281
MSTRG.4607.1	chr2L	22550063	22557632	False	1.007021501981393e-09			16.936584	18.129171	18.93914	17.476934	6.443074	22.80784	16.788790499999998	5.002979346249384
MSTRG.4609.2	chr2L	22579738	22586086	False	1.810309904217003e-07			0.176619	0.119939	3.104501	0.405556	0.276764	0.006381	0.6816266666666667	1.0906367647395514
MSTRG.4617.1	chr2L	22624131	22629282	False	6.355437937680269e-10			1.96155	2.771904	6.966821	0.578008	0.39184	0.103083	2.128867666666667	2.358442908617086
MSTRG.4620.1	chr2L	22648409	22655912	False	4.201707165658625e-11			0.038807	0.11995	1.296379	0.030148	0.020883	0.01598	0.2536911666666667	0.4676069594425845
MSTRG.4621.1	chr2L	22651923	22660463	False	4.441634437691038e-10			1.99813	0.450675	6.191241	0.14282	0.0	0.0	1.463811	2.2245238540220993
MSTRG.4631.1	chr2L	22835921	22836751	False	2.377351141591199e-09			3.04729	4.989699	8.831673	0.713417	0.195089	0.0	2.962861333333333	3.1637862413061697
MSTRG.4633.9	chr2L	22844243	22854186	False	2.670347948674113e-09			1.013696	0.580436	0.0	0.0	0.419416	0.144651	0.3596998333333334	0.36171245549672765
MSTRG.4639.1	chr2L	22924747	22944146	False	4.975776494285688e-10			4.273087	3.038392	3.303501	6.404862	0.043649	2.611992	3.279247166666666	1.9030725206883574
MSTRG.4639.2	chr2L	22924794	22928085	False	2.195409870877042e-07			2.19532	0.302992	3.050436	0.494599	1.384694	0.520079	1.3246866666666668	1.0099598231424303
MSTRG.4639.3	chr2L	22924794	22944146	False	3.562038840843067e-10			0.0	0.0	1.454235	0.0	0.0	0.0	0.2423725	0.5419613858765677
MSTRG.4639.6	chr2L	22924795	22944146	False	3.562038840843067e-10			1.436017	1.798772	3.593962	3.851388	0.851662	1.859742	2.2319238333333336	1.1062355383808664
MSTRG.4640.1	chr2L	22930694	22931014	False	1.822756609090458e-08			2.38462	0.629423	2.629333	0.943816	0.0	0.215922	1.1338523333333332	1.0181406379053053
MSTRG.4647.2	chr2L	22981832	22993965	False	6.452353313519853e-08			3.09482	1.846147	3.342761	3.619377	0.628712	0.0	2.088636166666667	1.383292154484778
MSTRG.4647.3	chr2L	22981842	22993965	False	6.494620402734654e-08			2.958412	3.489518	3.060868	1.448038	0.627811	2.578954	2.3606001666666665	1.0004345640414496
MSTRG.4647.4	chr2L	22981865	22987070	False	1.648914551203276e-08			8.526869	5.018683	5.51691	6.231141	2.636121	2.213386	5.023851666666666	2.14366454959925
MSTRG.4647.5	chr2L	22991015	22993965	False	4.226256349877035e-07			0.979471	1.551232	1.234768	1.580456	0.47481	0.047291	0.9780046666666666	0.5593000903026528
MSTRG.4650.1	chr2L	23000212	23005526	False	1.230037035245129e-09			0.235048	0.160083	0.0	0.030987	0.0	0.0	0.07101966666666666	0.09271062959673082
MSTRG.4650.2	chr2L	23000640	23005526	False	5.794715263539905e-10			0.84222	0.455542	0.251395	0.0	0.0	0.492098	0.3402091666666667	0.2965803059568727
MSTRG.4650.3	chr2L	23005041	23005526	False	1.650664332521641e-07			0.0	0.666073	0.141474	0.504214	0.0	0.152099	0.2439766666666667	0.25294476153741996
MSTRG.4663.2	chr2L	23069385	23071346	False	6.763149034541959e-09			4.883706	0.485315	2.466306	0.385458	0.439108	0.0	1.4433154999999998	1.7325903602931025
MSTRG.4670.1	chr2L	23137532	23141328	False	2.806130823561607e-10			1.9332	1.407881	3.627087	0.696119	0.327199	0.297593	1.381513166666667	1.162173389179431
MSTRG.4670.2	chr2L	23137549	23144091	False	3.650538591838556e-10			0.647733	1.567217	1.722915	0.611022	0.171753	0.0	0.7867733333333332	0.649735403943961
MSTRG.4670.3	chr2L	23140711	23147550	False	2.586550042202701e-10			1.09085	0.530505	2.577043	0.395005	0.362617	0.0	0.8260033333333334	0.8471885760188749
MSTRG.4670.4	chr2L	23140711	23144091	False	4.832343073771887e-10			1.755442	3.540521	2.896859	0.981559	0.0	0.0	1.5290635000000001	1.3505495536369323
MSTRG.4670.5	chr2L	23143711	23147550	False	2.662024614384824e-10			1.555132	2.601441	2.573891	0.547698	0.362611	0.34359	1.3307271666666667	0.9776971979932261
MSTRG.4670.6	chr2L	23143720	23150554	False	3.491561176985469e-10			1.788978	1.181303	2.79712	0.621365	0.0	0.0	1.0647943333333332	1.0002642972505928
MSTRG.4670.7	chr2L	23146925	23150554	False	8.289131470470376e-10			1.084698	1.950323	2.21498	0.456127	0.631417	0.194832	1.0887295000000001	0.7548921763132247
MSTRG.4675.1	chr2L	23173582	23173938	False	1.709098492135881e-07			1.089231	1.79817	1.502106	1.604769	1.137078	3.534276	1.777605	0.8242391951539311
MSTRG.4675.2	chr2L	23173633	23174378	False	1.183445570940561e-07			0.0	0.0	0.0	1.56014	1.637535	0.0	0.5329458333333333	0.7540302964979627
MSTRG.4676.1	chr2L	23175193	23180850	False	1.226331960081955e-09			6.83261	3.434385	4.34797	4.093403	1.90687	3.64607	4.043551333333333	1.4701749505655968
MSTRG.4676.2	chr2L	23176237	23189449	False	1.130443751845945e-08			0.336631	0.152086	1.357231	2.705532	0.80137	0.933806	1.047776	0.8392069885137595
MSTRG.4678.1	chr2L	23184452	23190359	False	7.45898398476384e-07			1.773482	2.021349	3.527121	1.556911	1.537445	1.488568	1.9841459999999997	0.7134662240825888
MSTRG.4681.1	chr2L	23206343	23212334	False	1.053355134050996e-10			1.444956	1.318823	1.354921	0.246744	0.0	0.0	0.727574	0.6516264154899901
MSTRG.4698.1	chr2L	23302640	23303349	False	6.325929671256495e-10			4.934628	1.553795	3.983615	2.146492	1.225953	2.076577	2.6535100000000003	1.342254921716686
MSTRG.4710.1	chr2L	23389947	23395926	False	1.916245363641188e-08	0.47271202931032	0.992770501495387	6.51974	6.356019	17.421373	2.15992	0.890102	2.811517	6.026445166666666	5.505514510290914
MSTRG.2.1	chr2L	9837	18570	False	6.089372986358156e-09			1.099916	0.569645	1.126669	0.223811	0.750789	2.617622	1.0647419999999999	0.760193059950782
MSTRG.2.13	chr2L	9842	15711	False	2.23767152481503e-09			2.879036	0.937249	1.280127	2.756902	0.0	0.0	1.3088856666666666	1.1638605028522773
MSTRG.2.15	chr2L	10953	15711	False	8.989724711863572e-10			0.0	0.0	2.73687	0.0	0.0	0.0	0.456145	1.0199712275966417
MSTRG.2.16	chr2L	15987	19879	False	9.648061582397795e-07			1.924401	1.501623	2.157959	2.524943	1.750859	1.30831	1.8613491666666668	0.4040983820673775
MSTRG.2.17	chr2L	16199	21424	False	4.755113791627906e-07			2.487637	1.578009	1.509243	1.522744	1.064231	1.037577	1.5332401666666666	0.479446759408667
MSTRG.2.18	chr2L	16562	20015	False	5.877435802728304e-07			0.385604	0.946177	0.0	0.218009	0.0	0.0	0.25829833333333335	0.3394017064898499
MSTRG.3.1	chr2L	17365	20474	False	2.127175178189757e-07			1.449452	0.083466	0.137576	0.287064	0.427637	0.141801	0.421166	0.47397375091981625
MSTRG.7.10	chr2L	32783	65975	False	6.467159589046373e-10			7.681779	6.10731	11.734703	8.178938	2.005224	3.546408	6.542393666666666	3.1803482252156323
MSTRG.7.11	chr2L	33834	39092	False	1.164601259222404e-08			0.802702	0.433939	1.960902	0.60552	0.902442	0.743713	0.9082029999999999	0.4937845574418057
MSTRG.17.1	chr2L	77805	79021	False	5.147069326494384e-10			1.216361	0.818524	1.240785	1.496568	1.115158	0.642982	1.0883963333333333	0.282294929271183
MSTRG.17.2	chr2L	78742	79021	False	7.392190493684185e-08			0.310074	0.0	0.0	0.0	0.0	0.0	0.051679	0.11555775700921163
MSTRG.28.3	chr2L	117078	121632	False	1.933280024620155e-10			0.0	0.0	0.0	0.0	0.0	1.417211	0.23620183333333333	0.5281633557434091
MSTRG.29.5	chr2L	122752	125993	False	7.734889258862945e-10			0.934513	3.65417	3.288733	1.025859	0.668396	4.949169	2.42014	1.6275229468436587
MSTRG.29.6	chr2L	122773	130791	False	5.594311698256955e-10			0.0	4.575104	0.0	0.0	0.0	0.0	0.7625173333333333	1.7050405913551996
MSTRG.29.7	chr2L	122796	125407	False	1.349675782304104e-09			0.179432	2.015115	9.255595	3.070756	1.552569	0.98599	2.8432428333333335	3.0018586865879957
MSTRG.29.8	chr2L	122796	129245	False	3.233133709102429e-09			8.215534	0.470264	1.950605	3.115368	5.926431	2.881667	3.7599781666666665	2.5764477803780808
MSTRG.31.1	chr2L	130868	131484	False	7.9212110621589e-07			3.204272	1.366714	4.004545	5.280792	2.044432	0.534105	2.7391433333333333	1.6075832877568808
MSTRG.36.1	chr2L	141069	142723	False	1.778908469275607e-11			2.885265	4.900828	4.521432	2.386407	3.770316	8.217601	4.446974833333333	1.8961317126955621
MSTRG.38.3	chr2L	144260	148587	False	2.617140597956231e-11			4.868603	0.021187	0.424739	0.068447	0.039911	0.0	0.9038145000000001	1.7790044620502174
MSTRG.38.4	chr2L	144260	146492	False	4.067482407771662e-10			2.71152	0.0	0.402411	1.46352	0.146027	0.257975	0.8302421666666667	0.9668013211278066
MSTRG.47.1	chr2L	180080	180968	False	9.419294410269931e-09			7.828273	7.546256	8.835858	10.465582	7.022207	5.563518	7.876949	1.5173881820703186
MSTRG.51.1	chr2L	210733	249041	False	4.129171053279267e-07			0.0	0.0	0.0	0.068126	0.0	0.020611	0.014789500000000002	0.02501196159007393
MSTRG.51.2	chr2L	210734	271744	False	2.154718654252587e-08			6.226748	0.179909	12.785703	0.255321	11.160582	0.259431	5.144615666666667	5.294141743431245
MSTRG.51.9	chr2L	225898	231273	False	5.026826491630654e-09			1.667431	2.18842	4.070691	2.601036	1.187312	0.593302	2.0513653333333335	1.1119457713602265
MSTRG.51.10	chr2L	225914	231273	False	2.270916786673747e-09			5.887647	6.901936	2.094041	2.236936	0.911601	2.55924	3.431900166666667	2.175740922057083
MSTRG.51.11	chr2L	228913	231273	False	5.581803881953339e-09			3.961598	4.188711	5.649128	6.615411	1.964901	1.479061	3.9764683333333335	1.8298690007727936
MSTRG.51.12	chr2L	229697	251038	False	1.700175543498147e-05			0.932571	12.11758	2.86849	0.996008	0.309871	0.465734	2.948375666666667	4.1849156564031516
MSTRG.51.14	chr2L	236649	251038	False	6.358008673586535e-06			1.952887	1.083216	3.643363	0.014034	0.337519	0.013857	1.174146	1.2976782829515179
MSTRG.51.18	chr2L	248591	251038	False	4.851945887401523e-06			9.080123	7.8041	4.781266	5.502562	0.545232	1.980069	4.948892	2.9933276534187945
MSTRG.51.21	chr2L	251174	271744	False	6.895555248963858e-10			0.82337	3.551606	0.366974	3.821988	0.130802	0.68811	1.5638083333333332	1.5194149663518155
MSTRG.51.22	chr2L	251200	254561	False	4.421055251721867e-08			0.258901	2.309294	0.809209	0.0	0.061899	0.162954	0.6003761666666666	0.8085340598089477
MSTRG.51.23	chr2L	252515	267505	False	1.660130529785499e-10			0.0	0.0	0.0	0.0	0.0	3.563516	0.5939193333333334	1.3280440024846902
MSTRG.61.4	chr2L	274740	278234	False	2.721126913900839e-08			3.815865	1.770329	1.05948	2.219698	0.645623	0.579115	1.681685	1.1201386933525985
MSTRG.77.1	chr2L	323531	332860	False	9.206300351525277e-08			6.345496	5.052129	7.628924	3.363224	1.352516	1.396201	4.189748333333333	2.3719125255529323
MSTRG.79.1	chr2L	347940	355383	False	1.82843926530372e-10			0.54761	1.260762	1.424553	0.824783	1.06646	0.396478	0.9201076666666667	0.3683202424913527
MSTRG.87.2	chr2L	398876	403063	False	6.778542493827886e-07			2.394985	0.658047	3.986096	0.133191	0.185403	0.018543	1.2293775	1.4743464121632281
MSTRG.89.1	chr2L	408027	414188	False	4.946554486556959e-09			0.422816	6.889707	10.858191	0.0	13.400364	0.028612	5.266615	5.457324135781137
MSTRG.150.1	chr2L	737199	741791	False	6.054615885483316e-09			39.752312	50.236122	31.098497	45.306351	23.34235	63.72131	42.24282366666667	13.052649559753998
MSTRG.150.2	chr2L	737199	739199	False	1.166455100947227e-11			0.917073	1.266261	13.31817	0.013185	1.777032	2.421158	3.2854798333333335	4.547377415960449
MSTRG.166.3	chr2L	813824	815221	False	1.414888197805362e-10			0.675075	0.09693	0.195729	0.072713	0.015946	0.055742	0.1853558333333333	0.2258094469941538
MSTRG.172.2	chr2L	824889	825878	False	1.224958631764571e-07			0.468665	0.872403	0.0	0.299604	0.0	0.763395	0.40067783333333334	0.33911944865264254
MSTRG.174.1	chr2L	833431	836340	False	1.774512092765707e-05			9.495773	9.656116	12.241947	4.97924	2.816791	4.568574	7.293073499999999	3.360085114847973
MSTRG.177.2	chr2L	851306	852765	False	1.054929130842952e-05			0.678233	0.074602	0.213057	0.669674	1.432861	1.842642	0.8185115	0.6308824169248313
MSTRG.180.1	chr2L	861846	864794	False	2.196713690810962e-05			2.025223	3.976853	4.369351	0.0	4.916974	1.663357	2.8252930000000003	1.734830575568788
MSTRG.184.3	chr2L	881197	884388	False	2.865539041474325e-10			0.0	0.80995	2.383672	0.0	0.0	0.0	0.5322703333333333	0.8792080678659379
MSTRG.203.3	chr2L	1087814	1102713	False	2.405800442156949e-08			7.800376	9.671622	5.795499	6.620409	0.767457	2.383609	5.5064953333333335	3.0590139700602146
MSTRG.205.2	chr2L	1103482	1108518	False	1.28256559728691e-08			2.192653	2.967548	3.957724	0.882354	1.454828	0.0	1.9091844999999996	1.3103948470815643
MSTRG.208.1	chr2L	1114653	1125389	False	5.472189373100982e-09			0.0	0.0	0.0	0.011446	14.214744	0.0	2.3710316666666666	5.296670825629299
MSTRG.208.5	chr2L	1127686	1129059	False	6.857529530634809e-08			8.728675	4.486004	7.488204	7.361825	0.440624	1.495465	5.000132833333333	3.1359809892497443
MSTRG.214.2	chr2L	1149445	1150767	False	1.029800240060152e-07			4.866192	1.831397	4.338738	1.397962	1.138608	2.522789	2.6826143333333334	1.4315003368443737
MSTRG.216.1	chr2L	1151676	1158262	False	5.540989377684129e-05			0.0	0.0	0.0	0.0	11.926583	3.610152	2.5894558333333335	4.378829570450093
MSTRG.216.5	chr2L	1151679	1156641	False	0.0001809624835842594			0.0	0.0	0.0	6.660618	0.0	0.0	1.110103	2.482265770026449
MSTRG.216.6	chr2L	1151723	1154281	False	4.142843920054964e-05			0.508687	0.158913	0.219702	1.635558	5.684052	0.436335	1.4405411666666668	1.960238803456815
MSTRG.216.7	chr2L	1157105	1158262	False	5.188073853342207e-05			0.403332	1.756301	0.092481	0.069533	0.176977	0.0	0.41643733333333327	0.6125708151228085
MSTRG.219.1	chr2L	1160253	1162352	False	5.666279533103536e-06			0.771755	3.542807	9.045991	6.244746	0.873383	0.86153	3.5567019999999996	3.15114133028643
MSTRG.221.4	chr2L	1167623	1169344	False	7.090505286320219e-08			0.617529	0.268237	0.730181	0.202854	0.153712	0.115079	0.3479320000000001	0.23739477933321673
MSTRG.223.2	chr2L	1170872	1172805	False	1.613830363028671e-08			3.053252	1.444146	1.434295	1.030248	1.571365	0.70128	1.539097666666667	0.7387568803674334
MSTRG.246.1	chr2L	1339748	1342163	False	3.429820576954558e-09			2.224741	0.145803	0.883888	0.942485	0.228574	0.538715	0.8273676666666665	0.692279254021012
MSTRG.247.2	chr2L	1343720	1348933	False	1.075976997696854e-09			3.941892	3.109004	4.828774	5.729099	1.596067	0.977162	3.363666333333334	1.6813100218425578
MSTRG.247.3	chr2L	1343720	1344205	False	4.279622145036188e-08			0.0	0.170016	0.587191	1.421885	0.0	0.0	0.36318199999999995	0.517050718533814
MSTRG.253.4	chr2L	1354931	1357267	False	2.773225614260902e-10			1.701989	2.193441	0.712998	0.085363	0.0	0.44979	0.8572635000000001	0.818179866113548
MSTRG.254.1	chr2L	1358883	1359760	False	1.802608148948457e-10			1.985779	2.429004	2.676962	0.853791	0.385489	0.316295	1.4412200000000002	0.9595499861678216
MSTRG.255.2	chr2L	1359982	1361821	False	4.840644911110064e-11			1.416355	1.960004	3.07062	2.839316	0.389695	1.098542	1.7957553333333331	0.9441339165177906
MSTRG.257.3	chr2L	1404673	1420453	False	6.416440109866238e-09			0.0	0.0	0.0	2.230501	0.0	0.054077	0.38076299999999996	0.8274636205413102
MSTRG.278.1	chr2L	1518702	1520547	False	4.088182096617928e-09			1.55172	0.202444	1.661369	0.303352	0.816839	0.150977	0.7811168333333334	0.6231836118072578
MSTRG.278.2	chr2L	1520024	1520547	False	7.413782137984053e-08			0.041783	0.0	0.010533	0.703428	0.0	0.111499	0.14454050000000002	0.2528991908915158
MSTRG.280.1	chr2L	1521738	1524498	False	2.148055105961294e-09			0.039436	0.0	0.0	0.350454	0.0	0.0	0.06498166666666666	0.12847665299924685
MSTRG.297.1	chr2L	1647635	1648352	False	4.280548855394271e-08			0.154477	4.682873	3.231506	1.306769	0.0	0.277485	1.6088516666666666	1.7630473021761373
MSTRG.297.2	chr2L	1647635	1648639	False	1.241744439578808e-07			1.481243	0.0	0.0	0.0	0.0	0.0	0.24687383333333335	0.5520266731992869
MSTRG.306.3	chr2L	1716898	1719228	False	7.435866196996317e-09			4.721105	1.867836	3.358658	0.951307	2.293566	2.196773	2.564874166666667	1.195686133426803
MSTRG.318.1	chr2L	1793340	1795034	False	1.066791939464097e-08			1.908726	2.98263	2.569123	0.249269	0.499337	0.0	1.3681808333333334	1.1704464509202483
MSTRG.325.2	chr2L	1840487	1841984	False	0.01662372099629142			2.702441	4.141837	6.694081	0.873484	0.278089	0.088603	2.4630891666666668	2.3705143728627345
MSTRG.326.4	chr2L	1858656	1866897	False	3.963273718231059e-09			3.835066	9.169774	13.189563	10.710087	9.546186	6.310829	8.793584166666667	3.0126543376869184
MSTRG.326.5	chr2L	1864866	1866897	False	2.303008493694709e-09			0.607567	0.523899	1.559762	0.0	0.20161	0.148263	0.5068501666666667	0.5160283065399341
MSTRG.349.1	chr2L	1997095	2006313	False	4.204617298227804e-10			19.980476	9.315289	33.563171	7.315049	7.758055	2.950618	13.480443000000001	10.364602604499556
MSTRG.366.2	chr2L	2058826	2110161	False	8.29456359648981e-09			11.331977	3.181133	0.0	12.802032	0.0	0.0	4.552523666666667	5.447820708134605
MSTRG.366.3	chr2L	2058839	2110161	False	8.29456359648981e-09			0.0	0.695982	0.0	0.0	0.0	0.0	0.115997	0.25937717718604314
MSTRG.376.1	chr2L	2137346	2142327	False	2.965551301919682e-08			0.0	3.317149	0.0	0.0	0.0	0.0	0.5528581666666667	1.236228442582575
MSTRG.376.2	chr2L	2137346	2145187	False	3.453263738059053e-08			1.581711	0.054759	0.063032	0.223014	1.105047	0.00615	0.5056188333333332	0.6117980031299591
MSTRG.376.8	chr2L	2137350	2145187	False	3.453263738059053e-08			0.274288	2.934133	6.014583	1.158952	0.0	0.014145	1.7326834999999996	2.1675560809668224
MSTRG.376.10	chr2L	2137350	2142641	False	5.260048661739895e-08			0.0	0.248693	0.859727	0.0	0.0	0.0	0.18473666666666666	0.3152281995399876
MSTRG.376.11	chr2L	2137351	2143185	False	7.523849358475943e-08			0.0	0.0	0.0	0.063904	0.400473	4.398255	0.8104386666666666	1.61080954778435
MSTRG.379.5	chr2L	2157426	2160582	False	9.076708857444872e-09			1.293071	0.255499	1.018451	0.001356	0.647139	0.020447	0.5393271666666667	0.49134523454845097
MSTRG.385.1	chr2L	2189913	2192408	False	1.323479214070022e-05			3.762434	1.37159	0.272414	0.808969	3.641254	0.0	1.6427768333333335	1.5183458823397713
MSTRG.389.1	chr2L	2209571	2212673	False	1.410825199788373e-09			4.737565	1.406377	2.449526	5.349554	2.278486	2.359874	3.0968970000000002	1.4292306552456817
MSTRG.389.4	chr2L	2209604	2212673	False	1.24481968716813e-09			2.291324	2.421385	4.287663	0.158188	0.0	0.918868	1.6795713333333335	1.4967134915656222
MSTRG.390.1	chr2L	2212734	2214211	False	7.192738048534299e-07			3.017976	1.324494	7.92566	0.280844	3.209176	1.465671	2.8706368333333327	2.4752471387191766
MSTRG.399.1	chr2L	2231060	2236844	False	1.601788558125812e-08			3.730185	4.916183	2.366164	4.429103	5.54719	6.833276	4.637016833333333	1.399538495111563
MSTRG.399.4	chr2L	2231827	2236844	False	9.530119988597428e-08			5.996662	2.859545	5.512641	3.366829	1.121959	1.16098	3.3364359999999995	1.9007689902114178
MSTRG.416.1	chr2L	2359138	2365344	False	1.130812481273096e-09			16.320286	12.017579	31.777643	32.81226	44.693432	59.359802	32.830167	16.080043050401432
MSTRG.416.4	chr2L	2359160	2363404	False	1.078292184278781e-09			0.142179	0.346148	0.132858	0.284634	0.139343	7.536289	1.4302418333333333	2.7319168856419855
MSTRG.418.1	chr2L	2370146	2371958	False	1.148335575233054e-06			1.138568	1.002023	0.840346	1.916796	1.716611	0.611035	1.2042298333333334	0.4654344988092369
MSTRG.427.1	chr2L	2391115	2391396	False	6.907411750976629e-09			0.0	0.395433	0.0	0.0	0.798782	0.446202	0.2734028333333333	0.3013916361836742
MSTRG.444.2	chr2L	2490219	2492712	False	1.734560031802838e-07			4.209618	0.137552	0.0	0.0	0.0	0.0	0.7245283333333333	1.5593885780336758
MSTRG.450.1	chr2L	2550163	2554246	False	9.217919197682761e-10			2.507776	2.211553	3.370008	0.602477	0.209718	0.4457	1.5578720000000004	1.1958733707210252
MSTRG.453.1	chr2L	2564878	2572253	False	7.427978190704855e-07			2.221566	2.128314	3.089818	1.609296	1.356722	1.187613	1.9322215	0.6392866514550287
MSTRG.460.2	chr2L	2581437	2584467	False	2.431583257373765e-06			2.396592	1.188041	5.230532	0.90094	0.717297	1.705619	2.023170166666667	1.5378338953648862
MSTRG.487.6	chr2L	2749072	2749750	False	0.04317221904607022			0.0	0.0	0.0	0.0	3.234148	0.0	0.5390246666666666	1.2052957962158315
MSTRG.493.2	chr2L	2764036	2765773	False	1.293257687211983e-05			0.051202	0.878301	0.483754	0.414898	0.448452	0.305408	0.4303358333333333	0.24611726215662366
MSTRG.493.3	chr2L	2764058	2765773	False	1.19940648568425e-05			0.078506	0.311806	0.0	0.330118	0.777161	0.311221	0.30146866666666666	0.24762258124927852
MSTRG.500.2	chr2L	2779173	2799979	False	8.939420761779569e-08			26.656052	40.209496	15.836974	73.613785	72.407921	102.603149	55.22122949999999	30.197008261338414
MSTRG.500.11	chr2L	2783465	2799979	False	2.547689766128437e-07			17.669392	16.77037	3.094323	9.932245	32.844814	57.417362	22.954751	17.868448701815872
MSTRG.505.2	chr2L	2814362	2815813	False	4.689712001319969e-10			6.890518	11.448153	9.253755	13.426041	3.420746	5.824905	8.377353	3.390692301220259
MSTRG.506.3	chr2L	2820233	2823402	False	9.689316544421511e-09			1.875489	1.171924	3.941834	1.204016	0.153418	0.041855	1.3980893333333333	1.3023018648131812
MSTRG.515.1	chr2L	2848986	2852445	False	4.14347865325647e-09			3.98379	0.235798	1.755364	0.281087	0.227389	1.177133	1.2767601666666666	1.338104682804428
MSTRG.517.1	chr2L	2868626	2874511	False	5.819701391754278e-09			0.0	0.0	0.0	0.0	0.0	2.503909	0.4173181666666667	0.9331517889122535
MSTRG.528.1	chr2L	2937213	2938720	False	1.321051025081565e-09			6.450452	5.546773	14.773178	0.047266	1.423377	2.506216	5.124543666666667	4.853958487420642
MSTRG.528.2	chr2L	2937353	2938720	False	5.007424376219452e-09			0.0	0.0	0.0	6.705884	0.0	0.0	1.1176473333333334	2.4991354122047005
MSTRG.531.1	chr2L	2969770	2972508	False	0.06911373328857114			2.053128	0.530619	0.0	0.0	0.895577	0.42694	0.651044	0.6997710690478232
MSTRG.531.4	chr2L	2969782	2972508	False	0.07236524129153021			0.380395	1.741098	0.0	0.0	0.0	0.0	0.3535821666666667	0.6358721713941194
MSTRG.544.3	chr2L	3016601	3018278	False	2.071959503456102e-09			0.0	0.0	0.0	0.0	0.0	2.402082	0.400347	0.8952031065881083
MSTRG.544.4	chr2L	3016625	3018507	False	1.811639911824912e-10			1.070625	0.058511	0.0	0.0	0.0	0.153528	0.21377733333333335	0.3870890907459878
MSTRG.544.5	chr2L	3016662	3018507	False	1.880733984770492e-10			0.567899	0.945991	0.000485	1.458689	0.158137	1.148641	0.713307	0.5222905130901767
MSTRG.544.6	chr2L	3016684	3018507	False	1.665485534283507e-10			0.659473	1.139834	0.0	0.0	0.0	1.209289	0.5014326666666666	0.5303925834705417
MSTRG.544.10	chr2L	3017575	3018507	False	1.215000148402008e-09			0.239397	0.284929	2.954135	0.0	0.050787	0.152235	0.6135805	1.0513703511439645
MSTRG.546.1	chr2L	3021305	3023141	False	4.20966085610626e-08			2.308764	1.341934	11.467374	0.09372	0.400604	3.128892	3.1235479999999995	3.874096970585188
MSTRG.548.2	chr2L	3026452	3029176	False	0.03305975809157709			5.674643	0.936489	5.983619	2.478485	1.647426	0.0	2.7867769999999994	2.278245860161497
MSTRG.551.4	chr2L	3032696	3034968	False	0.0001796340685003294			0.0	0.0	0.252369	0.0	0.0	0.0	0.0420615	0.09405237323560742
MSTRG.554.1	chr2L	3038763	3039907	False	1.47700153048158e-07			8.229246	11.175226	11.031106	10.44604	8.721563	6.015425	9.269767666666668	1.8298752541338865
MSTRG.560.1	chr2L	3068338	3124809	False	1.208121286460106e-08			9.226005	3.888813	7.456684	6.867787	2.594967	3.664501	5.6164595	2.3771617102989127
MSTRG.560.11	chr2L	3099302	3106474	False	4.362620751170088e-09			0.252674	0.0	2.007503	0.465159	0.0	0.352411	0.5129578333333332	0.6898942456177412
MSTRG.572.1	chr2L	3175111	3190153	False	2.955781714344768e-11			7.017506	5.416831	22.74972	3.727984	1.111462	1.997964	7.003577833333334	7.3139326681187145
MSTRG.583.1	chr2L	3260823	3262472	False	5.536259121490244e-11			2.377559	0.0	0.0	4.10636	0.0	2.275529	1.4599080000000002	1.576125167784272
MSTRG.583.3	chr2L	3261499	3262472	False	1.945826052438795e-08			0.749092	0.0	1.589863	0.106369	0.0	1.195418	0.6067903333333333	0.6218218783485259
MSTRG.589.5	chr2L	3291315	3292826	False	1.31354793309907e-10			1.564067	0.042659	4.165302	0.059916	0.066706	3.76743	1.6110133333333334	1.7524863662474588
MSTRG.590.2	chr2L	3294977	3297388	False	1.991075229022304e-10			0.719714	2.056973	4.259386	0.429602	1.708628	0.0	1.5290505	1.412296604412325
MSTRG.590.3	chr2L	3296205	3297388	False	1.725051282761286e-10			0.002816	0.008041	0.0	0.001067	0.0	0.040363	0.0087145	0.014417828855852976
MSTRG.590.4	chr2L	3296280	3297388	False	1.559430208675077e-09			0.432121	1.667006	0.872612	0.172881	0.117856	0.051235	0.5522851666666667	0.569119017345059
MSTRG.597.4	chr2L	3351831	3355060	False	3.757481116702093e-05			1.927021	0.652382	1.908554	0.187334	0.155709	0.152287	0.8305478333333333	0.7879575928900863
MSTRG.602.1	chr2L	3358629	3375711	False	7.63621022961899e-09			8.629024	2.710659	0.377196	5.839469	13.756725	6.263117	6.262698333333333	4.266051594205336
MSTRG.602.2	chr2L	3358629	3371995	False	8.310866979771427e-09			0.0	2.387318	1.406747	0.0	0.0	5.164074	1.4930231666666665	1.8695443105825207
MSTRG.602.3	chr2L	3358629	3373566	False	3.154205280339034e-08			0.0	0.807092	1.38275	0.0	0.0	3.311046	0.9168146666666667	1.1890560594430453
MSTRG.602.4	chr2L	3358639	3364154	False	4.839464481061663e-11			2.726942	0.798427	13.934163	0.231831	1.79463	0.0	3.2476655	4.868693392591444
MSTRG.602.5	chr2L	3358639	3363437	False	8.927789276604975e-11			1.57103	0.940466	3.362	11.647757	1.07946	1.313164	3.3189795000000006	3.8105507638459013
MSTRG.602.12	chr2L	3358642	3364490	False	1.105967048844159e-09			0.0	0.0	0.0	0.0	1.792388	0.629499	0.4036478333333333	0.6622353928698407
MSTRG.602.13	chr2L	3358668	3373566	False	3.182612108019746e-08			0.0	4.879829	0.00498	0.0	0.0	0.0	0.8141348333333333	1.8182346158000269
MSTRG.602.14	chr2L	3358668	3363437	False	3.418495691129062e-10			0.0	0.0	0.0	0.2446	0.0	0.0	0.040766666666666666	0.09115703788274143
MSTRG.615.1	chr2L	3403064	3423154	False	6.71973259014947e-10			3.479312	0.685437	4.90502	1.472896	1.65718	0.351028	2.0918121666666667	1.6030947709053696
MSTRG.615.2	chr2L	3404459	3423154	False	1.452395969547566e-09			2.332599	1.740182	2.110823	3.515921	1.310045	1.806323	2.1359821666666665	0.6941454564115548
MSTRG.624.1	chr2L	3453673	3456814	False	7.60720300829008e-10			1.081429	0.0	2.148495	3.260158	0.0	3.410598	1.6501133333333333	1.3969660144140545
MSTRG.624.3	chr2L	3454221	3457271	False	1.151802159526261e-09			0.0	0.161324	0.546723	0.0	1.858223	0.0	0.42771166666666666	0.6683687318909791
MSTRG.635.1	chr2L	3493981	3497638	False	2.386241681787655e-09			6.110735	3.402189	9.515926	7.75771	0.144147	0.125943	4.509441666666667	3.5980814202378126
MSTRG.635.11	chr2L	3506600	3508053	False	1.244478455913177e-05			0.0	0.0	0.0	0.0	0.128437	0.0	0.021406166666666667	0.04786564380435675
MSTRG.647.1	chr2L	3563158	3564613	False	1.15147231072316e-05			1.925475	2.825	4.126169	0.372152	0.295839	0.0	1.5907725	1.5141567805588199
MSTRG.647.3	chr2L	3563695	3564613	False	2.586419368075211e-05	1.76981273194073	0.992770501495387	0.26387	2.538236	2.536631	0.0	0.0	0.0	0.8897895	1.1687895499829086
MSTRG.647.3	chr2L	3563695	3564613	False	2.586419368075211e-05	1.61714749495761	0.99399321884722	0.26387	2.538236	2.536631	0.0	0.0	0.0	0.8897895	1.1687895499829086
MSTRG.653.2	chr2L	3588588	3591053	False	1.849191430554547e-08			0.922408	2.814257	6.01266	0.264568	0.285332	0.107617	1.734473666666667	2.122716728216043
MSTRG.667.2	chr2L	3670259	3670795	False	1.597465380597841e-08			1.953689	2.875618	4.361756	3.300018	0.633839	0.243747	2.228111166666667	1.4534672365466212
MSTRG.683.2	chr2L	3708332	3709750	False	9.586996264923143e-13			0.0	0.0	0.0	0.0	0.0	0.0	0.0	0.0
MSTRG.683.3	chr2L	3708353	3711748	False	4.774213244043944e-10			2.354772	0.347696	1.030834	0.247072	0.039703	0.151943	0.6953366666666668	0.8075901923347152
MSTRG.683.4	chr2L	3708805	3710681	False	4.192663053838634e-11			0.196074	1.088712	0.0	0.0	0.0	0.0	0.214131	0.39762342349137325
MSTRG.684.2	chr2L	3712078	3713105	False	2.871421962918654e-09			2.998913	0.002688	2.040663	0.964877	1.42319	1.763899	1.5323716666666665	0.9252577497734827
MSTRG.708.1	chr2L	3852670	3855391	False	3.17066144838774e-08			0.989723	0.967946	4.536427	0.224158	0.350366	0.137951	1.2010951666666667	1.529264367103501
MSTRG.710.1	chr2L	3859987	3862097	False	5.278066477303144e-09			1.891833	2.105102	3.403712	0.287067	0.08215	0.08832	1.3096973333333335	1.2517225322852328
MSTRG.714.2	chr2L	3872659	3896621	False	5.387409836199881e-09			0.0	0.0	0.513913	0.0	0.0	0.0	0.08565216666666665	0.19152406708680822
MSTRG.714.11	chr2L	3895704	3896162	False	1.050268752920276e-06			0.0	0.0	3.668975	0.0	0.0	0.0	0.6114958333333333	1.3673462512912151
MSTRG.715.2	chr2L	3905162	3919794	False	6.971001821525143e-09			1.670936	4.357647	4.3622	3.866168	0.478715	0.553317	2.548163833333333	1.6996888225787503
MSTRG.715.5	chr2L	3989487	3991735	False	2.8709116633715e-06			0.87095	2.0554	0.818944	2.05262	0.0	0.19936	0.9995456666666668	0.80749988370725
MSTRG.715.6	chr2L	3989495	3991735	False	3.080791084525136e-06			24.695763	29.422888	35.214703	25.403048	5.739188	8.219504	21.44918233333333	10.809495762022646
MSTRG.755.1	chr2L	4161739	4166359	False	4.009955967674455e-10			3.885751	2.664188	4.55992	0.570992	0.130794	0.027176	1.9731368333333335	1.8245589709516485
MSTRG.755.2	chr2L	4164596	4165532	False	2.083100910946112e-08			0.029413	0.0	0.335959	0.024422	0.0	0.0	0.06496566666666667	0.12179681253446477
MSTRG.764.1	chr2L	4189333	4198211	False	1.561621527257426e-09			1.987035	7.552254	1.31306	0.0	0.0	5.346312	2.6997768333333334	2.8154116761693673
MSTRG.764.5	chr2L	4189525	4198211	False	1.603022841896185e-09			0.652344	0.0	0.0	4.217844	6.866926	0.0	1.956185666666667	2.6586481281945824
MSTRG.766.1	chr2L	4224648	4227097	False	8.507660465121448e-08			4.305967	0.520687	19.919256	23.905781	0.018841	0.023031	8.115593833333334	9.932264741529403
MSTRG.793.1	chr2L	4392769	4393978	False	1.059017986958664e-08			8.46241	27.544369	7.906629	0.806666	8.469271	0.804477	8.998970333333334	8.943871933239608
MSTRG.796.1	chr2L	4403960	4442060	False	1.877553272694042e-08			8.718816	7.743488	9.015501	10.332504	6.295365	5.208603	7.885712833333334	1.7162760265112191
MSTRG.808.2	chr2L	4449298	4454453	False	3.569280131604771e-07			2.864621	3.07143	3.560148	1.718728	2.599508	3.207801	2.8370393333333332	0.580673669515465
MSTRG.810.2	chr2L	4455192	4456908	False	7.451624304205533e-08			37.382278	17.794628	18.69697	16.527714	14.043484	18.641771	20.51447416666667	7.708206430379431
MSTRG.810.4	chr2L	4455494	4456908	False	1.008058641367339e-07			2.998625	4.608404	3.197926	3.395778	1.571111	2.367446	3.023215	0.9328625268930751
MSTRG.810.6	chr2L	4455618	4456908	False	1.518082933721988e-06			4.745589	0.873854	1.020777	1.252842	3.733537	2.405656	2.3387091666666664	1.4608759047303796
MSTRG.816.6	chr2L	4468269	4477392	False	4.019802966136763e-10			0.400204	0.0	0.0	0.0	0.0	0.0	0.06670066666666667	0.14914722481122097
MSTRG.816.7	chr2L	4473726	4477392	False	3.831558425399561e-10			0.0	0.063227	0.203346	0.0	0.137804	0.0	0.06739616666666666	0.07861693198969431
MSTRG.817.9	chr2L	4478407	4485161	False	3.364449976819544e-09			0.373988	0.169893	0.222606	0.0	0.597668	0.569779	0.3223223333333333	0.21478249249777218
MSTRG.817.10	chr2L	4479147	4485161	False	3.560425344968425e-09			0.215532	0.350609	0.73234	0.717057	0.48659	0.371572	0.47895000000000004	0.19076612864884235
MSTRG.817.19	chr2L	4517076	4528869	False	6.21008832832806e-10			0.148865	0.0	0.249511	0.0	0.0	0.064324	0.07711666666666667	0.09387245127950065
MSTRG.819.1	chr2L	4582249	4583398	False	1.797627458748972e-08			1.322992	2.160098	0.863714	0.435563	0.333888	0.866986	0.9972068333333333	0.6121907807882596
MSTRG.836.1	chr2L	4688919	4692093	False	1.574548034358492e-09			3.281109	1.969626	3.743244	0.204878	0.790495	0.08316	1.678752	1.4388364369504731
MSTRG.842.1	chr2L	4734589	4737856	False	1.654844236793194e-08			1.472054	6.30524	0.178981	0.527939	10.133407	0.09383	3.1185751666666666	3.7985835802802175
MSTRG.854.1	chr2L	4796599	4798393	False	3.89365647681016e-07			2.650682	0.796136	3.357441	0.164332	0.0	0.0	1.1614318333333333	1.3457228076046985
MSTRG.859.2	chr2L	4815789	4819455	False	3.571056655729149e-10			1.37283	0.24795	0.88045	1.166162	0.528811	0.206576	0.7337965	0.44212334650854695
MSTRG.862.3	chr2L	4829388	4830693	False	7.408327409466781e-08			0.359052	0.169313	0.302431	1.932801	0.214887	0.144183	0.5204445	0.6359454563628734
MSTRG.864.1	chr2L	4835334	4838146	False	6.988297922444404e-06			3.359642	7.291963	3.825446	2.389642	4.619057	3.648919	4.189111499999999	1.5363762142256208
MSTRG.864.4	chr2L	4835361	4838146	False	7.750470640035364e-06			1.301982	2.234128	3.037255	5.667404	1.477118	6.267042	3.3308215000000003	1.954581494398204
MSTRG.871.1	chr2L	4876878	4883107	False	7.216257643464714e-05			1.4131	0.0	0.0	4.600503	9.623016	2.687335	3.0539923333333334	3.3422664657668384
MSTRG.871.2	chr2L	4876885	4883107	False	7.216257643464714e-05			1.444855	1.196097	2.419121	3.498688	1.38663	3.320853	2.211040666666667	0.93361488893131
MSTRG.880.9	chr2L	4908770	4912516	False	1.359748976311187e-09			13.922635	12.092995	12.583068	4.36332	5.319172	7.814062	9.349208666666668	3.7049380263924196
MSTRG.880.10	chr2L	4908811	4912516	False	2.21987656803219e-09			0.0	0.0	0.0	2.28077	9.599091	0.673302	2.0921938333333334	3.452876703681459
MSTRG.880.11	chr2L	4908891	4929300	False	4.290091078343205e-10			0.0	0.0	0.0	0.0	0.0	1.561557	0.26025950000000003	0.5819579337901065
MSTRG.894.1	chr2L	4967831	4969929	False	3.695961726022195e-10			0.0	0.0	0.0	0.0	9.90862	0.0	1.6514366666666669	3.692724647202328
MSTRG.896.4	chr2L	4970145	4971600	False	1.070447954971814e-07			6.929214	6.445742	3.447599	2.69128	1.666611	3.633937	4.1357305	1.9169425841284127
MSTRG.910.8	chr2L	5041232	5043184	False	1.291742891845486e-07			1.1039	2.007696	1.643071	1.869022	0.0	1.639314	1.377167166666667	0.6770251037774047
MSTRG.912.1	chr2L	5047817	5051062	False	8.584032310665642e-10			6.742457	5.713919	5.115429	7.253161	2.431539	5.20354	5.410007499999999	1.5419510704059052
MSTRG.913.1	chr2L	5051192	5053094	False	3.472033883064302e-09			3.104902	8.168069	2.125546	1.125081	1.313706	0.971026	2.801388333333333	2.5074414601121906
MSTRG.923.3	chr2L	5073124	5093717	False	5.50602389066133e-10			0.0	0.0	0.0	0.0	4.009124	8.29477	2.050649	3.1529170798132853
MSTRG.923.4	chr2L	5073124	5080475	False	2.422081811821807e-07			4.678238	0.558907	5.027184	4.254279	0.737995	0.347913	2.6007526666666667	2.0676859076248073
MSTRG.923.5	chr2L	5073129	5080475	False	2.422081811821807e-07			0.0	4.583977	0.0	0.0	0.0	0.0	0.7639961666666667	1.7083473632159256
MSTRG.932.1	chr2L	5165911	5166862	False	3.635627967827119e-07			0.104397	0.060465	0.088661	0.110256	0.055476	0.146193	0.09424133333333334	0.030912011326056123
MSTRG.932.2	chr2L	5166669	5167795	False	1.017148107194121e-06			0.426993	0.549919	0.471544	2.359585	0.479582	1.700129	0.9979586666666668	0.7549434364998627
MSTRG.933.1	chr2L	5181736	5182270	False	2.439133095287697e-06			2.615097	2.747843	3.461182	1.316079	1.117193	3.067496	2.3874816666666665	0.8716323671395081
MSTRG.933.2	chr2L	5181992	5183098	False	6.773948386999066e-05			2.699849	0.529406	3.181361	2.952518	4.079276	1.344501	2.4644851666666665	1.1841965272664017
MSTRG.939.5	chr2L	5225827	5238313	False	5.572882834344421e-08			2.865714	1.65165	2.335201	1.476229	1.097806	2.110409	1.9228348333333336	0.5842262128055697
MSTRG.939.6	chr2L	5225848	5271384	False	2.298803866686953e-10			4.437644	2.654371	4.171647	2.273594	0.0	0.0	2.256209333333333	1.7685848726641749
MSTRG.959.1	chr2L	5311224	5314895	False	4.746544862582523e-05			10.629463	8.712752	4.97436	16.945242	22.586746	11.070349	12.486485333333334	5.744893977888298
MSTRG.960.2	chr2L	5315301	5322276	False	0.001365751446976058			2.374279	1.026003	3.686491	0.151929	0.355436	0.134956	1.2881823333333333	1.322324138813383
MSTRG.965.7	chr2L	5330476	5332850	False	1.970751597411995e-05			1.205105	0.369738	0.0	0.692404	0.0	0.782391	0.5082730000000001	0.43406884449973293
MSTRG.965.8	chr2L	5330477	5332850	False	1.966605853449639e-05			0.0	0.969792	0.0	2.595543	3.154952	2.941813	1.6103500000000002	1.3370342243429423
MSTRG.1004.2	chr2L	5518900	5519912	False	2.618631296137388e-08			1.034905	3.877864	17.757713	3.392095	1.655587	2.370699	5.0148105	5.779601673106078
MSTRG.1006.2	chr2L	5521772	5523967	False	3.405525329921278e-11			0.381789	1.599535	0.648199	0.472657	0.143631	0.212047	0.5763096666666666	0.48659333517242326
MSTRG.1014.1	chr2L	5536849	5539196	False	2.017707738299033e-05			7.750445	4.230102	1.48053	9.500599	2.300677	2.026491	4.548140666666666	3.0469326203253804
MSTRG.1015.5	chr2L	5539519	5542314	False	7.095734101933296e-09			0.0	9.827586	0.0	2.158041	0.0	0.0	1.9976045000000002	3.589244236013934
MSTRG.1026.1	chr2L	5601543	5615607	False	5.369021520397463e-08			3.256135	0.192943	4.90729	0.494383	0.407549	0.0	1.5430499999999998	1.8639397436015288
MSTRG.1026.2	chr2L	5601543	5613586	False	8.027591977330828e-08			1.86243	2.885347	0.0645	0.187029	0.0	0.0	0.8332176666666666	1.1304499717573626
MSTRG.1026.3	chr2L	5601543	5617989	False	1.36732632212039e-09			0.0	4.703407	0.040892	0.000745	0.0	0.15942	0.8174106666666668	1.738781358061604
MSTRG.1026.5	chr2L	5601739	5609108	False	1.98793199208548e-08			1.494008	0.630635	2.789863	8.211095	0.0	0.0	2.1876001666666665	2.8612820590859513
MSTRG.1026.8	chr2L	5610920	5617989	False	6.301944478084274e-10			0.690156	0.71879	8.655299	7.814816	0.045205	0.351713	3.0459964999999998	3.684103276692387
MSTRG.1028.3	chr2L	5621590	5623854	False	1.011436068237734e-09			1.699062	0.0	0.0	0.0	0.546777	0.112478	0.39305283333333335	0.6152892123910556
MSTRG.1029.2	chr2L	5626340	5658572	False	2.167075723675989e-10			3.692087	12.24305	13.13427	0.939999	0.963379	0.378888	5.225278833333333	5.387746099076231
MSTRG.1029.3	chr2L	5626364	5658572	False	2.181704979831909e-10			1.33222	0.0	0.0	0.222511	2.739292	9.045125	2.2231913333333333	3.201219818880488
MSTRG.1052.1	chr2L	5750815	5752948	False	2.696512870928057e-08			4.274736	3.253375	8.38184	2.567844	1.159634	1.030148	3.444596166666667	2.480637712418215
MSTRG.1052.2	chr2L	5751405	5752948	False	1.615148076659067e-08			0.0	0.0	0.0	0.0	0.0	0.645245	0.10754083333333332	0.2404686136903086
MSTRG.1054.1	chr2L	5766992	5800253	False	1.500149642890063e-09			6.775221	0.035083	5.39003	6.72212	6.290422	0.0	4.202146	2.993476073542207
MSTRG.1054.7	chr2L	5792358	5800253	False	2.815585620105051e-08			1.633787	2.766538	1.59502	2.231052	0.0	1.236116	1.5770855000000001	0.8611489431288393
MSTRG.1057.1	chr2L	5800516	5802058	False	3.049986323667357e-06			0.235986	0.434641	2.003462	1.031449	0.299774	0.0	0.667552	0.6755811857176505
MSTRG.1068.3	chr2L	5859769	5861745	False	4.204769948826644e-06			0.0	0.996157	0.626437	0.0	1.467458	0.958951	0.6748338333333334	0.5362474351321465
MSTRG.1068.4	chr2L	5860692	5861745	False	4.121215287293496e-08			0.0	1.178369	0.912678	0.091352	0.098941	0.017846	0.3831976666666667	0.47591051513797095
MSTRG.1075.3	chr2L	5887636	5888039	False	2.189786405633697e-06			0.557478	0.574412	0.0	0.0	0.764252	0.0	0.3160236666666667	0.3228999428025482
MSTRG.1079.2	chr2L	5893220	5894000	False	2.883934214378378e-10			2.296664	2.826725	7.35869	2.326653	0.008455	0.085024	2.4837018333333334	2.443471718655338
MSTRG.1085.3	chr2L	5922988	5924645	False	1.212254750171143e-06			2.170077	2.111242	2.930381	1.229722	0.617105	1.350794	1.7348868333333336	0.7541435579029183
MSTRG.1093.1	chr2L	5955294	5956466	False	1.755217247204027e-07			1.389753	5.074613	1.964352	4.03651	0.949884	0.346844	2.2936593333333337	1.6976721223610551
MSTRG.1099.6	chr2L	5973323	5980718	False	1.049357303761897e-08			17.445885	10.695868	8.32102	9.718985	21.860312	24.738932	15.463500333333334	6.293216994792109
MSTRG.1106.3	chr2L	6007388	6011233	False	2.128541674484995e-07			4.689756	2.979813	4.488552	2.359675	0.645704	0.626368	2.631644666666667	1.6250236221002727
MSTRG.1106.5	chr2L	6007509	6010240	False	4.44644216939197e-08			1.193327	1.345367	8.958096	3.894923	1.158199	0.375043	2.8208258333333336	2.9549868216911115
MSTRG.1110.1	chr2L	6025861	6037902	False	3.569132875016711e-10			4.336126	4.496326	4.7972	5.358326	4.043007	4.091634	4.5204365	0.45185156803967896
MSTRG.1113.2	chr2L	6046515	6048706	False	3.083028131785143e-05			0.0	0.0	1.622695	0.921584	2.734533	2.357391	1.2727005	1.064488907946712
MSTRG.1118.1	chr2L	6060841	6062892	False	1.746778264056328e-10			24.283546	0.0	0.286087	0.0	0.0	0.0	4.094938833333333	9.029223922106455
MSTRG.1120.2	chr2L	6063735	6065953	False	2.665348390997592e-06			0.20745	0.390394	0.203737	0.103763	0.416167	0.241333	0.26047400000000004	0.10960144752389603
MSTRG.1124.2	chr2L	6070025	6070686	False	0.000332171769101453			1.366995	5.099296	2.219549	0.775575	1.245417	1.996123	2.1171591666666667	1.4166158196373515
MSTRG.1126.1	chr2L	6074055	6075341	False	3.28021143772415e-08			3.15696	1.913525	4.515866	0.972817	0.535891	0.054858	1.8583194999999997	1.5565706640043413
MSTRG.1130.1	chr2L	6096504	6100024	False	6.209003047740005e-07			1.506416	4.613546	5.174951	0.345043	1.493882	2.634458	2.6280493333333337	1.7409509363423261
MSTRG.1132.1	chr2L	6103326	6103719	False	4.683670595650897e-09			1.066949	0.0	0.0	0.0	0.0	1.396719	0.4106113333333334	0.5884434454829868
MSTRG.1136.2	chr2L	6126268	6127775	False	2.933676287367888e-07			1.71256	0.683107	2.391946	0.309483	0.619684	0.419188	1.0226613333333334	0.7639144743014248
MSTRG.1137.2	chr2L	6129417	6130682	False	4.599856958795608e-09			0.0	1.234287	2.38438	0.0	0.0	0.331142	0.6583015	0.8867752644196744
MSTRG.1169.3	chr2L	6332925	6335253	False	9.462114406164715e-08			0.101128	0.0	0.0	0.0	0.0	1.252733	0.22564350000000002	0.4608103201823754
MSTRG.1171.3	chr2L	6346624	6348427	False	4.008248291204801e-08			0.693025	2.626008	0.360803	0.06454	0.706138	2.074624	1.087523	0.9324701823958412
MSTRG.1172.1	chr2L	6349392	6351034	False	8.635288154194968e-11			2.403493	2.836002	4.35676	0.845397	1.475001	3.370203	2.5478093333333334	1.1620127328153032
MSTRG.1180.2	chr2L	6415180	6420912	False	1.174120983854856e-07			1.623287	0.861991	2.590821	0.588194	1.253886	1.587535	1.4176190000000002	0.6417489782334419
MSTRG.1186.3	chr2L	6450589	6455934	False	1.718739888211194e-09			0.654213	0.725048	0.662229	0.874001	1.778686	3.428051	1.3537046666666666	1.0063360808713735
MSTRG.1188.1	chr2L	6458971	6465669	False	1.574670851356303e-09			0.374185	2.555857	3.028804	0.0	0.156462	0.148482	1.043965	1.248560692925258
MSTRG.1188.2	chr2L	6458971	6461159	False	7.02102352566179e-10			3.558377	0.830107	1.077831	1.098556	0.66851	0.139007	1.2287313333333334	1.0898940227023095
MSTRG.1188.3	chr2L	6459014	6465669	False	9.40288637658378e-10			5.029449	1.830557	7.099276	0.684133	0.0	0.0	2.4405691666666662	2.7011043024415904
MSTRG.1188.6	chr2L	6459706	6461159	False	1.631945735819318e-09			1.315585	0.101223	3.055394	0.336791	0.293549	0.065946	0.8614146666666667	1.0667848254996048
MSTRG.1197.1	chr2L	6490148	6490843	False	1.226121936575024e-07			4.599774	10.013278	4.221665	1.800571	1.039703	2.041057	3.9526746666666663	2.999812281266761
MSTRG.1215.1	chr2L	6568393	6601222	False	1.244864496124772e-08			1.548167	0.0	2.294595	3.807134	2.991465	10.759925	3.566881	3.428927553690658
MSTRG.1215.5	chr2L	6579276	6601222	False	1.759268104604501e-08			0.014726	0.036774	0.0	0.0	0.058515	0.0	0.018335833333333332	0.022270947715328348
MSTRG.1224.1	chr2L	6632797	6641203	False	3.859048895798541e-09			5.554214	3.083323	2.870523	1.655651	8.294958	5.76535	4.537336499999999	2.230781259496528
MSTRG.1224.10	chr2L	6635617	6648945	False	1.670004081501265e-09			0.0	0.0	0.0	0.0	0.0	3.859851	0.6433085	1.4384815365034234
MSTRG.1227.2	chr2L	6656498	6658152	False	0.0001816523044895964			0.735341	0.861107	0.455679	0.430376	0.59448	0.0	0.5128305	0.274023795854028
MSTRG.1231.2	chr2L	6666272	6668132	False	1.308144633940166e-07			0.564313	1.100467	2.782596	0.636044	0.0	3.001978	1.3475663333333332	1.1396732737421817
MSTRG.1231.4	chr2L	6666288	6668132	False	5.411753201924738e-08			4.359154	4.803319	2.527043	0.996552	0.511423	1.853032	2.5084205	1.6018426823017244
MSTRG.1235.1	chr2L	6677829	6681833	False	1.332574678776023e-07			0.574833	1.797774	10.01788	11.393127	9.766154	7.285367	6.805855833333333	4.168532543497668
MSTRG.1235.2	chr2L	6677829	6681772	False	2.208498191047221e-07			14.643314	17.164663	27.511309	14.529572	8.678083	2.756686	14.213937833333334	7.612765113950896
MSTRG.1235.11	chr2L	6677867	6681833	False	6.88647615785384e-08			0.48262	0.799994	4.683387	6.073983	0.0	0.965619	2.1676005000000003	2.3252872305750927
MSTRG.1235.13	chr2L	6677871	6681833	False	6.767049800821006e-08			5.168248	6.353578	5.621805	0.498934	3.3818	9.381864	5.067704833333333	2.7171835011559557
MSTRG.1235.15	chr2L	6677879	6681772	False	2.268797802775256e-07			0.427966	0.454716	0.382966	8.971668	0.143908	0.505828	1.8145086666666665	3.2028459341339257
MSTRG.1235.16	chr2L	6677880	6681772	False	2.25961791205318e-07			0.616098	0.223382	0.2677	0.204111	0.378349	3.175779	0.8109031666666667	1.066625317081154
MSTRG.1235.20	chr2L	6677882	6681772	False	2.260904336215546e-07			19.105303	16.726343	9.828978	10.629041	3.669183	6.973984	11.155471999999998	5.319782223654523
MSTRG.1237.8	chr2L	6689655	6700116	False	1.996024580314769e-09			5.582962	6.218613	3.789806	0.0	1.162897	0.923417	2.9462825	2.391818932127789
MSTRG.1248.1	chr2L	6757863	6762035	False	7.207589534922787e-10			0.909133	1.561903	1.379561	0.562343	1.317903	2.249041	1.3299806666666667	0.5271692154509994
MSTRG.1248.7	chr2L	6764722	6772755	False	7.154494296350736e-08			0.116234	0.786589	0.241765	0.0	0.0	0.35768	0.250378	0.27156430730062203
MSTRG.1253.4	chr2L	6799951	6800922	False	6.755572514347955e-12			1.456093	1.378578	5.166478	0.0	0.485018	0.22218	1.4513911666666666	1.7492173274483283
MSTRG.1254.1	chr2L	6801307	6803001	False	1.95375276572588e-10			2.244186	0.0	1.014861	0.044494	0.05338	0.0	0.5594868333333333	0.8359614915685245
MSTRG.1256.4	chr2L	6804895	6806746	False	6.098070103051754e-09			0.63758	2.376727	4.63527	0.23002	0.46869	0.214972	1.4272098333333332	1.6144293361707738
MSTRG.1277.1	chr2L	6932540	6936697	False	2.266740289998403e-05			1.085904	0.178541	0.786156	0.068728	0.494509	0.15715	0.4618313333333333	0.3704356379335312
MSTRG.1277.2	chr2L	6932540	6933933	False	2.1672665443242e-05			0.0	0.620368	0.176733	0.004519	0.0	0.01961	0.1368716666666667	0.22512695061428983
MSTRG.1277.7	chr2L	6934263	6936697	False	2.797193279269457e-05			0.0	0.0	0.725679	0.034765	0.0	0.0	0.12674066666666667	0.2681540094620171
MSTRG.1290.1	chr2L	6968705	6971737	False	0.0009327952471603709			0.0	0.477511	10.480464	1.374173	0.38036	2.40388	2.5193980000000002	3.6468161669672448
MSTRG.1297.4	chr2L	7018102	7019382	False	9.53307855723349e-11			0.405085	0.0	0.160229	0.365888	0.192682	0.082199	0.2010138333333333	0.14438656434887637
MSTRG.1304.1	chr2L	7044454	7049217	False	3.539051013199077e-09			9.103458	10.576027	14.898727	9.686673	3.999614	5.203107	8.911267666666667	3.5854818535431496
MSTRG.1315.5	chr2L	7099797	7157695	False	7.675475414955681e-10			7.19742	12.472067	26.494324	3.29417	0.0	0.0	8.242996833333333	9.241880123913322
MSTRG.1315.6	chr2L	7145244	7157695	False	2.423393716547418e-09			4.101897	0.120303	0.097908	0.0	0.0	0.025119	0.7242045	1.5112586257885348
MSTRG.1326.1	chr2L	7194907	7204445	False	5.493889105324288e-10			6.695145	6.489451	0.003654	8.5825	4.446055	14.240086	6.7428151666666665	4.28857739764565
MSTRG.1326.4	chr2L	7194911	7204445	False	5.513005096124568e-10			4.248066	7.035851	11.173022	3.263448	2.925444	1.578687	5.037419666666666	3.2102095297173707
MSTRG.1329.1	chr2L	7220334	7223081	False	3.354935022505061e-10			8.820859	1.437493	3.031003	2.761639	0.958201	1.42147	3.0717774999999996	2.6774176873598283
MSTRG.1331.1	chr2L	7223323	7249521	False	2.591705502762941e-09			0.881238	12.69152	4.686299	7.716031	8.90623	2.942186	6.303917333333334	3.9346948596619145
MSTRG.1331.3	chr2L	7223323	7241290	False	4.274387930643624e-08			3.580918	0.0	0.0	0.0	0.0	0.0	0.5968196666666666	1.334529344975432
MSTRG.1331.10	chr2L	7223329	7249521	False	2.591705502762941e-09			0.0	0.0	0.530618	0.0	0.096604	2.972604	0.599971	1.0776108705921323
MSTRG.1331.13	chr2L	7223331	7249521	False	2.598913749660414e-09			5.667356	0.0	0.0	0.0	0.0	3.343119	1.5017458333333333	2.2272526196824054
MSTRG.1331.14	chr2L	7223331	7245847	False	2.122310379992828e-08			0.202756	0.0	0.0	0.0	0.0	0.0	0.033792666666666665	0.0755626998076579
MSTRG.1331.23	chr2L	7233491	7245847	False	4.314099556697354e-09			0.996849	0.54433	0.0	0.737537	0.401597	0.861028	0.5902235	0.3282353300985692
MSTRG.1331.24	chr2L	7233978	7245847	False	2.470407552522053e-09			3.029961	3.390885	3.650001	1.430216	1.122667	0.855456	2.246531	1.1370698313693548
MSTRG.1331.25	chr2L	7233978	7249521	False	4.223720777532852e-10			0.653984	0.0	0.0	4.840189	0.0	1.559801	1.1756623333333334	1.7318108179718192
MSTRG.1331.26	chr2L	7242797	7244973	False	1.359301454133228e-08			7.64063	6.653225	11.615005	4.968538	2.429911	3.031951	6.056543333333333	3.088857182088799
MSTRG.1335.2	chr2L	7255425	7278077	False	1.050028616857755e-09			2.863459	1.914742	0.399912	0.44737	0.208995	0.85576	1.1150396666666667	0.9610608057482917
MSTRG.1335.3	chr2L	7255472	7257333	False	1.362202889116066e-07			1.979794	3.752038	8.14361	1.885574	3.549658	2.902411	3.7021808333333337	2.107856358607675
MSTRG.1335.5	chr2L	7268057	7278077	False	9.941695226373862e-09			0.954626	2.892103	4.461059	0.902477	0.416717	0.300183	1.6545274999999997	1.518226931957994
MSTRG.1348.1	chr2L	7343552	7350686	False	2.581299395954441e-07			0.981466	0.498438	0.62576	0.060382	0.0	0.073153	0.37319983333333334	0.3597731183984413
MSTRG.1353.1	chr2L	7384412	7386864	False	1.441371647281172e-10			0.865396	2.898447	1.385136	0.652143	1.741177	1.34951	1.4819681666666666	0.7267844915469364
MSTRG.1366.1	chr2L	7430413	7434111	False	2.004500578132003e-10			3.867579	2.637106	4.933455	2.604752	2.731349	2.987997	3.293706333333333	0.8498619069565885
MSTRG.1369.1	chr2L	7452519	7458754	False	4.416603515659706e-09			0.945525	0.194608	0.619124	0.341174	0.03608	0.141842	0.3797255	0.3130165629812316
MSTRG.1374.1	chr2L	7472509	7480323	False	3.070341713941744e-10			7.278051	5.592078	4.8439	4.074045	3.884576	5.465522	5.189695333333332	1.1303987573742382
MSTRG.1379.2	chr2L	7497804	7530626	False	1.566628680865611e-10			1.210649	3.181357	5.886501	1.065345	0.069757	0.041194	1.9091338333333336	2.0619718870494186
MSTRG.1379.7	chr2L	7515689	7530626	False	1.737306236887263e-09			1.625098	1.62574	0.847875	1.11466	0.973053	0.532639	1.1198441666666665	0.3982385566162643
MSTRG.1379.8	chr2L	7573511	7576607	False	2.717569604338618e-07			5.43513	5.819661	8.149334	1.607246	0.634559	0.465715	3.6852741666666664	2.9307580960277964
MSTRG.1396.1	chr2L	7641991	7675308	False	6.868229232821869e-09			0.071321	9.783167	0.060726	5.981388	0.0	0.129589	2.6710318333333336	3.845050070532043
MSTRG.1396.2	chr2L	7642001	7675308	False	6.868229232821869e-09			0.0	0.0	0.0	0.0	0.0	17.119984	2.8533306666666665	6.380241332951459
MSTRG.1396.3	chr2L	7642003	7675308	False	6.868229232821869e-09			12.553198	13.987346	0.0	15.10112	22.747969	6.223721	11.768892333333334	7.146517678731945
MSTRG.1396.4	chr2L	7642003	7651953	False	8.629305368468118e-10			1.299643	1.393426	14.759297	3.144887	0.198154	0.642623	3.573005	5.086123459466256
MSTRG.1396.7	chr2L	7642006	7655789	False	1.645702262834145e-09			0.212083	0.227173	0.111585	0.080833	1.190007	0.123342	0.32417050000000003	0.3908074520620737
MSTRG.1396.10	chr2L	7647052	7675308	False	3.054385471310424e-10			0.12735	0.926765	0.0	0.370733	1.734341	5.46623	1.4375698333333335	1.8929923977631655
MSTRG.1396.20	chr2L	7647078	7653819	False	1.886796789778785e-10			5.162193	4.819187	3.659061	2.250808	2.072057	2.385356	3.3914436666666674	1.2449676406602794
MSTRG.1396.21	chr2L	7647078	7675308	False	3.054989937563272e-10			6.369502	5.429182	6.069376	6.491064	1.951769	3.056685	4.894596333333333	1.752526539005203
MSTRG.1401.6	chr2L	7693884	7696247	False	2.179331106707313e-09			3.711937	2.552385	0.0	3.677231	3.488124	5.673536	3.183868833333333	1.7004444812557507
MSTRG.1405.1	chr2L	7713948	7718000	False	1.301477556669735e-09			0.966007	4.110672	0.544725	0.0	0.224774	0.313843	1.0266701666666667	1.4113958890783052
MSTRG.1405.3	chr2L	7714015	7717851	False	1.512074090127499e-09			3.527278	0.811742	5.173063	1.148036	0.638711	3.158832	2.4096103333333336	1.6697316260314277
MSTRG.1405.5	chr2L	7715745	7719487	False	3.670937854376361e-10			0.757743	0.0	0.615109	0.0	0.359515	0.0	0.28872783333333335	0.3113417202760854
MSTRG.1406.2	chr2L	7719886	7724301	False	4.930994133031933e-09			0.901239	0.006323	0.168589	1.057706	0.0	0.078676	0.3687555	0.43774843405421415
MSTRG.1406.3	chr2L	7719886	7725249	False	2.175740819274205e-09			0.075101	0.48434	0.179898	0.234377	1.579731	0.0	0.4255745	0.537957459035796
MSTRG.1406.4	chr2L	7719886	7721115	False	7.30507197827558e-08			0.0	0.601781	0.13686	0.0	0.0	0.773933	0.25209566666666666	0.3158401412997123
MSTRG.1406.5	chr2L	7719886	7721585	False	5.579238833540841e-09			0.0	1.434648	0.0	0.0	0.0	0.0	0.239108	0.5346617419640197
MSTRG.1406.6	chr2L	7719908	7726298	False	1.190648100121605e-08			1.94969	1.523627	2.277693	1.044113	1.682859	2.3627	1.8067803333333334	0.45247879445843153
MSTRG.1406.7	chr2L	7719908	7725058	False	2.768536892989647e-09			0.0	0.0	0.0	0.0	0.0	0.434494	0.07241566666666667	0.16192635330263225
MSTRG.1408.1	chr2L	7727152	7739069	False	5.641180580101263e-10			0.0	0.126184	0.0	3.946896	2.957879	0.19223	1.2038648333333335	1.61679558420315
MSTRG.1408.2	chr2L	7727153	7738618	False	2.160108828943337e-09			1.94814	1.769752	2.554086	0.0	0.0	1.596798	1.3114626666666667	0.9730351820413392
MSTRG.1408.9	chr2L	7734420	7741537	False	1.827217673995333e-10			0.0	6.274632	0.0	0.0	1.570135	0.0	1.307461166666667	2.294181133491165
MSTRG.1418.1	chr2L	7786157	7788686	False	3.264865272890867e-10			4.853228	9.772542	10.67143	6.939153	0.46014	6.074597	6.461848333333333	3.358253911336697
MSTRG.1421.2	chr2L	7796545	7800058	False	1.250014965815664e-06			1.447274	0.727656	0.034325	3.128062	0.034802	0.811419	1.0305896666666665	1.056484498498466
MSTRG.1423.1	chr2L	7801662	7810831	False	7.568412635851594e-09			9.398259	7.60743	9.171101	7.617444	2.728325	7.403472	7.321005166666667	2.1987596935381104
MSTRG.1430.1	chr2L	7856128	7856744	False	2.373110824500191e-08			1.614837	1.333088	3.362129	1.990208	0.140695	0.639505	1.513410333333333	1.0276152128453637
MSTRG.1430.2	chr2L	7856207	7856744	False	1.629678005431902e-07			0.430098	0.0	0.0	0.0	0.0	0.0	0.071683	0.1602880608311174
MSTRG.1433.1	chr2L	7864638	7871470	False	8.999219337969402e-09			0.328649	12.871941	3.408015	1.340497	8.537864	12.818822	6.550964666666668	5.146728159497795
MSTRG.1433.3	chr2L	7864691	7871470	False	1.355244158440815e-08			0.0	19.966051	0.0	0.0	0.0	0.0	3.327675166666667	7.440907879704611
MSTRG.1437.1	chr2L	7883225	7885450	False	5.75035080447868e-07			4.738298	7.3382	3.95915	8.161155	0.772869	6.454183	5.237309166666667	2.458228619639043
MSTRG.1439.2	chr2L	7889367	7889721	False	2.54958637980271e-09			0.127728	1.643355	1.523072	0.132537	0.0	0.227665	0.6090595	0.692863018754489
MSTRG.1440.1	chr2L	7891169	7984126	False	1.003502869523047e-07			4.303793	3.518985	5.99719	5.070852	11.482199	8.687496	6.510085833333332	2.757169224660528
MSTRG.1440.6	chr2L	7941079	7984126	False	7.928393148478759e-08			6.126254	5.582428	4.609083	5.138662	1.548033	3.078848	4.347218000000001	1.572146560061646
MSTRG.1441.1	chr2L	7913942	7916234	False	4.80948198518793e-05			2.174271	5.32587	7.771562	2.703994	0.554596	1.039692	3.2616641666666664	2.5284686561763308
MSTRG.1445.2	chr2L	7994640	7996053	False	1.271260481203551e-10			0.46577	0.237792	0.731757	0.207492	0.425184	0.078991	0.35783099999999995	0.21243462910112684
MSTRG.1448.1	chr2L	7999623	8004286	False	3.406018493156987e-08			1.303475	0.002845	1.27896	0.976015	0.683271	2.88906	1.1889376666666667	0.8774479493777522
MSTRG.1448.2	chr2L	7999669	8004286	False	2.211424847593045e-08			1.158346	0.977347	3.25872	0.631303	0.476833	0.0	1.0837581666666667	1.0404286982876203
MSTRG.1448.5	chr2L	7999765	8002561	False	8.101716883744892e-10			3.216621	3.695075	6.639144	1.97264	0.601019	0.288969	2.7355780000000003	2.141423844564639
MSTRG.1448.6	chr2L	7999776	8004286	False	1.996728055896572e-08			1.219226	3.197862	1.37639	1.317836	0.0	0.249283	1.2267661666666665	1.0308883881663131
MSTRG.1449.1	chr2L	8004547	8009522	False	1.489788157618285e-07			2.798218	0.980739	2.215487	1.5587	0.799951	0.784448	1.5229238333333333	0.7604055445518128
MSTRG.1449.3	chr2L	8004569	8009522	False	1.48701878533829e-07			0.0	2.656725	1.621998	0.0	2.561386	1.487424	1.3879221666666668	1.0727088755461438
MSTRG.1449.4	chr2L	8008268	8009522	False	3.102459305793836e-08			1.441736	0.514783	0.228798	1.047608	1.001174	0.048424	0.7137538333333332	0.4901466331138117
MSTRG.1449.5	chr2L	8008275	8009522	False	3.109402986360142e-08			1.197719	0.138483	0.707235	0.29449	0.392707	0.030239	0.46014550000000004	0.3927136249914391
MSTRG.1451.2	chr2L	8009609	8010652	False	4.943513107110271e-08			0.0	0.0	0.0	2.022359	0.0	0.0	0.3370598333333333	0.7536886998180827
MSTRG.1453.1	chr2L	8013560	8018712	False	7.155800648269923e-08			0.684255	0.666908	2.131444	1.064442	1.455619	0.430579	1.0722078333333334	0.5767016275369834
MSTRG.1456.1	chr2L	8026861	8028970	False	1.125070865656245e-10			2.317415	1.971082	5.126549	0.393818	0.450037	0.290592	1.7582488333333333	1.7044313348738358
MSTRG.1473.1	chr2L	8134245	8156776	False	2.040486184596626e-10			0.642504	2.20198	5.574746	1.411169	0.060489	1.877172	1.961343333333333	1.7690367355772714
MSTRG.1473.6	chr2L	8140047	8157218	False	2.365077395430026e-09			0.0	0.0	0.0	0.0	0.796311	0.0	0.1327185	0.29676758787180585
MSTRG.1483.2	chr2L	8190953	8196918	False	1.548054276310636e-11			7.558043	7.097342	0.0	10.500629	0.0	0.505917	4.2769885	4.247737732930112
MSTRG.1487.2	chr2L	8200835	8203612	False	1.321135815428933e-09			0.210731	0.200912	0.0	0.036277	0.124228	0.114605	0.11445883333333333	0.07751468858097513
MSTRG.1498.1	chr2L	8218017	8220857	False	3.919801338101834e-09			5.154172	7.951653	6.683282	7.198991	4.246418	4.345504	5.930003333333333	1.4266416153722312
MSTRG.1498.2	chr2L	8218017	8219298	False	5.939852603063758e-09			0.286536	0.092141	17.183901	0.212002	0.147752	0.169523	3.0153091666666665	6.3366661022248225
MSTRG.1499.1	chr2L	8220938	8225415	False	4.08868201378492e-08			0.041992	1.139948	0.159409	0.0	0.158886	0.0	0.25003916666666665	0.40348136095752785
MSTRG.1499.5	chr2L	8221126	8224531	False	9.873187966979098e-08			0.0	0.089409	0.0	0.0	0.0	1.464893	0.2590503333333333	0.5402565778605157
MSTRG.1499.6	chr2L	8221126	8225415	False	1.411619684911809e-07			2.980288	1.392475	1.686484	0.173723	0.384848	0.288289	1.1510178333333332	0.9981380470882466
MSTRG.1504.1	chr2L	8244159	8297505	False	1.784754484151026e-08			2.086307	0.452804	1.738347	1.374887	0.480692	1.370297	1.2505556666666668	0.604884938138835
MSTRG.1504.12	chr2L	8244166	8300817	False	2.189783720800013e-08			2.31905	4.647454	3.349468	1.619619	4.297919	3.674484	3.317999	1.059729476927327
MSTRG.1504.13	chr2L	8244166	8258372	False	1.222460100915996e-08			4.809421	0.0	0.0	0.0	0.0	0.0	0.8015701666666667	1.792365381402503
MSTRG.1504.14	chr2L	8244169	8258372	False	1.225944885264356e-08			6.986337	0.0	0.0	0.0	0.0	0.0	1.1643895	2.6036540742869914
MSTRG.1504.17	chr2L	8251226	8258372	False	2.628722927547642e-08			0.0	0.0	0.0	0.105636	0.799073	0.0	0.15078483333333334	0.29247798436943173
MSTRG.1508.1	chr2L	8301154	8303061	False	5.701685192507004e-09			3.679508	2.981267	8.986151	1.387828	0.574843	0.102055	2.9519420000000003	2.9765975729913507
MSTRG.1508.2	chr2L	8301226	8303061	False	1.146536510775511e-08			1.072259	0.268348	0.398736	3.343796	0.794316	1.274295	1.1919583333333332	1.0240352975655782
MSTRG.1525.1	chr2L	8353765	8354457	False	5.964062965336282e-07			0.0	0.0	0.0	0.0	0.049057	0.114839	0.027315999999999997	0.04304571607411512
MSTRG.1526.3	chr2L	8355749	8357881	False	7.648862964900631e-11			3.33369	1.561913	2.096809	4.801284	0.917231	1.412641	2.3539280000000002	1.328721339856731
MSTRG.1526.4	chr2L	8355752	8357881	False	8.751831785073392e-11			3.963501	2.798986	4.044262	0.0	1.769688	2.441058	2.5029158333333332	1.3785712225612932
MSTRG.1547.1	chr2L	8395538	8396548	False	1.182689786172897e-10			3.877691	4.277656	6.511473	0.185814	0.780332	0.717023	2.724998166666667	2.3215650533233982
MSTRG.1549.2	chr2L	8401478	8403280	False	5.205198076784411e-08			2.360816	2.764356	2.210515	0.884724	1.066552	0.662595	1.6582596666666662	0.8125929661851347
MSTRG.1553.1	chr2L	8411995	8415256	False	1.073363394241212e-10			1.678888	3.119988	7.034613	6.297174	0.221717	2.21066	3.4271733333333336	2.45479952359167
MSTRG.1556.2	chr2L	8431596	8433414	False	1.619700527651986e-06			1.08455	1.426384	1.610985	0.55532	0.896326	0.086034	0.9432665	0.5142575551024182
MSTRG.1556.3	chr2L	8431664	8433947	False	1.181025199486443e-06			1.457905	1.623686	5.399275	0.484428	0.746525	0.0	1.6186365	1.7788610161777443
MSTRG.1561.1	chr2L	8445827	8448706	False	3.24066860670283e-12			0.0	0.0	4.616822	2.884086	1.982394	2.220913	1.9507025	1.6157504189925445
MSTRG.1561.2	chr2L	8445827	8448353	False	2.083674489889154e-12			0.0	0.0	0.0	0.0	0.0	1.561666	0.2602776666666667	0.5819985556916978
MSTRG.1561.6	chr2L	8449040	8449576	False	7.936440817227539e-07			0.0	0.117119	0.0	0.0	0.0	0.0	0.019519833333333333	0.04364767424279964
MSTRG.1570.1	chr2L	8491861	8506845	False	1.220012859836938e-09			48.747765	42.865223	19.363308	26.502771	47.642956	35.112259	36.70571366666667	10.877898054781811
MSTRG.1570.2	chr2L	8491867	8506845	False	1.164396906631045e-09			18.406803	11.400274	0.0	0.789837	0.0	0.0	5.099485666666666	7.226939901682931
MSTRG.1588.1	chr2L	8626171	8629718	False	4.436704546680423e-09			6.821066	4.153751	6.538135	3.435805	1.78293	2.224914	4.1594335	1.9432066912438617
MSTRG.1594.1	chr2L	8687225	8714687	False	2.593643416221217e-09			4.160898	1.065887	2.084996	2.198411	4.262952	0.398917	2.362010166666667	1.4426104158020185
MSTRG.1594.6	chr2L	8704367	8721629	False	1.843652905543455e-09			1.708468	3.864046	4.127139	1.41627	0.27682	1.364254	2.1261661666666667	1.396611035961029
MSTRG.1607.3	chr2L	8774986	8776875	False	4.444963522371881e-10			2.310186	0.799633	3.246994	0.757792	0.872184	0.193796	1.3634308333333334	1.0597319658253868
MSTRG.1609.2	chr2L	8780504	8820405	False	1.092255773567536e-08			0.015631	0.0	0.0	0.0	0.859911	0.0	0.14592366666666665	0.31935585092529967
MSTRG.1644.4	chr2L	8939785	8940727	False	4.262592470678278e-10			3.917211	0.465845	0.0	0.0	0.0	0.0	0.7305093333333333	1.4352520258374681
MSTRG.1644.6	chr2L	8942109	8951216	False	2.507120396647019e-09			9.385233	4.06849	14.24385	9.849813	3.718149	5.224679	7.748368999999999	3.7735893165555696
MSTRG.1650.3	chr2L	8970527	8972537	False	2.312877993263063e-10			0.962249	1.261801	0.0	0.0	3.018541	0.0	0.8737651666666667	1.0838866231762767
MSTRG.1650.4	chr2L	8970552	8973079	False	3.622371545179504e-10			2.682817	0.571748	4.413627	0.0	0.0	0.0	1.2780319999999998	1.693335533199588
MSTRG.1659.2	chr2L	9000359	9007797	False	7.716128483930504e-10			0.71487	1.486844	1.903337	0.044803	0.0	0.973358	0.8538686666666666	0.697533611888743
MSTRG.1670.3	chr2L	9051630	9071164	False	2.576813103117008e-09			5.006367	5.016549	2.851048	5.849626	15.200561	2.127386	6.0085895	4.311612472477196
MSTRG.1685.3	chr2L	9165509	9166600	False	2.44166836371124e-05			2.407981	1.205749	1.250497	1.913654	0.22607	4.306961	1.885152	1.275163378282956
MSTRG.1715.1	chr2L	9368504	9379983	False	3.449480226968997e-08			2.082489	2.1543	3.360099	2.129492	4.306432	3.93071	2.9939203333333335	0.9144446669636289
MSTRG.1724.2	chr2L	9428770	9431052	False	8.322018960899803e-10			1.691945	5.823428	0.436754	3.578	0.680678	0.82091	2.1719525	1.9408236827427807
MSTRG.1724.5	chr2L	9428785	9431052	False	8.335166648729726e-10			0.029902	0.471639	0.329202	0.0	0.0	1.827299	0.443007	0.6446189902875444
MSTRG.1744.1	chr2L	9547719	9554781	False	0.0001050972664460047			0.266321	1.121115	2.350159	12.981924	8.460034	3.098671	4.713037333333333	4.532825380862679
MSTRG.1744.2	chr2L	9547719	9566761	False	1.693619602297492e-06			6.253207	0.18654	7.19593	0.65196	0.130972	0.021264	2.4066455	3.0716392423104066
MSTRG.1744.9	chr2L	9555978	9566761	False	1.256969643109647e-08			0.0	1.472385	0.0	0.0	0.0	0.0	0.24539750000000002	0.5487254915085048
MSTRG.1744.10	chr2L	9564719	9565460	False	0.02437562566433018			0.182004	2.474298	7.31445	1.468059	0.721471	1.332548	2.2488050000000004	2.3722392054342527
MSTRG.1748.1	chr2L	9576987	9584294	False	2.65389159551408e-09			2.562677	2.215901	4.14622	0.663286	0.364202	0.070884	1.6705283333333332	1.443508308356723
MSTRG.1749.1	chr2L	9584546	9588583	False	4.020252594800547e-08			3.741394	1.618284	3.523817	0.429201	0.214684	0.0	1.5878966666666667	1.5349248728396738
MSTRG.1752.1	chr2L	9597585	9600872	False	7.848408027363361e-09			1.721044	1.994407	4.267032	0.312454	0.261032	0.465078	1.5035078333333336	1.412212315509772
MSTRG.1764.2	chr2L	9667392	9668512	False	2.85680907537435e-09			1.237174	0.0	0.0	0.0	0.0	0.0	0.20619566666666667	0.4610675273325541
MSTRG.1765.1	chr2L	9668636	9671478	False	1.894507112934594e-10			2.40776	2.587844	4.020122	0.657711	0.701393	0.069773	1.7407671666666669	1.3786108878777719
MSTRG.1769.1	chr2L	9681479	9699297	False	1.139497809598904e-08			20.82341	17.47366	24.006779	24.352013	14.976941	15.549949	19.530458666666664	3.780783740807836
MSTRG.1774.3	chr2L	9716189	9729445	False	7.17129506981936e-09			32.52718	61.875229	23.499323	65.720009	41.610916	45.564533	45.132865	14.964631336315673
MSTRG.1774.5	chr2L	9716189	9746495	False	9.498303180877091e-08			0.0	7.815197	0.0	0.0	9.590712	0.0	2.9009848333333337	4.134504863470611
MSTRG.1774.10	chr2L	9719433	9746495	False	2.25912078021363e-07			8.615979	2.569894	2.340764	44.248318	13.402969	3.249738	12.404610333333332	14.782796877818607
MSTRG.1777.1	chr2L	9747628	9749669	False	1.953295750213669e-09			0.708515	1.22524	1.998141	0.146162	0.462122	1.398002	0.989697	0.6202288251100019
MSTRG.1786.2	chr2L	9773729	9775359	False	4.281490134359471e-11			3.681946	4.975993	7.060457	0.672684	0.525324	0.0	2.8194006666666667	2.6204844999046566
MSTRG.1790.4	chr2L	9789375	9790745	False	3.106315722289443e-09			12.661543	1.183696	4.171332	3.325471	8.104837	13.280326	7.121200833333333	4.6180986166417535
MSTRG.1790.5	chr2L	9789376	9790556	False	2.098951625475818e-08			7.827436	8.678046	8.289501	5.239932	2.229095	2.571248	5.805876333333333	2.648299193652577
MSTRG.1790.6	chr2L	9789376	9790745	False	2.611902998649345e-09			4.176431	1.250488	0.0	9.0795	2.143003	1.047105	2.9494211666666668	3.0259432638063686
MSTRG.1793.2	chr2L	9793425	9886250	False	2.866217243726607e-09			5.657333	21.212986	23.696857	17.589386	23.228151	22.9958	19.063418833333333	6.335007420053571
MSTRG.1793.7	chr2L	9796971	9886250	False	1.384435723314122e-09			44.637917	44.079792	30.084255	35.496559	25.130129	43.300373	37.12150416666667	7.517191990456775
MSTRG.1793.13	chr2L	9804124	9886250	False	3.007774095202543e-09			11.737796	7.655513	13.189672	11.765707	1.307328	3.446065	8.183680166666665	4.482015673226107
MSTRG.1793.14	chr2L	9804129	9886250	False	3.007774095202543e-09			12.035116	14.888015	8.628108	11.061213	1.41345	1.495935	8.2536395	5.144446211136781
MSTRG.1793.15	chr2L	9808120	9886250	False	2.89118405545203e-09			12.041179	14.432803	25.730396	17.627781	3.375988	5.449828	13.109662499999999	7.483383264160641
MSTRG.1793.18	chr2L	9808124	9886250	False	2.89118405545203e-09			1.542053	1.178732	0.204194	0.84013	0.15453	0.398918	0.7197594999999999	0.5147074984479858
MSTRG.1793.21	chr2L	9808131	9886250	False	2.89118405545203e-09			7.831336	4.535165	2.712997	3.472023	0.883114	0.352648	3.2978804999999998	2.4819682294460548
MSTRG.1793.22	chr2L	9823282	9886250	False	3.74387609711262e-09			32.050007	27.047897	35.037533	29.461092	16.978743	25.110025	27.61421616666667	5.7430799481566925
MSTRG.1793.23	chr2L	9854735	9886250	False	3.880428720710676e-08			2.440408	1.349511	1.032632	1.180376	0.262488	1.202813	1.2447046666666668	0.6398317896352829
MSTRG.1793.24	chr2L	9854739	9886250	False	3.880428720710676e-08			1.757563	4.253896	0.894723	4.843859	0.0	6.659046	3.0681811666666667	2.35614932101734
MSTRG.1793.25	chr2L	9869329	9881167	False	7.300134365617322e-09			23.422476	20.233503	28.964899	26.62146	6.997381	12.931947	19.861944333333334	7.690818444751327
MSTRG.1796.2	chr2L	9890077	9890653	False	1.717947637667808e-10			0.899591	1.004405	4.133282	3.038971	0.434071	0.144197	1.6090861666666667	1.4612619465706593
MSTRG.1799.4	chr2L	9894069	9895061	False	1.180983379582939e-06			4.09084	5.410518	5.538093	3.702842	2.697044	3.661919	4.183542666666667	1.0051294713544232
MSTRG.1803.2	chr2L	9903298	9908829	False	2.718666073253135e-10			0.0	15.36994	0.0	6.591406	4.126626	4.594847	5.113803166666667	5.178761962626151
MSTRG.1803.5	chr2L	9903378	9908829	False	2.428819138671978e-10			0.0	6.462451	0.0	0.0	2.923081	5.123302	2.418139	2.6290531091136216
MSTRG.1803.13	chr2L	9903382	9908829	False	2.434833687109224e-10			0.0	3.116681	0.0	7.995904	3.861756	2.517247	2.915264666666667	2.705095951324442
MSTRG.1803.15	chr2L	9905567	9908829	False	4.012307809959717e-09			0.0	0.0	0.099779	0.064756	1.283351	0.0	0.24131433333333333	0.4675723353566684
MSTRG.1803.16	chr2L	9905731	9908829	False	8.543632907640307e-10			2.392196	1.018347	2.375359	0.0	0.415147	0.1641	1.0608581666666668	0.9873127026272572
MSTRG.1813.1	chr2L	9934766	9938790	False	8.800934044661608e-06			87.514282	77.511818	23.350983	11.975039	6.654914	48.791546	42.63309699999999	31.291421967017083
MSTRG.1816.3	chr2L	9941033	9944681	False	8.332378153576582e-09			0.000484	0.0	0.072504	0.0	0.223886	0.434348	0.12187033333333334	0.1606891001755322
MSTRG.1824.8	chr2L	9961256	9963949	False	3.384933081142912e-08			1.097503	1.533703	1.332103	0.672933	1.474057	1.35169	1.243664833333333	0.28976759125341395
MSTRG.1849.2	chr2L	10064129	10081946	False	2.83745960583326e-08			1.315299	7.937771	0.757474	0.155686	0.174423	0.085282	1.7376558333333332	2.806457866269117
MSTRG.1849.4	chr2L	10125751	10180348	False	1.512536788700346e-09			5.951982	8.82636	2.737614	1.479371	0.333559	0.143447	3.245388833333333	3.1609686310186316
MSTRG.1849.5	chr2L	10125751	10133945	False	1.949344420288354e-11			5.31068	3.414004	5.414598	1.659871	0.843	0.457429	2.8499303333333335	2.004954757327512
MSTRG.1849.7	chr2L	10163957	10180348	False	9.589093499200155e-09			7.166437	7.24739	12.520131	7.114539	1.974045	5.233878	6.876069999999999	3.1321219441527703
MSTRG.1849.8	chr2L	10177694	10180348	False	1.158447323539735e-08			8.254519	9.955828	10.864216	9.23077	2.393186	7.322693	8.003535333333334	2.753894339108872
MSTRG.1860.1	chr2L	10122128	10123419	False	8.553739024787841e-07			0.0	0.0	0.0	1.358702	0.0	0.52058	0.31321366666666667	0.5047206909574399
MSTRG.1862.2	chr2L	10156377	10163789	False	3.881981543754979e-10			0.069797	0.777448	1.476437	0.823803	0.0	0.267178	0.5691105	0.5157321863321278
MSTRG.1865.2	chr2L	10182561	10188288	False	1.054403085390263e-09			0.0	1.460558	0.0	0.0	0.0	0.064736	0.2542156666666667	0.5400103069984457
MSTRG.1865.3	chr2L	10189120	10189754	False	1.942466792187352e-08			0.0	0.0	0.416401	0.0	0.0	0.0	0.06940016666666667	0.15518349031648168
MSTRG.1865.5	chr2L	10191964	10194505	False	7.976141239583522e-10			1.514578	1.339634	2.408639	0.03174	0.182355	0.0	0.9128243333333333	0.9059873800476227
MSTRG.1866.1	chr2L	10199303	10200974	False	2.012857960805005e-08			2.661252	3.048693	1.283245	0.939332	0.079883	1.313108	1.5542521666666669	1.0117879125444913
MSTRG.1868.1	chr2L	10202516	10204375	False	1.347503342504368e-05			6.262293	4.931604	10.461044	7.88668	9.957594	1.468043	6.827876333333333	3.0757018657515482
MSTRG.1870.2	chr2L	10207336	10209409	False	8.807128262076754e-09			0.967051	0.863818	1.724762	0.428037	0.123751	0.057303	0.6941203333333333	0.5725918448405363
MSTRG.1874.8	chr2L	10213917	10220952	False	8.543992173261177e-10			0.0	1.696296	0.0	23.163349	0.0	0.0	4.143274166666667	8.528558222177345
MSTRG.1877.4	chr2L	10224719	10226808	False	1.76117832955091e-08			11.300784	0.0	0.0	0.0	0.0	0.0	1.883464	4.211553537173663
MSTRG.1878.3	chr2L	10227760	10231692	False	1.931204154848888e-10			1.046518	2.005124	1.720778	2.510331	3.644907	2.718284	2.274323666666667	0.8182997549074272
MSTRG.1878.4	chr2L	10227787	10231692	False	2.264149032966797e-10			0.014751	1.793367	0.756541	0.088352	2.32373	0.607555	0.9307159999999999	0.8532285454148066
MSTRG.1882.4	chr2L	10242514	10245351	False	6.947213109372025e-10			1.352537	3.381508	8.558064	6.404482	0.164942	0.319973	3.3635843333333333	3.156189500707917
MSTRG.1882.5	chr2L	10242576	10247279	False	8.137194747368482e-09			0.0	0.0	0.0	0.0	4.792054	0.0	0.7986756666666667	1.7858930826416295
MSTRG.1884.1	chr2L	10247501	10251015	False	2.742720684931226e-09			0.0	0.0	0.0	0.0	0.0	14.034376	2.3390626666666665	5.230303126298598
MSTRG.1889.1	chr2L	10256318	10261180	False	8.087438329023102e-08			3.778883	3.633421	6.162002	3.118365	8.411668	3.101269	4.700934666666667	1.9560794685259826
MSTRG.1889.11	chr2L	10256337	10261180	False	7.660234907110459e-08			0.0	0.0	0.0	0.0	0.0	14.42449	2.404081666666667	5.375690030127657
MSTRG.1897.1	chr2L	10272324	10278811	False	3.802506534376883e-09			2.868289	0.090457	2.168466	2.676581	0.714511	0.0	1.4197173333333335	1.191535216209557
MSTRG.1897.4	chr2L	10272389	10277813	False	2.597306542851567e-09			1.347215	7.011652	1.887246	0.460749	1.507164	5.538914	2.958823333333333	2.4212785068317157
MSTRG.1897.9	chr2L	10272664	10278811	False	4.78530843133171e-09			7.301056	0.0	0.0	6.968857	0.0	2.68219	2.8253504999999994	3.192932223693019
MSTRG.1897.10	chr2L	10272683	10277813	False	1.744494236231354e-08			0.967119	3.501694	0.0	0.2726	2.665124	0.937358	1.3906491666666667	1.2681736288085603
MSTRG.1898.2	chr2L	10279587	10281203	False	1.064615978632419e-06			2.536304	0.199451	0.409091	0.0	0.536636	0.0	0.6135803333333333	0.8821439198408739
MSTRG.1899.2	chr2L	10281945	10288828	False	8.338918381713006e-10			24.642471	4.666845	8.384397	0.251338	1.333926	0.0	6.546496166666667	8.602633214081479
MSTRG.1899.4	chr2L	10288979	10292502	False	4.435179894040732e-09			0.195137	0.003143	0.612988	0.0	0.0	0.001734	0.13550033333333333	0.2249753986985145
MSTRG.1902.4	chr2L	10295891	10299847	False	4.080303838802165e-08			5.842194	0.220091	6.118395	1.829615	0.348668	0.0	2.3931605	2.6051290917415684
MSTRG.1902.5	chr2L	10295892	10298267	False	3.011534723436042e-09			0.420998	1.557519	2.049534	1.595049	0.008556	0.512775	1.0240718333333332	0.7437011460395043
MSTRG.1902.7	chr2L	10295904	10299847	False	4.10536216010467e-08			3.685357	7.767587	7.982997	9.271786	11.273918	12.179692	8.693556166666667	2.7565114456344646
MSTRG.1905.2	chr2L	10304069	10306083	False	8.658048061385639e-11			2.96491	2.124913	13.125245	0.552862	0.177237	0.129851	3.1791696666666667	4.569631912353323
MSTRG.1907.1	chr2L	10308130	10314474	False	4.800611269744885e-09			24.651657	7.573137	6.519534	7.180925	4.651652	9.414435	9.998556666666667	6.702850693277965
MSTRG.1907.6	chr2L	10312310	10314474	False	5.169345466653158e-09			1.112537	2.069495	3.704314	3.725419	1.933445	1.195683	2.2901488333333337	1.0661780963764007
MSTRG.1909.5	chr2L	10317538	10322402	False	1.616643400672331e-09			2.519368	1.584027	0.0	0.0	3.953883	0.0	1.3428796666666667	1.5093924075027303
MSTRG.1911.2	chr2L	10325053	10327943	False	5.570812562285124e-10			1.22813	0.99251	4.395893	0.753935	0.219865	0.229478	1.3033018333333335	1.4314968510131176
MSTRG.1919.4	chr2L	10348083	10351015	False	4.363212862879066e-09			0.0	0.0	0.0	0.0	0.0	1.846943	0.30782383333333335	0.688315016427899
MSTRG.1926.1	chr2L	10367937	10375768	False	8.699818964421409e-08			11.758158	10.602384	14.498255	13.903293	13.113102	3.497716	11.228817999999999	3.6931269393656554
MSTRG.1961.2	chr2L	10485745	10487001	False	1.615816020040092e-09			0.395087	1.108207	0.61669	0.195255	0.239467	0.269849	0.47075916666666656	0.31705029370454596
MSTRG.1964.4	chr2L	10491824	10495104	False	4.366661377047314e-09			5.057403	3.663482	3.785389	2.515379	0.0	0.0	2.5036088333333333	1.916871745041333
MSTRG.1967.2	chr2L	10509522	10510453	False	0.0001994406613611361			1.692	2.872933	4.525295	0.0	0.037319	0.0	1.5212578333333333	1.7180872695339058
MSTRG.1984.2	chr2L	10592907	10603695	False	3.910534772141881e-10			3.441622	2.521277	4.240867	2.537582	0.710158	0.659306	2.3518019999999997	1.3152343215438838
MSTRG.1999.2	chr2L	10686376	10687066	False	3.371346962723343e-07			0.0	0.0	0.0	1.38012	10.892348	5.931229	3.0339495	4.092642915579196
MSTRG.2003.2	chr2L	10692947	10694103	False	1.189593364178272e-06			0.0	0.0	0.0	18.156864	0.0	0.0	3.026144	6.766663693703124
MSTRG.2003.4	chr2L	10692953	10694103	False	4.634885959648948e-07			0.0	0.0	4.525211	0.0	0.0	44.597748	8.187159833333334	16.366933862958497
MSTRG.2003.5	chr2L	10692957	10694103	False	5.504889951933907e-07			0.0	0.0	0.0	0.0	0.0	51.895424	8.649237333333334	19.34028263086234
MSTRG.2006.2	chr2L	10699431	10701555	False	3.786128506803203e-05			0.0	0.526556	0.0	0.0	0.0	0.0	0.08775933333333334	0.19623583499339659
MSTRG.2006.4	chr2L	10699542	10701555	False	2.720284415264256e-05			1.343928	0.0	0.098896	0.0	0.0	0.0	0.2404706666666667	0.4948006397929933
MSTRG.2006.5	chr2L	10699556	10701555	False	2.854548008885313e-05			1.580261	3.31751	5.025835	0.154068	0.556686	0.091566	1.7876543333333335	1.8225388594901222
MSTRG.2006.6	chr2L	10699594	10700716	False	2.874656101574119e-08			0.0	0.0	0.0	0.975845	0.0	0.0	0.16264083333333332	0.363675959250547
MSTRG.2007.3	chr2L	10705199	10706956	False	6.697678065816631e-10			1.195046	1.842644	5.973816	0.17979	0.0	0.0	1.531882666666667	2.100090746936321
MSTRG.2021.1	chr2L	10765008	10767656	False	2.218195791515289e-05			5.34127	2.760344	7.489096	2.01589	2.149678	1.905886	3.6103606666666668	2.095404801335108
MSTRG.2021.3	chr2L	10765562	10768006	False	0.000782908328591379			4.456859	3.793098	3.879978	0.404163	0.343789	0.340751	2.203106333333333	1.8520708508414452
MSTRG.2022.1	chr2L	10768233	10770120	False	6.344390018183671e-08			3.675886	1.212262	0.906812	0.631867	0.184552	4.268793	1.8133619999999997	1.5668569180561234
MSTRG.2024.4	chr2L	10775069	10788977	False	6.521617090560879e-09			0.284332	0.183846	0.0	0.620331	0.0	0.0	0.18141816666666666	0.2243432193169034
MSTRG.2024.5	chr2L	10775167	10775744	False	0.0001115370980318193			0.039911	0.515303	0.0	0.0	0.003188	0.003531	0.09365549999999999	0.1890875392305109
MSTRG.2034.1	chr2L	10804099	10818391	False	1.659425244120498e-08			6.90267	6.005117	7.540047	5.270331	2.098861	6.081243	5.6497114999999996	1.7420426060296526
MSTRG.2034.5	chr2L	10804324	10813955	False	1.180929048931574e-10			2.411852	1.604507	5.837734	1.617828	1.558983	1.139864	2.361794666666666	1.5994401167860444
MSTRG.2034.6	chr2L	10812624	10818391	False	3.683641148761354e-10			0.0	0.357232	0.0	0.0	0.0	0.0	0.05953866666666666	0.13313250595636747
MSTRG.2034.7	chr2L	10815393	10837511	False	5.344893152559845e-10			2.573619	2.12544	5.222844	2.722324	0.66176	2.154402	2.5767314999999997	1.3584464347631022
MSTRG.2037.1	chr2L	10837728	10842597	False	9.081864267689073e-06			1.896445	1.919288	0.801343	1.023721	4.362666	0.0	1.6672438333333333	1.3738612243895447
MSTRG.2040.1	chr2L	10854432	10856714	False	9.329772343140421e-08			1.978325	2.377208	3.013621	3.323615	0.415446	1.027858	2.0226788333333334	1.030770371368492
MSTRG.2065.2	chr2L	10964904	10967321	False	2.426185400043499e-05			0.044097	4.381251	0.371403	5.024183	0.136157	0.207104	1.6940324999999998	2.1377797674782237
MSTRG.2068.2	chr2L	10973468	10975293	False	2.776252192024953e-11			1.138468	0.0	0.0	0.0	0.0	0.0	0.18974466666666667	0.4242819730347051
MSTRG.2076.3	chr2L	10998458	11000106	False	4.886435724937712e-12			0.0	0.0	0.0	0.347177	0.0	0.0	0.057862833333333336	0.12938522870407407
MSTRG.2076.4	chr2L	10998540	11000744	False	3.424879543218209e-12			1.656947	1.440905	0.0	0.25043	0.041373	0.377244	0.6278165000000001	0.6662706131102061
MSTRG.2076.5	chr2L	10999402	11000106	False	3.525790013247656e-09			0.0	0.0	0.0	0.021219	0.136073	0.0	0.02621533333333333	0.049737050373829854
MSTRG.2092.3	chr2L	11076201	11081399	False	2.329760963213487e-10			2.869179	4.694372	14.376822	11.273794	9.708157	11.190797	9.0188535	3.9896678576799998
MSTRG.2093.1	chr2L	11081783	11084702	False	4.541469585316773e-09			1.865654	1.238748	1.884333	1.28185	0.751519	0.11417	1.189379	0.6190170831008355
MSTRG.2096.1	chr2L	11095101	11103908	False	4.840650936862154e-07			5.140256	3.807027	5.181949	3.495761	5.273423	4.905291	4.633951166666667	0.7092808768145421
MSTRG.2096.2	chr2L	11095149	11100962	False	4.837552245129448e-07			0.0	0.0	0.0	2.696599	0.0	0.0	0.44943316666666666	1.0049631120096592
MSTRG.2096.5	chr2L	11099803	11106752	False	3.100628669314747e-06			0.218186	1.997224	1.375694	0.116966	0.0	0.0	0.6180116666666667	0.7800740715627944
MSTRG.2098.2	chr2L	11110886	11113224	False	1.862913405304117e-09			0.1078	0.131263	0.411712	0.508152	0.236092	0.441734	0.3061255	0.15554606495370862
MSTRG.2100.1	chr2L	11115596	11120400	False	7.263207928851869e-08			1.54859	1.121907	2.434077	0.780501	0.581928	0.152495	1.1032496666666667	0.7359409983016452
MSTRG.2100.3	chr2L	11115827	11120400	False	5.533897595713006e-08			0.776287	1.384641	1.145707	0.068852	0.053976	0.075786	0.5842081666666666	0.5474332786399382
MSTRG.2100.4	chr2L	11116402	11120400	False	8.336942966668907e-07			0.105537	0.015917	0.043247	0.042942	0.087995	0.034465	0.05501716666666667	0.031292576629911584
MSTRG.2106.4	chr2L	11141452	11145417	False	9.718191092700554e-11			0.0	0.486731	0.681843	0.0	0.091236	0.0	0.20996833333333334	0.27252545590254296
MSTRG.2107.2	chr2L	11151582	11155721	False	7.17746877842838e-10			2.474462	0.615238	1.720096	1.974564	2.477529	0.999204	1.7101821666666668	0.7008724974093402
MSTRG.2109.1	chr2L	11156108	11168406	False	4.752101296903216e-08			9.02001	6.768212	0.0	4.847137	9.774135	6.616769	6.171043833333333	3.2012670984541636
MSTRG.2109.2	chr2L	11156108	11203626	False	2.748363167919063e-10			14.006033	14.640725	0.558897	5.176524	14.357239	7.345369	9.3474645	5.376844760616575
MSTRG.2109.3	chr2L	11156112	11170921	False	1.709254976112323e-08			0.045322	0.287339	17.0611	0.15913	0.041504	1.986237	3.263438666666667	6.208028964804628
MSTRG.2109.4	chr2L	11156112	11162261	False	2.63479748375421e-09			0.488019	1.202212	0.779461	11.129744	0.183738	12.192321	4.329249166666667	5.202472138809632
MSTRG.2109.14	chr2L	11158571	11203626	False	1.849032950572075e-10			1.196943	3.058826	2.026325	9.140026	5.044771	2.293026	3.7933195000000004	2.671054817684751
MSTRG.2109.17	chr2L	11158598	11170921	False	1.790842835990457e-08			0.510037	0.791938	0.0	0.0	0.393839	1.166026	0.4769733333333333	0.41573388193717814
MSTRG.2109.18	chr2L	11164298	11203626	False	1.069361004770539e-09			24.156878	6.556859	29.514103	0.0	1.692431	3.573739	10.915668333333334	11.535123700371539
MSTRG.2109.19	chr2L	11164543	11203626	False	1.024157017743038e-09			2.946826	28.803291	9.17671	22.888405	5.637643	16.394537	14.307902	9.297597807707072
MSTRG.2109.20	chr2L	11197742	11203250	False	1.851324624221261e-09			20.985193	23.323696	27.769018	27.906269	6.638884	12.102912	19.787662	7.910933211070255
MSTRG.2113.1	chr2L	11205527	11209742	False	1.027142380907759e-06			0.0	0.0	0.0	0.771621	0.518484	0.0	0.2150175	0.3127377692944202
MSTRG.2130.1	chr2L	11331592	11336053	False	9.296196720878905e-09			2.143456	1.697675	4.145916	0.827823	0.378455	0.202183	1.565918	1.3430019535922746
MSTRG.2140.2	chr2L	11390003	11392428	False	7.79512990317203e-09			1.106642	0.479341	3.509194	0.193901	0.631871	0.0	0.9868248333333334	1.1805920752192403
MSTRG.2148.3	chr2L	11434322	11437104	False	0.001631509176932656			0.632061	3.430462	0.0	1.51316	0.0	0.042666	0.9363914999999999	1.238148481045219
MSTRG.2148.4	chr2L	11434878	11437104	False	0.001702549710161354			0.0	1.08042	2.122891	0.167929	1.037634	0.04282	0.741949	0.7613323499050858
MSTRG.2155.1	chr2L	11493256	11495162	False	1.529194517225597e-08			0.11132	0.308248	0.341335	0.0	1.165934	0.0	0.3211395	0.40094413071388973
MSTRG.2160.4	chr2L	11508428	11514030	False	2.346120510794488e-09			0.353094	0.612114	2.678516	0.085907	1.806149	0.832634	1.0614023333333333	0.9015903546568265
MSTRG.2160.5	chr2L	11508434	11517094	False	3.222705864157135e-08			2.721777	0.222594	0.0	1.895893	0.0	0.0	0.8067106666666666	1.0914314603409088
MSTRG.2160.7	chr2L	11508486	11514030	False	2.469183316256026e-09			1.21711	1.538059	0.672657	0.0	0.833444	0.0	0.7102116666666666	0.5726655381560476
MSTRG.2160.9	chr2L	11509657	11517094	False	1.520364372685339e-08			0.116832	0.0	0.0	0.0	0.0	0.0	0.019472	0.0435407156578759
MSTRG.2172.2	chr2L	11563717	11568837	False	1.39519607633212e-07			0.161538	0.119769	0.218755	0.104797	0.169593	0.139456	0.152318	0.03714929985881295
MSTRG.2175.1	chr2L	11584709	11587934	False	7.273918034116536e-10			9.948245	6.47012	7.146473	5.473685	1.092686	0.838293	5.161583666666667	3.263647176953603
MSTRG.2222.1	chr2L	11794316	11809125	False	1.09284048663614e-06			1.449669	1.34428	6.451932	1.7076	23.528122	9.68687	7.361412166666667	7.860424012514431
MSTRG.2222.2	chr2L	11794326	11809563	False	1.789748785957215e-06			9.847239	7.812979	4.431243	13.189875	4.070469	1.333744	6.7809248333333345	3.959827756856621
MSTRG.2222.13	chr2L	11800635	11809125	False	7.735984829198026e-06			22.472191	27.796017	31.933676	27.061117	6.408657	20.791685	22.743890500000003	8.15822044313145
MSTRG.2222.14	chr2L	11803524	11809563	False	5.482538024360483e-05			76.443344	84.96843	74.80262	93.662514	39.098858	102.425789	78.56692583333333	20.06036459458266
MSTRG.2225.1	chr2L	11814130	11866496	False	2.309903724272887e-09			0.0	0.0	0.010471	0.0	35.17421	0.012685	5.866227666666667	13.10692919446411
MSTRG.2225.2	chr2L	11814130	11903893	False	1.126694293254112e-09			5.939495	4.085862	4.265816	4.474288	25.822983	35.965912	13.425726000000003	12.708664194415071
MSTRG.2225.3	chr2L	11814133	11874698	False	3.569943903909185e-09			2.835591	2.461432	2.131428	18.49131	20.931572	1.569898	8.070205166666666	8.270396727427054
MSTRG.2225.6	chr2L	11814929	11929012	False	1.494606899533186e-09			16.989162	3.769666	0.0	3.594788	9.031422	12.873707	7.709790833333334	5.865409549215537
MSTRG.2225.7	chr2L	11814929	11833439	False	8.847300367751176e-08			2.495848	0.413055	3.471479	5.511378	1.695579	7.413243	3.5000970000000002	2.350652797426352
MSTRG.2225.15	chr2L	11827203	11929012	False	2.884752723621978e-10			0.498308	16.623421	7.138745	15.013717	0.999137	9.165586	8.239818999999999	6.199440209793381
MSTRG.2225.17	chr2L	11829335	11929012	False	3.465149602461567e-10			34.701256	16.424557	32.605251	13.385842	9.364393	9.533238	19.335756166666666	10.42090913538829
MSTRG.2254.4	chr2L	11984327	11987387	False	7.405660419582945e-07			8.801123	11.081624	4.185803	1.388193	2.341714	1.040031	4.806414666666667	3.822428119002138
MSTRG.2254.5	chr2L	11984637	11988039	False	0.03454618414595786			0.48685	0.0	0.366413	0.051217	0.298653	0.008533	0.2019443333333333	0.19082362452595386
MSTRG.2268.2	chr2L	12035993	12038511	False	8.115362721866531e-09			2.165181	1.076321	6.561399	0.958181	2.703232	2.302766	2.6278466666666667	1.8705288556661068
MSTRG.2269.2	chr2L	12038687	12040729	False	1.509293510593865e-10			18.252989	22.167522	29.821293	36.05405	14.026691	5.231523	20.925677999999998	10.087843933829964
MSTRG.2271.4	chr2L	12041054	12043581	False	0.001361443773428786			0.425592	0.70436	0.084948	0.577484	0.192827	0.112204	0.3495691666666667	0.23612703814713576
MSTRG.2276.1	chr2L	12051749	12055431	False	1.474204549320885e-10			7.296312	4.640127	10.117577	0.667515	0.0	0.0	3.786921833333334	3.905833802851124
MSTRG.2276.5	chr2L	12052465	12054648	False	1.139054803049783e-10			1.68659	1.115367	3.197718	1.328978	0.877271	0.722902	1.4881376666666666	0.8251345066239537
MSTRG.2278.1	chr2L	12058292	12063184	False	6.928993532045581e-10			1.865023	1.511174	1.205604	2.673843	1.477734	1.561382	1.7157933333333333	0.46953984401101573
MSTRG.2278.2	chr2L	12058296	12063184	False	6.911877468873867e-10			2.092767	0.469389	1.994571	0.0	0.799653	0.0	0.8927300000000001	0.859840782418466
MSTRG.2317.3	chr2L	12316539	12317894	False	8.647330024238999e-10			1.256488	2.156884	4.007593	0.034626	0.062682	0.0	1.2530455	1.464929018748434
MSTRG.2327.2	chr2L	12403269	12424183	False	5.348479447374531e-09			0.251265	0.0	0.0	0.076807	18.531652	0.211371	3.1785158333333334	6.86680492839422
MSTRG.2327.7	chr2L	12403396	12423496	False	8.283179539377964e-09			16.509954	25.9988	5.453985	18.89044	38.424023	50.451099	25.954716833333332	14.803973772364696
MSTRG.2332.1	chr2L	12431070	12434439	False	4.128156456695199e-09			0.075351	0.0	21.546362	0.0	22.301729	0.0	7.320573666666667	10.328550372173284
MSTRG.2340.4	chr2L	12456576	12546611	False	5.284150994742385e-09			0.0	0.0	1.302721	0.42413	0.0	0.0	0.28780849999999997	0.4795772208774967
MSTRG.2357.1	chr2L	12571159	12575587	False	2.052994278221563e-08			7.378899	0.0	0.0	5.772122	0.0	4.719304	2.9783875	3.0771366690091266
MSTRG.2357.3	chr2L	12572934	12575587	False	2.666155173323267e-09	0.630540286525271	0.99399321884722	0.439712	3.020674	4.79717	0.301693	1.721637	0.057696	1.723097	1.711464280087863
MSTRG.2357.3	chr2L	12572934	12575587	False	2.666155173323267e-09	0.254057105168578	0.993325608022	0.439712	3.020674	4.79717	0.301693	1.721637	0.057696	1.723097	1.711464280087863
MSTRG.2357.3	chr2L	12572934	12575587	False	2.666155173323267e-09	1.53229811093665	0.99590828613282	0.439712	3.020674	4.79717	0.301693	1.721637	0.057696	1.723097	1.711464280087863
MSTRG.2366.1	chr2L	12605068	12610245	False	9.9327227915285e-10			1.554424	1.756686	3.746694	0.212613	0.311549	0.0	1.2636610000000001	1.297505808185587
MSTRG.2367.1	chr2L	12610465	12611444	False	4.371642675568562e-10			0.0	0.0	0.256327	0.0	0.0	0.0	0.04272116666666667	0.09552743274476477
MSTRG.2385.2	chr2L	12693888	12694988	False	1.003570950102056e-06			0.0	2.445136	0.0	0.594508	0.0	0.0	0.5066073333333333	0.8937024000785846
MSTRG.2393.1	chr2L	12708790	12712768	False	2.93884556863551e-07			0.901008	5.287646	2.961476	3.067836	1.577953	0.514224	2.385023833333334	1.611278133337467
MSTRG.2394.2	chr2L	12713277	12721856	False	2.198286620141815e-11			10.946237	8.847378	7.702741	7.872272	4.631747	10.958531	8.493151	2.165713346193428
MSTRG.2408.1	chr2L	12791282	12796090	False	2.883828056547844e-09			3.692616	3.952883	6.459632	0.668167	0.0	0.111836	2.480855666666667	2.398563038861717
MSTRG.2446.1	chr2L	12993756	12999187	False	7.785817716846034e-08			1.160609	1.130557	0.0	0.0	0.0	0.0	0.381861	0.5401026817812826
MSTRG.2446.3	chr2L	12998237	12999187	False	7.133418986466921e-08			1.736544	1.624243	5.963104	1.514853	0.769868	1.030062	2.106445666666667	1.7577534760296232
MSTRG.2450.1	chr2L	13019489	13021312	False	4.654320435942866e-05			3.412134	1.838017	7.030593	1.785473	0.888538	0.854979	2.6349556666666665	2.1408976842948895
MSTRG.2451.1	chr2L	13021865	13028815	False	4.13822482160724e-06			0.687467	4.994061	11.854655	0.720979	13.249097	6.607384	6.352273833333332	4.891382039741475
MSTRG.2453.1	chr2L	13067752	13069842	False	7.600647752218867e-10			3.721883	3.033209	5.134014	1.028605	0.584697	0.281776	2.297364	1.7899198355699246
MSTRG.2453.2	chr2L	13067852	13069842	False	3.853537918795068e-10			0.0	0.84108	0.0	0.0	0.0	0.0	0.14018	0.3134520090859205
MSTRG.2457.1	chr2L	13088061	13089724	False	2.53764105223923e-09			0.0	0.0	0.0	0.0	1.859057	0.0	0.30984283333333335	0.6928296376744711
MSTRG.2465.1	chr2L	13121588	13129913	False	2.256668763624642e-08	0.58173756787177	0.992770501495387	2.049343	0.989373	3.744744	0.785814	0.406044	0.0	1.3292196666666667	1.2505464891615274
MSTRG.2473.1	chr2L	13163208	13165210	False	8.517013308935252e-08			0.521375	0.0	0.0	0.0	0.0	8.077128	1.4330838333333336	2.9773996758592567
MSTRG.2473.3	chr2L	13163311	13165210	False	3.28914414774207e-08			6.609589	10.38737	6.899003	2.700928	0.323923	0.0	4.486802166666667	3.781356474734846
MSTRG.2481.1	chr2L	13183845	13189756	False	6.587857476610685e-10			6.286622	14.77922	12.978359	7.406559	3.095794	0.143845	7.448399833333333	5.131188133105022
MSTRG.2487.4	chr2L	13212650	13215195	False	5.031585836003633e-10			1.472271	2.018486	0.376676	0.553584	0.0	0.0	0.7368361666666666	0.7563776024161515
MSTRG.2489.1	chr2L	13216289	13219959	False	6.445083699273471e-08			3.903989	1.540121	2.485599	0.212286	0.808153	0.236488	1.5311060000000003	1.321595934687553
MSTRG.2489.3	chr2L	13216298	13219959	False	4.425638095718589e-08			0.159309	2.375903	0.203997	0.164212	1.586828	0.578617	0.8448110000000001	0.8474925525523317
MSTRG.2518.1	chr2L	13349728	13355226	False	5.202241334203028e-07			0.06541	0.853132	16.164513	0.024055	0.057273	5.083186	3.7079281666666666	5.8505533102987055
MSTRG.2518.2	chr2L	13349817	13355226	False	7.560601898449884e-07			0.0	0.0	0.0	0.0	0.0	3.796489	0.6327481666666667	1.414867913305033
MSTRG.2518.3	chr2L	13349822	13355226	False	7.530544670956005e-07			0.0	0.0	0.0	2.546873	0.0	0.0	0.42447883333333336	0.949163526343137
MSTRG.2526.3	chr2L	13371433	13373890	False	4.14054403540213e-07			0.497891	1.762303	1.628336	2.452256	0.575495	0.036989	1.1588783333333332	0.8458933800477195
MSTRG.2526.4	chr2L	13371476	13373890	False	4.236148407119906e-07			3.924018	2.326853	3.089586	0.07331	0.267524	0.038131	1.6199036666666666	1.5647989159146152
MSTRG.2528.2	chr2L	13376523	13378670	False	4.691620927806302e-07			2.470732	2.762766	2.886691	0.396233	0.491302	0.855836	1.6439266666666665	1.0790614523883963
MSTRG.2532.3	chr2L	13385873	13387392	False	6.49127834491348e-05			13.268582	8.69864	9.529015	12.920812	4.883906	7.641372	9.490387833333333	2.9243076743799503
MSTRG.2534.2	chr2L	13394122	13395241	False	0.002786187463311813			58.097126	11.884007	35.371342	17.096804	2.391363	14.934306	23.295824666666665	18.405242210804413
MSTRG.2541.1	chr2L	13437281	13445751	False	2.680601600152983e-09			4.858178	5.760694	6.346183	6.348704	3.847178	4.969155	5.355015333333333	0.8947732158414345
MSTRG.2548.2	chr2L	13500871	13549765	False	1.2226417193409e-07			0.0	0.782526	0.0	2.08101	0.0	24.133345	4.499480166666666	8.811823116590203
MSTRG.2548.5	chr2L	13534601	13549765	False	1.341201608499322e-07			10.105917	0.0	7.568653	16.657387	3.762105	3.823856	6.986319666666667	5.366655416298363
MSTRG.2571.1	chr2L	13639434	13641395	False	1.415561023208011e-09			6.579052	6.734957	4.885604	4.552446	1.469139	0.710537	4.155289166666666	2.3202774947647544
MSTRG.2571.3	chr2L	13639468	13641270	False	2.026919128703625e-09			8.956525	9.434478	1.415954	5.338036	3.472423	1.356368	4.995630666666666	3.2631214700914657
MSTRG.2575.2	chr2L	13678049	13717320	False	1.493899982809785e-09			0.0	0.072044	0.346906	0.0	0.0	4.736429	0.8592298333333334	1.7382768452250272
MSTRG.2591.1	chr2L	13774306	13780165	False	9.31278258467913e-08			0.284768	0.0	4.83421	0.0	0.0	0.0	0.8531629999999999	1.7834122962507388
MSTRG.2591.5	chr2L	13774440	13780127	False	1.430984209093797e-07			0.0	0.0	0.0	0.0	2.464963	0.0	0.4108271666666667	0.9186374716703024
MSTRG.2591.6	chr2L	13774453	13780165	False	1.464101699582334e-07			8.836194	0.0	0.0	0.0	0.0	0.0	1.4726990000000002	3.2930550743959635
MSTRG.2612.1	chr2L	13834238	13835080	False	0.0008379878089554245			2.192448	4.487176	1.043735	0.957054	1.63979	1.345767	1.9443283333333332	1.208610486770747
MSTRG.2612.2	chr2L	13834249	13835080	False	0.0002495506437817979			0.093128	0.789093	0.016974	0.661259	2.063716	0.621757	0.7076545	0.6720302964739883
MSTRG.2614.1	chr2L	13838245	13841954	False	5.873820838225911e-08			2.025421	1.344212	2.513209	0.878194	0.83894	0.307824	1.3179666666666667	0.7497821282892043
MSTRG.2614.3	chr2L	13840805	13841954	False	4.894280922625503e-09			0.0	0.0	0.0	0.30082	0.373713	0.999923	0.27907600000000005	0.35653415031429087
MSTRG.2630.1	chr2L	13898721	13905419	False	3.7158570128628e-07			18.385307	15.737617	16.704487	14.34408	10.140968	11.778216	14.5151125	2.8260478321102274
MSTRG.2633.3	chr2L	13920739	13925397	False	9.533040336494406e-09			3.445898	2.572508	5.111609	1.039162	0.419092	0.854467	2.240456	1.6577247509025737
MSTRG.2637.2	chr2L	13944780	13950706	False	1.668317881998993e-10			2.077825	1.258274	1.560591	0.435232	0.39643	0.073182	0.9669223333333332	0.7162821732898906
MSTRG.2641.1	chr2L	13965007	13967112	False	4.466372047428297e-10			2.219061	0.757994	0.281228	0.208047	0.666265	0.246395	0.7298316666666667	0.6987910207617312
MSTRG.2647.1	chr2L	13982737	13986538	False	3.069419924174159e-08			4.388754	4.401194	0.0	1.378012	0.044891	2.211073	2.0706539999999998	1.811803818353871
MSTRG.2647.3	chr2L	13990143	13992936	False	7.281888774890146e-11			1.275334	0.468284	5.09891	0.147388	0.0	0.043097	1.1721688333333333	1.8085146684151625
MSTRG.2647.4	chr2L	13990608	14001500	False	9.679900996451258e-11			5.656773	5.735512	0.0	5.759498	1.789455	3.136873	3.6796851666666672	2.2311663522363827
MSTRG.2647.5	chr2L	13993401	14001500	False	6.441795516815786e-10			0.26104	0.337798	0.0	0.345953	0.007604	0.08362	0.17266916666666665	0.14724985971970303
MSTRG.2662.4	chr2L	14029646	14038306	False	1.441865012190747e-10			20.737476	0.0	0.0	5.48625	0.0	0.0	4.370621	7.588674481963567
MSTRG.2662.5	chr2L	14029646	14037684	False	4.302656611281115e-10			4.577466	0.0	0.0	3.492092	0.0	0.0	1.3449263333333334	1.9276471178209
MSTRG.2662.6	chr2L	14029653	14038588	False	1.973083804569239e-09			0.040739	0.051938	0.090346	9.464599	0.0	0.013357	1.6101631666666665	3.512728752271061
MSTRG.2668.2	chr2L	14109617	14110805	False	3.544594678401838e-10			0.037225	3.216164	2.257106	5.59541	0.036411	0.032295	1.8624351666666665	2.0792072754851723
MSTRG.2677.5	chr2L	14184730	14234313	False	2.991854900315411e-10			0.0	17.830137	0.0	21.634007	27.457851	0.0	11.153665833333335	11.49965257970152
MSTRG.2677.8	chr2L	14208428	14234313	False	1.303890105432653e-08			4.595507	2.132392	3.334862	3.019181	0.183233	0.918569	2.363957333333333	1.4860527354732587
MSTRG.2700.1	chr2L	14347165	14348841	False	7.409793623694319e-08			0.0	1.773689	0.909174	0.0	0.0	0.0	0.44714383333333335	0.67982159238887
MSTRG.2700.2	chr2L	14347232	14348841	False	6.81015333410525e-08			2.060572	0.047927	0.149596	0.14646	0.231961	0.198011	0.47242116666666667	0.7125081483373639
MSTRG.2704.2	chr2L	14352597	14355144	False	1.333973530378182e-07			2.207784	1.987229	0.603038	2.448152	0.784895	1.766488	1.6329310000000001	0.6974059607153736
MSTRG.2712.2	chr2L	14379552	14380413	False	1.639305982552509e-08			0.0	0.0	0.0	0.0	1.214332	0.0	0.20238866666666666	0.45255481654221247
MSTRG.2715.3	chr2L	14390638	14400616	False	8.679582249482132e-08			3.692665	4.6229	5.878003	4.296129	1.535436	2.250136	3.7125448333333337	1.4570154286764223
MSTRG.2719.1	chr2L	14423235	14425422	False	4.9016552429526e-08			4.393905	3.627422	6.642329	1.003149	0.554801	0.358735	2.763390166666667	2.316965603470656
MSTRG.2737.1	chr2L	14527646	14529170	False	8.378273342909399e-09			1.270028	2.934255	3.869986	1.28994	0.486517	0.630291	1.7468361666666665	1.2375315717539515
MSTRG.2747.6	chr2L	14600585	14604521	False	2.00825315157126e-07			1.296203	1.542994	3.995398	0.712953	0.202087	0.286866	1.3394168333333332	1.2839643295202838
MSTRG.2767.2	chr2L	14727951	14728704	False	8.023995225897618e-10			0.0	0.115947	1.161694	0.0	0.0	0.0	0.21294016666666668	0.42640269874162257
MSTRG.2772.2	chr2L	14737331	14742438	False	4.194814968554203e-10			0.458748	0.071645	1.961009	0.475429	0.31393	0.589404	0.6450275	0.6105677728188057
MSTRG.2772.4	chr2L	14737332	14742438	False	4.16612602186366e-10			0.200804	0.0	0.0	0.0	0.0	0.174414	0.06253633333333335	0.08876723484421992
MSTRG.2772.5	chr2L	14737366	14742438	False	4.706422394420606e-10			0.309804	0.313792	0.246292	0.0	0.494908	0.141976	0.2511286666666667	0.15373199442174973
MSTRG.2783.1	chr2L	14783300	14787183	False	7.299287891971868e-09			0.143559	0.0	0.362687	0.0	0.0	0.0	0.08437433333333333	0.13505361756066447
MSTRG.2783.3	chr2L	14783305	14787183	False	7.584219466006205e-09			2.455942	1.965914	4.907337	0.755164	0.482033	0.451152	1.836257	1.568096158888436
MSTRG.2785.1	chr2L	14793795	14796853	False	3.016058399358066e-11			2.533991	1.589188	5.154969	0.633961	0.249121	0.021687	1.6971528333333337	1.765540804228213
MSTRG.2786.2	chr2L	14803971	14809080	False	2.928938952928853e-08			0.117191	0.26612	0.190461	0.294965	0.10974	0.098413	0.17948166666666665	0.07775956830655777
MSTRG.2795.1	chr2L	14869898	14872947	False	3.668099690464233e-09			2.133984	2.376146	3.340896	0.246717	0.347947	0.307743	1.4589055	1.215713385064746
MSTRG.2795.3	chr2L	14870375	14872947	False	2.632116730340046e-09			0.837399	0.0	1.003698	0.383362	0.0	0.0	0.3707431666666667	0.41450979274094224
MSTRG.2796.1	chr2L	14877485	14880223	False	1.48271462301062e-10			2.513578	0.415596	1.544325	0.460784	0.652232	0.0	0.9310858333333333	0.8477359656953762
MSTRG.2796.3	chr2L	14879087	14882765	False	1.585323097546892e-08			0.578465	0.0	0.0	0.0	1.074621	0.0	0.27551433333333336	0.4151271216212638
MSTRG.2804.3	chr2L	14908381	14917964	False	1.950632799098659e-07			1.289653	1.468756	0.479696	0.475506	0.234036	0.761814	0.7849101666666667	0.45005422967105363
MSTRG.2804.4	chr2L	14916438	14972300	False	1.559346899578601e-08			36.747299	43.006618	22.386396	45.319855	2.128455	12.536052	27.02077916666667	15.999588736768054
MSTRG.2806.6	chr2L	14983925	14994035	False	1.799299133536683e-10			0.21357	0.172325	0.0	0.417616	0.050263	0.009958	0.14395533333333335	0.1460581373650765
MSTRG.2818.1	chr2L	15011814	15013013	False	1.215575357082915e-05			2.46291	1.745472	0.0	0.0	0.0	0.0	0.701397	1.0133156518109252
MSTRG.2822.2	chr2L	15036439	15038861	False	9.669329622718393e-09			3.316697	7.549302	6.657237	5.633965	5.284657	7.066744	5.918100333333332	1.400940565548216
MSTRG.2824.4	chr2L	15044994	15048745	False	1.31663967248067e-09			0.0	0.0	0.182115	0.0	1.342627	0.0	0.2541236666666667	0.4913145812669878
MSTRG.2828.3	chr2L	15064213	15068078	False	0.0001492873444796001			0.0	0.0	0.0	2.520347	0.0	0.0	0.42005783333333335	0.9392778698146104
MSTRG.2846.1	chr2L	15161880	15167692	False	2.381570614220639e-10			3.204246	3.72684	2.196771	1.596668	0.120508	0.513995	1.893171333333333	1.310585568663828
MSTRG.2846.4	chr2L	15162889	15166921	False	4.408970071648087e-10			0.0	0.997414	0.258701	0.0	0.0	0.0	0.20935250000000002	0.36487214182036887
MSTRG.2846.5	chr2L	15188989	15200478	False	1.058704812059931e-07			5.600859	4.542386	8.841069	4.595957	0.93686	0.960379	4.246251666666666	2.7357609880589386
MSTRG.2865.5	chr2L	15257665	15259743	False	1.402915938443437e-09			0.114102	1.173757	1.104645	0.411901	0.0	1.471358	0.7126271666666666	0.5625088537695553
MSTRG.2865.6	chr2L	15257672	15259743	False	1.620839861202199e-09			0.334789	0.438892	0.0	0.0	0.0	0.0	0.12894683333333334	0.18481799480607644
MSTRG.2865.7	chr2L	15261022	15272024	False	8.31748733119189e-08			3.427966	6.164573	3.972559	3.746147	4.380642	3.119545	4.135238666666667	0.9906349715370552
MSTRG.2865.11	chr2L	15261210	15262969	False	2.274588315964234e-07			0.0	0.0	0.0	0.0	0.0	0.285444	0.047574	0.106378697961575
MSTRG.2865.12	chr2L	15261264	15264461	False	1.902252575063206e-07			0.345973	0.050388	3.534709	0.0	0.0	0.0	0.6551783333333333	1.2936287522016852
MSTRG.2865.14	chr2L	15265219	15272024	False	9.187737973740994e-08			4.65598	1.819784	0.301399	3.074619	2.047785	9.715862	3.6025715	3.0346377118478105
MSTRG.2866.1	chr2L	15272775	15275266	False	7.71091957339888e-09			3.46117	2.293295	6.39743	0.80526	0.293592	0.006146	2.2094821666666666	2.2214792130956655
MSTRG.2870.2	chr2L	15296397	15297784	False	1.019916774872236e-08			2.434417	0.330649	4.687027	0.152221	0.124972	0.190302	1.3199313333333331	1.713944219549231
MSTRG.2873.1	chr2L	15306068	15309622	False	4.61665371233465e-09			1.958655	0.754546	2.145335	0.0	0.073955	0.075706	0.8346995000000001	0.8980527588460028
MSTRG.2874.1	chr2L	15316702	15317849	False	1.254950881806061e-08			2.741436	1.918958	9.350541	0.039269	0.377802	0.0	2.404667666666667	3.2680321556821044
MSTRG.2894.1	chr2L	15383497	15383828	False	1.261293980642639e-08			0.0	0.0	0.628133	0.0	0.0	1.21126	0.3065655	0.4650819674257252
MSTRG.2947.3	chr2L	15646335	15683320	False	1.959747163971188e-09			13.892525	0.0	21.69438	11.931316	8.385802	16.492756	12.066129833333335	6.767427092101803
MSTRG.2947.10	chr2L	15652313	15718317	False	8.006341709659867e-10			13.821866	15.221784	37.060928	22.459866	3.027042	16.648649	18.040022500000003	10.282595966127097
MSTRG.2947.11	chr2L	15672275	15683320	False	3.567454343995399e-10			2.509624	2.217227	2.700413	0.483455	0.821847	0.204634	1.4895333333333334	1.0120373475649118
MSTRG.2947.12	chr2L	15707272	15718317	False	6.125751633671899e-10			1.4266	1.098008	2.292557	0.637589	0.217795	0.178326	0.9751458333333334	0.7390224292864677
MSTRG.2962.4	chr2L	15727621	15730836	False	4.144659145966424e-08			0.738938	0.0	1.038567	0.650258	1.189184	0.52654	0.6905811666666667	0.38242104170334595
MSTRG.2973.2	chr2L	15766138	15768045	False	7.185971404205707e-11			2.089587	0.186815	2.812914	2.339657	1.061545	1.301587	1.6320175	0.8782438449917634
MSTRG.2975.1	chr2L	15771229	15772826	False	3.965218208446969e-10			0.489466	0.06223	2.247022	0.0	0.999022	0.537386	0.722521	0.7579760883842797
MSTRG.3002.2	chr2L	15878151	15880156	False	9.80044876972005e-12			1.708446	0.777947	3.855018	0.201946	0.642768	0.0	1.1976875	1.3059066998865512
MSTRG.3011.3	chr2L	15927289	15962435	False	5.428487813791031e-10			10.783761	8.619217	14.373514	8.077377	2.217321	3.590184	7.943562333333333	4.115563250559177
MSTRG.3014.1	chr2L	15915424	15916358	False	1.995742768679579e-07			2.239842	1.906255	2.547104	0.993073	0.448118	0.277971	1.4020605000000002	0.8763626365968123
MSTRG.3059.1	chr2L	16214721	16217044	False	2.616664665064966e-11			2.77614	2.79067	5.625841	0.379505	0.149234	0.0	1.9535650000000002	2.0171215829415603
MSTRG.3065.1	chr2L	16245832	16257676	False	7.122895140531122e-10			9.325349	2.781132	3.368666	2.864797	27.466963	26.080944	11.981308499999999	10.705068719890448
MSTRG.3065.6	chr2L	16245836	16257676	False	7.01468367665548e-10			5.515346	7.008003	4.558755	9.081578	7.107096	6.047253	6.553005166666666	1.4269592251181553
MSTRG.3065.7	chr2L	16246203	16251788	False	1.50764764877294e-09			6.224017	19.648954	22.687145	22.747374	21.544315	22.159971	19.16862933333333	5.8817949851641
MSTRG.3070.1	chr2L	16263508	16268793	False	2.137712373391167e-08			1.003224	1.032266	0.771538	13.13384	0.57386	1.145014	2.943290333333333	4.561207441785769
MSTRG.3070.4	chr2L	16275945	16278862	False	1.765452787456719e-07			7.143654	4.472308	8.615207	6.852252	4.538992	8.583048	6.700910166666667	1.6865378451569966
MSTRG.3076.3	chr2L	16292012	16293721	False	3.800940235285949e-08			1.668236	1.170517	0.348769	1.071055	0.0	0.363124	0.7702835	0.5764487610235478
MSTRG.3081.2	chr2L	16302016	16303062	False	9.368051007071325e-08			1.930653	0.885567	0.907422	1.626777	1.299686	0.73167	1.2302958333333334	0.43286365715292563
MSTRG.3087.5	chr2L	16318673	16323902	False	9.780234672560872e-09			6.252144	6.131011	8.296627	5.89608	2.494502	5.170554	5.706819666666668	1.723697772725125
MSTRG.3093.2	chr2L	16342114	16352628	False	2.040255365720774e-08			7.496593	6.314713	8.432685	8.899918	5.004121	4.529583	6.779602166666667	1.6418251786182367
MSTRG.3093.7	chr2L	16351324	16352628	False	0.4839785223980305			2.234511	2.780177	0.0	1.96962	1.108535	0.379576	1.4120698333333335	1.0009251558425696
MSTRG.3124.7	chr2L	16466512	16486360	False	9.479392156137455e-06			5.258946	3.532142	3.969075	0.028112	0.0	0.0	2.1313791666666666	2.1844230308651618
MSTRG.3134.1	chr2L	16547200	16550967	False	3.227371376755156e-07			10.039714	8.848337	11.571161	8.647334	4.674586	7.703884	8.580836	2.128151829887379
MSTRG.3141.2	chr2L	16664270	16667342	False	1.728437437897786e-08			2.372232	0.187726	3.994906	0.21743	0.223436	0.237345	1.2055125000000002	1.475125386524792
MSTRG.3141.5	chr2L	16665321	16667342	False	2.781883847270863e-08			0.0	0.732821	0.0	0.0	0.0	0.0	0.12213683333333332	0.2731062618898955
MSTRG.3151.2	chr2L	16700947	16703253	False	5.017178798254468e-12			1.678235	1.867589	5.962456	5.488827	3.833643	0.833684	3.2774056666666667	1.9547371952909396
MSTRG.3151.3	chr2L	16700968	16703253	False	5.475459152255057e-12			5.449276	6.020688	0.0	0.0	0.0	2.894289	2.394042166666667	2.5797795241187065
MSTRG.3155.2	chr2L	16723231	16725427	False	2.42194665295915e-09			1.261127	8.416557	9.995818	0.821243	5.17834	1.49626	4.528224166666667	3.6296190139886315
MSTRG.3166.2	chr2L	16759561	16762677	False	2.659697604617574e-10			2.126414	0.817892	4.336858	0.984586	0.140785	0.021283	1.4046363333333334	1.4804607804899426
MSTRG.3169.2	chr2L	16788865	16791121	False	7.886612347362236e-10			0.0	2.531838	0.445204	0.05367	0.864883	1.857711	0.9588843333333332	0.939294815601695
MSTRG.3182.1	chr2L	16842299	16854909	False	1.987367916624176e-09			1.604157	2.007444	0.921956	0.298286	0.904658	0.541719	1.04637	0.5894422516303018
MSTRG.3182.4	chr2L	16843208	16853619	False	5.772554828268458e-08			2.552828	0.0	0.0	0.0	0.0	2.87343	0.9043763333333333	1.282325455875856
MSTRG.3182.9	chr2L	16849021	16858714	False	1.272728265045975e-07			0.304264	1.655313	0.723393	0.43713	1.885894	0.0	0.8343323333333332	0.6984448562792118
MSTRG.3182.10	chr2L	16849809	16854909	False	1.432453829323004e-07			1.099824	0.296625	1.331347	0.090266	0.141685	0.0	0.49329116666666667	0.5225402050437257
MSTRG.3188.1	chr2L	16859923	16861650	False	1.138922359532786e-09			2.611773	1.103392	3.568518	0.436824	1.701741	0.036097	1.5763908333333332	1.2214161930916392
MSTRG.3196.1	chr2L	16898087	16902218	False	2.284953311397971e-10			3.194148	3.582718	3.515621	2.299411	1.078309	0.5908	2.3768345	1.1762279521936143
MSTRG.3207.1	chr2L	16979994	16982470	False	1.830034501084275e-09			1.612818	3.858956	5.829872	3.867327	1.496226	1.778507	3.0739510000000005	1.58866190351566
MSTRG.3207.2	chr2L	16981277	16982470	False	2.886959082670345e-07			1.495842	0.0	0.0	0.0	0.56044	0.0	0.34271366666666664	0.5548153354410417
MSTRG.3213.3	chr2L	17012037	17014094	False	2.057835429091596e-10			2.453077	0.718338	0.585837	0.283459	0.07576	0.122837	0.7065513333333332	0.8147279742119793
MSTRG.3233.2	chr2L	17124010	17126278	False	1.477352723483243e-10			3.728042	1.443175	1.819417	0.111296	0.45856	0.146206	1.2844493333333336	1.2673140351761891
MSTRG.3235.2	chr2L	17144396	17151999	False	5.638038292798967e-11			0.09209	0.069155	0.0	0.09241	0.0	0.0	0.04227583333333334	0.04297114093752018
MSTRG.3238.2	chr2L	17189829	17260734	False	1.024502010326173e-09			1.273672	0.799018	2.554533	0.264537	0.575826	1.369025	1.1394351666666667	0.7384915751095645
MSTRG.3238.4	chr2L	17211245	17260734	False	2.004166263486068e-09			8.06176	5.579547	4.063323	10.346824	2.133898	2.31251	5.416310333333333	2.988126423161547
MSTRG.3255.1	chr2L	17327778	17328267	False	6.486060116951152e-09			1.451721	1.802861	0.695214	0.843702	0.0	0.0	0.7989163333333332	0.6737152429824406
MSTRG.3267.1	chr2L	17387097	17387771	False	1.492018736199156e-08			2.48951	4.869548	2.599617	0.0	6.977975	5.282714	3.703227333333333	2.272444077912272
MSTRG.3271.4	chr2L	17414904	17419250	False	8.665712795832724e-09			5.121939	2.442829	3.968242	0.825664	0.297249	0.284519	2.1567403333333335	1.8659435991486693
MSTRG.3271.7	chr2L	17414956	17433167	False	5.951191921581337e-10			0.203425	0.085331	0.141115	0.76978	0.153486	3.894289	0.874571	1.3699717737531432
MSTRG.3275.1	chr2L	17435811	17436485	False	8.310765632018902e-07			0.877186	2.23619	5.150301	0.417668	0.514349	0.296173	1.5819778333333332	1.7227109494583837
MSTRG.3275.3	chr2L	17435992	17436530	False	4.828369531736321e-08			0.721925	0.0	0.0	0.0	0.0	0.0	0.12032083333333334	0.26904556244275596
MSTRG.3276.5	chr2L	17436840	17450422	False	4.050458101517358e-09			1.804626	1.808295	0.958167	0.011204	1.050962	0.622708	1.0426603333333333	0.6343314447607199
MSTRG.3276.6	chr2L	17437693	17450422	False	6.275882723177595e-09			0.0	0.116919	0.0	0.232785	0.583481	0.0	0.15553083333333334	0.20943174920199079
MSTRG.3280.2	chr2L	17456699	17458112	False	6.773873697740995e-11			9.52013	4.805361	3.832158	2.026142	0.858705	0.696983	3.6232465	3.0268444591435895
MSTRG.3280.3	chr2L	17457020	17458112	False	1.959873691198115e-09			0.0	0.0	0.585186	0.0	0.0	0.0	0.09753099999999999	0.21808594591353198
MSTRG.3281.1	chr2L	17459603	17463556	False	9.502789172006865e-10			5.597625	0.44092	7.374197	14.656642	2.06675	1.983387	5.3532535	4.778163760635347
MSTRG.3281.2	chr2L	17459604	17473215	False	4.103792789516712e-09			7.827785	11.806465	8.999032	8.387253	19.248804	8.155214	10.7374255	4.026279428815009
MSTRG.3284.1	chr2L	17478441	17481096	False	5.202226441923121e-08			0.0	0.0	0.0	0.0	0.0	6.380004	1.063334	2.377687106786761
MSTRG.3297.2	chr2L	17528413	17532327	False	3.777678124332537e-10			0.83629	0.0	1.160362	0.33077	0.371985	0.313458	0.5021441666666666	0.38274576011778216
MSTRG.3298.1	chr2L	17539347	17557989	False	1.722092557603755e-09			0.502091	0.740064	3.038697	0.454518	0.0	0.151981	0.8145585	1.023240041187591
MSTRG.3329.1	chr2L	17647047	17754299	False	4.462317747557397e-10			8.193883	11.71437	0.036146	0.356298	0.0	0.154203	3.40915	4.739627167877905
MSTRG.3329.2	chr2L	17647047	17752542	False	5.351176326827512e-10			12.177553	9.088652	1.840377	34.053669	0.548737	34.383213	15.348700166666667	13.92208449293029
MSTRG.3329.7	chr2L	17649865	17754299	False	4.796591782502189e-10			0.0	0.806977	0.0	0.0	0.0	0.0	0.13449616666666667	0.300742571379808
MSTRG.3329.16	chr2L	17675467	17716725	False	1.648439706877706e-09			2.579188	1.604984	2.572451	1.641566	0.544016	0.839014	1.630203166666667	0.7740533112722096
MSTRG.3329.17	chr2L	17777680	17778361	False	0.000346775815180855			1.251697	1.055155	0.259481	1.093697	0.0	0.0	0.610005	0.5340044273933191
MSTRG.3338.3	chr2L	17863849	17903073	False	5.24381651119473e-09			5.46853	5.690864	4.924134	6.500714	3.298361	4.165977	5.008096666666667	1.0444685970970546
MSTRG.3356.1	chr2L	17936947	17939760	False	2.591148794795459e-05			3.531576	1.269117	4.718719	0.62613	0.211047	0.023576	1.7300275	1.7714476443845533
MSTRG.3361.2	chr2L	17970873	17971663	False	5.833718449104151e-09			0.298015	0.0	0.0	0.750278	0.0	0.0	0.1747155	0.2794569083858607
MSTRG.3361.3	chr2L	17978162	17980901	False	6.681213570408439e-11			0.169101	0.0	0.58387	0.0	0.0	0.0	0.12549516666666669	0.2140891963492605
MSTRG.3361.4	chr2L	17978998	17980901	False	5.828054933978755e-11			0.154086	0.0	1.123043	0.0	0.0	0.0	0.21285483333333333	0.41091868514440366
MSTRG.3370.3	chr2L	18011119	18011716	False	1.14097906720102e-08			0.780219	3.386542	6.759559	0.170847	1.037265	0.222174	2.0594343333333334	2.362057588355378
MSTRG.3390.2	chr2L	18159827	18275869	False	1.656263227238384e-09			1.89302	0.350471	16.224255	0.252934	0.0	13.19824	5.31982	6.7254170956011095
MSTRG.3390.4	chr2L	18203208	18275869	False	8.010139920715339e-09			4.172705	3.629051	0.147563	8.939072	0.0	0.0	2.814731833333333	3.2397008472053614
MSTRG.3390.5	chr2L	18203230	18275869	False	8.010139920715339e-09			3.026307	6.000323	0.034655	0.77607	3.909203	2.174461	2.653503166666667	1.9803017522241753
MSTRG.3390.6	chr2L	18203246	18275869	False	8.010139920715339e-09			0.0	6.552986	29.485285	0.0	0.0	0.0	6.0063785	10.769278534608276
MSTRG.3403.1	chr2L	18288843	18291671	False	2.530931409542625e-07			2.523115	1.854488	2.810181	0.313063	0.273059	0.229584	1.333915	1.0993676521290168
MSTRG.3431.1	chr2L	18449516	18453325	False	3.304231904125589e-07			0.847988	5.323629	4.74731	2.66017	4.581954	1.851041	3.3353486666666665	1.6506017546726879
MSTRG.3436.5	chr2L	18472964	18484573	False	7.096072167147888e-07			6.6104	7.71098	0.0	13.307729	0.0	0.0	4.6048515	5.050153592309965
MSTRG.3436.6	chr2L	18472966	18484573	False	7.130052359307056e-07			0.0	0.0	0.0	0.0	0.0	9.910593	1.6517655	3.6934599408889293
MSTRG.3438.1	chr2L	18487746	18504198	False	2.615280109110609e-10			1.491956	1.14522	1.737094	0.433107	1.144838	1.330498	1.2137855	0.404921047202929
MSTRG.3438.5	chr2L	18500749	18504198	False	1.073516853698564e-09			0.033261	0.0	0.0	0.0	0.0	0.0	0.0055435	0.012395642833270085
MSTRG.3446.1	chr2L	18532019	18563279	False	2.036386113727154e-08			8.907457	11.652934	0.154999	14.294788	0.48293	18.731966	9.037512333333334	6.838111901069541
MSTRG.3467.1	chr2L	18673362	18676172	False	1.258701159969274e-10			0.618716	0.0	0.0	0.0	0.494287	0.0	0.18550049999999998	0.2647849800698358
MSTRG.3467.3	chr2L	18673383	18676998	False	2.010925262333998e-09			2.035098	0.892528	2.713449	0.341244	1.127244	0.379357	1.2481533333333334	0.8645570495387926
MSTRG.3472.1	chr2L	18690901	18695609	False	1.002568641357102e-08			2.780076	2.080187	1.694723	3.927604	3.693713	1.5826	2.6264838333333334	0.9230198872984656
MSTRG.3472.3	chr2L	18690906	18693533	False	1.677791595965847e-08			0.012267	0.345621	2.784327	0.120629	0.0	0.62517	0.6480023333333333	0.9796281555065791
MSTRG.3480.3	chr2L	18711072	18714188	False	3.95656988855112e-11			1.378788	0.726683	1.920849	0.0	0.136344	0.090697	0.7088935	0.7223135374528039
MSTRG.3480.5	chr2L	18711088	18714188	False	4.433859058112784e-11			0.0	0.802054	0.561491	2.410991	1.719191	0.29622	0.9649911666666666	0.8394002458591922
MSTRG.3480.6	chr2L	18711640	18714188	False	3.101472306928642e-10			0.206657	0.356164	0.105716	0.076331	0.777781	0.388475	0.3185206666666667	0.23582685166075176
MSTRG.3493.6	chr2L	18762947	18769879	False	1.716714472967843e-07			0.0	1.531526	1.930642	0.347279	2.163929	0.876496	1.1416453333333334	0.7983590124966058
MSTRG.3493.7	chr2L	18771076	18780331	False	5.590258539560369e-09			0.824436	1.968599	3.942673	1.927269	0.442955	0.387133	1.5821775	1.2342663250465502
MSTRG.3501.3	chr2L	18829014	18830460	False	4.298489669370674e-09			0.841599	0.081636	0.0	1.748102	1.12096	0.237495	0.6716320000000001	0.6294484161790649
MSTRG.3503.1	chr2L	18833641	18839523	False	2.167471401702111e-05			6.095284	5.564503	5.183842	4.825849	5.358306	4.325024	5.225467999999999	0.5569856379803104
MSTRG.3503.2	chr2L	18833697	18839523	False	2.272651937269027e-05			0.564552	0.371162	9.034892	0.340667	0.0	0.0	1.7185455	3.2782468850001596
MSTRG.3503.3	chr2L	18833709	18841162	False	8.800729342049389e-07			1.309314	3.358688	1.273723	1.589927	1.076557	1.156375	1.627430666666667	0.7906032553298918
MSTRG.3503.4	chr2L	18833709	18841399	False	3.137391134638522e-07			0.0	0.011026	0.14025	0.0	0.023832	0.0	0.029184666666666668	0.050413508092794164
MSTRG.3507.1	chr2L	18855122	18857972	False	7.012321010098593e-10			6.949384	1.629869	5.039174	1.229127	1.632386	0.581413	2.8435588333333333	2.3217164203385834
MSTRG.3508.1	chr2L	18859502	18862300	False	0.0001297541448078529			0.17157	1.465408	1.944082	0.113285	0.303848	0.275168	0.7122268333333333	0.7180510483153726
MSTRG.3508.2	chr2L	18859504	18862300	False	0.0001301662035901556			1.652671	1.722495	3.376917	0.720226	1.31958	0.405999	1.5329813333333335	0.9510117708298299
MSTRG.3519.1	chr2L	18916286	18918702	False	3.445260474339298e-10			2.649301	1.318388	7.420131	1.83367	0.34961	1.018435	2.4315891666666665	2.340274705450439
MSTRG.3519.4	chr2L	18938489	18940627	False	1.171218104795124e-06			0.173352	0.175832	0.222177	0.015658	0.015927	0.059354	0.11038333333333333	0.08291088127153289
MSTRG.3520.1	chr2L	18922198	18922777	True	0.6742080858704844			0.0	1.306531	1.130349	1.205558	0.0	0.0	0.6070730000000001	0.6092148557982917
MSTRG.3527.4	chr2L	18952234	18954431	False	2.568929897182223e-09			0.0	0.0	1.300015	5.949133	8.397879	0.075873	2.620483333333333	3.3269293515446874
MSTRG.3530.1	chr2L	18957724	18968744	False	1.20165388447717e-09			9.197829	14.481799	13.476263	10.895782	5.593145	6.639024	10.047306999999998	3.274139413047903
MSTRG.3530.2	chr2L	18957727	18968744	False	1.17613918145987e-09			1.754386	1.110472	0.0	3.352741	0.0	0.0	1.0362665	1.2321255995722393
MSTRG.3541.3	chr2L	18995340	18996184	False	6.038811233201613e-09			0.0	0.781355	1.04951	0.116288	0.0	0.0	0.32452549999999997	0.42692875560361354
MSTRG.3544.3	chr2L	19008288	19009306	False	6.620420929934055e-07			11.159487	24.063868	10.486556	12.17187	17.189035	12.331367	14.5670305	4.762027580330349
MSTRG.3552.2	chr2L	19030893	19033514	False	2.498959630918391e-09			0.0	0.0	0.0	0.0	0.0	13.658751	2.2764585	5.090315953957205
MSTRG.3553.1	chr2L	19033651	19034580	False	1.060695028578856e-09			0.390648	8.760393	2.032119	1.098481	12.839685	11.58182	6.117191000000001	5.110596353665816
MSTRG.3556.2	chr2L	19043760	19045148	False	1.896375987403647e-08			0.426818	0.134171	0.042035	0.628372	0.476126	1.632749	0.5567118333333334	0.5211830527129013
MSTRG.3564.1	chr2L	19064755	19068108	False	1.181143680863396e-10			0.20329	5.789408	12.8934	0.425809	1.562557	1.813714	3.7813630000000007	4.470618053924908
MSTRG.3564.3	chr2L	19065271	19069872	False	4.725633202583356e-10			0.414312	1.894312	0.0	0.0	0.0	0.0	0.38477066666666665	0.6918310958518386
MSTRG.3567.2	chr2L	19071140	19074149	False	2.134960532210788e-08			1.445763	0.0	3.121701	0.166244	0.0	0.0	0.7889513333333332	1.163917208889542
MSTRG.3571.1	chr2L	19079240	19108787	False	2.067527081576823e-09			3.624944	0.0	0.197428	0.417544	0.045588	2.397276	1.1137966666666668	1.3939925996999492
MSTRG.3581.2	chr2L	19122025	19126512	False	2.188301494223073e-07			0.511707	2.397471	5.271554	2.280962	1.757249	1.435564	2.2757511666666663	1.4762728000293415
MSTRG.3581.3	chr2L	19122025	19123997	False	1.258137533327237e-07			1.236276	0.885733	1.043059	0.796866	0.056328	0.9685	0.831127	0.37246953962975277
MSTRG.3581.7	chr2L	19125186	19127006	False	3.890509477610013e-05			0.076705	1.004582	0.087161	0.257679	0.144925	0.300768	0.31197	0.32056645664614797
MSTRG.3589.2	chr2L	19179910	19182810	False	6.540961710215066e-10			0.956111	1.465882	1.821086	0.0	1.76973	0.218936	1.0386241666666667	0.7172573677015377
MSTRG.3590.1	chr2L	19182957	19185726	False	9.741856250208536e-13			0.994961	0.880795	4.031859	0.322183	0.534398	0.0	1.127366	1.3407269632295258
MSTRG.3609.1	chr2L	19297874	19298929	False	2.887992295200048e-09			3.629578	2.514404	7.174461	1.304894	0.156555	1.09505	2.645823666666667	2.3055386082584306
MSTRG.3626.1	chr2L	19381139	19381451	False	1.989652668690265e-07			0.0	0.576202	1.444172	0.0	0.0	1.082759	0.5171888333333333	0.5751960283997148
MSTRG.3628.1	chr2L	19386960	19390174	False	1.438895153032029e-09			2.453753	0.839171	6.926742	2.989196	11.174122	5.557027	4.990001833333333	3.415186695307272
MSTRG.3628.2	chr2L	19387046	19390174	False	1.337132200226078e-09			0.0	0.0	0.0	3.194431	18.576786	18.698248	6.744910833333333	8.48491713645805
MSTRG.3628.3	chr2L	19387049	19390174	False	1.337132200226078e-09			2.29365	5.171569	0.107672	5.154031	11.179809	4.654081	4.760135333333333	3.397961495121189
MSTRG.3629.5	chr2L	19390381	19398334	False	1.0068580996482e-09			6.11765	11.944641	0.230823	0.222716	3.418789	0.0	3.6557698333333337	4.314764798457093
MSTRG.3634.2	chr2L	19400780	19410119	False	2.106556331475415e-08			7.291154	6.152389	8.041203	1.211856	0.770289	1.733065	4.199992666666668	3.0248853076991566
MSTRG.3634.10	chr2L	19403057	19426597	False	9.214355175057197e-09			3.350807	11.725474	4.564433	2.551882	4.025194	12.730129	6.491319833333333	4.112901863888294
MSTRG.3634.12	chr2L	19403063	19420277	False	1.061939437493105e-08			3.537673	5.252401	3.81198	2.607681	0.0	4.338871	3.258101	1.6617514372555842
MSTRG.3643.1	chr2L	19435849	19444757	False	9.73500053760266e-10			0.020926	0.06078	0.042975	0.009989	0.283081	0.0	0.06962516666666667	0.09757698343943048
MSTRG.3643.8	chr2L	19442251	19444757	False	3.076684926215653e-09			6.221899	2.961559	2.275631	0.540879	0.884074	0.573982	2.2430040000000004	1.9949329949979104
MSTRG.3655.1	chr2L	19488645	19490245	False	1.264388039252716e-10			3.706224	5.018115	10.155777	8.014892	5.029887	6.065192	6.331681166666667	2.1541074558657636
MSTRG.3655.2	chr2L	19488665	19490245	False	8.809252963957178e-11			0.0	3.899176	0.0	0.52827	0.477398	0.806341	0.9518641666666666	1.3493495334084022
MSTRG.3661.1	chr2L	19508947	19516858	False	2.680072427818767e-07			98.474686	65.968712	80.788063	40.206902	15.092656	18.651999	53.19716966666666	31.06040621657721
MSTRG.3661.2	chr2L	19508952	19516858	False	2.714281955843041e-07			29.698494	68.976028	57.614754	47.122051	16.703466	20.405029	40.086636999999996	19.293266280135665
MSTRG.3662.1	chr2L	19517892	19518747	True	0.9369372937518049			0.922829	3.08951	3.237978	0.223327	0.0	0.56494	1.339764	1.32164125428562
MSTRG.3664.2	chr2L	19525713	19526368	False	3.898192439926663e-09			0.011822	0.164257	0.288394	0.126512	0.398865	0.647148	0.272833	0.20718882446856696
MSTRG.3666.1	chr2L	19526869	19528450	False	2.718506914358344e-12			4.688175	6.436259	0.0	2.332032	2.132983	3.582673	3.195353666666667	2.039862739151311
MSTRG.3666.2	chr2L	19526888	19528450	False	3.277686282379709e-12			2.747554	0.357422	6.86964	1.885917	0.881072	2.603906	2.5575851666666667	2.110868823770157
MSTRG.3676.1	chr2L	19567899	19577315	False	2.514246964966149e-08			7.668335	0.156625	6.57058	0.116874	0.0	0.0	2.4187356666666666	3.339470536374824
MSTRG.3682.1	chr2L	19580568	19582516	False	0.0006169027641859371			1.630255	3.544706	6.597603	4.223342	0.047692	0.087306	2.6884840000000003	2.353361940607451
MSTRG.3682.2	chr2L	19580595	19582516	False	0.00354816315609473			4.519267	0.0	0.0	0.0	1.382618	0.0	0.9836475	1.6598208902205636
MSTRG.3683.2	chr2L	19582898	19583990	False	1.19674588519612e-08			6.078201	0.133165	1.922263	5.325541	0.029538	2.86825	2.726159666666667	2.3329092597176935
MSTRG.3685.1	chr2L	19600459	19605844	False	9.1863300289184e-06			14.807983	12.5791	14.998948	11.367525	6.736953	7.898076	11.3980975	3.1613700505626117
MSTRG.3690.1	chr2L	19683358	19684888	False	7.790899140001858e-07			1.943501	1.173918	2.227648	0.983766	0.082238	0.122696	1.0889611666666668	0.8157092644233843
MSTRG.3694.7	chr2L	19732163	19735290	False	4.578144896066365e-12			0.116755	0.900847	0.916789	2.669828	1.201257	0.682991	1.0814111666666666	0.7838404477656612
MSTRG.3694.8	chr2L	19732163	19734469	False	8.839388592099253e-12			1.393137	0.26436	0.356324	0.0	0.466633	0.789128	0.5449303333333333	0.44655321655567803
MSTRG.3694.9	chr2L	19732170	19735290	False	4.564128376712142e-12			2.390587	0.0	2.50564	0.113785	0.037898	0.0	0.8413183333333333	1.137293722745751
MSTRG.3694.10	chr2L	19732195	19734409	False	8.878353858368133e-12			0.0	2.377707	0.894721	0.0	0.63745	2.477583	1.0645768333333334	1.0164343941493743
MSTRG.3699.2	chr2L	19757248	19758737	False	1.822459008757762e-09			1.206784	3.731896	2.159121	0.684974	1.97981	0.681437	1.7406703333333333	1.0582039040891673
MSTRG.3699.3	chr2L	19757258	19758737	False	1.931724226696167e-09			0.011082	0.01607	0.597414	0.932217	0.206087	0.019201	0.2970118333333333	0.35115462720356144
MSTRG.3701.1	chr2L	19761586	19764136	False	6.298593379005508e-10			3.107411	1.560332	5.738337	7.318905	10.197289	1.50568	4.904659	3.175510897791986
MSTRG.3705.5	chr2L	19791552	19791932	False	2.090625388338865e-07			0.0	0.0	0.194418	0.089334	0.0	0.204061	0.08130216666666666	0.08921842127874838
MSTRG.3707.2	chr2L	19793483	19795851	False	5.070134665185384e-06			1.613052	1.73273	2.157248	2.731756	0.901935	1.2076	1.7240535	0.5997390354278406
MSTRG.3724.2	chr2L	19890208	19892398	False	7.163038745331847e-11			1.588461	2.389129	1.670066	1.40497	0.197476	0.66319	1.318882	0.7113749877935921
MSTRG.3726.1	chr2L	19899214	19901967	False	2.195099809695104e-06			4.510742	3.189182	5.767785	1.071884	0.888271	0.289534	2.619566333333333	2.0262462417635443
MSTRG.3735.3	chr2L	19960373	19961130	False	2.382082779802046e-09			0.907782	4.474432	0.881259	3.793298	0.289711	0.0	1.724413666666667	1.7441642948622191
MSTRG.3743.2	chr2L	19968750	19972556	False	2.787455548365492e-06			0.850175	0.383484	0.733778	0.218817	0.313672	0.137084	0.4395016666666667	0.26279916231390255
MSTRG.3743.5	chr2L	19980482	19982566	False	2.908586022262022e-09			5.542017	3.292016	3.300077	2.376745	0.427933	2.253064	2.865308666666666	1.532438594878184
MSTRG.3759.1	chr2L	20065782	20066376	False	4.891736474606671e-06			3.269884	5.884543	7.109897	1.864109	1.852175	1.950349	3.6551595	2.0983641659071597
MSTRG.3764.2	chr2L	20073729	20075760	False	4.780039850201064e-09			3.298551	0.220104	6.072725	7.060924	2.592114	6.50488	4.291549666666667	2.4560011089985734
MSTRG.3770.2	chr2L	20093095	20093867	False	1.465474989147921e-08			5.764883	6.691228	8.346772	5.576343	1.333384	1.014989	4.787933166666667	2.7090251548014717
MSTRG.3787.1	chr2L	20133679	20135711	False	2.987033489069006e-10			4.136183	1.758398	5.025749	0.122119	0.552337	0.0	1.9324643333333331	1.9736432116347393
MSTRG.3787.4	chr2L	20133876	20135711	False	6.124005432705557e-10			0.0	0.0	0.0	0.910001	0.0	0.0	0.15166683333333333	0.3391373492654643
MSTRG.3834.2	chr2L	20303216	20310849	False	1.377022727323326e-10			1.573853	1.031465	1.386116	0.485078	0.0	0.417595	0.8156845	0.5597454639026415
MSTRG.3849.1	chr2L	20385065	20399849	False	7.756008113898536e-09			4.837968	1.59895	0.0	5.919996	6.881982	0.0	3.2064826666666666	2.7893074950024586
MSTRG.3868.1	chr2L	20423092	20424660	False	8.081822174781563e-11			0.488966	1.707041	0.0	1.252871	0.033252	0.0	0.580355	0.67119254649616
MSTRG.3869.1	chr2L	20425848	20426166	False	1.635299229937966e-07			0.0	1.934002	0.0	0.0	0.0	0.0	0.3223336666666667	0.7207599901034246
MSTRG.3897.1	chr2L	20561412	20562174	True	0.9998256917293257	0.0	0.0	1.355943	1.719474	0.819729	0.0	0.0	0.752247	0.7745655	0.6368271816374125
MSTRG.3897.2	chr2L	20561417	20562174	True	0.9997865799977377			1.21222	0.0	0.0	0.0	0.228818	0.0	0.240173	0.44266928700592434
MSTRG.3897.3	chr2L	20561621	20562174	True	0.9998231482692358	0.0	0.0	0.0	0.0	0.0	0.613167	0.77256	0.0	0.23095450000000003	0.32984411395574426
MSTRG.3900.1	chr2L	20575731	20583418	False	2.828011967627879e-07			3.519746	3.842853	7.030222	5.694521	0.0	2.69016	3.796250333333333	2.227688755131999
MSTRG.3902.2	chr2L	20619302	20626206	False	1.363737522526279e-09			3.408109	2.352849	4.240124	0.569519	0.2001	0.096155	1.8111426666666668	1.6238825921907722
MSTRG.3926.2	chr2L	20653337	20654703	False	1.498944725422573e-08			0.044549	0.011071	0.133177	0.013696	0.0	0.005655	0.03469133333333333	0.04626359540958984
MSTRG.3928.4	chr2L	20661622	20663929	False	3.924749579457983e-08			0.0	0.061252	0.498819	0.095536	0.0	0.0	0.10926783333333333	0.17798060435191307
MSTRG.3933.3	chr2L	20688365	20714609	False	1.536042555888113e-07			0.0	0.0	2.729899	4.711507	0.0	16.14333	3.9307893333333332	5.738047309434736
MSTRG.3933.4	chr2L	20712314	20713162	False	1.820316526490638e-09			1.515962	1.63103	3.861109	0.240747	1.13851	0.0	1.3978929999999998	1.2580472604821595
MSTRG.3939.1	chr2L	20730415	20734309	False	5.249388056616502e-09			22.966074	18.089693	18.724255	39.637894	0.0	0.214332	16.605374666666666	13.67511758116397
MSTRG.3944.2	chr2L	20754702	20757985	False	6.258335921801538e-06			0.26963	1.024029	1.1057	0.961452	1.143986	0.322708	0.8045841666666668	0.3644650193550435
MSTRG.3950.6	chr2L	20789360	20797523	False	2.499912093879833e-09			5.357347	3.645271	9.284276	6.115576	1.525859	0.700757	4.438181	2.8931476724082024
MSTRG.3954.2	chr2L	20814405	20816240	False	2.784379869703789e-08			1.227851	0.0	0.838638	0.164847	0.0	0.0	0.3718893333333333	0.48447501641318463
MSTRG.3957.1	chr2L	20818950	20819614	False	6.597114372592309e-09			0.0	0.561024	0.0	0.606712	0.429709	4.230198	0.9712738333333334	1.47771417892054
MSTRG.3958.2	chr2L	20820285	20821228	False	5.91612898198697e-10			0.0	0.0	0.0	0.0	0.58626	0.23725	0.13725166666666666	0.2186931755082652
MSTRG.3958.3	chr2L	20820292	20821228	False	6.611361347436253e-10			3.920368	2.837033	6.935635	0.148641	0.458687	0.0	2.3833939999999996	2.5056655971076163
MSTRG.3974.1	chr2L	20871334	20919093	False	6.811060455523776e-10			7.579948	11.837716	2.072902	6.634503	18.040602	13.628063	9.965622333333334	5.183408390376505
MSTRG.3974.15	chr2L	20872697	20919093	False	5.027198631840252e-10			0.0	0.687361	0.0	0.0	5.393543	9.090269	2.528528833333333	3.5079674400698866
MSTRG.3974.16	chr2L	20872704	20919093	False	5.121985070497429e-10			1.674851	3.236399	2.700348	6.195569	2.138176	0.437827	2.7305283333333334	1.7788169349484004
MSTRG.3974.18	chr2L	20876544	20919093	False	2.498813043990058e-09			0.0	0.0	0.0	0.76397	0.0	0.082668	0.14110633333333333	0.28018392033428485
MSTRG.3974.19	chr2L	20876553	20891060	False	9.272382070036523e-10			3.538527	3.382993	5.873938	3.16565	0.277204	0.645661	2.8139955000000003	1.8917627872145024
MSTRG.3974.20	chr2L	20881191	20886608	False	9.25449464502905e-09			3.097203	4.354486	5.039679	2.870894	2.391897	2.181154	3.3225521666666666	1.0357845785264128
MSTRG.3974.21	chr2L	20901508	20921216	False	1.280330061724184e-08			8.213667	3.712188	4.768875	3.924778	2.074628	2.468462	4.1937663333333335	2.0108889444459352
MSTRG.3974.23	chr2L	20902973	20919093	False	1.813468461533942e-08			0.0	0.0	0.0	0.0	4.304017	0.0	0.7173361666666667	1.6040124313857853
MSTRG.3981.2	chr2L	20925018	20926147	False	1.60895840014633e-07			2.507694	0.0	2.241845	0.0	2.242278	0.0	1.1653028333333335	1.168661960726656
MSTRG.3990.1	chr2L	20965517	21052164	False	1.289622824651468e-08			3.258193	13.805136	16.461077	12.284009	11.845098	10.368456	11.336994833333334	4.076519145527935
MSTRG.3990.7	chr2L	20969328	21052164	False	1.612595596377247e-08			6.073409	4.063669	4.174052	6.134247	2.952121	9.533667	5.4885275	2.1336048968255383
MSTRG.3990.8	chr2L	21008857	21052164	False	4.541951182622011e-09			17.574549	15.028506	16.621702	14.677222	3.437194	5.603001	12.157029000000001	5.5207243836009425
MSTRG.3990.9	chr2L	21019568	21052164	False	4.225180711037633e-09			8.358575	4.558451	10.681206	11.036735	1.873404	1.110505	6.269812666666668	3.9879504192079533
MSTRG.3999.1	chr2L	21057705	21071502	False	4.804969943327305e-10			2.726168	0.0	0.0	0.0	0.0	0.0	0.45436133333333334	1.0159828276807745
MSTRG.3999.7	chr2L	21057720	21071502	False	5.621726749767889e-10			0.063947	0.14142	0.842107	0.211514	0.039173	2.541479	0.63994	0.8927002125222853
MSTRG.3999.8	chr2L	21057755	21071502	False	4.757142833251788e-10			0.0	6.301004	0.0	0.0	0.0	0.0	1.0501673333333332	2.348245545083014
MSTRG.3999.9	chr2L	21057770	21071502	False	4.590345345010233e-10			0.0	0.653331	0.0	0.510715	0.0	0.0	0.19400766666666666	0.27743989091733406
MSTRG.3999.11	chr2L	21057776	21071502	False	4.590345345010233e-10			0.0	0.0	1.621079	0.0	0.0	0.0	0.27017983333333334	0.6041404734828968
MSTRG.4001.2	chr2L	21086859	21088751	False	1.673427288875394e-09			0.0	0.0	0.0	1.477362	0.0	0.0	0.246227	0.5505803098958407
MSTRG.4004.1	chr2L	21094892	21099646	False	7.083305894604066e-09			1.984142	1.031771	2.022118	1.057341	0.0	0.274389	1.0616268333333334	0.7660811741813911
MSTRG.4004.3	chr2L	21094972	21102585	False	2.228606426121838e-10			1.905766	3.029432	1.779875	0.0	1.370545	1.944124	1.6716236666666668	0.9008713311423681
MSTRG.4004.4	chr2L	21100489	21104298	False	6.921468683610904e-10			0.465883	0.421329	8.065415	0.278784	0.024016	0.302205	1.5929386666666667	2.8979989588369803
MSTRG.4010.2	chr2L	21135257	21142347	False	6.984329147640676e-06			7.145063	8.924485	9.448358	13.727352	8.888406	0.578418	8.118680333333335	3.9215329930122422
MSTRG.4010.3	chr2L	21135258	21142347	False	6.984329147640676e-06			2.951108	5.876892	1.282825	4.004826	23.976526	32.277908	11.728347499999998	11.918777221110894
MSTRG.4010.4	chr2L	21135270	21141008	False	3.249444454812334e-06			12.221389	0.0	12.418343	0.0	0.0	0.0071	4.107805333333334	5.807082664379182
MSTRG.4015.2	chr2L	21154339	21156749	False	2.476156859672949e-10			2.460818	2.060923	2.454526	1.19908	1.397665	0.713177	1.7143648333333334	0.6574353918906954
MSTRG.4017.2	chr2L	21157437	21158718	False	2.898375963598501e-08			3.176141	7.599027	1.921954	4.83186	3.761619	1.907777	3.866396333333333	1.9565755876332904
MSTRG.4025.1	chr2L	21174131	21179683	False	2.50269201738356e-07			6.157277	3.359802	7.738211	1.602208	0.175189	0.340634	3.2288868333333336	2.8647213681425407
MSTRG.4028.4	chr2L	21188447	21197424	False	1.934591079134404e-09			1.912789	0.946635	2.598343	1.477033	0.261896	1.554571	1.4585445000000001	0.7313299037210111
MSTRG.4038.1	chr2L	21211833	21220796	False	2.503900291392312e-10			2.234967	6.985706	2.231522	7.220583	2.151908	3.248461	4.012191166666667	2.21768701832994
MSTRG.4078.1	chr2L	21325512	21326563	False	1.109535465394246e-06			3.113833	1.449838	2.007085	0.840566	0.0	0.0	1.2352203333333334	1.1089268043498433
MSTRG.4101.1	chr2L	21367316	21370272	False	1.686657322333504e-07			3.259536	1.728146	4.899055	0.926774	0.029319	0.067306	1.8183559999999999	1.7624600192956623
MSTRG.4216.1	chr2L	21519007	21524926	False	3.74859764306171e-08			7.742789	7.331963	10.438139	1.538354	0.0	0.216319	4.544594	4.106022566614233
MSTRG.4216.2	chr2L	21523924	21529769	False	4.440349347998844e-08			7.977707	8.426744	12.183022	1.683791	0.0	0.278004	5.091544666666666	4.662783937227403
MSTRG.4253.3	chr2L	21578327	21587418	False	1.5306120851052e-10			0.0	1.279049	0.056502	0.45855	0.0	0.068072	0.31036216666666666	0.46117832290428135
MSTRG.4253.6	chr2L	21588928	21590700	False	1.249258912850737e-05			2.68521	0.748523	1.228307	0.536127	0.117097	0.233388	0.9247753333333333	0.8663847139222981
MSTRG.4266.2	chr2L	21614246	21619124	False	3.037039458985789e-08			4.96462	6.412968	0.0	6.119463	0.0	0.0	2.9161751666666667	2.9494906934840133
MSTRG.4266.6	chr2L	21614795	21618385	False	2.443755295915454e-08			2.012162	2.37695	10.833917	3.311157	1.407604	0.589309	3.4218498333333334	3.418345162143003
MSTRG.4266.7	chr2L	21614795	21619124	False	7.906268968684797e-08			0.392856	0.323541	0.0	0.704545	0.0	0.0	0.23682366666666665	0.26422388798180646
MSTRG.4266.10	chr2L	21622930	21624205	False	1.458783849254083e-06			0.038504	0.178895	1.235255	0.049316	0.0	1.395548	0.48291966666666664	0.5930231523734035
MSTRG.4275.1	chr2L	21626204	21629990	False	4.851740035155253e-05			9.214261	4.334606	4.416754	2.497817	16.661797	7.11996	7.374199166666667	4.681072708011964
MSTRG.4281.1	chr2L	21646167	21646547	False	1.472468395668259e-07			8.474681	7.597013	7.006805	7.165766	1.209099	4.340964	5.965721333333332	2.474713651040504
MSTRG.4282.2	chr2L	21648273	21648648	False	2.496517919214068e-08			1.331006	0.0	0.0	0.0	0.0	0.0	0.22183433333333333	0.4960366490766808
MSTRG.4289.8	chr2L	21663881	21677718	False	6.038860748735699e-09			0.418429	3.250395	0.043236	6.139031	2.583842	3.731859	2.6944653333333335	2.0604154895051847
MSTRG.4289.9	chr2L	21663888	21677718	False	7.007544911770969e-09			0.143197	5.950035	4.456663	0.0	10.24454	1.201648	3.666013833333333	3.6751843524726495
MSTRG.4289.10	chr2L	21664909	21671513	False	1.692881349070071e-10			2.515076	2.900948	8.762649	6.493774	1.891266	2.189929	4.125607	2.580151876726769
MSTRG.4323.2	chr2L	21740042	21757522	False	1.272461532664142e-09			6.758262	0.0	0.0	0.0	0.0	0.039184	1.1329076666666666	2.5157756245787417
MSTRG.4323.3	chr2L	21740061	21757522	False	1.274937566226248e-09			0.110806	6.486862	8.364332	6.925199	12.070358	0.529385	5.747823666666666	4.23794401568208
MSTRG.4323.7	chr2L	21742391	21747332	False	2.421894091299948e-08			1.053347	1.254231	1.680959	0.870143	1.339766	0.566331	1.1274628333333334	0.35451290454388107
MSTRG.4376.1	chr2L	21914210	21915198	False	2.920566509076633e-07			1.137517	0.339466	0.0	0.05018	0.454706	0.0	0.3303115	0.40079578072619054
MSTRG.4396.1	chr2L	21974353	21977803	False	2.057912971782765e-09			1.928712	1.9649	2.356836	0.490647	0.266925	0.0	1.1680033333333333	0.9364855074521382
MSTRG.4420.1	chr2L	22064594	22066319	False	4.272198808291306e-10			6.346899	1.795341	6.270287	1.338728	0.782271	0.0	2.7555876666666665	2.5712330222470867
MSTRG.4457.1	chr2L	22151410	22151722	False	7.661112195423712e-09			2.3211	2.808998	3.051944	2.025265	0.458436	2.524732	2.1984125000000003	0.8446267016013149
MSTRG.4474.5	chr2L	22212683	22214695	False	9.839938570130468e-11			1.878157	0.410314	0.744587	0.027366	0.258461	0.024809	0.5572823333333333	0.6396647526242859
MSTRG.4482.4	chr2L	22201433	22209490	False	2.263551913203087e-09			1.37108	0.179476	0.189903	0.107853	0.037692	0.065349	0.3252255	0.47096157726462495
MSTRG.4493.1	chr2L	22239095	22239713	False	1.009842259457134e-07			0.0	1.396921	0.0	0.351244	0.0	0.603998	0.39202716666666665	0.5029019810647057
MSTRG.4552.1	chr2L	22344977	22345627	False	4.668815741107481e-05			5.408543	2.535231	4.721486	0.543528	0.26667	0.0	2.2459096666666665	2.163101085830608
MSTRG.4572.1	chr2L	22376604	22384498	False	1.243718499003239e-10			0.097809	0.469109	4.100291	0.790891	0.0	0.0	0.9096833333333335	1.4550132938257148
MSTRG.4572.2	chr2L	22376850	22386425	False	3.428510176439095e-10			4.138666	3.378017	4.523165	0.07101	0.0	0.020551	2.0219015	2.019716458588412
MSTRG.4572.4	chr2L	22377294	22384979	False	7.258105144092042e-11			1.111833	0.00531	1.155924	0.001489	0.0	0.0	0.3790926666666667	0.533868870816816
MSTRG.4572.5	chr2L	22377294	22384498	False	6.817536382695837e-12			0.736653	0.361634	2.724555	0.542638	0.0	0.0	0.72758	0.932278284726365
MSTRG.4572.6	chr2L	22379914	22386425	False	2.514127177756796e-10			4.921137	7.545322	11.138001	4.063337	0.0	1.131258	4.7998425	3.7586359188263474
MSTRG.4590.1	chr2L	22414960	22421803	False	1.980815722953286e-11			1.313206	1.346874	2.134737	0.105995	0.072623	0.0	0.8289058333333333	0.8154427617794349
MSTRG.4594.1	chr2L	22462322	22468045	False	3.760330348158687e-09			3.83038	3.776747	4.28123	3.704622	2.790171	2.98232	3.560911666666667	0.5143796793253879
MSTRG.4597.1	chr2L	22479619	22487329	False	3.463240616755371e-12			1.640627	0.996057	1.678088	0.312798	0.167437	0.029174	0.8040301666666666	0.6767209718821627
MSTRG.4600.1	chr2L	22499798	22504788	False	4.991998918376628e-10			1.045822	0.250438	0.418261	0.166266	0.0	0.123421	0.3340346666666667	0.342735876547168
MSTRG.4608.1	chr2L	22576139	22577987	False	2.183051523498474e-11			4.68961	1.610272	4.427787	1.537438	2.08835	1.259369	2.6021376666666667	1.4068241165976967
MSTRG.4615.1	chr2L	22615562	22630015	False	6.620186915232755e-11			2.423304	0.983096	2.044061	0.153931	0.354217	0.091558	1.0083611666666668	0.9195886074688356
MSTRG.4615.2	chr2L	22616721	22630015	False	6.980228095548334e-11			0.664729	1.030454	1.424747	0.065956	0.449475	0.01573	0.6085151666666667	0.5030714425153472
MSTRG.4619.1	chr2L	22647598	22654532	False	7.043646924570727e-11			0.258675	0.364675	1.427212	1.221125	0.058443	0.0	0.5550216666666666	0.5602235046912576
MSTRG.4622.1	chr2L	22658712	22660459	False	1.704233790220408e-09			0.0	1.99529	0.0	0.0	0.0	0.0	0.33254833333333333	0.7436006791375926
MSTRG.4624.1	chr2L	22749226	22751260	False	7.982733064158272e-08			7.2966	2.50969	2.565715	1.992748	0.119733	0.745682	2.538361333333334	2.309529591131468
MSTRG.4634.1	chr2L	22876113	22884538	False	9.573918419534523e-11			0.879951	0.556134	1.267135	0.302812	0.197474	0.114904	0.5530683333333334	0.4078023266652062
MSTRG.4635.1	chr2L	22879439	22889908	False	2.672302230695041e-09			0.508433	0.610631	0.996651	0.355986	0.342777	0.525965	0.5567405	0.21824639308187888
MSTRG.4635.2	chr2L	22880095	22889908	False	1.914169393734324e-09			0.66247	0.013036	0.027335	0.111848	0.0	0.001051	0.13595666666666667	0.2385335157650225
MSTRG.4641.1	chr2L	22943164	22948935	False	3.208728521061622e-05			3.772	0.870193	0.0	2.340137	1.215138	0.0	1.3662446666666666	1.337801334272727
MSTRG.4642.2	chr2L	22949088	22950282	False	1.32748906172277e-08			2.417471	2.105263	1.083132	0.5739	2.400645	4.329664	2.1516791666666664	1.190908744457416
MSTRG.4649.4	chr2L	23004140	23006133	False	1.330451904040425e-11			1.486738	3.086682	1.047438	3.890446	0.428853	0.597041	1.7561996666666666	1.2913585435900012
MSTRG.4649.5	chr2L	23015525	23016811	False	5.93863558247752e-08			0.902532	2.072955	2.063592	0.835073	0.274365	0.153481	1.050333	0.7688846257289408
MSTRG.4662.1	chr2L	23066465	23068386	False	2.10497747057656e-09			2.137806	6.422442	3.995976	0.554532	1.526953	0.480034	2.5196238333333336	2.1041347471489256
MSTRG.4662.5	chr2L	23066899	23068386	False	8.434546492845856e-09			2.634923	3.248402	2.381722	0.916636	2.173466	0.757263	2.0187353333333333	0.8993890184774822
MSTRG.4669.1	chr2L	23136017	23140632	False	1.69702569108069e-09			2.7801	2.445952	5.665425	1.270245	1.057808	0.241684	2.243535666666667	1.7511355926008574
MSTRG.4671.1	chr2L	23153927	23174577	False	1.41738725166669e-09			2.633571	0.0	1.289622	0.633552	1.119829	2.666787	1.3905601666666667	0.9801389086517985
MSTRG.4671.2	chr2L	23160341	23174577	False	6.2528882406559e-08			3.16689	2.296329	2.547378	2.768546	3.333061	2.611497	2.7872835000000005	0.35865887503250676
MSTRG.4671.8	chr2L	23166552	23174577	False	4.312245803184028e-08			0.117428	0.362512	0.303049	0.490993	0.152474	1.610755	0.5062018333333334	0.5096494419465916
MSTRG.4679.1	chr2L	23201826	23207633	False	4.509986526651188e-10			0.595189	0.669777	2.063761	0.850325	0.0	0.0	0.6965086666666666	0.6921304440813323
MSTRG.4680.1	chr2L	23203679	23209728	False	1.186120622147998e-11			0.790871	0.559802	2.422209	0.189927	0.102671	0.0	0.67758	0.8264257698765208
MSTRG.4682.1	chr2L	23208495	23215231	False	9.777208034846078e-11			1.814376	1.755447	4.661871	0.899036	0.353486	0.0	1.5807026666666666	1.5301464101448665
MSTRG.4699.1	chr2L	23308695	23311674	False	2.146901146348942e-11			4.589657	3.704926	4.729515	3.042075	2.787536	3.157722	3.668571833333333	0.7533270523257515
MSTRG.4708.1	chr2L	23368283	23402894	False	3.346020900039672e-10			10.990268	7.995413	19.960178	2.354217	1.418541	0.738751	7.242894666666666	6.788035257240951
MSTRG.18.1	chr2L	79509	80420	False	8.789413836131044e-10			3.002003	3.542328	2.94	2.780576	1.641076	2.421263	2.7212076666666665	0.5861072890352262
MSTRG.21.1	chr2L	90157	90847	False	1.082719564395205e-07			3.158818	2.215092	2.218434	2.3969	0.48735	0.865992	1.8904310000000002	0.9216306852478021
MSTRG.83.1	chr2L	365866	367076	False	1.125907092979153e-09	0.936188791164578	0.999032230735846	3.724827	1.339101	4.911602	0.491747	0.501384	0.109618	1.846379833333333	1.8185098329072824
MSTRG.85.1	chr2L	390832	391155	False	1.30649230633253e-07			3.762092	1.859636	3.066152	0.415435	0.0	0.763798	1.6445188333333334	1.3869745744464121
MSTRG.95.1	chr2L	427619	429736	False	7.272114729258771e-06			0.866568	0.859915	4.098133	0.329335	0.327512	0.0	1.0802438333333333	1.3843923581111215
MSTRG.96.1	chr2L	429979	431102	False	5.610636764912783e-07			1.163116	0.918158	4.796788	0.099852	0.15435	0.233268	1.2275886666666667	1.6457719949627152
MSTRG.98.1	chr2L	432312	433085	False	1.092540836497305e-08			0.999828	3.50629	4.820728	0.294983	0.448475	0.0	1.678384	1.8220616405071663
MSTRG.99.1	chr2L	436056	436278	False	0.1665073394429885			0.0	2.738936	1.017314	0.0	0.0	0.0	0.6260416666666666	1.0153102297881942
MSTRG.101.1	chr2L	441058	442548	False	1.948357446367621e-06			2.749569	4.249266	4.120541	0.436747	0.636921	0.089019	2.0470105000000003	1.7348428420247708
MSTRG.108.1	chr2L	469475	470553	False	2.272864492679822e-08			1.526387	1.276597	4.589659	1.502857	1.181833	0.490318	1.7612751666666666	1.3107062840075216
MSTRG.111.1	chr2L	492649	493419	False	3.102679493297584e-07			3.172368	2.463067	6.666683	0.962734	0.112555	0.672664	2.3416785	2.2010048103803825
MSTRG.113.1	chr2L	505245	506226	False	7.88383141625589e-09			1.286349	2.771791	8.37567	0.642792	1.488637	0.067604	2.4388071666666664	2.781980009607151
MSTRG.130.1	chr2L	599566	600895	False	2.753236771393399e-11			4.470202	2.671874	5.066585	0.381628	0.687343	0.049402	2.221172333333333	1.9921003085667033
MSTRG.132.1	chr2L	613722	614330	False	2.896635965735543e-10			3.059502	1.859011	8.37559	0.915982	0.570183	0.626104	2.5677286666666665	2.7375091201407695
MSTRG.133.1	chr2L	617576	619272	False	2.053723586903086e-07			1.053379	1.255351	4.651321	0.082992	0.165057	0.0	1.20135	1.6173528292756656
MSTRG.136.1	chr2L	633467	633864	False	0.0009265538601853769			2.954545	5.052641	6.219712	0.926542	0.218307	0.49614	2.6446478333333334	2.314110863965353
MSTRG.137.1	chr2L	634834	635975	False	1.440261647888707e-06	2.02982397919353	0.992770501495387	2.119831	1.809368	3.565762	0.08224	0.677543	0.0	1.3757906666666664	1.264330050010369
MSTRG.139.1	chr2L	667010	669229	False	1.113064211268873e-08			3.032481	0.799389	3.428386	0.217781	0.155447	0.024508	1.276332	1.407530170438512
MSTRG.140.1	chr2L	674200	677179	False	7.228739538856595e-11			2.278281	1.409103	4.774468	0.358146	0.315658	0.0	1.5226093333333335	1.6477031337163122
MSTRG.141.1	chr2L	682124	684183	False	2.591411000225596e-10			0.963519	1.039187	4.53532	0.195966	0.656638	0.789129	1.3632931666666668	1.444431673236388
MSTRG.143.1	chr2L	699318	701667	False	0.0002230880321042549			2.500763	1.779172	3.528869	0.453604	0.221374	0.0	1.4139636666666668	1.2994350400388965
MSTRG.145.1	chr2L	711320	711840	False	2.72316189422949e-09			2.507904	0.266174	4.475053	0.0	0.166671	0.0	1.235967	1.6955148232915374
MSTRG.146.1	chr2L	712527	713919	False	1.227570096308934e-10			1.612756	3.081557	6.100378	0.612773	0.414038	0.047644	1.978191	2.0968761517032903
MSTRG.147.1	chr2L	726001	726417	False	1.408159990282823e-07			3.264174	2.83346	3.464466	1.117687	0.400005	0.159421	1.873202166666667	1.3581345834783112
MSTRG.149.1	chr2L	731654	732006	False	0.0001114487528402143			0.936793	2.335525	1.573112	0.254584	0.620463	0.177102	0.9829298333333334	0.7628002837469795
MSTRG.152.1	chr2L	746743	747305	False	4.177671668566075e-07			3.267225	2.804148	2.664165	0.166968	0.154213	0.336315	1.565505666666667	1.3598835820992994
MSTRG.154.1	chr2L	762918	764348	False	5.870626830361113e-09			1.605197	4.970839	6.685819	0.82812	0.847284	0.061681	2.4998233333333335	2.4460461546150123
MSTRG.155.1	chr2L	764810	766957	False	7.06597940253458e-10	1.94675753521996	0.992770501495387	2.892715	1.299569	2.510934	0.065559	0.121101	0.029654	1.1532553333333333	1.1833092594196255
MSTRG.156.1	chr2L	767201	769256	False	2.264528978042572e-09			2.179637	1.111926	2.434888	0.43813	0.0	0.078421	1.0405003333333334	0.9676551160691959
MSTRG.163.1	chr2L	792538	794147	False	2.138254259949947e-09			1.115222	1.451968	4.355927	0.552869	0.19445	0.0	1.2784060000000002	1.4642162146965636
MSTRG.190.1	chr2L	918466	919198	False	3.341296158716656e-06			2.427051	1.844092	2.685351	1.48702	2.264966	0.443939	1.8587365	0.7428924207615236
MSTRG.192.1	chr2L	962303	962692	False	3.402733315972919e-09			0.58498	2.669595	1.365427	0.482448	0.222796	1.193401	1.0864411666666665	0.8121785089197688
MSTRG.195.1	chr2L	1007111	1007523	True	0.988647426521799			3.779901	0.774869	4.255381	0.913312	0.782535	0.0	1.7509996666666667	1.6353818020924722
MSTRG.232.1	chr2L	1214003	1214290	False	4.508652209779908e-08			5.94806	10.861542	17.804619	3.415045	1.81187	0.0	6.640189333333333	6.065609189938074
MSTRG.235.1	chr2L	1232009	1233637	False	1.039094163499958e-08			2.332246	1.211155	3.467089	0.160812	0.143737	0.0	1.2191731666666668	1.294552402380506
MSTRG.236.1	chr2L	1234927	1235500	False	5.876220449459493e-09			0.281603	1.104635	4.083027	0.076969	0.605011	0.23148	1.0637875	1.3908217398422837
MSTRG.238.1	chr2L	1245279	1246487	False	1.669610514676507e-06			3.002358	1.175878	2.894368	0.227987	0.55961	0.398573	1.3764623333333335	1.149660767397448
MSTRG.240.1	chr2L	1259327	1260985	False	7.234365581902659e-12			1.646228	0.707311	4.727151	1.16531	0.566112	0.479593	1.5486175	1.4762257463975206
MSTRG.241.1	chr2L	1265103	1269275	False	5.732976517445051e-09			5.24544	4.898346	5.099349	3.117935	0.945618	1.888152	3.532473333333334	1.6744360986166524
MSTRG.243.1	chr2L	1307055	1307437	True	0.9026796930178747			2.397962	2.719722	4.173534	0.0	1.347662	0.0	1.7731466666666666	1.500966012110275
MSTRG.244.1	chr2L	1318619	1318906	False	1.4211649843904e-07			1.497827	5.085972	16.283253	0.163477	0.603957	0.0	3.939081	5.781410716090177
MSTRG.256.1	chr2L	1364704	1365076	False	4.174206050845004e-09			1.39693	2.968935	8.800803	0.249725	0.0	0.529482	2.3243125	3.059092024385272
MSTRG.259.1	chr2L	1420831	1421761	False	8.019588805511976e-09			5.415996	2.203014	6.345392	0.0	0.504164	0.0	2.4114276666666665	2.575997023140727
MSTRG.262.1	chr2L	1436160	1437927	False	3.309294765319766e-09			1.606259	3.960668	6.14823	0.265524	0.489499	0.262724	2.1221506666666667	2.2145611517015937
MSTRG.264.1	chr2L	1463240	1464024	False	1.437243017914381e-05			1.092929	2.803336	3.728855	0.425494	0.09728	0.0	1.3579823333333332	1.4191170127656452
MSTRG.265.1	chr2L	1465072	1465484	False	1.377877551362335e-09			2.921289	2.239506	1.727733	0.543202	0.420718	0.0	1.3087413333333333	1.0590582804016133
MSTRG.266.1	chr2L	1468343	1469135	False	2.500529195583668e-10			1.502944	2.585125	5.842535	0.170019	0.328287	0.0	1.7381516666666663	2.0447729570663555
MSTRG.267.1	chr2L	1478713	1479834	False	0.0001309216579292778	0.916095059602204	0.99590828613282	1.561584	0.73666	2.435504	0.041854	0.0	0.0	0.7959336666666667	0.9231812412871893
MSTRG.268.1	chr2L	1482570	1484006	False	4.296439191706152e-11			3.106223	1.569707	2.878675	1.35069	0.120707	0.043874	1.511646	1.1923218214288178
MSTRG.269.1	chr2L	1485716	1486325	False	1.238154781341717e-07	9.95022509010626	0.992770501495387	2.046962	3.247549	0.824097	0.0	0.0	0.0	1.019768	1.236675864249939
MSTRG.282.1	chr2L	1526481	1529428	False	8.450018658085853e-06	0.0	0.0	0.910875	2.201493	1.428536	1.31759	0.441132	1.163677	1.2438838333333333	0.5351452860135014
MSTRG.283.1	chr2L	1532533	1533478	False	3.281026154647547e-09			3.943888	2.30962	3.436118	0.196112	0.091712	0.210536	1.6979976666666665	1.6066281445737702
MSTRG.284.1	chr2L	1536278	1537381	False	4.728160087886808e-05	0.876678438398246	0.995284842601792	2.356032	1.060701	3.382235	0.253944	0.15715	0.173764	1.2306376666666667	1.2347773211709965
MSTRG.285.1	chr2L	1549063	1549296	False	4.756695469132734e-09			4.803296	2.49875	6.968094	0.0	0.2083	0.0	2.4130733333333327	2.676303091850315
MSTRG.294.1	chr2L	1626640	1629221	False	2.121557471882673e-05			3.693047	1.437995	3.193515	0.558799	0.095029	0.022869	1.5002090000000001	1.4561943197810747
MSTRG.295.1	chr2L	1640685	1641297	False	1.387060012827142e-09			3.295051	1.935811	8.912657	0.836398	0.566456	1.808601	2.892495666666667	2.8323272121878658
MSTRG.296.1	chr2L	1642308	1643216	False	2.349976080322679e-08			2.585878	1.817917	2.478975	1.458179	0.219533	0.066465	1.4378245000000003	0.992620007350203
MSTRG.300.1	chr2L	1692304	1693567	False	3.076856966759592e-05			3.70663	3.632263	6.521462	1.950275	0.407607	0.772409	2.831774333333333	2.078242989134304
[truncated: 16,961 more rows]
