# Supplementary material for: FLYNC: a machine-learning-driven framework for discovering long noncoding RNAs in Drosophila melanogaster
Source: NAR Genom Bioinform. 2026 Jan 15;8(1):lqaf216. doi: 10.1093/nargab/lqaf216 (PMC12805895; doi:10.1093/nargab/lqaf216)
Supplement: lqaf216_Supplemental_Files [file lqaf216_supplemental_files.zip › Sup_Table_6_flync_vu_gse199164_3d_vs_7d_inference_results.xlsx]

## Sheet: Sheet1
	chromosome	start	end	ss_sequence	ss_structure	proba	pred	fpkm_srr18432800	fpkm_srr18432801	fpkm_srr18432802	fpkm_srr18432803	fpkm_srr18432804	fpkm_srr18432805	fpkm_srr18432809	fpkm_srr18432810	fpkm_srr18432811	fpkm_srr18432812	fpkm_srr18432813	fpkm_srr18432814	fpkm_mean	fpkm_median	fpkm_std
39135	chr2L	5626290	5658890	GGUCUAUUUGGAAGUUGCAUUGUAGAUUUAAGCCCACCAAAUAGGAAGAAUAGUUUGCUGCUAUAAGGGUCGACUUCGAUGCCCCAACAAUGGUUUCUUAUCCUGCCACAGCACUGUUAACCAGCUAACAGAGCUCUGGCUCUGUUGCUCUCUAACGGGACCUGGUUCUCUUUGCCUUUGGAGUUCGGCUCGCUUCGGCAAGUUCGCGAGUGCUUGCCGAACUCCACGAACUCCGAGCCGAAGAGCGCUCGGUAGUCGACAGUCGUGACGAAUGACGGCGAUUAUCGCCCUUCGAGGACUUUGUGUAAUCAGUGCGUCCUGCUAAGCAAAUUAGUUUAGUAUGGUUUUAGUGCGCAACGCUGACGGUCGCACCAGUUCGCAGCUCUUAACACGUUGGUG…	.......(((((((((((((((((...(((((((((....(((((..(((((((((((((((....(.((((....)))).).(((....)))((((((((((.(((((....((((((...(((.((((((((....)))))))))))...)))))).(((.(((.(((((((.(.((((((((((......((((((((((.(....).)))))))))).....))))))))))).))))))).))).)))((((((.(((.((((((((((((.((((((...(((((((((..((.....))..)).(((((.((((((((((......)))))))).....((((((.....)))))).)).)))))...(((((((((...(((.((...(((…	3.27819e-07	FALSE	4.78489	1.8376	2.49781	2.51716	4.58809	11.3809	0	6.11761	2.23311	5.4449	0.53576	0.233539	3.51428	2.50748	3.2139
39136	chr2L	5626290	5636058	UUCUUGUAGUGCUGUUGAGAUUUUCCGAGUUGCAUAAGCAAUGAGAACGCGAUGAUUAGCUGCAUGACUCCGUAUGUGUGUGUGUGUUCGAAUAUGCAGAUUUUCCUCGAGCCAAGGGAGAUUCCCUUGGGAAACUUGAUGCCGUAGACAUUCCGGCUUAUAAGCAAUAUGGCAUUGAAAAGUGAUUGCCACCACCGAUAUUAAUCGCAAGCUAUCGCUUUUACUGCGUCGUAUGUCUAUCUAUCUAUAUACUUUUGCAUCUCUCCAUUCGCAGCCGUCGCCUACAACGGCUCCUUCCUGACCAUCGCCAAAGUGAACCGACUGAACAUGGGCGCCUAUCUCUGCAUCGCCUCCAAUGGCAUCCCGCCAACAGUCAGCAAGCGUGUGAUGCUCAUUGUG…	..(((((((((((((((((((....(..(((((....)))))..)((((((((..(((.((((.(((((..(((((((.(((((((...((((((.(((((((((......((((((((...)))))))).......(((((((((.........(((....)))..))))))))).(((((((((.((......((((....))))...)).)))))))))...(((((.(((((...((..((....((((((.((..............((((((........))))))..............)).))))))....))..))))))))))))........((.(((((.((((((((.....))))(((((..((((((((...)))))...))).…	9.36119e-09	FALSE	0.260751	1.58901	0.222691	0.227171	0	0.296748	0	0.511957	0.205168	0	0.189093	0	0.291882	0.213929	0.436912
39137	chr2L	5626347	5658890	GGUCUAUUUGGAAGUUGCAUUGUAGAUUUAAGCCCACCAAAUAGGAAGAAUAGUUUGCUGCUAUAAGGGUCGACUUCGAUGCCCCAACAAUGGUUUCUUAUCCUGCCACAGCACUGUUAACCAGCUAACAGAGCUCUGGCUCUGUUGCUCUCUAACGGGACCUGGUUCUCUUUGCCUUUGGAGUUCGGCUCGCUUCGGCAAGUUCGCGAGUGCUUGCCGAACUCCACGAACUCCGAGCCGAAGAGCGCUCGGUAGUCGACAGUCGUGACGAAUGACGGCGAUUAUCGCCCUUCGAGGACUUUGUGUAAUCAGUGCGUCCUGCUAAGCAAAUUAGUUUAGUAUGGUUUUAGUGCGCAACGCUGACGGUCGCACCAGUUCGCAGCUCUUAACACGUUGGUG…	(((..(((((((.(((((((((((...(((((((((....(((((..(((((((((((((((....(.((((....)))).).(((....)))((((((((((.(((((....((((((...(((.((((((((....)))))))))))...)))))).(((.(((.(((((((.(.((((((((((......((((((((((.(....).)))))))))).....))))))))))).))))))).))).)))((((((.(((.((((((((((((.((((((...(((((((((..((.....))..)).(((((.((((((((((......)))))))).....((((((.....)))))).)).)))))...(((((((((...(((.((...(((…	3.27157e-07	FALSE	1.70369	0	0	1.42999	0	0	0	0	0	0.60923	2.60534	7.89951	1.18731	0	2.28815
39138	chr2L	5626398	5658890	GGUCUAUUUGGAAGUUGCAUUGUAGAUUUAAGCCCACCAAAUAGGAAGAAUAGUUUGCUGCUAUAAGGGUCGACUUCGAUGCCCCAACAAUGGUUUCUUAUCCUGCCACAGCACUGUUAACCAGCUAACAGAGCUCUGGCUCUGUUGCUCUCUAACGGGACCUGGUUCUCUUUGCCUUUGGAGUUCGGCUCGCUUCGGCAAGUUCGCGAGUGCUUGCCGAACUCCACGAACUCCGAGCCGAAGAGCGCUCGGUAGUCGACAGUCGUGACGAAUGACGGCGAUUAUCGCCCUUCGAGGACUUUGUGUAAUCAGUGCGUCCUGCUAAGCAAAUUAGUUUAGUAUGGUUUUAGUGCGCAACGCUGACGGUCGCACCAGUUCGCAGCUCUUAACACGUUGGUG…	(((((..(((...(((((((((((...(((((((((....(((((..(((((((((((((((....(.((((....)))).).(((....)))((((((((((.(((((....((((((...(((.((((((((....)))))))))))...)))))).(((.(((.(((((((.(.((((((((((......((((((((((.(....).)))))))))).....))))))))))).))))))).))).)))((((((.(((.((((((((((((.((((((...(((((((((..((.....))..)).(((((.((((((((((......)))))))).....((((((.....)))))).)).)))))...(((((((((...(((.((...(((…	3.23003e-07	FALSE	5.47027	5.60081	6.75334	2.08757	5.60334	0	0	2.47677	3.63795	0	0	0	2.63584	2.28217	2.674
39139	chr3L	2977026	2979291	CGUCAGCACGACAUGUGAAAAGUGUUGCCUACUUCUAGGGACCUGUUAAUUGCCGACCAUAAAAUUGGCCAAAACGUGCGCCGGCACGCGAACUAACUGCUGCUCGUCCUGCGCGAGGGGAAAUCAAACAAUUCAAUCUGCUCGCAAUUGCUGAGAACAGGAUGAAGGCCAAGUCCUCUGGACUCUGGACGUGGCCUAACGAGGAGCACAAGGCUCACUCAGCCAGGGAAAAUUAAAUUUACAACAAACAACAUCAGUUACAUGUCGUCAUGGCGGGACUGGAGCCUAAGGGCCAGGAGCAGGAAUCAGCAGGAAUUUGGGAUCAGGGGUCAGGGAAUCGGUGACUGAAACUUACACUUUAAAAAACAAGUAGCCCUAUAAUGUAGAACCAUCCUGAUG…	(((((..(((((((((((...((((((((((....))))..((((......(((((........))))).....(((((....)))))...............((((((((.(((((.(((...............))).)))))............))))))))((((((.((((..........)))).))))))...(((((((.....)))).)))...)))).....................))))))...)))))))))))..))))).((((((.(((....)))..(((((((((((((.((((((.((((((((.((.((((((((...(((.(((......................))).))).((..(((((............))…	3.25575e-06	FALSE	2.85599	2.35304	0.73712	0.826473	2.58298	3.56369	0	4.75784	1.31905	0.225422	0.563827	0	1.64879	1.07276	1.54964
39140	chr3L	2980924	2983756	GGUACUGAAAAAUACCAAAAAUACCGUAAGGUAACUAUCGAUGACGGCGAUCAGCUGUGAUCAUCAAUGGCGAACAGCUGAUCUGGCUCGCGAAUUUUCAUCUUGUUGUUGGACUUUCUGUUGUGGACUUUGAAACGUCGCCUCUCGAGUUUAAACAACAAAAGUUACUCAAUUUGGAAAGCCAUCGAGUGGAUAGCCAUGUUUCGGACCCGGGUGCACCGCAAUCUGUCGUGGAUAUCGACGAACUCGUCGAGGACAACGACCACUCAUGGCCAGCACUACCAAUACCUGCAAUGUUCCAAGCUGCCAACGCUGUACUUUCAGCGCUCCUUGCCGCGAUUGCCCAUUCCUCUGUUGGAGAACAGCUGUCGGCGUUUCCUGGAGGCCACCAAGCCACUA…	((((........))))........((((((((((((...(((((((((((((((((((..(((....)))...))))))))))((.(((((((.((((((..(((..((..((((((.((((((((((((.((.........))..))))))..)))))))))))))).)))..))))))(.(((((((((.((((((.((((.(((((((((((((..(((.....(((((.....((((((....)))))).....)))))...((((.((((((...........((((..((((((.((((((((((((((......))))((.....)).((....))..........)))))....)))))(((((((.....(((.(((......))).)))…	2.36236e-07	FALSE	1.65828	0.650802	1.63467	0.852711	1.85352	1.1447	0	2.60456	2.48933	2.72317	2.90744	2.18665	1.72549	1.7559	0.915609
39141	chr3L	2989277	2989607	CGAAAGUAGGGAAAUGCGUGAGCGAACAAUGAAUGAAUGAUUCAAACACACAGAGUGCACAUAGAUACAUACAUACAUACACUCCUACAUAGUACAUAGCAGUUAUGAGAGGGCGUGAAUGGCCUACGCCUAAAUAAAUCAAUAGGGAAACCAGCCACAGCGCGUAAAUUAAGCCGAGGAAAAUUGAAGGAAAAUUGCAGUGCGCCACAUAAAAGCAGCCACCCAUUUUCAUAGCCUGCGAAAAUUUAUGCAGAUGCGAUGAGGUAUUCCUAAUCCUCGUGUAAUGCCAGCUAAUUUCGAAUAUGUCUGACUGAAUGUGAAUUUCUAUAC	.....(((.((((((((....))......(((((.....)))))..(((.....)))(((((.....((..((.(((((...((.....((((.....(((..((((((.(((((((.......)))))))...........((((((.(((...((..(((((((((((..((..(((.....((((((......((..(((...........)))))......))))))...)))))...)))))))))....))..)).))).))))))...))))))...)))..)))).....)).))))).))..)).))))).)))))).)))	4.54232e-07	FALSE	1.02311	0	0	0.618876	0.551865	3.24409	0	3.23937	0.523928	0.495051	0.070552	0	0.813904	0.509489	1.18042
39142	chr3L	2991498	2994740	UAAUAUGAAAUAUUAAACGCAUGAAUUACCGCGCAUUUGGUUUGGCCAUAAUAUUUUUGCGCAGGUUUUUAUUGGCUUUUCCUAAUUCGAAUUGAUGUAGAGUAUUAAAAAAUCAAGUUGUAAUGGCCCAUAAAAAUAUGAAAACGCAUAUACAAAUUGUGCUGUAUGGACGGGUUUACAGCUGAAGUGUUUCAAAAGCUGCAAACUACCCGUAUAUAAGCUCAAUGGAUUCUGCCGAUUGGCUUAAAGGCUUUUGCGUUCAUUGGCAGGUCAUAAAACCCUUGGCAACAACAAGGCCAACAGUGUGUCAAUAAAAGUGUCAAUCAAAUCAAUGAAACAGGCUAGCAAUUUUUCAUUCUCCCGAGCGCAUACACUAUGCACAGAAAGAAAAUUCGCAAA…	......(((((((.(((((.........(((((((((((((((((...(((((.(((((((..(((((..(((((......)))))..)))))..))))))))))))........(((((..(((((((..(((((...(((((((((((.......)))))(((((((...(((((.(((((.............))))).)))))..)))))))(((((.((((((......)).)))))))))((.((....)).)).((((((((((((...........((((((.(..((((...(((((((......((((((...(((......)))....((((.((...(((((.((((.....(.(((((...))))).))))).)))))...))...…	1.23256e-07	FALSE	2.86186	0.707518	0.378188	1.00791	1.30702	1.30214	0	3.74658	0.450373	0.251667	0.105327	0.020362	1.01158	0.578946	1.17893
39143	chr3L	2996273	2998097	AUUAAGAUAUAUACCUAACAAUUUGUGGGUCUUAAAGUUCCUCUUUAAUGGUAUUACCUGCUGGAAUUUAUUUUAAAUUAAACGCGUCAUGAUGUUUCCGCCCACUGUUUGAAGGCCGAAAAUUCCGCUGGAGCGUGGGCGGUCGUGUAAUGUACCGCUGAUUUGAUUUAACGAUGAAUUGAACACGCCCCCAGCCUGCGCCAUUGAUUCCUCACCUCAAUCCCGGCCAGAAACAUCAAUUUUCGUGCUCUAAAGCCUCAAUAAAUUCGCACACUGGCAUCAAAUGAUUGAAUAAUGAAGAGGGAAUGGAUGAGCUGCCGCUAUUUGUGACACAUAAUUAUGAUGGAGCGAAUGAAUGCGGGCGGAAUAGAAGGAAAUGAUCUAAAAUAAACAUGUUUC…	..............(.(((((((((((((((((((((.....)))))).(((...))).(((((((((((((((((((((((.(((.(((.......((((((((.((((...(((.((....)).))).)))))))))))).......)))...)))...)))))))))).))))))))..........)))))((((((((((.((((((((..((((((...(((((.......(((((....(((....)))......)))))......))))).......))))))....)))....))))).)))).))..(((((((((((..(((((....))).))..)))))))...))))))))..((((.........))))....(((((((....…	6.29494e-06	FALSE	3.79179	1.4329	0.265105	2.51412	2.00387	2.33332	0	3.56799	0.873487	0	0.227394	0.105679	1.4263	1.15319	1.39565
39144	chr3L	3004328	3007026	CGGCUAAGCACUCGCGGUUCUAUAAGUUUUGCGUUCAGAAAACACUAAAUCCAAUGCUGUAUGUCUAUAAGUAUAACGAAUUCCGCUGGCACACGGAAUCACAAUGGAAAAGUGGAAGGCAACCAUAAGUUAAUAUACUUAAGCUGCUUAAUUAAAUAAAUUCAGAAAAAAUGCCAGCCGUCGAAUGAAAUAUGGCAAGAAGUAUGGUGUCGAUUUAUAGGGGUUCUUCAUGGGUUUUUCUCUCUAAUUUUUUGUUUUAUUGUUAGAAUGGUUAGUGCUCGUUGAACAAAUAAAUCUUGUUUAUUUCUUGUAUCUUUAACAUAUCUAUAGCUAUCCACGUGUUUCCUGAUUAAAUAAAAAUUAUAAAUGCCCUUGGUAUAUUAUUUAUUAUUCUUUUUU…	............(((((..((...))..))))).((((((..((((...(((((((((...........))))).....((((((........)))))).....))))..))))...((...)).(((((......)))))(((((((......................((((((((((((............((((((((((.......(((((((....((((...((((((...((..((((((.............))))))..)).....)))))).))))..))))))).....))))))))))...((((((((.((((..(((....((((.....(((.(((((.(((((..(((((((((...)))))........))))..))))).…	0.000386379	FALSE	3.56854	1.36922	0.995466	2.41502	1.89912	2.88572	24.6631	5.20371	0.797034	0.32225	0.412933	0.364564	3.74139	1.63417	6.75399
39145	chr3L	3026745	3027651	GUUAUAUGCCGCUUUCCAGGGUUGUUGAUUUUCCGAGUGAAAUCUGUUGAAUUUUUAAUUUGAAAAACUUUUGCGUGAUUUUCAUAGCUGGUGCCAAUUGCGCAACACAACAAUGGGUGGCCGAAACUCAGCCUAGCAAAAUAGUAAACAGCCAAAGUUUCGCCGGACUGCAAGAAUGGCUUCAUGGUCAAUAGUAGAUGGUCGAUAUGGUGGUAAUGGUCAUCGGGGCGCGUAAUUAAUAAAGUUUGCAUACGACUGUUGUCGUGGCUAAAACGCCGCCAGCGGAUUUCGAAUUACGUAAAUGGAUUUCAGCAUUAUUGCCUGCGCACUUUUGGCCUAAUUUCCAUGUCUGUGAUGUGGUAAGUACGCCUGUGCACUGCAAAAAAAAAGGGUACAAAG…	..........(((((...(((((.((((((((..((((((((((((((......................((((((((((..(((.....)))..))))))))))..........(((((((..........(((......)))......((((..((.((((((..((((.....(((((....)))))...)))).))).))).))..))))...))))))).....((((((((....((((((((....(((....)))(((((......)))))..))))))))..)))))))).)))))))))))((((....((((((((((((((......(((((((((((...))))))).))))..((((((...((((.........((((...(((…	0.196457	FALSE	3.02199	1.17313	0.062278	2.16537	1.10053	3.77649	0	2.68605	0.558192	0.340085	0.274109	0	1.26319	0.829361	1.32267
39146	chr3L	3035197	3040469	AGUUCUAAUUUUGUUUGUGUGCGUGCGACGUCGGUUUUUUCGUCGUCGCGACUUUUUUAAAAUAAACUGGAGGCAUUCGCAAAUAAUUUAAGCCUAAUCGAUCAGGAAUUCGUACAUAAUGUCGGUUGUGAUAUCGAGCUCUUUGUCAAGAAGCGCUUGAAUCGUGGGUAAGAAUAAAGUCGCACCUACAAAAUGAACGAAUUAGAACUUUUUGCCACGAGAAUAGCAAGUGCAUAUGUGUGGGUGUAUGUUAGUGUGGGCAUUUGUGUGUGUGUCUGUUGUGGUCUCUGAAUGUGUGAGUGAAGGAGAAGGAAGUAGAGCUCCCCUUAUUUCUCCAAAAACAACAAAUACAGAGAGUAAGAAGGAAAGAGUAGGAGAGAGAAUAACUUGUAACAAAGU…	((((((((((((((((((((((.(((((((.(((.....))).))))))).((((.............)))))))..))))))))((((((((((..(.(((.((((.((((((((((((....)))))).)).)))).)))).))).)..)).)))))))).((((((..((......))..)))))).........)))))))))))....(((..((..(((....((((((.(((((((((((.((((.(((((.((((((.(((((....((((((((.((((((.((.(((..((...(((((((.(((..(....)..))).)))))))....)).))).)).)))))).)..............................((((((.....…	6.39134e-08	FALSE	0.148678	0.103255	1.33802	3.30833	0	0.049316	0	0.838943	0.08496	0.164477	0.113223	0	0.512433	0.108239	0.970959
39147	chr3L	3036271	3040469	GCUUUUAUGAAUAUAUGAUUCAUUUUUAUCAUACGAAUUUAGUAUCUAAGCUCCCAAAUGUAUUUCCGCCUGUUUUGCCUGUGCUUAUCAGGAGUGUUUUCAAUUCGCCUAAUUAUCGUUAAUGGAGUUCCCGCAUAAACGACUCACUAUACACGCACGCAGUCAGCGAAUUGAAUUGAUCGAUGGUUUGUUCACCUUCUCCACCGCUUUCUUCCGCAGCGUUCUGCUCUUUCCACCUGUGGGCAACUACCGCCGUUAUCUCAUCCACCAAACAUGUGAGAAAUACCGCCAGCAGUACGAUCUGUUCACCUUCUCAGUGGGCCAAGGGCCGCAGCGGCGCACCGUCCUCUGCUUUCGAAACCAGCUUCUGGAUCCCAGCGGCUUUGAGAAGUGAGCAUC…	((((...(((((.((((((........))))))...)))))......))))((((....((.(((((((((((....((((.......)))).(((((((((((((...((((....))))...)))))...((((.((((((..............(((.....)))(((((((.(((.((((((((((((((.((((((..(((((....(((((((.((............)))))))))........((.((..((((((...........))))))...)).)).(((((......)))))(((.......)))((((...))))((((.((((...)).)).))))........((((...)))).....)))))....)))))))))))).(…	2.10319e-07	FALSE	3.34872	0.739522	0.258265	4.75383	5.07871	3.01485	0	9.21891	1.30879	0.596003	0.551328	0.52454	2.44946	1.02416	2.77892
39148	chr3L	3037480	3040469	AUCCACCUGUCAAGUUCGUGUUGACAUUCACGAAAAUCGGGCAUAGAGCGGAUCGUAAAAAAUUGGGUCGACAUGAGUGAAUUUUGCUUUUAAUUUAUUUUAUGCCGAAUCCGUUGCUUCACCUUAGUCUCUAUUUUAUUCGUUUUGUUUUGAGCAUUUGCCAACUAUUGUUGCUAAUCGUCUGCUUAGCUCUCCCAUUUGGCGAUCUAUCUUCGUAUCAUGUGAAGUAUCUCACAUUCGGCAUCUUGUGUCUCUUUCUCAAUGUAUCUCAUGGAUGGCGCCUUCUCUAUCUGUAUCUUGCAGUAAGCAAAUCGAAUUCGGUGGAUUUAUACAGGCCGCCAGCGUUGAGGAACAAUAGCAAUAACAACAACAGCAGCAGCGAGGAAGCAGCUGCAGUAA…	..((.(((((....((((((........))))))..((((((...((((((.(((......(((((((((.((((((((((((........))))))))).))).)))...(((((((((......(((((((((((.(((((((((.((((.((..(((((((........(((((........)))))........))))))).....((((((...((((((......))))))..(((((...)))))..(((((((((((..........((((((((.....((((.....((((.....))))((((....))))))))......)))).))))))))))))))).................((.(((((.((......)).))))).))..…	1.27201e-06	FALSE	1.0795	0.693101	0.549242	2.31694	1.09328	0.37736	0	3.04464	2.71662	0.336418	0	0.091004	1.02484	0.621171	1.0796
39149	chr3L	3042245	3044174	UAAAAUAAUAUUCUUUCAAAAUUGCAGUUACGCGUUAAUAUGAAAUGAAAAUUCAAAUAUUUCAUAAUGAAAUUUAUGUUGGCAAUGCUGAACUAUGCAUUGGUGUCGGAACGACAGUAUGGUAUUUUUGCGUAUUACGGUCACACCAAUGCCGGCAGAACAAUUUGUUAUUAAAACAAAAAGAGUUAAUUAUAGCGCUUAAAAGGUAACAGCUGUGCGUUUGCAUUGUUGCUUAAUGCAAGCAAGUUAACUACCCUGCAACUAAAAAUAAAUAUUCAAAUCGGAGCUAGGCAAUCGCAUUGGCAUUGGAAUUUUAGUAGUUUUGUAAACUAUAUUUGUUUAAAUCGGUUACACGCUGACAACUAUAAAUUAUAAUAGCAGUGAAGUGAAUGAAAUUGA…	..........((((((((....(((......)))......))))).)))........(((((((...((.(((((((...(((((((((.......((((((((((......(((.(((..(((....)))....))).))))))))))))).((((((((..((((((.....))))))..............(((((((....((....(((((((((((((((((.....))))))))))......(((.(.((((......((((((((((......((((((((..((((.((....)))))).........))))))))......))))))))))...(((((.....)))))..................)))).).)))....((((..((…	3.39389e-05	FALSE	3.28166	0.065066	0.590677	0.224285	1.28777	0.416454	0	2.95264	2.58619	0.449652	1.398	0.238545	1.12425	0.520165	1.18542
39150	chr3L	3042329	3044174	AUGCUGAACUAUGCAUUGGUGUCGGAACGACAGUAUGGUAUUUUUGCGUAUUACGGUCACACCAAUGCCGGCAGAACAAUUUGUUAUUAAAACAAAAAGAGUUAAUUAUAGCGCUUAAAAGGUAACAGCUGUGCGUUUGCAUUGUUGCUUAAUGCAAGCAAGUUAACUACCCUGCAACUAAAAAUAAAUAUUCAAAUCGGAGCUAGGCAAUCGCAUUGGCAUUGGAAUUUUAGUAGUUUUGUAAACUAUAUUUGUUUAAAUCGGUUACACGCUGACAACUAUAAAUUAUAAUAGCAGUGAAGUGAAUGAAAUUGAUAAGCUUAUCUUUUCGGAAGCGCAGCAACAAUAAGCGCGUUCCACCAAAAUCAAUUGAAGUUCUGCCCGUUGAAAUAGUUACUU…	.((((.......((((((((((......(((.(((..(((....)))....))).))))))))))))).((((((((..((((((.....))))))(((.((((....)))).)))((((((((..((((....((((((((((.....)))))))))).((((..(......).))))..((((((((((......((((((((..((((.((....)))))).........))))))))......))))))))))..(((((((.((((((.((..((((........))))..))..))))..)).))))))).)))))))))))).((((((((...........)))).))))..(((......)))..)))))))).(((((((.........…	2.72063e-05	FALSE	1.45009	1.1651	1.25318	0.045641	0.731196	1.18728	0	2.04121	0.755132	0.573114	0.859056	0.114337	0.847945	0.807094	0.61535
39152	chr3L	3042364	3044174	UGGUAUUUUUGCGUAUUACGGUCACACCAAUGCCGGCAGAACAAUUUGUUAUUAAAACAAAAAGAGUUAAUUAUAGCGCUUAAAAGGUAACAGCUGUGCGUUUGCAUUGUUGCUUAAUGCAAGCAAGUUAACUACCCUGCAACUAAAAAUAAAUAUUCAAAUCGGAGCUAGGCAAUCGCAUUGGCAUUGGAAUUUUAGUAGUUUUGUAAACUAUAUUUGUUUAAAUCGGUUACACGCUGACAACUAUAAAUUAUAAUAGCAGUGAAGUGAAUGAAAUUGAUAAGCUUAUCUUUUCGGAAGCGCAGCAACAAUAAGCGCGUUCCACCAAAAUCAAUUGAAGUUCUGCCCGUUGAAAUAGUUACUUUUUUGACUGCGUGGCUACAAGUUGUGGGCGUGUUC…	((((((...((((.(((..((((.(.(((((((.((((((((..((((((.....))))))(((.((((....)))).)))((((((((..((((....((((((((((.....)))))))))).((((..(......).))))..((((((((((......((((((((..((((.((....)))))).........))))))))......))))))))))..(((((((.((((((.((..((((........))))..))..))))..)).))))))).)))))))))))).((((((((...........)))).))))..(((......)))..)))))))).))......(((((......)))))(((((.(((((...))))).)))))..…	2.66879e-05	FALSE	0	0	2.51232	2.27415	0.459606	0.760657	0	0.629355	0	0	0	0	0.553007	0	0.904516
39153	chr3L	3052513	3054906	GCACUUGAUAAGGAAAUCUGAAUCGCGCACUAUGAGAGCUCGUCGGAAUAACAAUAACAAUAAGUAUAGCCGCAGCAGUAGCGAAAUGGAUAAGUCGCCCCGCCAAUUCAGCUCAGCAGCGUCCCAAAGCCAGUGAUCGACGAAGCGUGCGCUGGGAAACAUGUCGGCGCCUUCAAAAGUAGCAGCUAAGCCAGCAGGAGCAGCCAAGGAUUCCCAGUGUGCGGAGGAGUCGGGACCACCCGACUCACCCGCUUUCAUACUCGCCCUGGAUGUUGGCACCACCUGCGUGCGGAGCUUCGUUCUGGACGAACAAUGCGAAGUCCGGGGAUCGGCGGUGGAUGCUGUAAGUGAUUCGAUCUUCAAGUGACCCGCGGUGCAAAGUUAAUUAAGCAAAACCUU…	(((..(((((((((.((((((.((((..(((((((((((((((((.....................((((((((((.((.(((...((((...((((..((((((....(((((.(((((((((....(((...((((((((((((..((((((((((.(.....(((..((((.......((......)).....))))..)))...).))))))))))((((..((((((((....))))))))..)))).............(((.((((.((.....)).)))).))).))))))))((((((............)))))).)))))))...)))))))))..(.(.((((((.((((((((.((.(.(.(((...(((.....(((...(((((…	4.10169e-07	FALSE	0.609502	3.19991	1.47575	0	0	0	0	2.05308	0	0	0	0	0.611521	0	1.0667
39154	chr3L	3053593	3054906	UGGAUCCUGCACAAGCUAAGAACUGGCAGCAGUCGCGAUAAGGAUGUGGAGCACAUAACCGAUGUGACCUCGAGUACGGCGACGGGUUUGUACGAUCCGUUCACGCUCAGCUGGUCGCCGCUUAUAAGCUGGCUAUUCGGCAUCAAUGUGAGUUGGCUAUAUCCUCCAUCAGGCUCUAUUUGCAUUCAUUUGCUUCCAUUGCAGUCAAAAAUCUUGCCGCGUGUGGUGGACAACGGCUACAAGGGCUUUGGGCAUGUGCAUCCUACUGCCUUCGGUCCGGAUUGGGCCAACACAGAGAUACCCAUUGCUGCCUCUUUAAGUGACCAAACAGCAGCCAUUUGGGGCUCGCAGUGUUUCCAGAAGAACGACGUCAAGGUCACAAUGGGUACUGGUGCGUUC…	.((...(((((.(((.(((((((((....))))........(((((.(((((((((.........((((...(((..(((((((((((.....)))))))...))))..)))))))((((((....))).))).....((.(((..(((..(((((((..(((((((((((.((.......(((......))).......((.(.(((.....)))).)))).)))))))............(((((..(((((.(((.....))))))))..)))))))))..))))))))))..))).)).(((((.((((....(((((((((.......((((..((((((((((((((((((.....((((...(((.((((((((((((((((.((......)…	2.68579e-07	FALSE	6.08289	2.02897	0	2.07557	0	2.67606	0	0.912663	0	0.921622	1.64332	0	1.36176	0.917142	1.77656
39155	chr3L	3055100	3055842	GCACGCUGCACGUUUGUUUUUAUUUUGAUUUUGUUGGUGCACAAAUCGCAGUAGAAUGGCAAAAACGAAGAAAAAUGUAAGGGCCAAGGCGAAAAGCGUGGUGGGGGCGGCCAAGCAGAAGGCUCAGGACAUGAAGGCCAAGCUGCGCGAGGAUCGUCUGCUCCACAAGACCCUUACGCCCAAGAAGACGACCACCAAGAAGGAGAAAUCCGAGGCGAAACACAAGAAGCUGCUCAAGAGAUUCGCCGAAGCGCGUAAGAAACGCAAGGAGGAGCACAAGAAUCGCGAGAAGACCAAAGUUGUCGGAGAUCUAAAACCACUGCGGGAUGCCCUACCCUCGCUGCAGGACAUCUACAAGCUGGUGAAGACCAAGCAAAAGGAUGUCUCCGAGGGGGCAGC…	......((((((((((((((((((((..(((((((..(((.((..((......)).)))))..))))))).))))))...((((...(((((...((.(.(((((((.((((........)))).(((((.(((.((.....((.(((((.....((((.((((........(((((((......................(((....)))..((((((.(.(..((......))..).).)))))).....)))))))........)))).)).)).....)))))))..(((((.....((((((..(((........((.(((.((((...((((((.....((((((((....((((((....)))).))....)))))))).)))))))))).)…	1.3089e-06	FALSE	0	0	0	0	0	0	0	0	0	0	1.5347	0	0.127891	0	0.443029
39156	chr3L	3055907	3061338	CGGGCGCAACCGCAGCAUAAGCAGGCCGACCCUCUCGCACUCGCAGCCAACUAAUGCAGUUUUAUUGCGUUUUAGAAAACAACCCCCCAAAUUGAACCGUUGCAUUUCACACUAUAAAUUAUGACCCCCCCCCAUCGCUCUAUCCCCUUCCCCUCACUCACUCUCUUUUGCGCAGUAACACUUACUGCAGAUUUUCUGUAUUGCGUCAUAGGAGUCCGUAUUAUGUCUUCCCCCAUUGGCCUAUUUUAAGUGGGAAGAAAUCAGCAGAGCAAUUCCAGCAUUUCAUUCCCUUAAUUGUGCUUCCUCGUUCGUUUAUUCAUUUAUUCGAUUCUUGGGCCAGGUCCCGCAUUCCUUUUCAUUCACGCUUUCGCAGGCGUCGUCAUUGUUGCUGUAACUGAC…	.((((((.(((..(((((..(((((((..(((((.((((((....(((....((((((((...))))))))...((((.((((...............))))..))))..............((((....((((..(((((..............((..((((.((...(((((((..........(((((...))))))))))))...))))))..))......(((((((...((((......))))..))))))).......)))))......(((((...............))))).......(((..((......))..)))....))))...))))..(((((....((((.((((((((....))))))(((((..((((...))))))))…	2.34629e-08	FALSE	30.3359	23.8858	32.6796	28.2444	29.477	33.6147	75.7777	34.3719	34.4904	55.5764	21.2275	45.7923	37.1228	33.1471	15.2782
39158	chr3L	3072546	3086701	UCAUUCGUGCAGCGCCAAUCGCGCGGUGUGUGUGUUGCGUUUUUCUUAUUUGCAAAAUCGUUGGAAAAUGGUAAUGAAAAUGUAUACAAUAUAGCAACAGCAGCUCCUUUCAAGGAAAUAUCCUCAUUAAAGUAAUUACGGUACUGAAAGCAAUUCAAAAGCUAACAAUGAAACAGGCAAUUAACUACACAAUAUGUUGGCUUAGGUUCAGUGUGUAUGUAUUUUGGAUGGUGUUAAAUAUAAAACUCUAAAAAUAUGAGUAACCAAGUGCGAAAUGAAAAAAAGUGUGGAAAACGUAAGCAAAUAUGCGCGCAAUUGUGUCUGUAUAUGUGUAGGAAAAAGCGUCCUCGUACACCCACACAGACUCACUUUGGAAAAUUUAAUGAAAUCCAAGCUAUA…	....(((((.((((((....((((((((.((.((((.((((...((((((((((..((((((....))))))..(((((.((((.((((.((((....((.(((((((....))))((((((.((..(((((((..((((..((((((.......(..(((((((((((.....((........)).....)).)))))))))..))))))).))))..))))))))).))))))....................(((((((((.....(((((.........((((.(((....((..(((....)))..))...((.((((((....(((((.((..........)).)))))....)))))).))..(((((.............)))))((....…	2.32669e-06	FALSE	2.3436	1.79782	2.84802	1.95478	2.47829	3.06732	0	3.11713	2.56386	2.43593	3.31228	3.59757	2.45972	2.52108	0.941094
39159	chr3L	3077554	3090406	ACAUUAAUUAUUGCUAAAUAUGCUUCACCAAUUUCCAUUAUCAAUUCCAUUCUUAGAAUAUUUAGAGUUAUCUGUUCGAACCAGUGCCUCUCAAACUGUGUUAUCACGCGCUCGCAGCUUUAGCAUUUUGUUUUGUUUUCUUCGCUGUUCGCUUUGUUGGCGGAUUUCAUUUUGUCAAUUCUUCUGGUUAUAUUUUCAUUUAAGUGUUUGUUUUUGUUGUUUUCGCAUUGUUGCGCUUGGCUGUUUGCUUUUGCACUUCGCUUCGUGUUUUUGUGCUGAGAGGUGUUUGCCUUUUAUUUCGUUUUCUCGCGUCUCUCUAAAUCCCCGUUGCUCUCUCUCGCUUUCCGCCGCCUGCUUUUUCUGUGUUUUUUGUUAGUCACUCUUUGGCAGCGGUCGCGA…	....................(((((........(((.(((((.(((((((((.(((((((((((.((((...........((((.((..........((((((....(((((.(.(((((((((..(((((((((((((....((.....))...(((((((((......)))))))))....((((..((((.(((((....((((((((.............((((....((((..(((....(((....)))....)))..))))....))))((((((((....)))))))).........(((((((...........(((((((.......((((.....((((.(((((......(((............))).....))))))))).))))…	1.55472e-06	FALSE	2.79295	0.366852	7.82716	0.564588	0.733059	0.793571	0	0.442978	1.68093	0.610879	0.356633	0.185067	1.36289	0.587733	2.17323
39160	chr3L	3081482	3090406	AAUUCAUUUAGAUUUCGUAGCUUUUGCGACCACUGUGCGCAGUCGCUGCCUGCCGCGUUUCCCCAAAGCAAAACAGCGGUUGGGGGUUUCAGUUUAGAGAACGCUGCACUGCCGCUCGGUUCGUGGCGCGAUCGAUGGUCUUGGUUGGUCCCCCCAUUUUAACCGAUCCGAUGUGUUAUUUUCACCGCUUGCAUAUUCAUUACACUUACACGAAAACAAUUACGCGCCUCUGCUCUUUGAAUAACAGCAACAAAGUGAGCCCAGCUGGGCGGUAAAUGGUAGGCCUUAAGACCGCUCUGCCACAUCUACAUAUUCACUUAACGUGACGUAACAGCGCGGUUUUUGUUAUUGUUUGGCCUGCUCCCCAAACGUGUGACUAUCUAUAUACGAAUUCGAAAA…	..((((.((((((....(((.(((((((.....(((((((((((..(((((((.((((((((((((.((......))..))))).......((((((((((((((((((((((((((((((.(.((((((......((..((((((((..........)))))))).))(((((((..............))))))).........................)))))).).((((((((...........))))..))))..)))))))))))....((((((((..((((((((.(((..((.((.((.............)))).))..))).))))))))...........)))))))).......((((((........))))))..........…	1.45794e-06	FALSE	6.88933	3.04753	4.00172	5.21821	2.01135	0.267027	43.0521	3.73877	26.6527	0.245351	45.2073	48.2485	15.715	4.60996	19.2828
39161	chr3L	3081575	3090406	UUAGAGAACGCUGCACUGCCGCUCGGUUCGUGGCGCGAUCGAUGGUCUUGGUUGGUCCCCCCAUUUUAACCGAUCCGAUGUGUUAUUUUCACCGCUUGCAUAUUCAUUACACUUACACGAAAACAAUUACGCGCCUCUGCUCUUUGAAUAACAGCAACAAAGUGAGCCCAGCUGGGCGGUAAAUGGUAGGCCUUAAGACCGCUCUGCCACAUCUACAUAUUCACUUAACGUGACGUAACAGCGCGGUUUUUGUUAUUGUUUGGCCUGCUCCCCAAACGUGUGACUAUCUAUAUACGAAUUCGAAAAAAUAUAUAUGUAUGUAUGUAUGUAUACACAAACGUGUAUAUGUAUGUAUCUGAGUGUGGCGUUUUCAUGAACGCGUUCGUGAUCUUUGAAGCA…	...(((((((((((((((((((((((((.(.((((((......((..((((((((..........)))))))).))(((((((..............))))))).........................)))))).).((((((((...........))))..))))..)))))))))))....((((((((..((((((((.(((..((.((.((.............)))).))..))).))))))))...........)))))))).......((((((........))))))...........((((((((((((((((((.(((....))).))))))))))))))))))...))))))))))))))......(((.((((((((((.......…	1.68191e-06	FALSE	0	0	0	0	0	0	0	0	5.53631	0	1.08094	0	0.551438	0	1.60029
39162	chr3L	3083606	3090406	GGCUUAUCGCGCCAACAGCAAACAUAGUAUUCAUGUUGAUGUUUGUUUAAUUGAUUUCUAAUCAAUUAUCGGCUGUAACGCAACUCUCUCACUAUAGUAAUUCCCAUUUUUGUGCUCUAUUUGUAGAUACGGCUGCUAUGGAUCCAAUUUUCUUCUCGCCAACGAAUGGAAUACCGUCAGAGAGUAAACUCGCCACUUAUAUGGUAAGCUAACUUCCCAUUCCCUCAAUUAGCUCUUAUCAGAGUCCCUCCAAAAUAAGAAACUCACGAAAACAGGGCGAUAAGAGUUGAGGGGAGAUUAUGAUAACACCACUGCCCAUCGAAAACCACCCACUGAAAGCAGCUGUUGGCCCCCAAAUUAACAGCUGGCCACGUUUGCUCAAGUAUUUUUAAUUAUGCU…	........(((((....(((((((((((.(((((.(((...(((((((((((((((...)))))))))..((((.(((((..(((((((.((....((.(((.(((((((((.(((((((..((((......)))).)))))...............))))).))))))))))).)).)))))))......((.((((((((((...............((((((((....(((((((((...(.((((........................))))))))))))))))))))))..................(((((...((((((....(((((((.((((((((((........))))))))))((.......))..((((((........)))))…	4.57072e-07	FALSE	0	0.018985	0.013692	0.011574	0.019026	0	0	0.006402	0	8.3943	0.012839	0	0.706402	0.008988	2.42107
39163	chr3L	3072546	3090406	UCAUUCGUGCAGCGCCAAUCGCGCGGUGUGUGUGUUGCGUUUUUCUUAUUUGCAAAAUCGUUGGAAAAUGGUAAUGAAAAUGUAUACAAUAUAGCAACAGCAGCUCCUUUCAAGGAAAUAUCCUCAUUAAAGUAAUUACGGUACUGAAAGCAAUUCAAAAGCUAACAAUGAAACAGGCAAUUAACUACACAAUAUGUUGGCUUAGGUUCAGUGUGUAUGUAUUUUGGAUGGUGUUAAAUAUAAAACUCUAAAAAUAUGAGUAACCAAGUGCGAAAUGAAAAAAAGUGUGGAAAACGUAAGCAAAUAUGCGCGCAAUUGUGUCUGUAUAUGUGUAGGAAAAAGCGUCCUCGUACACCCACACAGACUCACUUUGGAAAAUUUAAUGAAAUCCAAGCUAUA…	......(((..(((.(((((((((((((.((.((((.((((...((((((((((..((((((....))))))..(((((.((((.((((.((((....((.(((((((....))))((((((.((..(((((((..((((..((((((.......(..(((((((((((.....((........)).....)).)))))))))..))))))).))))..))))))))).))))))....................(((((((((.....(((((.........((((.(((....((..(((....)))..))...((.((((((....(((((.((..........)).)))))....)))))).))..(((((.............)))))((....…	2.35163e-06	FALSE	8.71292	11.1393	15.6449	9.45354	16.96	21.0883	0	12.115	15.2734	17.4731	14.424	17.7955	13.34	14.8487	5.56869
39165	chr3L	3111284	3113821	UUUGUUUCUCAUUCUUGCCAUAAUGGCGGCCACUCAGCUGAAUAUAAACUUGAAGAACCUUAAAGCGUCCGGUUGUUAUCCCAGUAACUCUAGCCAAUCAAGUGCGGACUACAUAUUCCAAAAAGCAUCCGAACGUUUGCGUCAUCUUUAUGUCAUCAACUAUGAUCAGAAAGUUAAGAGGAUCAAAAGUGCUCUCAACCAAGAUCCCAGUAUUAAAUAUCCCAAUAGGGAGCUGGAAGUUCAUGCUAAAGCCAUUGAAAGGCUGAUCGAGGUAUUGCGUAAUAUGCGAAGGAUCAAGCCAGUUAUGCUAAGGAUCAAGAAUAGGUUGCUCGAUGCCCGCCGCUUGGCCACUCAGUUCCGGGAUGGUGAGGAUUUUAUUGCCUUCAUAACUGCUUGUUU…	..((((.(((.(((((((((...))))(((((((.....((((.....((((.(((........(((((.((.((((.(((((....((((((........(((((((........))).....))))...((((...((((((((.((((((((((......((((.....(((.((((.((.....)).)))).)))...))))(((((........((((....)))))))))........((.((((((((.....((((((((...((((........))))....))))).)))...........((((((....((((((.((.((((((((((....)))....((((((((((((..(((((.((((((((((.......(((((.....…	1.06872e-07	FALSE	1.51163	0.82999	0.399615	1.88658	1.08379	1.08906	0	2.38463	0.4962	0.286384	0.048658	0	0.834712	0.663095	0.781001
39166	chr3L	3111644	3113821	UUUGUUUCUCAUUCUUGCCAUAAUGGCGGCCACUCAGCUGAAUAUAAACUUGAAGAACCUUAAAGCGUCCGGUUGUUAUCCCAGUAACUCUAGCCAAUCAAGUGCGGACUACAUAUUCCAAAAAGCAUCCGAACGUUUGCGUCAUCUUUAUGUCAUCAACUAUGAUCAGAAAGUUAAGAGGAUCAAAAGUGCUCUCAACCAAGAUCCCAGUAUUAAAUAUCCCAAUAGGGAGCUGGAAGUUCAUGCUAAAGCCAUUGAAAGGCUGAUCGAGGUAUUGCGUAAUAUGCGAAGGAUCAAGCCAGUUAUGCUAAGGAUCAAGAAUAGGUUGCUCGAUGCCCGCCGCUUGGCCACUCAGUUCCGGGAUGGUGAGGAUUUUAUUGCCUUCAUAACUGCUUGUUU…	..(((((((.......((((...))))((((((((...((.((((...((((.(((........(((((.((.((((.(((((....((((((........(((((((........))).....))))...((((...((((((((.((((((((((......((((.....(((.((((.((.....)).)))).)))...))))(((((........((((....)))))))))........((.((((((((.....((((((((...((((........))))....))))).)))...........((((((....((((((.((.((((((((((....)))....((((((((((((..(((((.((((((((((.......(((((.....…	1.627e-07	FALSE	0	0	1.16511	0	0	0	0	0	0	0	0	0	0.0970923	0	0.336338
39167	chr3L	3115334	3123165	AGCCAGACAACGCGGCGUAUACGCAAUCGACACCAAACACUCGCUUGUUUUGGACAGCCAUUAAGACCCUGUCAGCAGGUGCAGUCCGCAGAAACGUCUAUUUUUACACAGCCAUCAACACGUCUGGUAAUCCAGCUCUUUCCGGAAAGUAAGCAGGGUAUGCUCGUAAAGAAAAAGAGGGACAACCUCGAGAUAAGCAGGCGGCAUUGCAGUGCUCCGAAUGUGUAUAUAAAUACGUAUAGUGUUGCGACACUACAUUCUGUCGCCGUUUGGGGGCACGACGGGGCCAGGGCGCAAGGGCUAGGCUAUAAAGCAUAAUGCCAUGGAAAGCCACCGAGCCGAGGGGGCAGACCCUUGGCCGCUUCCCUUGUCCACUCGCCCACAGAGUUCAAUAAACUU…	.(((.((((.(((((((.....(((((.((((.(((.((..(((.(((..((((((((((...(((.(((((((((.(((((((((((.(((....((.....((((.((((.((((((....((.(((.((((((....(((((((........((((.(((((((.........((((.....))))......(((((((((((((((.((((((((((((........(((((.....)))))((((((........))))))))))))))).)))....((((.((((.(((((((...(((.............))).(((....))).((.((((((((......))))))))))...))))))))).)).))))..............((((…	1.10912e-07	FALSE	0.077606	0.232326	0.016568	0.059931	4.23513	0.157188	0	0.09986	0.024662	0.072883	2.80806	2.81002	0.882852	0.088733	1.49146
39168	chr3L	3128028	3140135	UUGCAAACCUUUGUUGUGUACAUGCCUUAGAAUAAAUCAUGAAUCCGCAGUGAGAGGCAUUUUCUGAAAAUACCAAAAAGCUUUUCGCGGCCAAAGCUUCAAUGAAAAACGCGAGGAAAAGUGCAAGCGAAAGAAAAUGCUCUGCCAGACGCUUUUCCAGCUGAGUACGGCGCAGCGUGUGGAAAAGCGCACAUCGCGAAGCGCACAUUUUGUCGCGCCGUGUAGCAAACGAAAAAUUCGCCAAACAAUUUCCACGCGUUUUCUUUUCGUGACUGCUUUUGUUGCUAAUUAUAACGGAUCGGUACCAUGUGCAAUUAAAUAGAGCCUUGUAUGAACAGCAAAGAAAAUUGAAACAGCUCGUUUCGCGAGGAAAAUUGCCUGAAAAGUGUGUUUUUGUGC…	.(((.....((((((.((((.(((((((........(((((((...((.(((((((((.((((.((.......))))))))))))))).))......)))).)))((((((((.(((((.((....(((((.(((((.(((((...))).)))))))..((((..((((((((.(((((((......(((.....))).....)))))...)).))))))))))))..........)))))...))..))))).))))))))((((((.(((......((((((.((((((.(((((((((((.(((((((((.(((((.((((((((((.(((.(((((((((....((((((.....)))))).(((((((.....((((((((((((((((((((.…	6.30125e-07	FALSE	8.70208	0	0	0.000552	0	23.7428	0	0	0	0	0	0	2.70379	0	7.08213
39169	chr3L	3128028	3133948	GUAUGUGAUUGUUUAUUCCACGUUCUGCGGACCGGACAAUUCCCAGAAAUAAUUCGACCCAUCUGACAUGACCGGAAAAUUGCUGUGAACUGCCAGGCAGCGCCGACUUGAUUUUCCAUUCAUUUCACUUUGAUGUGCCUCGAUUUAAAUUGCUUCGUUUGCUCAUUUCCCUAAUGUUGAUCGAUCUACUUUCGAGCCUAUCCAAGCUUGCGACUGCGAUUUACACCAGGGUGUUAAAAUCGCCACAAAGCACUGACAUUAAGUGGCUUUUAGCGCGAUCUUUAUCUUUUUCUGGGCCAAGUAAGUGUGGAUAACACAUUUAGAUUCCGACAAAAAGCAGCAUACUUUGCGGCGCCUUUAAGGAUUAAAAUCAUUUUCCAAAUAUAAAUCACACAUAUU…	((((((((((...(((((.......((((((.((((((....((((((.(((.((((.((((((((.((((..(((((((((((((..........)))))........))))))))..)))).)))....)))).)..)))).)))..........(((((((((((((((..(((.(((((.........(((((........)))))......))))).)))..)))).(((((((..(((((................))))))))))))(((((((((..(((((((((((.....((((((((.....))))))))...........(((((((((((((..(((.((((.....(((............)))((((((.........)))))…	2.48108e-07	FALSE	0	0	0	0	0	0	0	0	8.84827	0	0	0.090685	0.744913	0	2.55203
39170	chr3L	3128029	3143457	CCCGCUUUUGGCGUUUUUUAGCCCCAAAUCGACCUUGUUCUCGGCCCGUGUUUGCAACGAACGCAUUAAAUUUUCGUGAAAAUAGCUCCGCUGAGUCAAAUCCCUGCCAGAAACCGCCCAGAGAUCCCGGUGAUCCAGCUCCAGCCACAUGAGGUCUUCGAUGGCAGUUAGCCCAUAGGCAUGCGAGCCGCCUAAACCGCCGCCGCAGUUGUUGUUGUUCUUGUUGCCCAGGCGUCCCUUUAAUGGUAAACUAAUAAUUGUGAUUAAAGCGCGCAUAGAACGAGCAAAUCGAGUGUGUGCCGCCGUGCUUGUGCGCCUCAAUUAAGUGCCGCCGUGUAGUAAAGUGGAAAAACAGCAGCAAAAUACGGGCGAUGCAGCCAAAUUGCUAGGCACUACAGC…	..(((..((((((((((((((((((...(((.((..((((((((((.(((((((...)))))))((((((((((((((.....(((((.((((((((...((((.((((((((((.......(((.(((((((.((((.(((.((((.....((((((((((((......(((....))).((((.((.((.......)).)))))).(((((((((((......((....)).(((((((((((((..(((..((((((.(......(((((((((...(((.....)))..))))))).)).((((....))))).)))))))))...)))))....))))).)))..))))))))))).....((((...((((.....))))..(((.(((((((…	2.55806e-07	FALSE	6.79021	8.40457	4.82988	11.0156	15.1763	6.00207	0	10.9793	15.5006	6.82644	3.68638	3.40764	7.71825	6.80833	4.72439
39171	chr3L	3143904	3145284	UUCUGACCCCGUGGCAUAAAAAGAAUAUAGUCCUAGUUCUAGCAUAUUGUUUGUAAAUUCCUUUACUCCAGACUUCCGGUUGAGACCAUGGUUCGAGUUCUGUUCCUCCACCCGGAUUUGGGCAUCGGAGGAGCUGAGCGACUGGUGGUGGAUGCCGCUCUGGCACUCAAGGAGCGGGGUCACCAGGUUAGCUUCCUAACGAAUCACCACGACAGCACGCACUGCUUCAAGGAGACGGCGGACGGCACUUUUCCGGUCCACGUAGUGGGCGACUGGUUGCCACGCGGGCUCUUCGGAAGAUUCUAUGCCAUCUGUGCCUAUCUGCGCAUGCUCUAUGCGGCGAUCUACGCCAGUUUUUUUAUGCCCCAGCGGGAGCAAGUGGACGUGGUGGUGUGCGAC…	((((.......(((.......(((((.........)))))......((((((((...(((...(((((..((((((((((....)))..((((...((((.((((((((.((((....))))....)))))))).)))))))).(((((((((.(((((((.........))))))).))).....(((((....)))))....))))))....((((((((((((((..(((((..(((...((((((......((((((...))))))....))).))).)))((((((((((((((.(((((((.(((((((((......)))).(((((....((((((.....(((((((.......((....))(((.(((((((((.(.(.(((.((((.((…	3.36927e-05	FALSE	0	0	0	0	3.49991	0	0	0	0.319869	0	2.75393	0	0.547809	0	1.21859
39172	chr3L	3145402	3147470	GCACCUGGGAUGGUGAAGUGCGUCAGGCGUCGAAGUACGCAGAUAACCUGCAGCAGCUGGAUAAUGGCAAGAGGAUUCCCCCAUCCGGCUGGCAGUGCGAGAAGUGCGACUUGACCAACAACCUCUGGCUUAAUCUGACCGAUGGUUCGAUCAUGUGCGGACGCAAGUUCUUUGACGGCAGUGGCGGCAACGAUCACGCCGUGGAGCACUACAGAGUAACGGGUUUCCCGCUGGCGGUGAAACUGGGCACCAUCACCGCUGAUGGCAAGUCGGAUGUGUUCUCCUACCCGGAGGAUGAAAUGGUACUCGAUCCACACUUAGAGCGCCAUCUCUCCCACUUUGGCAUCAACAUGGCGGCGAUGAAGAAGAGCGAGAAGUCGAUGGUGGAGCUAGAGUUGG…	((...(((((((((((.....(((((((.(((......((((.....))))..(((((((((...((.((.....))))...)))))))))(((.(......).)))(((.(((((..(((.(((((((((.(((....((((..((((.((..((((((((....)))).((.(((((.((((((....)).))))))))).))))))......((..(.(((((((((....))).)))))).)..))((((.(((((((((.(((((.(((...(((((((.....)))))))((.(((((.(((............))).))))).))))).)))).).))))).....)))).)))).....)).))))..))))..))).)))))))))))).…	1.90942e-06	FALSE	0	1.60589	0	1.35905	0	7.51364	0	1.32413	0.42224	0	0	0	1.01875	0	2.13963
39173	chr3L	3148609	3155957	CUAUUAAGCGACCUGUCAACUCGUUGUAUACAAAGUUGCCAUAUAGUCACAAAAAUCUUUCGCAUAAAGAAGUAAAACGUAAGAAUUUUCAUAUGCGUUUUUCGCCAGGAAAUCCGCAUUAAAAUAAUGUAAAAAGUGGUAAAAAAGUUGGCGCAAAGAGUGAGCCAGUCAAAGGCAUUGAAAUUCAGCUCGCUCUAACAGUUUUCGGCGUUGUUUUGCCCCUCGCAUAAAUUUGUUGCGCGCCAUUUUGUUUUUGGAAAGCAAAAGAAAAAGAAGAAAUACAACAGCAAAAACCUACCACAAAAAGUCAAAGUUUGUAAAAGCGAUAAAAAGCAAGAGGAAAAGGAAUUCUGUGGGGGGAAAAGCGAGUGAAUAACAUGUGGCGGCUUGGCUAGUUCG…	((((...(((((.(((..((.....))..)))..)))))...)))).........(((((.....)))))........(((((((.......(((((..((((.....))))..)))))...(((((((((((((((((((.......((((((..(((((((((...((((.....))))......)))))))))..........((((......))))....(((.........)))))))))(((((((.(((.........................))).)))))))...))))))...........((((...((((((......(((..((((((.(((..(((((((((((.....(((((((.....(((((.(((((((((.....)))…	2.00375e-06	FALSE	0.235053	3.15778	1.24714	2.67212	0.334677	1.90545	0	0.73989	0.699163	1.47942	1.17117	1.22516	1.23892	1.19816	0.960291
39174	chr3L	3148651	3155957	AUAGUCACAAAAAUCUUUCGCAUAAAGAAGUAAAACGUAAGAAUUUUCAUAUGCGUUUUUCGCCAGGAAAUCCGCAUUAAAAUAAUGUAAAAAGUGGUAAAAAAGUUGGCGCAAAGAGUGAGCCAGUCAAAGGCAUUGAAAUUCAGCUCGCUCUAACAGUUUUCGGCGUUGUUUUGCCCCUCGCAUAAAUUUGUUGCGCGCCAUUUUGUUUUUGGAAAGCAAAAGAAAAAGAAGAAAUACAACAGCAAAAACCUACCACAAAAAGUCAAAGUUUGUAAAAGCGAUAAAAAGCAAGAGGAAAAGGAAUUCUGUGGGGGGAAAAGCGAGUGAAUAACAUGUGGCGGCUUGGCUAGUUCGAGCAUCAUCUUUGUGCCUCUAAAAGACAUACGAAAAUAACGC…	.............(((((.....)))))........(((((((.......(((((..((((.....))))..)))))....((((((((((((((...........((((((..(((((((((...((((.....))))......)))))))))..........((((......))))....(((.........)))))))))(((((((((...)))))))))((((((((((((...((((.((.....((((((......((((..((((((((...((........)).((((.........))))((((((((....((((((.((((((((.((((((...((((.....(((((.((....))))).))............((((((...((…	2.09385e-06	FALSE	0	1.50236	0	0	0	0	0	0	0	0	1.66018	0	0.263545	0	0.616428
39175	chr3L	3148614	3158411	AAGCGACCUGUCAACUCGUUGUAUACAAAGUUGCCAUAUAGUCACAAAAAUCUUUCGCAUAAAGAAGUAAAACGUAAGAAUUUUCAUAUGCGUUUUUCGCCAGGAAAUCCGCAUUAAAAUAAUGUAAAAAGUGGUAAAAAAGUUGGCGCAAAGAGUGAGCCAGUCAAAGGCAUUGAAAUUCAGCUCGCUCUAACAGUUUUCGGCGUUGUUUUGCCCCUCGCAUAAAUUUGUUGCGCGCCAUUUUGUUUUUGGAAAGCAAAAGAAAAAGAAGAAAUACAACAGCAAAAACCUACCACAAAAAGUCAAAGUUUGUAAAAGCGAUAAAAAGCAAGAGGAAAAGGAAUUCUGUGGGGGGAAAAGCGAGUGAAUAACAUGUGGCGGCUUGGCUAGUUCGAGCAU…	..(((.((((((..((((((((.....((((((((((((.((........((((.((...............)).))))...(((((.(((.((((((.(((((((.(((((((((...)))))).....((((((.......((((((..(((((((((...((((.....))))......)))))))))..........((((......))))....(((.........)))))))))(((((((.(((.........................))).)))))))...)))))).....................((........))..........))).)))).))).)))))).))).)))))..))))))))))))))((((.(.((((((((…	1.10846e-06	FALSE	0	0.759242	0	0.187229	1.65471	0	0	0	0	0	0	3.05174	0.471077	0	0.953451
39176	chr3L	3148631	3158411	GUUGUAUACAAAGUUGCCAUAUAGUCACAAAAAUCUUUCGCAUAAAGAAGUAAAACGUAAGAAUUUUCAUAUGCGUUUUUCGCCAGGAAAUCCGCAUUAAAAUAAUGUAAAAAGUGGUAAAAAAGUUGGCGCAAAGAGUGAGCCAGUCAAAGGCAUUGAAAUUCAGCUCGCUCUAACAGUUUUCGGCGUUGUUUUGCCCCUCGCAUAAAUUUGUUGCGCGCCAUUUUGUUUUUGGAAAGCAAAAGAAAAAGAAGAAAUACAACAGCAAAAACCUACCACAAAAAGUCAAAGUUUGUAAAAGCGAUAAAAAGCAAGAGGAAAAGGAAUUCUGUGGGGGGAAAAGCGAGUGAAUAACAUGUGGCGGCUUGGCUAGUUCGAGCAUCAUCUUUGUGCCUCUAA…	...............((((....(((((((...............(((.(((((((((........(((((((((((((((((((........((((((...))))))......))))........((((((..(((((((((...((((.....))))......)))))))))..........((((......))))....(((.........)))))))))(((((((((...)))))))))((((((((((((...((((.((.....((((((............(((((......(((((.........((((((((((((..((((((((((....((((((.((((((((.((((((...((((.....(((((.((....))))).))...…	1.09289e-06	FALSE	1.9736	0.013304	0.957704	2.57809	0.163727	2.55474	0	0.516488	0	0	0	0.26698	0.752053	0.215354	1.0253
39177	chr3L	3148636	3158411	AUACAAAGUUGCCAUAUAGUCACAAAAAUCUUUCGCAUAAAGAAGUAAAACGUAAGAAUUUUCAUAUGCGUUUUUCGCCAGGAAAUCCGCAUUAAAAUAAUGUAAAAAGUGGUAAAAAAGUUGGCGCAAAGAGUGAGCCAGUCAAAGGCAUUGAAAUUCAGCUCGCUCUAACAGUUUUCGGCGUUGUUUUGCCCCUCGCAUAAAUUUGUUGCGCGCCAUUUUGUUUUUGGAAAGCAAAAGAAAAAGAAGAAAUACAACAGCAAAAACCUACCACAAAAAGUCAAAGUUUGUAAAAGCGAUAAAAAGCAAGAGGAAAAGGAAUUCUGUGGGGGGAAAAGCGAGUGAAUAACAUGUGGCGGCUUGGCUAGUUCGAGCAUCAUCUUUGUGCCUCUAAAAGAC…	..........((((....(((((((...............(((.((((((((((((....(((((.(((.((((((.(((((((.(((((((((...)))))).....((((((.......((((((..(((((((((...((((.....))))......)))))))))..........((((......))))....(((.........)))))))))(((((((.(((.........................))).)))))))...)))))).....................((........))..........))).)))).))).)))))).))).))))).((((((((((.(((.(((.((((((.((.((...(((((((......(((((…	1.10527e-06	FALSE	2.87803	0	0	0	0	0	0	0	0	0	0	0	0.239836	0	0.830815
39178	chr3L	3148645	3158411	UGCCAUAUAGUCACAAAAAUCUUUCGCAUAAAGAAGUAAAACGUAAGAAUUUUCAUAUGCGUUUUUCGCCAGGAAAUCCGCAUUAAAAUAAUGUAAAAAGUGGUAAAAAAGUUGGCGCAAAGAGUGAGCCAGUCAAAGGCAUUGAAAUUCAGCUCGCUCUAACAGUUUUCGGCGUUGUUUUGCCCCUCGCAUAAAUUUGUUGCGCGCCAUUUUGUUUUUGGAAAGCAAAAGAAAAAGAAGAAAUACAACAGCAAAAACCUACCACAAAAAGUCAAAGUUUGUAAAAGCGAUAAAAAGCAAGAGGAAAAGGAAUUCUGUGGGGGGAAAAGCGAGUGAAUAACAUGUGGCGGCUUGGCUAGUUCGAGCAUCAUCUUUGUGCCUCUAAAAGACAUACGAAAA…	.((((....(((((((...((((((((.........((((((((....(((((...(((((..((((.....))))..))))).)))))..........((((((.......((((((..(((((((((...((((.....))))......)))))))))..........((((......))))....(((.........)))))))))(((((((.(((.........................))).)))))))...))))))...........((((....)))).......(((..((((((.(((..(((((((((((.....((((((.........(((((((((((.((.((((((......)).((((((((((........((((((((…	1.07753e-06	FALSE	4.49001	0	13.2408	0	7.50436	8.81888	0	6.88188	12.0502	13.6517	9.33352	3.00293	6.58119	7.19312	5.08913
39179	chr3L	3158484	3159675	GUGUUAACGUACACGAAAUACAAUAAUGUAUGUGCGGUAUUUGUGUUGUACCGAAAUUGUCAAAAUACCGAAGUAGGGCUGUCGAGUAGAUUAAUUUGGCGCACUGACAACCCUAGGCUCCAACAACUAUAUUGACAUUUUAGCAUUACAUAAAUUGUCAAAAACGGAGCAAAUUGUUGAAUUUAUAUUGAACAGUUUGUAGAAUGGCGGCCUUAAUCAGGAAUCUGGGUGCCCGUGCCGCAGUCGCCGCUCUGUCGGCCAAACAUGGUUGGUAAAUGCCUUGCCUCUAGAGCUUCAACUGAUCUAUUCUAACCCUUCAACAAUCAGUGGUGCCCGCUGCUGGAUCCACUGCUCUUCGGAUGGCCAGUACAACGCCAGUGGAGCCUAAGAAGGCGGAUA…	(((((..((((((.....((((....))))))))))......(((((((((.(.....((((.....((((((.((((.....((((((((((..((((.((.(((........((((.....(((((((.((((((.((((........)))).)))))).......((((((((((.(((....))).)))))))))).....((((.((..............)).)))).(.(((((((........))).)))))....)))))))......))))......))).)).)))).))))))))))...))))........((((((..((.......))..))))))..)))))).))))).)))))))))...((((((((.....(((((...…	2.71831e-05	FALSE	9.1104	32.4803	21.3563	20.4632	23.7098	8.3761	0	18.715	6.88592	2.56628	4.76914	5.28794	12.81	8.74325	10.1395
39180	chr3L	3165210	3169129	UAAAAUACGAGGUAACGAUCACUUUCGAAAGAAUAUUUGUGCAGGUGCGACAAGCUAAAAAUAACAACCAAAUAUGGGCAGCGAAGAAAACGGGCCCAAACAUAUUUAGAUAAAACUCAAAUCAGUUUAAAGUGGACCCUCGUAUGUGCACUUAUACUUAUGCCGAGAUGUAUCUGCGUGUGCGUCCGAAUAAAAAGUACUUUAAAUUUAAGCGCAAAUUAAAUCGGAAUAUUUUUCUGUGGUUAUAUGUGCUAUAUGGUGUAAUCCAUCGCAUGGUGUAGUGUGAUAAUAUCGAGAUAUUUAAUUACCAACGAAUGCAACAAGCUGUUUCAAUCCAAUCCACCCACCCACACCAACACACACACACCUGUAAACCCGUUGCCUGUUGCUCUUGUUUUG…	...........(((((((((((((((....)).....((((((((((((....(((((.....((((((......(((((((..((..((((((......(((((.((((((...(((..((.(((...(((((.((........)).)))))..))).))...)))...)))))).)))))............................((((((.((.....(((((.....))))).....)).))))))..((((......)))).(((.(((((.(((((..(((((....)))))...........((.((.((((...)))).)).)).......................)))))))))))))...))))))..)))))))))..((((((…	3.19997e-07	FALSE	0.106852	0	0.087313	0	0	0	0	1.13529	2.96782	0.132186	0	0	0.369121	0	0.878962
39181	chr3L	3165347	3169129	CCUCGUAUGUGCACUUAUACUUAUGCCGAGAUGUAUCUGCGUGUGCGUCCGAAUAAAAAGUACUUUAAAUUUAAGCGCAAAUUAAAUCGGAAUAUUUUUCUGUGGUUAUAUGUGCUAUAUGGUGUAAUCCAUCGCAUGGUGUAGUGUGAUAAUAUCGAGAUAUUUAAUUACCAACGAAUGCAACAAGCUGUUUCAAUCCAAUCCACCCACCCACACCAACACACACACACCUGUAAACCCGUUGCCUGUUGCUCUUGUUUUGCCACGCCCCCCGCGUCCUUGCCGCGCCCUGAAGUGGUUAUUUUUGGCGCGACUACGUCAUCUGUGACAUCUGAAUCGGUCGAAAACAUCUGGCGGUGCGAAAGAUAGUGUGCGGAAUACACAUCAUCCAAAGCAACU…	.(((((((...(((((((((.(((((((.(((((((......)))))))))......................((((((.((.....(((((.....))))).....)).))))))..((((......)))).))))))))))).)))...))).))))..(((((((((((((.(((((((....((((((((((((((((........(((((((........((((...(((.((((..(((..((((((.((((....(((.((((.(((((....)))((((((..(((((....))))).)))))).....((((....)))).((.....((((((........(((.(.(((....(((.(((((.......))))).)))....))).).…	3.45106e-07	FALSE	0	0	0	0	0	0	0	0	0	0	0	5.19521	0.432934	0	1.49973
39182	chr3L	3167942	3169129	CACUCAACCGCCAAGUGCAUUUACUAGCCUAGCAACAUGAGUAAACCUGGCAGUGCUCCUCCGCAGUUCACCUAUGUGCCGCCCCCUUCGGCCCCGCCCUCUUACCAGGAGGCGGUGGGCGGAGUGAAGCCGGUGGGUCCAUAUACGCCCGUGGUGGCGCCCGCAACCACGGCAAAUACCACGAUUGUGACCACGGUUGUGCCCAUUAGCCGCACUUCGACGCACAUGAUCUGUCCAUCGUGCCAUGCCGAGAUCGAGACGACUACGCGCACCGAGCCGGGAAUGAUUGCCUACUUGUCCGGAUUUUUGAUUGCCCUAUUUGGGUGAGUUUUGCCUGGCUUUCUGCAUCCCCAAAGACGUCGAGUUAAUGUUGUUCUUUCUUCCUCUCCUAGUUGCUGG…	.......((((.((((((.....((((((.((((((..(((.......((((..((......((((.(((....(((((.(((......)))((((((.((((.....)))).))))))(((((((..((.((((((.........(.(((((((.((....)).))))))))......(((((((((....))))))))))))))).))..)))))))..)))))))).)))).......))..))))((((..((.(((((.....(((..((((((((...(((((((((..((....((((...))))....))..))))).))))...))))))))..))).........(((.....)))...)))))))..))))...)))...))))))))…	1.71462e-06	FALSE	2.48154	6.95821	0	1.58006	5.86165	0	0	0	7.86889	0	9.37872	5.20504	3.27784	2.0308	3.56079
39183	chr3L	3177816	3178580	AGAAAGCUUUCGUGGAUCGGUGGAUGAGGAGGAGGAUGCUGGGCUGACGAACCGAACGGAACGGAUUAUUUAACGCGCCGCAAAAAUGGCAACGCUUGCAAACAAAAGCCUGCGAACGCUACGAAAGUUACAUUACUAGAAACUAACCGACCUGAAGUUGAAAUAGUUGGAGUGCAAAGUGUUGUUAUUGGCGAUUCGAAAACGACGGGUUAAGUUAAGUUAAUUUCGACUGUCUAUAUAUAGAUCCUCUGUAUAGGCAAGCACAAUAUUGCAAAUAGGUUAAAUAUCUAAAUAUCUCGAAAUGGGAAAUCAGCCGGGAAAGCUGCACACGCAUCCACAAGGCGGUCGCCCCAAGAAGAAUGUCCACUGGAAGUCCGCAGGCAAGUAGAAAAGUAGUAA…	.....((((((((((((..(((((((.(..(.((....((.(((((.....(((..((((..(((.((((((((.((((.....((((((((((((((((......(((........))).....(((......)))...(((((..((((.....))))...)))))....))))).)))))))))))))))..((((((..(((............)))..)))))).((((((((((.((...)).)))))))))).(((......)))......))))))))))).....)).))...))).....))))).))....)).)...).)))))))..(((....)))...........)))))).))))))..(((......((((..(((....)…	2.61686e-07	FALSE	0	0	0	0	0	0.193036	0	0	0	0	0	0.652133	0.0704308	0	0.19141
39184	chr3L	3178870	3186549	AGUUAGCUACUUGUCGCAAAGUUCCAUCACUAGACCCCUCCACCGCAUUCGAUAGUUGGCAGCAUUAGCGAAGUGUCAUCACCGGCACAAAUUAUGCUUUUUUUCCAACAGUCCAGUCUUCCCAAAAAUAUUUCGCUAAUUUUUUAGAGUGCUGCCUUGUAGUGUUCCUUGUUGCUUAGUUUGUUAAAGCCAAUUUAAUCCGCGAAGUGCUCUCCAACGUAUUUUAGUGUUGUUACAAACUGUGAUCUUGCGACUUGCCUGCAUGUGCAAUGUGAAAAUGCCCCGUCCUUGGCAUAAAUUUCGGGAGGCUGUUGUUGGACUUUACUUCUUGAAAAAAUAGAAACUAUCUCGCCCAGCAUCACAGUUUGGAGGAGCCGCAGCUGUUCCUUUGCGACAGGU…	.(((...((((..((((..((((((.......(((.(((((((.(((((.(((((((((.((((((.(((..(((....))).(((((((((((.((.......((.((((..((((.(((..((((((.........))))))..))).))))..)))).).).........)).))))))))....))).........)))..))))))..))))).))))..))))).))...((((((((((((.((((.(((((.....).)))).......(((((........)))))...((((((((((..(((....)))....))))))))))..((((...)))).))))..)).))))))))))))))).(.(((((((((.((...((((((((.…	2.18316e-07	FALSE	4.50762	7.22087	8.46728	3.16276	5.45073	15.1924	0	13.7251	3.33191	5.40724	4.34726	2.37765	6.09924	4.95743	4.48776
39186	chr3L	3178927	3186549	GGCAGCAUUAGCGAAGUGUCAUCACCGGCACAAAUUAUGCUUUUUUUCCAACAGUCCAGUCUUCCCAAAAAUAUUUCGCUAAUUUUUUAGAGUGCUGCCUUGUAGUGUUCCUUGUUGCUUAGUUUGUUAAAGCCAAUUUAAUCCGCGAAGUGCUCUCCAACGUAUUUUAGUGUUGUUACAAACUGUGAUCUUGCGACUUGCCUGCAUGUGCAAUGUGAAAAUGCCCCGUCCUUGGCAUAAAUUUCGGGAGGCUGUUGUUGGACUUUACUUCUUGAAAAAAUAGAAACUAUCUCGCCCAGCAUCACAGUUUGGAGGAGCCGCAGCUGUUCCUUUGCGACAGGUGCAGCGGCACAAACUCACACACUCAUACAUACCUGCACUUACCUAUUCCGCCCGUCC…	((((((.........(((((......)))))......((((((..((((....(((..((.((((.........((((((.........(((((((......(((.(((...((((((((..((((((.(((........(((((((..((.(((((((..(((((((.((((((((((((((((((((((.((((.(((((.....).)))).......(((((........)))))...((((((((((..(((....)))....))))))))))..((((...)))).))))..)).)))))))))))(((((((.......)))))))((.(((((((((((.(.........................))))))))).................…	1.93515e-07	FALSE	0	0	2.1505	0	1.49416	0	0	0.338253	0	3.07388	0	0	0.588066	0	1.05617
39188	chr3L	3178929	3186549	CAGCAUUAGCGAAGUGUCAUCACCGGCACAAAUUAUGCUUUUUUUCCAACAGUCCAGUCUUCCCAAAAAUAUUUCGCUAAUUUUUUAGAGUGCUGCCUUGUAGUGUUCCUUGUUGCUUAGUUUGUUAAAGCCAAUUUAAUCCGCGAAGUGCUCUCCAACGUAUUUUAGUGUUGUUACAAACUGUGAUCUUGCGACUUGCCUGCAUGUGCAAUGUGAAAAUGCCCCGUCCUUGGCAUAAAUUUCGGGAGGCUGUUGUUGGACUUUACUUCUUGAAAAAAUAGAAACUAUCUCGCCCAGCAUCACAGUUUGGAGGAGCCGCAGCUGUUCCUUUGCGACAGGUGCAGCGGCACAAACUCACACACUCAUACAUACCUGCACUUACCUAUUCCGCCCGUCCGU…	..((....))...(((((......)))))...(((((((((((((((..((.(((((..((((.............((((....))))(((((((((((((.(((((..((((((....((..((((((.....))))))..)).((((((........((((...((((.(((..(((((((((((((.((((.(((((.....).)))).......(((((........)))))...((((((((((..(((....)))....))))))))))..............))))..)).)))))))))))(((.....((.(((((.(((.......))).))))).)).....)))))))))).))))......))))))...((((..((......))…	1.94346e-07	FALSE	1.84394	5.10556	4.78757	0	0	0.190874	0	0.541582	1.22832	2.63783	0.17618	2.88029	1.61601	0.88495	1.86288
39189	chr3L	3186605	3188112	CUAUUUAAGAGCCACGCGGAGCUCUUAUGCUUCAGAAAGCAAAAGGCAGUGCGGUUAAGCUAAUCAUGUGGCUGCGUAUAAUGUUUUUACUGGUGAGGUCUUUAAAAAUAUCUUUUACCUGUGCUAAUGAAAUAUAUGUACAUAUAUAUUUUAGUUGCUGGCUCAUUGCCUCACGGCUUUGCCAGCUCCAGAGUUUGACGACCACAACUCGAAGACUUGGAGUGCGGAAGAAGCCUGCAGCGAAGUUACAACCACCACCAUAAUGGAAAACCAGGCUGAUCCAACUUGUAGAACGUAGGUCACGUCUAUGGCGUACAAUAACCAAAAUUAUAUUAUAUUUAAAUUAUACAUUAUCAGCUACGUUUAUUGUUACGUGGUCAAUGGAUCAGUUUUGUCGUU…	.....(((((((........)))))))(((((.((...((.....))(((((((((.(((((......)))))((((((((......(((((((.((((....((((.....))))))))..((...(((((((((((....)))))))))))...)).(((.....)))((((((((((.((.((((((.(((((..(((.......))).)))))))))))..))..))))))((((((.......((((..(((......)))...((.((((((((((...(((((...((((((.....))))))...)))))......................................(((((((........)))))))....)))))))))).)).)))…	0.00142955	FALSE	1.37843	1.25638	0.174139	0.317161	0.330614	0.536972	0	1.03463	0.514692	0.474153	0	0.493872	0.542588	0.484013	0.455115
39190	chr3L	3186868	3188112	UGGAAAACCAGGCUGAUCCAACUUGUAGAACGUAGGUCACGUCUAUGGCGUACAAUAACCAAAAUUAUAUUAUAUUUAAAUUAUACAUUAUCAGCUACGUUUAUUGUUACGUGGUCAAUGGAUCAGUUUUGUCGUUGAUUAAGAGCUGCAAAGUGAACCAGUACUUUGAUCCCAAUUUGAAAAUGUGCCGGUCUGAAGUUCCAGAUGAAUGUUCUGCAAUGGCACCAACCAACUAAAUCCCACGGCAUCUUUCAUGCCACUUUGAACUUCUGCAGCGCCAAUAAGCUAGAGCUAUAUCUGAAUUUCUUGGAACCCAAAGCUUAUAAAUGUUUCAAAUCUUGAUGCCAAUAAAAAGUAAUAAUAAAUUAUAGCAUUGCAAUGCUUUUGUAGGAAGUUUUA…	(((......(((((((((((..(((((...((((((.....))))))...)))))......................................(((((((........)))))))...)))))))))))..(((((((.....(((((.((((((((((((((...((((...((((((..(((.(((((((..(((((((((((.......))))...(((......)))............(((((.....))))).....))))))).((((.((((...((((.((((((((...((((((((((.(....(((((.....((((((.......(((.(((.........))).)))........)))))).....)))))).))))))))))))…	0.0192774	FALSE	0.105036	0.035627	0	0.172854	0	0.703129	0	0	0.07102	0.515682	0	0.118439	0.143482	0.0533235	0.228538
39191	chr3L	3187385	3188112	GUCCAUAAACAAAGUACAUACGAGUACGAGAACGGGUGACAAAACAAAUUAAUAAACCUACGCAAUAAACAUUAAUUACAUUGCCAAAGCGUACCGAGAUAAACGAUGCUACAGAUUAAAUCCUGUGGUAUUUAAAGGCCGCUUUGGCGCUCCAAGGUUUCAGUGUGCGAAGUGUAGCAAGGUUAAAUUGACAAUGUGGACGAGUCUAAUUGUAUCACUGGUAACUAUGCAAGGACUGCACUUGGAUCUAUAUCCCAAAUCAAAAGAAUCCACCCCAUAAUAGCUCCUGGUCCACUGCCUGCUUGCCGGGGCCGCGCCUGCGCUAAAGGAUCUGGACGCGGGCACCUGGAGUGCGGAUGAGGCGUGUCAGAAUGUGGAUAAAUCGGUCAUAAUAGCGAA…	(((((((......((((......)))).................(((.(((((....((((((.....(((((((((....((((((((((..((.........((((((((((........))))))))))....)).))))))))))......))))..))))).....))))))....))))).)))....)))))))((..(.....)..)).(((((..((.((((.....))))...((((....))))..((((.....(((((.((........((.((..(((((...(((....((((((......)))).))...)))...)))))..)))).....((((((..((..(((((......(((((((....((((((........)).…	0.000507345	FALSE	0.660873	0	0	0	0	1.84921	0	0.399298	0	0	0	0	0.242448	0	0.548585
39192	chr3L	3197870	3199047	UGGCAGUAUACGUGUCGUCGCUUUCUCAUUCGUUUUGUUAUUUUUGGGCUGAAAGGUACGCUGUUUUCUCGGGCAACUGCAAAGCCACAGCUUGUUCCGUUUCAUUUCGAAGUUAUCAAUUGCACGCAAGCUGCAGCCCAAUCAAUAGGCAAUUAACAAACAAUUCAUUUGCGAAUUUCAGUGAGAUUGUGCUUCAACAACAACACAAGAAAAUGGCUCCACCACAGAGAAUGCGCGUCGCUAACGAGAAGGCCAGCAAAUAUGUGACAAUGCGUGGCAAUGUACCCAAAUCCUCGGUAAGUUUCGCUUAAAACUAUUAAUUGAAACUAUUCUGAUUGGGGAAAGUGGAGAUAGCAGUAAAAUUGCGAUUAGAAUUGCUCGAUAAUCAAAUGGCGAAAA…	.....((((.((((..((..(.((((((((((((((((((((.((((((((...(((..((.(((.((...)).))).))...))).(((((((...(((..((.((.((.....)))).)).))))))))))))))))))..))))).)))((((((.......(.((((((........((((((((((((...............(((((((((.(((((((((((.(((.(((.(((((..((((((..(((......(((.(((.((.((((.(((((((((((....((((..(((((((.((((.....)))).)))))))...)))))))))......((((((.(((((...)))))....((((.(((.(((((((......(((....…	5.61352e-07	FALSE	7.18145	5.25427	0.371377	1.81114	2.33433	13.2823	0	5.32862	2.64665	6.28497	4.13674	3.13782	4.31414	3.63728	3.60534
39193	chr3L	3199201	3211352	AUCUUAUACAUUACAUACAGGUGUUUUUACUUUUAGCUAGUUAUCUAGCUAUUUGAAACCGUUAUUGUCGGAGCCUCGGACGGUCGCACUGAGUCACAUAGUCCUCAAGCGAGCACGGUUACACCUAAACGACGUAGCUGGAGAAGAUCAUCAAUUGCAGCGCAUGAGAGGAGUGGCAGUUGGUGACGAAGAGAUCGAUCUCAUCCAAUUCUGAGCAGGAGCGGCCGGAACCAUGACGAUGGACGCCACCGCCCUGCCGUCGGAGCUGCUCGUGACCCCGCAGCCGCUGGUUGGCUUCUGUGGGCUGGACACCGCCCGGGUGUCGGUGCACAAGGCCGUUUGGGAGGCGUUCAGCGGCAGUUUGCAGCGCAAGGCCGCCGACCGUGCCGCCGUGCAGUA…	.((((.............(((((....))))).(((((((....)))))))..(((...((((((((((((((..(((((((((.((..(((((......(((((((((.(((((((.(...((....((((((((((((((((((.(((((((((((.((...........)).)))))))))))....((((....))))(((((.(((((.(((((.((((..((..((((....))))...)).))))))))).((.(((..(((((((.........((((((((..(((((.((((.(((.((((((.....))))))))).)))))))))(((((((.((((....(((((((((.((.((.....)).)).)))..))))))...(((((.…	1.49554e-07	FALSE	3.85891	2.01828	7.58802	1.31579	4.96013	2.0606	0	1.94181	4.13255	0.890233	1.16642	1.29463	2.60228	1.98005	2.14345
39194	chr3L	3199210	3211352	AUUACAUACAGGUGUUUUUACUUUUAGCUAGUUAUCUAGCUAUUUGAAACCGUUAUUGUCGGAGCCUCGGACGGUCGCACUGAGUCACAUAGUCCUCAAGCGAGCACGGUUACACCUAAACGACGUAGCUGGAGAAGAUCAUCAAUUGCAGCGCAUGAGAGGAGUGGCAGUUGGUGACGAAGAGAUCGAUCUCAUCCAAUUCUGAGCAGGAGCGGCCGGAACCAUGACGAUGGACGCCACCGCCCUGCCGUCGGAGCUGCUCGUGACCCCGCAGCCGCUGGUUGGCUUCUGUGGGCUGGACACCGCCCGGGUGUCGGUGCACAAGGCCGUUUGGGAGGCGUUCAGCGGCAGUUUGCAGCGCAAGGCCGCCGACCGUGCCGCCGUGCAGUAUAAGCUGCU…	....(((...(((((((((((...(((((((....))))))).......(((.......)))(((...((.(((((((((((((((((.(((((((.(((.(((((((((...))).....(((((((((((((....(((((((((((.((...........)).))))))))))).((.((((....)))).))....((((((((((.((((..((..((((....))))...)).)))))))))..)))))(((((.((((........(((((.((((((((((((..(((((((((((.....))))))(((.......)))(((((((.((((....(((((((((.((.((.....)).)).)))..))))))...(((((....))))))…	1.53958e-07	FALSE	2.05594	1.76263	0	2.12575	6.98636	0.55829	0	0.755849	0	4.14519	0.370777	3.37366	1.84454	1.25924	2.11958
39195	chr3L	3199316	3211352	CGGUUACACCUAAACGACGUAGCUGGAGAAGAUCAUCAAUUGCAGCGCAUGAGAGGAGUGGCAGUUGGUGACGAAGAGAUCGAUCUCAUCCAAUUCUGAGCAGGAGCGGCCGGAACCAUGACGAUGGACGCCACCGCCCUGCCGUCGGAGCUGCUCGUGACCCCGCAGCCGCUGGUUGGCUUCUGUGGGCUGGACACCGCCCGGGUGUCGGUGCACAAGGCCGUUUGGGAGGCGUUCAGCGGCAGUUUGCAGCGCAAGGCCGCCGACCGUGCCGCCGUGCAGUAUAAGCUGCUGCCCCCAAACUAUGAGUUUCCGGUGGCCAAACCCAAGCGAGCAUCCUACGAGUGGUACCACCCGAAGGGCAUACUCAAGCGGAACUGGAUGCUGAAGCACCUGCAC…	.(((...))).....(((((((((((((.......((((((((((((.((.(((((((((...(((((.((((((((((....)))).....((((((.(.((((((((..((..((((....))))...)).))))((((((((((((..(((((((.........((((((((..(((((.((((.(((.((((((.....))))))))).)))))))))(((((((.((((....(((((((((.((.((.....)).)).)))..))))))...(((((....)))))))))))))))).........)))))))).........))))))))))..((.(((....))).)).((((((.(((...((((((.(((((((((.((..(((((((…	1.5104e-07	FALSE	0.317836	3.36231	0	0	0	2.12367	0	4.53506	0.324827	0	3.01104	0	1.13956	0.158918	1.65341
39196	chr3L	3199460	3201669	UCGGAGCUGCUCGUGACCCCGCAGCCGCUGGUUGGCUUCUGUGGGCUGGACACCGCCCGGGUGUCGGUGCACAAGGCCGUUUGGGAGGCGUUCAGCGGCAGUUUGCAGCGCAAGGCCGCCGACCGUGCCGCCGUGCAGUAUAAGCUGCUGCCCCCAAACUAUGAGUUUCCGGUGGCCAAACCCAAGCGAGCAUCCUACGAGUGGUACCACCCGAAGGGCAUACUCAAGCGGAACUGGAUGCUGAAGCACCUGCACGUCCUGCCGUCGGUGGUGGUGCUGUUCCAAGAUAUGGAGUGGAAUGACCUUCAGUGGACGGAAAAGCAGGUCCAGUGUGCGGCAAUCGUGCAGGCCCUCAAGAACACCCUGCAAGAAAGAAAUACCCGGCUGUGCCUGGUGCUG…	((((((.(((((((.........((((((((..(((((.((((.(((.((((((.....))))))))).)))))))))(((((((.((((....(((((((((.((.((.....)).)).)))..))))))...(((((....)))))))))))))))).........)))))))).........)))))))((((.((.(((....))).)).))))......(((...(((((.(((((((.((..((((((((...((((((((.(((...((((.((((......(((((.(......))))))......)))).))))...))).)).))))))..))))))))..)).............................(((((((((((((((((…	1.30389e-06	FALSE	0.086541	0.108862	0.470292	0	0.129776	0.190044	0	0.210821	0	0	0.398718	0	0.132921	0.0977015	0.160929
39197	chr3L	3211364	3217702	UAACUUUAGCAUUAAGGCGGCAACGUUUUCGGCCGUCAAAGAAAACUCACAGAACGAUUUUAGUGCCAAACUGCAGUCGUUUCAAGUAGGUUAAUACCACUACUAUGAGCUAAUCUAUAAUAAUACAUAAUCUGCACAGAUCUCGGGAAAGUUUAACUCGAAAGUCACCGAUGAAAAGACGUUGUUACCGUCAAUGCUUGCCAAAUUGGGUUUUCAUCAUCUAGACAUUGACACCAAAUAUGAAAAGCUCCUCUUUGUAGAACAAUUUACCAUAGACUCUGUGGUAAGUAAACACAUUAUGGCCCAAUUAGUGCAAUAUUAUAAUACUAUACCUUUCAGCUGGAAAAAGACAUAUUCAACUUGUAUGUAAAACUGAAGACAUUCCAAAUCAUAUAUAAU…	.....(((((.....((((((..((....))))))))...............(((((((.((((.....)))).)))))))((((((((..........))))).))))))))...................((((((((((...((((.((....((((...((((((((((....((((.......))))...(((((((((.(((((((....((.....))....))).)))).........(((......((((((((((((((((((((...))))))))))).....(((((.........)))))................((((..(((((..(((....((((((.......))))))...............((((((((((......…	7.41938e-09	FALSE	2.07662	1.31225	0	0.064744	3.92473	0	0	3.93458	1.34434	0	0	0	1.05477	0.032372	1.51896
39198	chr3L	3218013	3219035	CUAAAAUUUUGGUAAUUGCGGUAAUUGUUUAAGUUAUGCAUUUUGCGAACAAGCUUGUCUUGCAAGGGCUAAGUAUUUGAAAAACUGAUAGCUUAUUGUGGUAUUUUUGAAUAGUAUGCAUUGGUCACUCUAUUGCCGCAACUAGUAAAUUGUUCAGUAUUUAGUCAAAAAAUUUCAAAACAUAAAUAGCACAACAUAAAUGUUGGGACACUAUGGUAUUUAGGCAACAACAUGAUGCUACAGCUACUUCUAUUCUGCCUGGCGCUCUUCAUCUUCGUUUAUUGGUUAGUUUUGCCUGUUCCGUGGCCCCAUGAUUGAUCCAUCAUCGUUAUAAACAUAAAAAAUUGAUCACUUUCCAUUUUAGGGUCUUGCCCACGGGCAUUAGUUGGUAUUUGGUGA…	..........(((((.(((.((((((.....))))))))).((((((((((....))).)))))))(((((((((.(((((.........(((..((((((((....(((.((((....)))).)))......))))))))..)))......))))))))))))))................((((((.(((((((....)))))........)).))))))((((.((...)).))))...((((((((((((((((.(((((((((((............(((((((((((...((((..(((((...(((((......))))).))))).))))...)))))))))))............((((...))))..(((((..(((.(((....(((((…	1.0177e-07	FALSE	0	0.168118	0	0.000648	0	0	0	0	0.005112	0	0	0	0.0144898	0	0.0484024
39199	chr3L	3223198	3224746	AGCAAAAGCUAUGGUAUUGAUUAAUUAUUUGCGAAAACUCCAAAAACUCAUAAAUUUACGAAGACCCUUGUGAUUAACAAUUUUAAAUCAAGUGAUUAUAAUUGAUGCUGGCGGGCGUUGCCCAUCUUCUGAACACUCGAUAGUAUCGAUUAGAAAUCGAUUUUUUUCCAGCUCUAGUCUACUUGUCAGACACAUUUCCGAAAAAAAACUCAAUCAGUAAAACGUUAAAUUAAAGUUUGACUAUCAACAAAUCAUUUCAAAAAGUUUUUGUUUUAGGCUGUGGUUUGUUUUUAUUGUCGUAUGUCCAUCCAGAAUUUAAACACUCGUGGUAAGUUUAGGCCAAACGAGACACUUUUCCCCGACUCCUACACAUGUACAUAAAAAUGGCCGCCCUGACGG…	.((..((((((.((....((((((((.((((.((....))))))..................(((((((((.....))))............(((((.((((((((((((.((((.(((............))).)))).))))))))))))..))))).((((((((........((((.......))))........))))))))......((((((((..(((((((....)))))))....((((((..((((....)))).))))))..(((((.(((.(((((...(((((((((((...................((((((((........)))..)))))..................(((....))).......(((((((......)))…	1.50381e-05	FALSE	10.782	13.1463	33.9499	10.1799	3.0146	17.8456	0	19.2259	15.0075	18.0219	30.9996	14.8636	15.5864	14.9356	9.81269
39200	chr3L	3226052	3236782	GUUGUACAAAAGGGGCGGAGGAGCAGGAGCCGUGUUUUCAAGUCGCAAGCAGCAGAAGCAGUAUAAAUAAAUAACCAUCGUCGCCAAAGAGAGUGCUCGCUAUUCAGCGCGAUUGGAAUCGCGGAAAAGCAAGUUGGCGAAGUACGAAAUAUCGCAGUGAAAAUCAAAUUUUCCAAAUAGAAAGAAGAGCUCCUCCUCUCGUUCGUUCGCCUGCUCGCUCUCUUUCUCUCUCAUCCUCUCCAUCGCUCUCUCGCUUCCACUCUCGCGACUGGGUGGCAACGUGUGUGCGUGUGUUGCUGUGUGUGCCUGCUGUGUGUGAGUGUGCCGCGUGCGUAAGUGUGUGUGUGUAGCUCGAAAGAGCGAAAAAAUAGAUUUAAAAGAAAAAAAUAAGAGGAAAAG…	(((((((....((((.((((((..((.(((.((((.((((.((((((((((((....))................(((((((((((........(((.(((.(((..((((((....))))))))).))).))))))))).............((((((.(((((((..(((((.........((.....))((((((((.((((((((((((((.((((((.((((......((((((.....((((((((((.(((((.((.(((((((((.(((...(((((((((((.((((.(((((.((((.(((..(.(.((((((....((((.((((.(((((((.((((((((....)))).............................((((((...…	1.64746e-06	FALSE	0	0	0.765321	0.074871	0.081132	0	0	0.203379	6.78989	0.105904	0	0.927082	0.745632	0.0780015	1.92923
39201	chr3L	3241075	3244883	GCUGUUUAUAUCGCUACUCCCCCAACACACACACACACGCACAUCCCGAUCGUUUAACACCCACUGCAAGUGGAACUGCAGGCCGGGCAUGUUCUUGGAAUAUCCACACGGCCAGAAAAUUAUAUGGUAUCGACAAUGACUUGAUUAAUAACAUCCAAACAGGAAGAAAAUUAUAUUCGUCGCAGUGAAAUUGAUUAAUGACAUUCUUAAUCCCACUUCGCGUGCGCCGCUCCCCAUGUCGUAUACGCAAUUUUCGGGGCAAAUACGAUUAUUAAACGAACUAGAUUGUGGUACAUAACUAUUUUAUGUAUCUAUAACUUUUAAGUACAUAAGUAUUGAGGAAAAUUCCUGACUAAUCGUGAAAGAAGAUUUCAUUGAGAGUUCGAUUUUUAUCUAUGG…	((((((((....((((((((((........................((((((.............((((((((((((...(((((((.((((((...))))))))...))))).(((((((.....((((((((.(((...............(((.....))).............((.(((((((((...((((((.((...))))))))....))))).)))).)).....))))))).))))..)))))))((((.(((..(((.......((((......))))(((((((((.....)))))))))...........(((((....))))).((((....))))......(((((((...((((((((((((((((...)))))))...))))…	1.23755e-07	FALSE	3.66258	1.37538	0.148171	2.14773	1.15018	2.45743	0	3.22635	1.12714	0.590592	0.180929	0.015429	1.34016	1.13866	1.2725
39202	chr3L	3245345	3246483	CACUAAAACUAAGCUUAAAAUAUGGCAGGAGGCUAUGUUUCUUAAUGAUGAACUGGUAUAUUAUAUUUUCGAAACUUUCAUUUAAUGUAAAAACACUGUUAUUAGUAAAUGGAAUCUUCCAUAACAGGGUCCACCCCAAUCGAUCAUCCCACUCAUUAGGUUUCUUCCUCGUCUGAGAGGACCAGAGGUCCCGAGGCUUGCGUUUUUGCGGUGACUGUGGCGUCUGCUGGGUGUCAACAUUUAGCCGCAUGUUGUGCGGCUGCCACAACUGCAGUUCCCCAAUUCUGGAUAAAAAAAAAAAAACGCCGUCAAACAGAAGGGUGAAAUUAACUUCGGAGUCGGACGAGGAGGAGUGCUUAGCACCCGCAUCCAGGCACAUGUGCUGUUCUUCUCGACAUG…	((((.............(((((((((.....)))))))))((((((((((...((((...(((((((...(((...)))....)))))))....((((....))))..(((((....)))))....(((.....))).....))))...)).)))))))).(((((((((......)))))..))))(((((..((((((((((((((((.((.((((.(((((((.((.(((.........((((((((...))))))))((((((((((...((((((..(((((..........................)))))))).)))........((((((((.((((((((((.....((((((..((......))....)))))))))))))))...).…	4.19253e-06	FALSE	4.39433	2.9995	1.17161	2.47659	3.36345	6.97984	0	5.78787	0.798392	0.268299	0.45464	0	2.39121	1.8241	2.3673
39203	chr3L	3286317	3288494	GGACCUGGCCUUGUGCCCCAUCAGAGCGGAACCCUGGACCUGUGCCCGCCAACAAUCCGGUCGGAUACUUGAUGCUUGGGAUGGAGAGCUGAAUAUCCAAUGGCAGAAACUAAAAGGUGAGUUUGGGCAAAUAUACAUAGAAGUAUUUUCAAAUUUUAAUUGAUUAAAAUGUGACGAUUUAGUCACAAGUUUAGAGCAUUAGUCCGAUUUGAAAAUUAGGUCACUGAAACAAUAAUAACUACAGAAAGCUUUGAGAGAAACACGAUCUUCAAUUGUUAGUGGAAAAUAUUUGUAUAGACAGAGUUUUUCCCACAUAUGUGGGCAAAUAAAAAUCCCAGCAAUGAAAAGCUGGCAUUUUCACCAACCUCCAAGCUAAACUCGAAGUUUAAACAACUAUUC…	(((((((((..(.(((((((((...(((....(((...(((.((.((((......((.((((((((...((((((((.(((((..........)))))....((..(((((........)))))..))....((((......))))......(((((((....)))))))(((((......))))).......)))))))))))))))).))...((((....))))..........((((......(((((((......(((...(.......)...)))(((((..(((((....)))))..)))))((((....)))).............(((((........)))))((.((((((((.((((..((((....(((..((((...((..(((((…	4.57431e-06	FALSE	4.32085	1.53978	0	2.63282	2.71587	7.11277	0	6.8757	2.16113	0.272526	0.236974	0	2.32237	1.85046	2.58132
39204	chr3L	3299269	3305685	CUGAAACUGAACCAAAUCAACUGAAUAAAUAUGGUACAUAUUCGUAUAGCUAAACAAAUCAGAGCAGCGACGACGAGCUGUUCUGUGUGCUUUAAUUUGUUUGCCACAAAAUUAUAUUAGCACAUAUUGAUUUUCCCCUCCUCCUCGAUCUCACUCAAUUUUCGCUGAUGACUGACUGGGAGCCGAGAACAAAAAGAGUUGGAAAGUCACUUGGGUGAGUGCCUGACCUUUAAAUCGAAUUAUUUCAGCCACACCGAGCAGGCAUUUAAAGUGAUUUAAUUAGGCCCGGAAUACAAGAGUUUUAUGCAACAGUGAAAAUCGCUGCAACAUACAAUAUCUCAGAACCGAUACAGAAAGAAAAUCGAACAUAAUUUGCAAGACUUAAUGAGGAAAAAUAAA…	.....((((......((((((((((((((((((((((......))))............(((((((((........)))))))))((((((.......((((......))))......))))))..(((((((((.((..(((((((.(((((.(((.((.((...)).)).))).)))))..))))........)))..)).(((((((((...((((((((((...........(((....)))............))))))))))))))))))).........(((......(((..((((((...((((((...))))))...)))).))..))).....))).........)))))))))...((((((((....((((...(((.........…	7.86014e-07	FALSE	6.12466	2.41414	0.037779	0.219753	2.004	8.60676	0	5.17334	1.81552	0	0	0.155447	2.21262	1.01764	2.90481
39205	chr3L	3303700	3315426	GGAUUUUCGAUGACUGUGGCUGCAGUCACACUGAGUCGGGAAAAUAAUUAUUUAUUAAAAAUUCGUGGACCCGCGCUGUACAUCUGUGUCUGUGCUGUUCGCUCCGCUCCAAGUGCGGCAAAAAGCAACCAAGAAGGCAGGCAGCCCAAUCGGUAAUUUACGGCGGAGUAGUGAGGCGAUAUACGGAAAUCGCGACCAGUGCACGUGCAAUUGUGAAUCGUUCUCGAUUUUCCCGACCCGCACCCUUUCUUCUCUUUCGACCAUUGUGACUGUGCACAAUUAACUUGCAUACAUACGUGUAUGUAUGUACACACUCUGUUUGUAUGUAUGCGUGCCACCCCCAAUUGAGGCGGAAAAAGGAGAAGCAAAGGAAUUUCUGCAAAAUCCAAGAUGCCCAUG…	.(((.((.(((((((.(((((((((((((..((((((((((((((((....)))))....((((((((....(((((((((((.(((((((.(((((((((((((((((((..(((((((((((..(((...((((((..(((.(((....))........((((((.((((.((((((((.((((((((((((((((((.((((......))))(((((....)))))((((((.((((...((((((((((((((...((((((((......))))))......((((((((((((((((....)))))).........))))))))))..(((............)))))...))))))))).))))).......((((..(((.(((((((..((…	3.84321e-07	FALSE	6.40845	5.54675	4.37566	5.03425	6.50817	4.92708	0	6.67705	3.3922	3.64478	4.99366	4.07975	4.63232	4.96037	1.8194
39206	chr3L	3303762	3314348	UCGUGGACCCGCGCUGUACAUCUGUGUCUGUGCUGUUCGCUCCGCUCCAAGUGCGGCAAAAAGCAACCAAGAAGGCAGGCAGCCCAAUCGGUAAUUUACGGCGGAGUAGUGAGGCGAUAUACGGAAAUCGCGACCAGUGCACGUGCAAUUGUGAAUCGUUCUCGAUUUUCCCGACCCGCACCCUUUCUUCUCUUUCGACCAUUGUGACUGUGCACAAUUAACUUGCAUACAUACGUGUAUGUAUGUACACACUCUGUUUGUAUGUAUGCGUGCCACCCCCAAUUGAGGCGGAAAAAGGAGAAGCAAAGGAAUUUCUGCAAAAUCCAAGAUGCCCAUGCUAUUUUCACUAUUUUAUUUUGCCAACUUUUCAGUCGACACUUUGCUCUUGCAGCAACAAAG…	..((((....(((((((((((.(((((((.(((((((.((((((((((..((((.((.............((((((.((((((.((...((((((((..((((((((((((..((..(((.((.((((((...((((((((.((((..(((.((((((....))))))...)))...))))((((((((((((((...((((((((......))))))..............((((((((((((..(((.....)))..))))))))))))(((............)))))...))))))))).))))).................((((((...((((...(((((((((........((((.(((((.((((.......(((.(((......)))))…	1.58268e-07	FALSE	2.80729	2.94931	2.85923	4.51675	5.02135	1.85878	0	5.13652	0.484722	4.94188	0	1.6083	2.68201	2.83326	1.93377
39207	chr3L	3317982	3319252	AUCGAACGCUGAUAACCCAGCACUAAUAGAAUUGUAAACAAACAAUUUUUAAAUUUAAGAAUGGUAAAAAAUGGGCAAUCGAAACGGCAGCCAUGGGUGAAGAACCUGUACUCCAACCGGGAAUAUCCGGACAACUACACGGAUGCCAGCUUUCUGAAGGAUCUGCGCACGAAUCUACAUUGUAGAAUAUACACGUUCGGCGAAGCAAUUGCCGGUAUUACAGUGCUUAAUAAUCAGAUCUCCUGCAUCACCGGCUUCCUAAUACUCUACCAACUUAUGCUCAGCGACAGCGUGUCGCCCACCACGAUCCUGGUACCCAGUUGCGGGAUCACAGGCAUUGGAUACCUGUGCUACCGAGGAAGGAGUCUCAGCUGGGCCCUGCUGGGCGAGGAUUCCAAA…	...((((((((......(((.((((((((((((((......))))).............((((((....((((((((.((((...(((.(((((((((.....))))))..(((.....)))..(((((..........)))))(((((..(((....))).))).)).....(((((...)))))..........(((((((.....))))))).......((((((((((..(((.....)))((.((((((((....((((.((((((............((((((...)))))).......(((((((..((...))..)))))))..((((((((..((.(((((((.(((((((.(((((((..(((.(((...))).)))..)))))))...…	4.69633e-06	FALSE	1.0936	2.89299	1.94321	1.6021	0.323721	2.11997	0	1.74883	2.27359	1.71001	1.33427	1.60453	1.5539	1.65727	0.799911
39208	chr3L	3322745	3326036	AACCCUUAUUUCAAAUUUAAAGCAGCGGCAAUUGCAUCAGUCGCUGCCACAUCCGAUCGAACGGCCUUGCCAGACGGCCAACACCAUUUGCUGUUUGGUAUUUUCCGACCACACAGCAAACGGUCGUACGAAUUUUCUUCUUUUUCCAUUGUGCGUUUUUGUUUUUGGCGAGAAACAAAUUGCAGUCGAAAUUACCCAGUGAAAUGCAGUGCGAAUUGCUUAGUACGUCCAUGUGCUACUAAGACCAAGUGGGAGAGAAAACCAGCGAGCAGGAGCAACCACGCCCACGCCAGGCGCACCGCCCACCGCCGCAGGAUACACAUACACGAGUAGCCCACACUCACGCACAUACACUUCCACACAAAAGAGAUCCCUGUGUGGCGAAAAAGGAUUGGCGGA…	.((((((..............((((((((..........))))))))...(((((((.(((((((...))).((((((((..(((.((((((((.((((........)))).)))))))).)))(((((((.................)))))))...((((((((....))))))))((((((((((..(((((((((((....(((((....))))).((((((......))))))..........(((((((......((.(((.((.((.((.....((((.......))))....))))...))))).))............((((.......))))...........)))))))......(((.((((.((((((((........(((((((.…	1.23902e-05	FALSE	1.3963	0.882751	1.34965	0.15201	0.343781	0.674714	0	2.59107	0.955999	0.172123	0.694439	0.219912	0.786063	0.684577	0.733614
39209	chr3L	3329683	3333181	AUGAUAUAUCUGUGAUAUAUGAACGAACUUAGGCCCCUUUUCUCUCAGUGCUGGUGCGUGCCACACAAGUGUGAAGCGAUGACAGCAAUUUGUUGAAUGCAUCAUCGCUCAAAUGCGAUCGCUCGAAUGCCUUUAAUUGUAGAACUAGGUUAAGCAUCUGAGACUCAUCCCUAAACAGUUUGGCCCAGGUCAGUAGCGAAGCUAUCGAAGCUAUUGUCGCCAUAGUGUGUAUGCAUUGCUAUUCCCAGUGCUGCAGUUGACUUUGACACUGAUCGCGAUCGCGAUUGCGAAUGCGAUCGCUCCCCCAAUUUUGAUUCCGAAUCCACCCAAAAUCCGUAUAAAUAUGCGGAGCACACUCCACUAUCGAUCAGACAGCGGUCAGCUUUGGUGGUGGUCAGC…	...(((((((...)))))))((((..(((((((((...........((.(((((.((.(((((((....)))).((((((((..(((.((....)).))).))))))))....(((..((((((..((((((........))......(((((((..((((..(((((((((....(((((((((...(.(((((((............))))))).)((((((.(((....((((((.......))))))(((((((((..((((((.((((((((.((((....)))).)))))))).(((.(((((((.((.((.((((((........(((((((....))))))).......((((((((((...(((....)))....))))))))))..(((…	3.09057e-06	FALSE	1.62273	0.650524	0.521281	0.4387	0.98119	1.48082	0	2.83853	1.35065	0.261936	1.18669	2.45143	1.14871	1.08394	0.863908
39210	chr3L	3333109	3335000	AAGUCGAAGUGUCAAAGGCCCGAUAUUUUUGGACAUCUAAAUGAUUGCUAUUGUUUUGUUUAUAAAUUACACCAAAUAAUUGCUUCUAUUGCAAUUGGACAACAAUUUGGUGUGCAGGUAACUGAAUGCAUGCAGAACUAUUGAUGGAUGAUGUCUCCAGCCGAAAUACAAUACAAAAAUAUAUGAUUUUAUAAAAGUAUUUGUUAAAUUGUGAUAUUGUUUAGUGUGCAGAGGGUAAGAAUGUGAGUUUCGUUAGUAAUGCCAACAGCAACUCACCCGACACUCCUCUCCAGAAAGAAUAUAUUUCAUAGAAGAACUUGGGUGUGCGAAAAGGGAGCACCCGUAUCAACAAACAGAAGCACCAGGGGAUUCGCCGGCUUCUCGCCCUCCUGGUUUCCU…	........((((...((((..((((((...((...(((.(((((.((((.((((((((((.......((((((((((((((((.......))))))........))))))))))(((((....((((((...(((((...(((((.((((((((((((.((((((((((......(((((.....)))))......))))))(((...((((((...(((((..(.((.((((((.......(((((((.((((.((...)).))).).))))))).......)))))).)).)..)))))....))))))...)))..((((((.(.......).))))))((.((........)).))((((((((.......(((.....)))))))))))...(.…	5.12601e-06	FALSE	5.67419	0.410989	2.7326	2.61959	6.73688	1.88643	0	3.11838	3.02734	4.02478	2.91864	0.281281	2.78593	2.82562	2.04912
39211	chr3L	3333211	3335000	AAGUCGAAGUGUCAAAGGCCCGAUAUUUUUGGACAUCUAAAUGAUUGCUAUUGUUUUGUUUAUAAAUUACACCAAAUAAUUGCUUCUAUUGCAAUUGGACAACAAUUUGGUGUGCAGGUAACUGAAUGCAUGCAGAACUAUUGAUGGAUGAUGUCUCCAGCCGAAAUACAAUACAAAAAUAUAUGAUUUUAUAAAAGUAUUUGUUAAAUUGUGAUAUUGUUUAGUGUGCAGAGGGUAAGAAUGUGAGUUUCGUUAGUAAUGCCAACAGCAACUCACCCGACACUCCUCUCCAGAAAGAAUAUAUUUCAUAGAAGAACUUGGGUGUGCGAAAAGGGAGCACCCGUAUCAACAAACAGAAGCACCAGGGGAUUCGCCGGCUUCUCGCCCUCCUGGUUUCCU…	.......((..((.(((((..((((((...((...(((.(((((.((((.((((((((((.......((((((((((((((((.......))))))........))))))))))(((((....((((((...(((((...(((((.((((((((((((.((((((((((......(((((.....)))))......))))))(((...((((((...(((((..(.((.((((((.......(((((((.((((.((...)).))).).))))))).......)))))).)).)..)))))....))))))...)))..((((((.(.......).))))))((.((........)).))((((((((.......(((.....)))))))))))...(.…	6.40268e-06	FALSE	1.93844	1.84268	1.82111	2.08906	0.399938	1.75978	0	1.84413	0.664036	0.594024	2.385	0.444532	1.31523	1.79044	0.820918
39212	chr3L	3336834	3368246	GAACCGGAUCGGCUAUUUUGAAUAGCCAGUUUUUCUCUGAUCGGCGAUUUGACAAGACGUGCGCGCGGACUGAAAAUUGGAUCCCAAAACCGCUAACUGAAAAAUAAAUAAAGCCGUGCAAAAGAAAUAAAAAGUAAAGAAACAACAAGCGGGCCAAUAAGUAAAACGUAAUCAGCGUUUCAAUUCUCUCUUUUAUUUGCGCUCUCGCUCUCUUAAGCCGCUCACAUUGCACAUUGUUGUUGUUAUGCUCGUUGUAGUUUUUGUGCUAAUUAGAAAAUACCAUUGUUGUUGCUUUUGCGCCGGUGUUUAAAACGCGGCUAUUUCUAAUUACUGCCCCAAAACAGAAAUGAAAACAAAAAAAGAACAAUAGAAAAAACCCACUAAUCUGGUUUUUGCGUG…	...(((((..(((((((...)))))))..(((((((((..((..(((.(((((((((((((((.(.(((.(((..((((((.(((((((((((....(((...........((((((((..............((......))......((((((.....(((((((((..((((((..((..((((((((((((((((((((((((...((((((..((.((.((.((((((((((((((..((((((((((...(((((.(.((((((((((((..............((....))(((.(((((...))))))))..))))))))))..)).).)))))...))))).....................(((((((.........))))))))))))…	9.65804e-08	FALSE	0.35571	0	0.065387	0.467108	0	0.555118	0	0	0	0.196277	0	0.007764	0.13728	0.003882	0.206615
39213	chr3L	3362926	3368246	AAGCGGAUGUGGCCCAUCAUGGUGAACUGGCUGACCAGCUGAAGCAGAAGGAUGAACAGUUCUUCCAAGCGGAACACUUCCUGCGUCAUGAAAUCCACGAAAGAGCCACCGUUAGUAUCCGUAGGUACAACACUUUGCACGAGCCCUUGGGCAUUCGUAGGGAAAACCUGGAGGACUCAUUGAGUCUGCAGCAGUUCUUGAGGGACGCCGAGGAUGAACUUCAAUGGUUAGCGGAGAAGCAAUUGGUGGCUGGUUCCCAGGAUCUAGGCACCAGUCUUUUGUCCGUUCAAGGGCUACAAAAGAAGCACAACUCUCUGGAGGCUGAACUAACAUCGCAGGAACCUUUGAUUCAGGCGCUCCUCCAAAGAGGCCAGCAGAUGAUCCGGGACAAUCACUUCG…	...(((.(.(((..((((((((((..((((((((((..(((...)))..)).......((((((((..((((......((((((.((..........((((..((((..(((((((..((((((((((....((((((...((((.((((((((((...((.....(((.(((((((..(((......))).))))))).)))....))..)))))...))))).)))).))))))..(((((((.(.((((((((((.(((((..(((.....((((((((((......))...)))))))).......((((.((((((..(..((...((((.((....)).))))...))..).)))))).))))))).......)))))))))..........)…	2.36653e-07	FALSE	1.11581	0	0	0	0	0	0	0.479596	0	0	0	0	0.132951	0	0.33884
39215	chr3L	3363107	3368246	GAGUCUGCAGCAGUUCUUGAGGGACGCCGAGGAUGAACUUCAAUGGUUAGCGGAGAAGCAAUUGGUGGCUGGUUCCCAGGAUCUAGGCACCAGUCUUUUGUCCGUUCAAGGGCUACAAAAGAAGCACAACUCUCUGGAGGCUGAACUAACAUCGCAGGAACCUUUGAUUCAGGCGCUCCUCCAAAGAGGCCAGCAGAUGAUCCGGGACAAUCACUUCGCCAGCGAGCAGUUGCAAUACAAAUCGGAGUUGCUGCAGAAACAGCUUGUCCAGUUGAGAGACUUAGCUGCCAUUAGACGUCUGCGUCUUUUGGACGCCGUAGAGAGCCAGCUGUUCUACGUUGAGGCCAAUGAGGCGGAUGCUUGGAUGCGGGAGAAGCGUCCGGUUUUGUCGAGCAGUGA…	((((((.((((..((((((((((((...(((.(((..((((..((((..((((....(((((((.(.((((((((((.(((((...((.....((((((((((......))...)))))))).......((((.((((((..(..((...((((.((....)).))))...))..).)))))).))))....))....)))))))))..........)))))).).)))))))..........(((...((((......))))...)))(((((((...))))))).(((..(((((....)))))..)))...))))..((((((((.(((((......((((((...(((((((((.((.((((((.......))))))(((((((((((((((((.…	6.24344e-07	FALSE	0.341196	0.167546	0.868142	0.431013	0	0.63512	0	2.02	1.32852	0.653609	0	0	0.537095	0.386105	0.625096
39216	chr3L	3363698	3368246	ACUCCGUUUGGCUAAGGAGCGGGAGUCGAGACUUGGUGAGUGCAAGAAGCUCUUUGAGUACCUGCGGGAAACGGAGGAAUUGCACGAGUGGGUGGGCGACCAGAUGGCCGUCACCGCUAGCGAGGAUUACGGUGAGGACGUAGAGCAUGUGGAACAGCUCAUUCUGGCUUUUGAAUCCUUCGUUUCCAACUUAAAUGCCAACGAGGCAAGGGUUGAGGCGUGCUUGGAGCGGGGCGAUCGCCUCAUCCAGGAGAACAAUCCCUAUAGGAGUUCCAUUAAAUCGAAGCGCGAUGAGACAAAGCAGUUAUGGGAGGAGCUCAAGGAUCUGGUUCACGCUCGCCAAGAUGCCUUAGCUGGAGCCAAACAAGUCCACGUCUACGAUCGCGUAGCGGACGAAAC…	...((((((((((..((((((((((..(((.(((((((((((...(((.((((((((((.((((..((((((((((((....((.((((((((((((..(((.(((..((((..((((............))))..)))).....))).)))....))))))))..)))).))..))))))))))))..).....((((.....)))).(((.((((((((((((......)))))..)))))))))).(((......)))((((((..(((.......((((.....)))).......)))..)))))).))).)))))))))...).))).)))))))))))(((((...((((((((.......((((..(.(((((....))))))))))(((..…	2.18641e-06	FALSE	0.70779	0.46274	1.08231	0.739711	1.94472	1.86005	0	1.21932	2.29364	1.19417	2.00334	2.57664	1.34037	1.20675	0.794431
39217	chr3L	3336861	3368246	AGUUUUUCUCUGAUCGGCGAUUUGACAAGACGUGCGCGCGGACUGAAAAUUGGAUCCCAAAACCGCUAACUGAAAAAUAAAUAAAGCCGUGCAAAAGAAAUAAAAAGUAAAGAAACAACAAGCGGGCCAAUAAGUAAAACGUAAUCAGCGUUUCAAUUCUCUCUUUUAUUUGCGCUCUCGCUCUCUUAAGCCGCUCACAUUGCACAUUGUUGUUGUUAUGCUCGUUGUAGUUUUUGUGCUAAUUAGAAAAUACCAUUGUUGUUGCUUUUGCGCCGGUGUUUAAAACGCGGCUAUUUCUAAUUACUGCCCCAAAACAGAAAUGAAAACAAAAAAAGAACAAUAGAAAAAACCCACUAAUCUGGUUUUUGCGUGUGAAAGCAACUGGUGUGCAUUGGAAUU…	.((((((..(((..(((.((((((((..((((((((.((((........((((...))))..))))......................((((((((((((((((.((((((((...((((((((((((.....(((((((((..((((((..((..(((((((((((..(((((((((((...((((((..((.((.((.((((((((((((((..((((((((((...(((((.(.((((((((((((..............((....))(((.(((((...))))))))..))))))))))..)).).)))))...))))).....................(((((((.........))))))))))))....)))))).)))))))).))))...…	9.65205e-08	FALSE	0	0	0	0	0	0	0	0	0	0	0	2.55831	0.213193	0	0.738521
39218	chr3L	3370440	3374186	GCACUCUUCUGACGCCAUCGCCAAUUCGUCGCCGCUGUGACGCAGAAUUUGUGUGUAAGCAUUGUAAAAUUGGCGUAAUUUCGCGAUAUUAAAGGGAUAUAUUGCGUUAAAAGUGAACAAAAAGUGGCGCUAGACCGGUGUCCACACAAUUAAUGCCAAGAGCAGCCCGUGAGUUUGGGAAUACCUGUAUUUCCCUGACCUUUUCUUACCUUGCCGAUCGAUCGGCUUUUUUCUCUAUAUAUUUUUCUUGGUUUGCGUGUGUGCGUGUGCGUGGGUGCUCCAUUCAUCUGGUACUCCGAUUUCCGAUUUCGGAGCAGGUAAACAAACGCUGCCGAUGCGCGAGAUGGCGGACUUGGAUGCAGUGCACCUGGGCCUCGACGAGAACGAGGCGGACAUUGC…	.....((((((..((((((((.((((((.((..(((((...(((....(((((((...((((((.....(((((((.((((((((((((.........))))))))...............)))).)))))))..)))))).)))))))....))).....))))).)))))))).(((((.........))))).((((..((.(((((..(((((....))))).......................(((((((((.((((((.(((((.(((((((((....(((((...((((((.........))))))))))).......((((((((.(((((..((((((((.(((((..((((((..((...((((((.......)))))))).))))))…	4.7061e-07	FALSE	4.60274	29.0633	72.7123	59.707	41.7365	8.17951	42.2275	58.3642	41.0393	8.97757	2.05965	8.03238	31.3918	35.0513	24.7248
39219	chr3L	3374219	3378267	ACUAUCGAUAGGCGGAUGCAGCUGAAAAAGGUAGCUAGAAAUAGCUGAAAAUGCACUGCAAUCGGUUAUGUUAUCGUUCCUAACGAAGCGAGGUAAACAAAAUGCACCACAAUCAGUCGGAUUUCCCGACUUUUCCGCUUUCCUUGCUGGACGACAGCGAUCUAGAGCCACAGAGAUGUUAUAUACCCGCGUGGGAGAACUCUACUGGAACUGGAUGGUACCGUUGUCACCUUUGCGAUGGCAGCUACGCAGUUUGUUGGGUAACUCCGCGUGCAGGCAGUGAAACUUGUUGCUUCCUUGAUGGAAUUGUAACCUCCUUGACGCGGUUCUCCCCCACCAAUCAGCGGUUGGUGCUUCUGGAGCCACUUAAAUUAGUUCCCUGCGUGAAGAGGAUUUCAU…	....(((((((.(((((((((.((.......((((((....))))))......))))))).))(((((((((((((((...)))))(((((((.(((......((.........((((((.....)))))).....)))))))))))).((((((.((.((((((..(((...(((.(((.....(((....)))..))))))..)))..)))))).))...)))))).((((.((.(.((((((((((((.(((.((((((((((((((((..(((.((........(((((((((.....))))..))))))))))..)))))).........(((((((...)))))))((((((((....(((......))).....(((((((......)))))…	6.76434e-07	FALSE	1.05824	1.76395	0	0.804454	0.350243	1.36332	0	2.12632	0.146465	0.300622	2.85622	0	0.897486	0.577349	0.952754
39220	chr3L	3374219	3380137	ACUAUCGAUAGGCGGAUGCAGCUGAAAAAGGUAGCUAGAAAUAGCUGAAAAUGCACUGCAAUCGGUUAUGUUAUCGUUCCUAACGAAGCGAGGUAAACAAAAUGCACCACAAUCAGUCGGAUUUCCCGACUUUUCCGCUUUCCUUGCUGGACGACAGCGAUCUAGAGCCACAGAGAUGUUAUAUACCCGCGUGGGAGAACUCUACUGGAACUGGAUGGUACCGUUGUCACCUUUGCGAUGGCAGCUACGCAGUUUGUUGGGUAACUCCGCGUGCAGGCAGUGAAACUUGUUGCUUCCUUGAUGGAAUUGUAACCUCCUUGACGCGGUUCUCCCCCACCAAUCAGCGGUUGGUGCUUCUGGAGCCACUUAAAUUAGUUCCCUGCGUGAAGAGGAUUUCAU…	....((((.(((.((((((((.((.......((((((....))))))......)))))))...(((((((((((((((...)))))(((((((.(((......((.........((((((.....)))))).....)))))))))))).((((((.((.((((((..(((...(((.(((.....(((....)))..))))))..)))..)))))).))...)))))).((((.((.(.((((((((((((.(((.((((((((((((((((..(((.((........(((((((((.....))))..))))))))))..)))))).........(((((((...)))))))((((((((....(((......))).....(((((((......)))))…	1.36141e-06	FALSE	3.34903	3.75362	2.9195	3.74219	2.96098	2.33334	0	2.23295	2.36134	2.96878	2.29787	5.85004	2.89747	2.94024	1.35445
39221	chr3L	3383555	3386635	CCUAAAUACCUCUUCAUGUUUAGAGCUCGACAAGUCGAAAUGUGUUUCCUACUCCCACACAGCAACAGUGUACUCUUGGCAUUUGAUCAAUGUCAAGGCCUGAUCACUUCAUCGGACCAUAACUACGACGAAUCUUGGAUGUUGGAUCUCGGAUUUUGGUAUGUACAUACAUAUGUACCUGUGCGACCCCUCUGCCCAGCGCCAUCAAUCUCCAACAGCCUUGGCCAAAAUGUGAUCAAUAAAAAGUUAAAUAAAUAAAAAUGAAUCGAAGACGACAAAGCCAGAAAGAAAUUGCCAAACAGAAAAGUUUUGUUGAAUGAAAUUCACGCAAGAUCGGACUUUUGACCAUUCAGAAGGGAACGACGCACAAUGAAGUGGAAAAGAGGGUCUUCUGCUGGC…	......(((((((.....((((((((.........((((((..(((((.(((((((((((.......))))..((((((((((.....))))))))))..(((((((......((.(((...((..((.((....(((.((((((....((((....(((.(((((((((....)))..)))))))))..)))).)))))))))....))))....))...))))).....)))))))...................................(((..((((((..((((...(((..........((((((((((((...))))).)))))))((..(((((((....)))))))....))...(((......)))........))).)))).)))))…	5.32369e-05	FALSE	2.81775	1.35509	0.62121	2.06377	0.831049	3.2999	0	4.36343	0.406278	0.326257	0.083991	0.085516	1.35452	0.72613	1.4557
39222	chr3L	3386926	3393587	UUUAUGAAUAGAUUGCGUUACGCAUACAGAAAUAGGCGACCGACGACGCCGAGUGCCUGUGAAUGAGCCCAGCAGCGGAUGGGAUGGCAUGGUAUGGUAUGGUAUAGUAUGGUAUGGUAUGGUAUGGCUUGAGAUUGGAUGGGAUAUGGCAUGGAUCGCUGGAUGAAUGACUGACUGACUAACUGGAUGGAUAUGGAUGUUGGCUUGUGUGUGGCCGUGGAUCGCAUGGAUCGCUUAAUGCUCUUUGGGGGUUUUAUGUUUAUCCAAAUAGGCAGGCGGCAUUGUAUAAAGUAAUAGCCGGCGACUAUCGCCCGAUGUUGUGGGGUGCUAAUAAAUAAAUCGCAUUUGAUGUGCAUGUGCUUAUGCGAUAACUACUGUGCAAGGCGACCACACUGCGGU…	......((((.(((((.(((.....(((((....(((((.((((((((((.((((..((((((((((.......((((((((((..(...(((.((((...((((((((.(.(((.(((((((((.((.....((((((((.(((.....((((.(((((((...((((.(((.(((.(((..((((((((((((((....((((.......))))...((((.....)))).......(((((...)))))))))))))))))))..))).))).)))))))..............)))))))))))(((((.((...)).)))))...........))).))))))))..))..))))).)))).))).)))))))))......)))).)))(((((…	2.96376e-06	FALSE	3.28342	1.12918	1.19599	1.06269	1.35691	3.27899	0	4.67437	0.584541	0.321562	0.319883	0.117042	1.44371	1.09593	1.49568
39223	chr3L	3397877	3399919	ACGGGACACAGAGUAAACCAGAAAGCAGCUCGCAGCGGAUGUGAGUAUUUGUUGUGAUUUUUGCACCUGUUGCACCUCGCCAGCAGUCAAGGAGCAAACAACAAAGUGCACUGCAAGAAAUGGGAUCUUACGAAAGAGAUACUUAAUAUGAUGAGAACACAACGUUCUGUACUGAUUACUCAUAAUAAUGAACUUCAUGUAUAGAAAAAUAUGUAUGUAUCCAAAAUCUAUCUACGUACCACUUAUUUUUCUCUGUGCACGGGCAACACGAAUAACGACCGACAGGCGAUGCAUACAAAUACAAAACCACAAGCAACUUCCGCCGCCGCAGGAUCAGAGAUCCCGAGAAUCGGAGAACUGGCGAACUCGAACCUGUUCCCAUUCCUUGGGAUGCAAGAU…	..((..(((((.((..........((((.((((((((((((....))))))))))))...)))))))))).)..))..((((..(((..(((((((...(((((((.((((...((((((((((((....((((.((((((...((((((((.(((((.....)))))(((((((....((((....))))...))).))))(((((((((.(((((((.............)))))))....))))))))).(((((.((((((((.((......(((((((((((..((((((((...............((.......)).(((((((((((....(((((((((((.((.((((.((((....))..)).)))))))))).)))))))(((((((…	5.08565e-07	FALSE	3.80854	2.11801	0.60154	2.96762	1.38036	4.88137	0	4.14221	1.74696	0.022793	0.415948	0	1.84045	1.56366	1.74848
39224	chr3L	3402865	3460603	CCAUUGUGAUUUUCAGCAAUCCACUCGCACGGUCACACUGCCUGUCCAACCCUCCCGCACCGUACUACUCGACAACGUGCUUGUGUGCAGAAUUUCCUCGGCUAAAUAAAACCAAAAAUUGGCAAAGCGCCGUGUCAGAUCUAGCCGUCGAUUGCACAAUUCCGGAGCAGGACGUCGUCGCUGGAGCCACCGAAGCGGAGUCACCAUCAGAAGAUCACCAGCACCAGGAGAACCCAGUGGACAGUCCUCCUCUUUUUCUUGGCUGCCGAGGCGUCGCGUGUGCGUAUCUUUCAGCGGUGAAUAACCCACGGCUUUUUGUUUUCGGCCAGAGGAGGAGCGUGUUGCAGUCGCAAACGGGAAGAUGGUUAAAGCUAAAAAGGGCAAGAAAGAGAUACUGAC…	((((...((((..(((((...(((((((((((((((...((.((((((.(((((((((((.((........))...))))...(((((((....((..((((((.((.....((.....((((.....))))))....)).))))))..))))))))).....((((.((((((((..((((((.....((...((((.(((..........)))..)).))....)).....))))))))).))))).))))...(((((((((((((((((((((.(((.((((((....(((.(((.......))).))).....(((((.....)))))(((((.((((((....)))...(.(((((.((((...(((((....((((.....(((..((((.(…	1.72224e-06	FALSE	4.56828	0	0	0	0	0	0	0	0	0	0	0	0.38069	0	1.31875
39225	chr3L	3461213	3466399	AAUAUAAAUACAUAAGCAACUUCCUCACGUUUCAUAUUCCACCGCUUUAAUUUGACACACUUUAAGAAAAUACCACAGCCAAGGAUAUUUUCUACGCCGCUAAGUCCGGUCACACUUAAAAGUUCGCCAAGACGCUUUGUGCUCAAAAUUUUGCUCGAGAGUUUUUUCGAAUACUAUGACUAUUUCCCAUUGAACUCUUAAAACUCAAAGUGCAGUGCAUCUACUAAUUCAACAGCGUUAAGAAUAUUUGUAAGUACGAGUACAAAUAGCAAAUCCGGCUGUGCAUUUGCAAAAAGCCGGUAAGGAACUCACAUAUUUGGUCCACAGCUUGAUAACCAAGGUAAAUCCGCGUGAUUGGACAAUGUCCAGCGAAGCAUCCGGAAGUAUAACCAUCAAAGA…	.........(((..((((((((((((..(((((((((((.(((((((.....((.....((((.((((((((((........)).)))))))).(((.((...((((((((((.(.....(((((.....((((((((((((.....((((((...((((((((....(((............))).....))))))))......)))))).....)))..........))).)))))).....((((((((........))))))))......((((((.(((....)))...))))))....))))).......(((((.((.....))...)))))((.....))).))))))))))...))...)))........((........))......))…	5.26521e-08	FALSE	0.565743	0	0.577018	2.24163	0	1.0175	0	1.61278	0.821872	0.143213	0	0.043462	0.585269	0.354478	0.732474
39226	chr3L	3466401	3468098	GGUAGCACUGGCCGGAACCGUUGUAGCGCCAUGUUUGCGCUCCUUUUGUUUUCUCCUUCAUUUGUUUUGCUUUUUUCCGCCGUUAAGUUCUUGCCUUAAAAUCGGUGAUUUAAGGCAUUGCAUUCAAUUUCGAUACAAUGGAGCAGAAAGUGGCUGCCGAGCAGAACAUCUUCGUCGUCGACCGCAAAUUGAAGAAAACUUGCCCGCAAGCAGAUGUCGAGGUGAACGGACAUGUGCUUAACUUUUGCGAACCCGACUUUAUUUCGUUAAAUACCAAUUUGUAGCGCCUGGCUAAGACGCACUGGCUCACCGACUAUGCCCGGGAUAUAUUUUUGACCAUGAGGGAGCAAGAACUCAGCCGUCGGCCUUUGUUUUACCUUUCGCCGCAGCUGAACGAGC…	(((((.((.(((.(((..(((((...(((((.(((((.(((((..((((..((.........(((..((((((....((((((((((.......)))))...)))))....))))))..))).........)).)))).)))))....(((((((((..((((.....((((((.(((((...(((((((((((....)))...((((((((.(((((..........))))).)))).......))))....(((.......)))........)))))))).(((.((.....)).))).((.((((.((...((((..(((((.....)))))..)))).)))))).))...(((((.(.((((................))))).))))).))).)…	4.14572e-07	FALSE	0.526322	0.977779	0	0.442967	0	0	0	0	1.40181	1.198	1.55993	0	0.508901	0.221483	0.614609
39227	chr3L	3461952	3468098	UUUAAAUUUAUAAAUAAAUAUUCUCUAAAUAUUUCAAAAAUUGUCCGUAGAAGUAAAACAACAAAAUGUUGUUAAAUGAAAAUUGUAGGAUAUUUAAGCCUUCGGUGUCAUAGAAGGUAACAUUGUAUGUUCUCAAAUGUUUACAAUACAGAUGGUCCACAUUUCCAGGCUAAGAAACCCGAGAUCGGAGCUGACAAGGCGGAAUCGCAGAGCGAAACCACCGAGGGCGGGAAGGCGGCGGAGACGACGGAGAACCACUUGAAGCGUCUGCAGAAUCUGCGCAAGGAAUUGAGCUAUCUCAGCGAAACCGACUGGAUGUACGAGAGUCUCGACAAGAAAGCAGCGCAGUAGGAACGGCAGAGCAUUUAUCGGCGAAACAUUUUCAAAAAUGUUCACAUA…	.....((((((((..(((((((.....))))))).........((((((((((...(((((((...)))))))........(((((((((((.....((((((.........))))))...((((((..............))))))..(((((((...((.((((..((.......((((...((((.(((.....)))((..((((...))))..)).))))...))))...((((.(.(((((...(((.....)))....))))).).....))))))..)))).)).)))))))..((((...(((((((.(((.((((...)))))))..........((((((((..((((.((((((((...................)))))))).....…	2.83904e-08	FALSE	3.86483	2.02677	0.540034	1.1338	1.80358	1.73975	0	3.13528	0.832149	1.40417	0.548829	0.741369	1.48088	1.26899	1.12534
39228	chr3L	3461974	3465852	CUCUAAAUAUUUCAAAAAUUGUCCGUAGAAGUAAAACAACAAAAUGUUGUUAAAUGAAAAUUGUAGGAUAUUUAAGCCUUCGGUGUCAUAGAAGGUAACAUUGUAUGUUCUCAAAUGUUUACAAUACAGAUGGUCCACAUUUCCAGGCUAAGAAACCCGAGAUCGGAGCUGACAAGGCGGAAUCGCAGAGCGAAACCACCGAGGGCGGGAAGGCGGCGGAGACGACGGAGAACCACUUGAAGCGUCUGCAGAAUCUGCGCAAGGAAUUGAGCUAUCUCAGCGAAACCGACUGGAUGUACGAGAGUCUCGACAAGAAAGCAGCGCAGUAGGAACGGCAGAGCAUUUAUCGGCGAAACAUUUUCAAAAAUGUUCACAUACGUUAGCAAGUUUUUCACGAAC…	...................(((((.(.((((...(((((((...))))))).........(((.(((((((.(((((((((.........))))))....))).)))))))))).(((.......)))(((((((((..((((........))))((((...((((.(((.....)))((..((((...))))..)).))))...))))....(((((..(((.(((..(..((((((((..((.(((.(((....((.(((....))).))..))))))))...(((.((((((((.((((((..((.....))...((((((((.((...(((.(((.......(((((((((.((((.(...(((((......))))).).)))).)))).....(…	1.18484e-08	FALSE	0.781098	0	0	0	0	0	0	0.644073	0	0	0	0.333431	0.14655	0	0.282585
39229	chr3L	3462406	3465048	UUGGAUCGGGAGAAUAGCUUUUUAGACCAAAAACUAAUGGAGGAGAAGAUGGAUCAACAGCUUAAGGCGAAUCCAAACGAAAUUAAUGGGGUUUUAAGUAACAAGAUCGCUGAGCUUACGCAUGGACUUUCGGAAAUGGACGUGAGUAAAGAAAGUUCCUGCACCGCCAGAAAGGGAGUGAUCACCAGUCUAGACGGCGAUCGGGGAGUCAUCGACAAAGACGUUUUAUUCGAAACGAAGGUGGCAGAGGAUAUCAUCUUGGAUCUACACGUCGGAUGUGUAGUGGAAUAUUUGACUUUUACAACGGGGGAAGCCAUGCGGGUGGUCAAGGUGAAGAGUAUCCUUGAGCAUUCCUGGGAGGACACAAGCCAAAAGGAGGUAAGCUCAUCGGUAUUAGAU…	((((.(((((((.((((((((((....(((...((((((((((........((((....(((((((((...((((...........))))))))))))).....))))..(((((((((((((((.((((((......((((((((..((((....((((...((((((((..((((....)).))..))).(((..(......)..))).((......))((((((....))))))..)))))...)))).....))))....)).))))))...((((.(((.((....)).)))..)))).))))))...))))))..(((.((((((..........)))))).)))((((....((.(....)))...)))).)))))))))..((.((((.(.…	1.88729e-08	FALSE	0.274858	1.01495	0	0	0.77281	0	0	0.348267	0	0	0	0.258322	0.222434	0	0.343406
39230	chr3L	3466399	3468098	GUGGUAGCACUGGCCGGAACCGUUGUAGCGCCAUGUUUGCGCUCCUUUUGUUUUCUCCUUCAUUUGUUUUGCUUUUUUCCGCCGUUAAGUUCUUGCCUUAAAAUCGGUGAUUUAAGGCAUUGCAUUCAAUUUCGAUACAAUGGAGCAGAAAGUGGCUGCCGAGCAGAACAUCUUCGUCGUCGACCGCAAAUUGAAGAAAACUUGCCCGCAAGCAGAUGUCGAGGUGAACGGACAUGUGCUUAACUUUUGCGAACCCGACUUUAUUUCGUUAAAUACCAAUUUGUAGCGCCUGGCUAAGACGCACUGGCUCACCGACUAUGCCCGGGAUAUAUUUUUGACCAUGAGGGAGCAAGAACUCAGCCGUCGGCCUUUGUUUUACCUUUCGCCGCAGCUGAACGA…	(((((((.((.(((.(((..(((((...(((((.(((((.(((((..((((..((.........(((..((((((....((((((((((.......)))))...)))))....))))))..))).........)).)))).)))))....(((((((((..((((.....((((((.(((((...(((((((((((....)))...((((((((.(((((..........))))).)))).......))))....(((.......)))........)))))))).(((.((.....)).))).((.((((.((...((((..(((((.....)))))..)))).)))))).))...(((((.(.((((................))))).))))).)))…	4.17475e-07	FALSE	0.589495	0.039771	0	0.762452	0	2.19894	0	0.415498	1.71376	0	0.252519	0.013918	0.498863	0.146145	0.735649
39231	chr3L	3468028	3471474	UCUUAUUGUGAACAAUCCCUGUUCAAAUAAUUUUAAAGCUUCCGCAAUCGAUAUAUCGAUAACGCACUCCCAUUAGCCACCAGAGCUGGCACAUCUAGCCCAAAUCGCUGUACUGCUCCUCCCACGCCAGUCGAUUCUGGCGCAAAACAAGCCGGGCGCCCAUCACUGCCUGUGUAUAAACAGUUGGCAAGAAACGAAGUCGAAAAACAGAAGUUUUGCUCGAAAUGGCAGCGUAAAAAACCAUUAAAGCCACUUUCAUUACUGCACGGCCGAGUCGGAAUAUAUACAUAUAUAGAAUAGUGACAGAUAACAGGCGGAGAGGCGGAAAAGCAGCGGAACACCCGGAACAUAUUGAUACAUAUGGACGUAGACUUCAAGAUAACGAAAGAAGUAAGUUGC…	...((((.((((((.....))))))))))((((((((((((.......((((((.((((.(((.((.........((((.......))))....(((((((..(((((((....((...(((((((((((......)))))).........((((.((((((((((((.((((......))))(((((..........)))))(((((....)))))(((((...((((.((.......(((((((..(((................)))...((((((((((((....)))))(((.(((...(((.(((((...((((((.((((((((.(((((((...((...(((((......)))))..))...(((((............)))))..))).)…	5.95006e-07	FALSE	0.263805	7.80811	3.948	0	4.4329	1.34254	0	5.55898	0.895862	1.55616	1.2701	0.511604	2.29901	1.30632	2.53435
39232	chr3L	3472445	3510898	AGUUGAUUUCAGCAGCAGCAACUCGUCGGAUUCGUUGCGCGUUCGAAGCUAAAGAAUUUUCCCCCAAAGCUCGUACAAUUGUAAAAUCUCUCAAGAAAAAGCAAACACAACCAAAAUGCGGUGCGGUUUUAAAAAAUAAAUUUUUCGAAUCCUUUUUUGAAACGAAAAGUGCGAAAAGCACAGCGACAAAGUGAAGCAAAAUAGCGAGCAGUGCAGUUAGUUAAAUAAAACACAGACCAAAAUGUCGACAGUUGUGGAACAGGUGAGAGGAGUCAAAGCAAUGCCAAUCAAAUAUCGCAAAGGACCUCUGAUGGGUGUCCUUUUAAUUUUCCCAGCUUAUAUAAAGGCAGAUUAUCAGCAAUCGGGCGAAAUGUUACGGUAUUUUGCCUACAAGACCGC…	..(((((((.(((((((((((.((((((((((((((((((.......))....(((((((((......(((((..(((((((....(((....)))....(((.............)))((((.((((((............(((((((......)))))))......((((.....)))).(((((((((((..(((((((.((.(((..........(((..((((......(((......))).....))))..))).(((...(((((((...((.((((..((((((...(((((((((((((....))).))))))............((((......)))).((((......))))(((..(((((((((.((((..((((((((...((((…	7.25877e-07	FALSE	10.0123	5.84637	6.9063	3.42932	5.89411	9.48967	23.0875	10.1196	2.33287	6.22463	1.18315	0.517458	7.08694	6.05937	6.00966
39233	chr3L	3472446	3510898	GUUGAUUUCAGCAGCAGCAACUCGUCGGAUUCGUUGCGCGUUCGAAGCUAAAGAAUUUUCCCCCAAAGCUCGUACAAUUGUAAAAUCUCUCAAGAAAAAGCAAACACAACCAAAAUGCGGUGCGGUUUUAAAAAAUAAAUUUUUCGAAUCCUUUUUUGAAACGAAAAGUGCGAAAAGCACAGCGACAAAGUGAAGCAAAAUAGCGAGCAGUGCAGUUAGUUAAAUAAAACACAGACCAAAAUGUCGACAGUUGUGGAACAGGUGAGAGGAGUCAAAGCAAUGCCAAUCAAAUAUCGCAAAGGACCUCUGAUGGGUGUCCUUUUAAUUUUCCCAGCUUAUAUAAAGGCAGAUUAUCAGCAAUCGGGCGAAAUGUUACGGUAUUUUGCCUACAAGACCGCC…	((((....((((((((((.((((((.((...(((((((((((.((((((((.((((.(((((((((.((((....(((((((...(((....)))....(((.............)))((((.((((((............(((((((......)))))))......((((.....)))).(((((((((((..(((((((.((.(((..........(((..((((......(((......))).....))))..))).(((...(((((((...((.((((..((((((...(((((((((((((....))).))))))............((((......)))).((((......))))(((..(((((((((.((((..((((((((...((((.…	7.25877e-07	FALSE	0	0	0	3.14241	0	0	0	0	0	0	0	0.554613	0.308085	0	0.906708
39234	chr2L	5664656	5665034	AACUUAUAUAACGAAAUAUAGAUUUGCUUAUUUUUCCCUUCUUAAUUUGCUUUCAAUGCAAGAUUUAGGGUAACCCAUGGUUUACUGCACAAAGUCAAGCAAUCGGUGCACUGUUACAUAACGUAUACGCCCCGUGGCAAAGCGUCAUCGAUGAUGUUUGCAAUUGUGCAAAAAAUAAGAGCAUGCUUUGUGGCACUUCUACCGCUUUUCCUCCUCCUCUAUAUGUAAAUAAAAAAAAAUCCAGUUCCCAGCUGGCCCAGCAUACCGAUGUAUUCCUGUUUUGCCCAUUUUGCCCAUUUCGUGGCUGCCGCUGACGGAUAUGAUAAAGCUUCGAUUAUUCCAUCGCCUCUAUGGGAAUGUGCAUACAUACAUAUGAAC	...((((((......)))))).....(((((((((((((......(((((.......)))))....)))).((((...))))...(((((((...((((((((((((((.(((((((....((....))....))))))..).).)))))))..))))))...))))))))))))))))..........((((........))))..............((((((((.............((((((...))))))....((((....)))).....(((..(((.((((...(((((...(.(((.......((.(((.(((((.........)))))))).))))).).))))))))).))).)))))))))))...	1.78897e-05	FALSE	2.57033	0.246324	0.149269	0.43223	0.982844	0.631052	0	0.564191	0.447107	0	0	0	0.501946	0.339277	0.722081
39235	chr3L	3472707	3479467	GUGAGAGGAGUCAAAGCAAUGCCAAUCAAAUAUCGCAAAGGACCUCUGAUGGGUGUCCUUUUAAUUUUCCCAGCUUAUAUAAAGGCAGAUUAUCAGCAAUCGGGCGAAAUGUUACGGUAUUUUGCCUACAAGACCGCCGACUGCGUAACAUUCAGUGUCAGUGUCUGUCAGUCUGCGGAAGUGUGGGUGUGUGUGUGCGUCCAUUAGGGUGGCUCAAUUUAAAAGGACCAAUAAAGAUUUGUUGUGAUAGUAACAUUUAACCCUUUUGAAAAACCAUAUAUAAUGUUGUAUAAAGUUUUUUUUUCAAGUUUCUGGGGAUGUACCUCGAAAUAAAUCUCAGUACAAUUUUAUUUUUCGAAUCACCCUAAUCUUCAGGAUACUCCCGCCUCUGUGCUUUGG…	(((((((((((.(((((((.(((((((((.......((((((((((....))).)))))))...((((((((((((......))))(((((.((.(((((((((..(((((((((.((((..((((((((...((((.(((((((..(((((.......))))).)).))))).))))...)))))))).....))))((((.((.((((......)))).)).))))((((((....)))))).....)))))))))..)))....(((((((..((((((....))))))..)))))))...........(((((.((....((((((((((............))))))..))))..)))))))......((((((((..(((((.((((((.(((…	2.84835e-05	FALSE	4.41712	4.19066	3.40233	4.93745	2.45703	4.12053	0.360262	5.74302	1.13714	3.8915	0.802719	1.97178	3.1193	3.64692	1.74157
39236	chr3L	3484004	3485229	CAAAUAAUUUAGAGAAUACACUAUAACUCAUAUACCCCACAAGAUACAGGGUAGGCUACAUGGAUCUGGAGCUCUUGACAACUGAUAAGCGCAGUGUAAUUGUGGAUUAUACAGCACGCAAACAUUGAGAGAGUGAAAUGAAACAAGAGAGAUCAUUUGAAGAGAACCGAAAAAGAGAUAAUACCUGAGAGCUUUGGCUUCGAUAAGUUUUUAAUCAGUCCAACGUAUACAUAUAUACGAAUUUAUUCAAAGAACAUGGUUAGAAAAUGAAAACAUCAUUAAAACAUGAAAAAUAGUUUGUAUUUCUAGUAUGUAAUAAGAGAACUUUAAAACUAAAGCAAUUUAGUCGGUAAUAUAUACAUAUAUUGAUAUAUAUAGACAUGUUGGUAUAUGAAAAAG…	...........(((............)))...................((((((((.....((((.....((((((..(((.......(.((.((((((((...)))))))).)).).......))).)))))).((((((...........))))))..(((....(((((.((.(((((((((((.((((....))))..............(((((.(((((((((....))))))...............((((.......(((((.....)))))....)))).......((((.(((((((((((....................((((((....))))))..((.(((((((((.....)).)))))))..))((((((((.(((((((((.…	1.62319e-07	FALSE	1.33806	3.09646	3.4551	0	0	4.25155	0	1.716	0	0	0	0	1.15477	0	1.60496
39237	chr3L	3512770	3515006	UAUGAGCAAGAGGUUGGGGAAAAGUGGUAGUAUCAGUGCCAUCGUCUUUGGCCAAUUCUUGCACACUGAGUGUCAUUGAACUGGACCAAGUUGGUCUUGCAUUGCACACAGGAAUCGAGAAUCAGAAGCCUUUUUGGCCACGAAGCUGCACUUGUAAUUGGCCAAGACGUUGGGACAGCGAAAAGGGCUGGGACCAUCAUCAAUCAUGUUUGUUUUAUCGGCCAUCAGUGUUUGUUUUACUCAGGGCAUAUAGCAGAAAUAAGUUUAUAGGAGUAUAAAUAAGAAAAUAAAAAAAUAAAAACUAAUUUUGGGAAAAAAGAAAAUAGGGUUUUUUCAUUUGAAUACUUUUUUGAUUUUCAAGAUUUUGAUUUCAAGAUUUUGAAUACUUUCCUUGUUUGU…	..(((.(((((((..((((((((((((....(((.((.(((.((((.((((((((((((((....(((.(((.((.((....((((((...))))))..)).))))).)))....))))).......(((.....))).((((........)))).))))))))))))).))).)).((((((((((..((...((((((((((((((((((((.(((..(((...((((.......))))...)))))).)))))).....(((((((....)))))))...........(((((........)))))(((.............((((((((((..(((((......)))))..((((((((((((....))))))))))))(((..((((.......…	0.000114947	FALSE	2.25906	3.17412	0.872346	0	2.29904	3.59195	0	5.6605	0.929241	0.553482	0.369448	0	1.64243	0.900794	1.7864
39238	chr3L	3515525	3536494	AUCUCUAGCUAGUUGCUUUACCGUUCCGAUUAAAAGGCUAGAGGAACCGCAUUGUUUCUUGAAAUUUAGAGAAAUUAGUAUUGUUCUUGUAGAACUUAAGUCAAUACAAUUAUUUUUUUUUAACAGAAUUCUGUUACUUGCGUGCUGUUAAAAGUUAGCAGUAUUUUCUGCAAAGUCAUAUGUUUUGGUAUUUCUCAGCUGCGCCGCCUGAUUUUUUGGCGCUGACCCCUGCCUGGCCACACUGGCGAUGUGGUGUGACCAAAUUCGUGCUCGCUCCGCGAGUCGCCGUCAAAAAACAACUGUGAAAUUGCACAAGAAACUAAACAAAUAAUCGCGUAAAAUUACCGAAAACAUGUGCAGCGGCCGUUAGCAGCGUGCGGCAACUAAUCGAGCCAGUGA…	.((((((((((((((((((.((((((.........((((.((((((((((((.(((((((........)))))))..((((((..((((.......)))).)))))).............((((((....)))))).((((((((((((((...)))))))))).....))))......))))...)))..)))))))))(((...((((.(((((((((.(((....(((((((((......(((..(((((((((((.......((((((((...))))).)))....(((((((....(((...((((((((..((((((.(((((..(((.(((....))))))...(((((((..(((...(((((((((((((((..........))).(((.…	2.61446e-06	FALSE	14.6476	10.0866	11.417	15.4363	13.3418	17.3591	0	15.7596	5.5718	16.8999	2.15709	8.66598	10.9452	12.3794	5.81107
39239	chr3L	3515750	3535414	CCCCUGCCUGGCCACACUGGCGAUGUGGUGUGACCAAAUUCGUGCUCGCUCCGCGAGUCGCCGUCAAAAAACAACUGUGAAAUUGCACAAGAAACUAAACAAAUAAUCGCGUAAAAUUACCGAAAACAUGUGCAGCGGCCGUUAGCAGCGUGCGGCAACUAAUCGAGCCAGUGAAAACGUGCAGGUGCGAGCGAGAAAACACGCGUACGCGUCACUAGCAACAACAACAAACACACAGUGCACCAACUCUCGCAUAAGCACGCACACACACACACACACACGCGCGCACACAUGCAUAAACACCGACGCACAUGCAACAAAAAUAAAAUAAAAACAAAAGAGCAAGCGAAAUAAUAACAGAAAUAAAUUUGAUAAAUUCAAUUAUAAAUUAAGGCAGCU…	.....(.(((((...((((((((.((((.(((((((.....((((((((...))))).))).................(((..((((((((((...((((((....(((.(((....))))))...(((((((..(((...(((((((((((((((..........))).(((.....((((..((((..((((((....((((....)))).....(((..................)))......))))))....)))))))).....)))........)))))).....))).)))...)))..)))))))..........................((((((......................((((.....))))...........(((((((…	2.50951e-06	FALSE	0.113375	0.234736	0.097696	0.537559	0.18795	1.18965	0	0.331521	0.25062	0.222377	0.138198	1.5033	0.400582	0.228556	0.466385
39240	chr3L	3613612	3615864	AAUACAAACAGAAAUAUAUCUUAGAGCUUUAUCAUUUACUGAACCCAAGGAAAAUCGUCUAAGUGGGCCAUUUCGAAGUCAAUGAGGGCUUCUUUAUCAUUUUCUAUUUAUUAACUAUUUAUAAAACAUAUUUUAGAUUGGAUCAGCUGGUGGAAAGCAGUUCGGCCCGCAUGGAAUCGAUGAAGGCCCAGCAAUUGGACUUCCUGCACAGACUGGACAGUUUUGAGCACAUCCAGCGGCUUUCGAGGAACACUCUAGAUGAGCUUAAAGGUGAAACCGAUCAGGUUUUCGGACCCCGAAAUGUUAGGGAGCUAAAACACAAGCUAAGAAAUCGCAAAAAGAUGAAGGGUAACAUACUAGAAAUGUCGAUGUUGUGCUAUUGUAUUGUGUUUGUCUCUC…	.....(((((....((((((((.((((..(((((((((....(((((((.......((..(((..((((((((((((((((((..((((..(((((((...((((((.......(((....(((((....)))))...)))....((.(((.(((.....))).))).))))))))..)))))))))))....)))).)))))((((((((((((..((.((((((((.((((.((.(..(((....)))..).)).)))).)))))))).))(((((.....)))))..(((((((.........)))((((........)))).....(((.......)))...(((((....((((((...(.(((....((((....)))).....))).)..))…	7.37027e-08	FALSE	1.44907	0.973401	0.368104	0	0	0	0	0.428343	0	1.41051	0.069519	0.639885	0.444903	0.218811	0.555539
39241	chr3L	3615462	3617386	GACUCUUUACUUAAUCAGAGUACCAUAUACUACCUUAAACCAUCAGCGGAUGUUUCCCUGGAGAAUGUGGAACAGUUGUCGUCUGUGGAAUCUGUUAAGUUGAUUGUCCACGGUUACCUGGGAUCUUGCACCCAUGGCUCUAUAAUGCCUCUGAGAAAUGGUGAGAAUUCGCAGAGAAAAAUUCUCAUAAGCGAUAGAUAUCUAACUUCUUUUUUAUAAUGCAACAAUUCCGAAGCCUAUACUGCUCAGGGAUAUGAGAAUGUUUUGGUGGCUGACUGGGGUCCUGUGGCCAAUCUAGAUUAUCCCAGUUCGCGAUUGGCUGUGAAGAACGUGGCCCAGAUUCUAGCCAAAUUAUUGGAGGAAUUCCUACAGCGCCAUGGGAUCUCCUUAGAAGGAGUC…	..((((((((((.....)))))....................((.((((.((((((((((((((((((((.((((.((.(((..(((((((.(((((((..((((((((((((((..(((.((..((.((.((((..(((............)))..)))))).))..)).))).((((.((((((((..((((((((..............)))))..)))....(((((..(((.......)))..))))))))))))).))))....((.(((((((((..(.(((.....))).)..))))))))).))((((((((.((((((.(((((((..((((((..((((....)))).))))))......).))))))(((.(((((....)))))))…	3.16171e-07	FALSE	0.913218	0.184504	0	0.256946	0.526072	0.59764	0	0.284951	0.943821	0.152864	0	0	0.321668	0.220725	0.34663
39242	chr3L	3615864	3617386	GUCAUAGGACACAGCUUGGGAGCUCAUAUCGCAGGACGAAUUGGACGUUAUUUCAACGGAUCUUUGGGCAGAGUUACGGGUCUGGAUCCGGCUCUUCCCCUAUUUUCAAGCCGAUCGGAUGAUAGCUUGCACUCGAAUGCCGCUCAAUUCGUGGAUGUGAUUCACACGGACUAUCCCUUGUUUGGCGACAUUCGACCUCGAGGAACUGUGGACUUCUAUCCGAAUUUUGGACUGGCUCCACAGCCAGGAUGCGAAAAUGUGGAUGUUGUUGCUGCCAGUAAGCUACUCCACGAGGCUUGUAAGCUCGAUUGUGUUUACUUAUUUAUUGGUUUUGAUAUUUUGUAUACUUUUAAUUAGAUAGUUGCAGUCACAAUCGAGCAGUCAUGUUCUACGCUGAAU…	(((....)))...(((((((((((......(((((.(((((.((..((((......(((......(((.(((((..(((((....)))))))))).))).......((((((....(((.(.((((((((..(((((((.(((.(((((((((((......)).))))))...........)))))).)))))))......((..(((((((...((((((((...))))).))).))))))))).((..((((.(((......))).))))..)).))))))))))))....))))))...(((((((((((...((.((((((.........((((...)))).........))))))))......)))))))))))......((((......))))…	2.86274e-07	FALSE	1.8492	0.978299	0	0.920312	1.01048	1.59876	0	2.85947	0.455199	0	0.520061	0.27894	0.872559	0.720187	0.873675
39243	chr2L	5665684	5666394	AUUUGGCGGCAAGCGAUGACUGCGUUAAGACAAAACUUUUCGAUCGAACAAAAGUUUUUGGGGAUGUGUCGGACUUAUGAUUGCCUUGAAACGCACUGCAUCCACGAGUCUGGACUUGUUUUUCAUUCACUCAGACAGCAUAAUUUUUGAUUGCGUAACUUUUCCCCUGUUUUCCAAGGGAAUAAAGUGGAAAGUUGUUAUCCCCUUCGGUACAUUUCUUAUGCCAAAAGCCGUCACACACGCCAUGUUUAACCCAGUGUGACCUUUUCCACCUGACUUCCCUGGAAGCCAACGCGGCGAAUUCGCCGAACUAAUAAUACAAUGCACGGUACGACCCCAGUCAAGCGACCUAACCUAAAUACCGGAAAUGCCCUUUAUAAUGCGCUUCCGGCUCAUGUG…	...(((((((..((..((((((.........(((((((((.(......)))))))))).(((((.((.((((((((.((..(((..((.....))..)))..)).)))))))))).(((((...........)))))(((...........)))........)))))((.(((((.((((((....((((((((..............((((.........)))).......(((((((.................))))))).)))))))).....))))))))))).))...(((((....)))))...................(((...))).)))))).))................(((((.(((..........))).)))))((((....)…	1.12775e-06	FALSE	3.71734	1.356	0	2.53186	1.7006	5.52444	0	4.08475	2.46621	0.281882	0	0	1.80526	1.5283	1.88821
39244	chr3L	3622629	3624216	UAUAAUAAUAUAAUGAAUCUUUUUCUUUACAGGUUUAAAAUGAUUUCCGAUUGAUAUAGUUUUUUCUCGCUGUGUCGUAGAUCGUUAGAUGCUUAGAUCAUGACUCUUUCUUUCUGCGCUUGCGCACGCGCUAAAUGUCAAAAAAGUGCCCAUGAAGCUCGGGAAGAAUCAGCCGCCUGCUGUUCGCCGCCGCAGCUCCGCUUUCCGCCAUGCCACGCCCCCCGCCCUCACCUGAAAGUGACACGCCCUCAGGCGGGCCGCCCACUUGGAACAUGUCGAAUCAUUCAUUCAACGCAACGAAAUGUGGGCUGCGAGGUGUUGAAAGGCGAGAGGCGAAAACCGAAAUACAAAAUCCGAAAUCUAAAAGGCAUUUUGUGUGCAUUUGUAAUUUGUGGAGCU…	................((((((((.....(((((((.(((((((((.(((((((((((((........))))))))...((((............))))....((..(((((((((.((((.((...(((((............)))))...)))))).)))))))))..)).((((((((.((((.(((((((((.((((((((.(((((((((........((((...(((((..(((...)))..))))).))))........)))..))))..((((.....))))...))...)))).)))))))))..)))).)))).)))...)))))....((((((((((((((((...........)).)))))))((((....((.(((((((..(((…	3.49107e-08	FALSE	2.42468	2.03792	0.177768	1.09488	1.12144	3.68795	0	3.44273	1.27847	0.291812	0.430336	0	1.33233	1.10816	1.29955
39245	chr3L	3624488	3625664	UAGAUAUUCUAAAGCCCCUUAAUCAUAAUAUGCAUAUUUAAAUCCCCAGAGCGCGCAUAUCUUCGUACUCAACCGCUUCAUUCUAGGCCAAAAGCGUUAUAAAUUGGCUGGCAUUUGUCAACCGGCGAACGGAGUCAAGUACGGGCUUGGAAAUGUGUCUUUGGCAUAUCUCACGGAUGCCAAACGUAAGACAAGCAGCUCGAGAGCAAACAAAAGCGCGAAGACAAACAAAUUCGAAUGUAUCUGAGUAUCUCGGCUUGUAUCUGCAGACGUCUGCGGUGGCAUUAAUGGCAAAUUUGCACGAAGUCAAUAGCGAAAGCCGGGGAAUACUACAGUCAAUUAUCGGUGGCGUCGAAUAUGGACGAAUGUAUCUGCGAGUGUAGAUACUUUCGUAUCUGA…	((((...)))).(((((((.((((((((.((............((((((.((((((((((.((((.(((((.((...........(((((((((.(((...(((((((((((((((((...(((.....)))...(((((....)))))((.(((((((...))))))).)))))))))))).......((((((.((..(((((.........((((((.(((...((((..(..((((....(((((.....(((.(((....((((....))))(((((((.(((.(((...(((((............))))).)))((((((.((.((((.((((....((((((((((((((((((((((.((((((((....)))))))).)))))......…	7.27802e-08	FALSE	1.17111	0.952877	0.047979	0.27821	0.760362	1.48609	0	3.88782	0.473407	0.194722	0	0	0.771048	0.375808	1.10325
39246	chr3L	3625967	3650307	CGUGGUUACUUACUUUUUCACCCAUUACCACCUCUACCGCAGGUCAAAUCUAAAAUGGCGAAUCCCAGGCGGUUCAUUCAAUUAAAAUCGAUCGCAGCUCUUAUACUCCAGUGUCUCCAAUAAGAUCAGCUGGCUGGAACACACCUGAGAGUCGGAUAUAAGAGCGACAGAUCACCUGGGCCGAAAGUGGCGGAGAGCGGACCAGGUGAGCGGAACACCUGGUGAGCAGAGUAUCCGACAGAUACAGAUACGAAAGGUGAGCGAGAGCGGCACAGAGCGGGCAGUGGAGGGUUAAGCGGCGGGGGUUAAGCGGCAGCUAGCUGACUGGCUUUCUGACUUUCGAGGCUCGUCUGCGCGAAACCCGCGCUCGUCCAAUCAGUACGAACUCGGUUCCCGCCA…	.((((............))))........((((((...((.(((((.........((((((....((((.((((.(((........(((((((...((((((((((((((((((.((((...((.....))...))))..)))).)).)))).....))))))))....))))...(((((((((((.((.((((.((((((((((((.......)))))))).......(((((.....)))))..........(((((((.....((((.((((.(((((..(.((((((((...(((.((((((.(((....)))))))..)).)))...)))))))).).))))))))).((((..(.((((((((((.....(((....))).(((....))).…	1.35168e-06	FALSE	3.72975	2.11082	0.756877	1.60756	1.9096	2.77223	0	4.06013	1.24798	0.488891	0.815381	0.734323	1.68613	1.42777	1.28715
39247	chr3L	3627893	3632431	UUUUUUUUGUUUGUCAAAUGCGACAAUCGAUUUGUAAAUCUUGUUAUCACCUGCAGGAACUCUCGGCUCUUAAAGCCGUUCUCAAAUACACGGUCGGUUAACUCUUUUGAACUCAUCCACACUUUUCACGCGUUCCGCAGGGAAACUGUGGCGAUCACAGUCCAUCCGAUGCGAUCCGAUCCGCACUCCUCCUUUCGAUAUCCAUGUUUGCAGCCUGUUUUUCUGUUUUCCCGGCUUGUUUGCCUCAAUUGUUUGACUCGCGCUUACUUGCGAAGCUCUGGGUAAAUAUUUGCCCCCAACACUUUGCCAAUGUGCCAAGUGUCCCCAACUGACUGACGAGAUGGUUUCAACACGGUUCCUACCCGGGAAUAUAUACAUAUAGCUAUAGCCUGAUCAUCG…	(((((((((.(((((......))))).)((((((((..((((((........))))))......((((((((..((((..(((((.....(((((((((.(((((...........(((((.(((((..(((...)))..))))).))))).(((.((((((((((((((((.((.(((((......((.(((.((((((((...(((...((.((((.....(((.((((((((......)))((((....)))).(((((......)))))......((((((....))))))...((((((.((......)).))))))..(((.((........)).))).........(((....))).))))).))).....))))))..)))..))).))))…	7.03318e-08	FALSE	4.30865	2.00727	0.740545	2.23329	1.32624	6.42967	0	6.34222	1.89965	0.771175	0.358564	0.574158	2.24929	1.61294	2.24425
39248	chr3L	3651167	3652443	UCCGCAGCCUGGCCCUAGGAUUCGGUCUCGGAUACAGAUUCGUGGUGGGAUUCGGGCUGGAACUGGCUUGUUUUGUACUGAUUUGUUUGCUAAUACGUUCGCGCUGCCAUAAAUUAGUUUGAUUUUAUGCCCAGAGACUGGAGGAGGUCUUUUAUGGUCCAGAGCCCGGGGCUUUGGUUCGUAGUUCGAAGUUUCAAUCCCCGAUGUAGCCUGAAUUUAUUUAUAUUGCCGCGUUGGCCUUAUCGCGGCUGUAAGUAAAAUUAUGAAGUAAUUCCGCUGCGCUUAUCGCAUUGCGUUCAUCGCACAUUACAAAACAACAUUUACAUAACUUUUGUUUGUUCGCCAGUCGGUUUUGUUUGGUUUGCGGCUGAAUGGCUGCCGUGAUCAUUGCCAAAUUAA…	......(((.((((((..(((((((.((.((((...(((.(((((.((((((((((.((((((((((.........((((((((((..((...............)).))))))))))..........))).(((((((......)))))))(((((.((((((((...)))))))).)))))......)))))))...))))).(((((..(((((..((((((..((((((.((....)).))))))............))))))..))))).)))))((.....))..((((.....))))...........................(((.(((((((((((.((((((.((((((((((((((.........))))))).....))))))).))…	1.47624e-06	FALSE	2.32464	1.40833	0.021225	0.676068	0.57589	2.3962	0	3.06958	0.538946	0	0.270314	0	0.9401	0.557418	1.09123
39249	chr3L	3653708	3655379	GUUAUUUUUAACAAUUUUUUCGGGUCGCUUUCGAGGUUUGGGGAAGGGGGCCAAGACAUUUGCUUGACAUGUUUGUUUCGCGUACAAAAUAUUUUGAUAAUGAUCGCUAGCCCAGUACAACAAAACCCAAUUGAGUUCCAAGACAUUUCGUUUGGCAUGGGGUCACACUUAUCGGGCUUACAUUCUCAUCUAAAUGAAAUUAUUGUCUUUUUAGUCGAUAGAAAAACUUAUGAAGCUCUUUGUGACGUGUGGAGCGUUUCGAAUAGAUCUCGAAUGGGGAAAAAUUUUCAGUGAUUUGUGUUUGUUUUGCCAGGCACGUAUUGGGGAAAUGUUAAUAAUUGUUUAAAGUCCAGGCGAUGGCCAUAAAUUAGUGACAAGCAAAUCUGGCCGUGAAUUGCA…	((((....)))).........(((.........((((((((((((((((((...(((((((((((((..(((((((((((((..((......((((....((.(((((((.(((((((.......((((.(((((.((..........(((((.((((...((((((......((((((.(((..((((....))))...(((((.((....)).))))).........)))))))))..)))))))))).))))).........)).))))).))))...(((((......)))))(((((((......))))))))))))))(((....((((.......))))..))).(((....))).....)))))))))..))))..))..))))))..)))…	3.75041e-08	FALSE	3.0228	2.37206	0.703813	1.62601	2.21541	3.55015	0	5.83387	0.950878	0.111414	0.067841	0	1.70452	1.28844	1.7966
39250	chr3L	3653756	3655379	GUUAUUUUUAACAAUUUUUUCGGGUCGCUUUCGAGGUUUGGGGAAGGGGGCCAAGACAUUUGCUUGACAUGUUUGUUUCGCGUACAAAAUAUUUUGAUAAUGAUCGCUAGCCCAGUACAACAAAACCCAAUUGAGUUCCAAGACAUUUCGUUUGGCAUGGGGUCACACUUAUCGGGCUUACAUUCUCAUCUAAAUGAAAUUAUUGUCUUUUUAGUCGAUAGAAAAACUUAUGAAGCUCUUUGUGACGUGUGGAGCGUUUCGAAUAGAUCUCGAAUGGGGAAAAAUUUUCAGUGAUUUGUGUUUGUUUUGCCAGGCACGUAUUGGGGAAAUGUUAAUAAUUGUUUAAAGUCCAGGCGAUGGCCAUAAAUUAGUGACAAGCAAAUCUGGCCGUGAAUUGCA…	((((....))))..........(.(((((((((((((((((((((((((((...(((((((((((((..(((((((((((((..((......((((....((.(((((((.(((((((.......((((.(((((.((..........(((((.((((...((((((......((((((.(((..((((....))))...(((((.((....)).))))).........)))))))))..)))))))))).))))).........)).))))).))))...(((((......)))))(((((((......))))))))))))))(((....((((.......))))..))).(((....))).....)))))))))..))))..))..))))))..)))…	7.14877e-08	FALSE	0.263799	0	0.33893	0	0	0	0	0	0	0	0.150468	0	0.0627664	0	0.12054
39251	chr3L	3655701	3656303	UGUCACAAGUAUUAUGCUAAAUAUGUGUUUUAUUAUGUUAUUUUUCCGUUGUGUAAUGUUACUUAUGUUGUGGGUACUCGAUUAUGCCGUUUCCGUGGGCGUUGAGACAUUGGCAUGCCCCUUUCAUUCAUCCCAGCAUCUCGGCAUCCACGGGCACAUCCCCAACCACAUCCAUCCGCAUCCACAUCCACAUCCAUAUCCAUCCAGUGCCAUUCCAUUCCAGCACCACUCUUCAAUUGUGGUGCGUUGCCUGCUGAUUAAUCAUUGGCCGACUGACAGCUCAACUUUGCGGCCACAACGCUUAUUAAAUUGGCUUAAGAUCGGCGGAUAAACUUAAAGUACGUGUAGGAAUGGGACCUCACAACUGGAUAUUAUGCAUAUAGUACGUCGCACAAAGGU…	........(((((((..(((((..((((.......(((.......((.((((((.(((.((((((((((((((((....(((.(((..(((((((((((.(((((((..((((.(((...........))).))))..))))))).)))))))).........)))..)))..)))...))))))).........(((((((....(((...(((((((((.(((((((.........)))))))..((((((((........(((.(((((((...(((.(((.((((.(((......)))...))))))))))..)).))))).)))........)))).).))))))))))))...)))...)))))))...))))).))))))).)))))).)).…	2.84963e-08	FALSE	2.96963	0.924917	0.65609	0.06785	0	0.136166	0	3.18922	0.323822	0	0.143239	0	0.700911	0.139703	1.14927
39252	chr3L	3659813	3660856	UCUUUGAGUGCGGUGGCACCGUGAUUCCUACAGCCGGCGACUUGGACAUCACUCUUCAUAUGUCAGGCGGAUUGUCGUUUAUGAGCUCGAUUCAGAUACUCAAUACUUGUCCCGGAGGCGGAGGAGCCGUUCGAUGCCCGCGGAUACUCGUGAUUAAUUGUGGGGCACGCGACGAUGCGAUGCCAAUCGGCUGCCCCAAGUGACAAAAAUCAAUGCAACUGCAAAUGUGUGAGAAGAGCAAGUGUGGCACAGAAGCGAAAAGGGACGCGGCUGACAGGAGCCAUAAAUCUUGGUCGACCCCAGAAGUCGCAGAUGUCACGGGGCGACUGGUGCCCACACAGAGUCCCUUAUCGGGGGCAAGUAUCGGGGUCUUCUGGGGAAUGUACUCGCAAUGGGCAC…	..(((((((.((.((((...(((.....))).)))).)))))))))................(((((((((((((.(((((.((((((((...((((..(((....(((((.(.(((((((((((.((...((((((.(((((....)))))......((((((((((((......))).)))).(((((.((((((..((((((........(((....)))..(((((.(.(........).).)))))...((((...(((...((((...(((((........)))))))))..))).....))))...)))))))))))).)))))..)))))....((((((....))))))..)))))))).)))))))(((((((((((.((((((((...…	3.59149e-07	FALSE	4.67348	0	0	2.7378	1.01272	4.97961	0	0	1.14546	0	0.668014	0	1.26809	0.334007	1.84934
39253	chr3L	3678081	3679821	GUUCAGAAGAGAAAAUAAACUACAUAAACUGCAAUUUAGCCAUACAAGUUGUGCUCAAUUGAAAAUCAAGUUUUAUUAUUUUAACAGAAUUUUGAUGACCAUCCAUCGGACAUUUUUGCAAAUUAAUUGCAUGACCGACAAUGAUAAAAAAAAUGUAUACAUGAAAUUCUCCAAUGGAAAAGGACACAAUGAGCCGAAAAGGAUGGGAAGCUCGUGUAUCUUCGAGUCUGAAAACCCCAUGAGGAAUUCGUUCUCCACUCCUCUGGCUGCAAAUGCCAAGCUCGCAAAUACAAAUGCUGAUUGCCAAUAUUCACAUUAAUCUCCCGUAUCCCCGGUCGACUCCCUCCCCAGAUUCUCUAUCAACAAAUAUCUCACGCCACAAUAUUUAAGAUGCCAAAG…	(((((((((((((.......(((((......(((((.(((((.......)).))).))))).........((((((((((.....((((((((((((......))))))).)))))(((((.....)))))........))))))))))...))))).........))))).((((((((((((((....(((.(((...(((((((((((...(((((...(((((.............(((((.............)))))((((.......)))).)))))...)))))...)))(((((.............)))))))))..))))....))).)))....(((((...(((((((.((................(((((.((((((((....)…	9.49245e-08	FALSE	1.07851	1.35385	0.541538	0.712923	1.28632	2.15011	0	3.37408	0.58427	0.132943	0.246797	0	0.955112	0.648597	0.996938
39254	chr3L	3682513	3686632	UACGGGGGAGCUGCAAAAAAGAGUAAAAAGUGGUUUUAAGGCUUUCGCUUCUAUUUUUCAGUAUCAGCCCACGAAAAUAGUAAAUGAAGCCAUUAACAUGCCGCAAAAGGAGAACACGCACUGCCAGCAAUUACCUGGAUUUUAUGUCUUCAUCCAGGUGGAGGAGCCUCCAGCCCGGCAACCACCCACUGAACCACCGCACCACAUCCUCCCCCAUUGCGUAAACAUGUUGGCAACAAAUUACGAGAAACAACACCUUCUAUGGCCGGUUGUUCGUCGCAUGUUGCACGUGCAGCAGCAACAUCAGCCACAUCAGCAGCUUUGGCGGAGGAGCGAUACUGAAUUUGCAUUUUAAGUGAAUUCUCUUCAUUUGUAGUUGUAUUUGGGCCGUUUUUUACU…	....(((((((.((......((((((((((((((.((((((((((.....((((((((..((........)))))))))).....)))))).))))...)))))....((((........)).)).......((((((((...........))))))))((((....)))).((((((((((.((....((((....(((......((((((.(((..((......(((.((((..........((..((((((.((......))...))))))..))((.((((((....)))))))).......))))))).....))..))).))))))))).....((((((((.......))))))))..))))...)).)))))...)))))...))))))))…	5.5114e-07	FALSE	3.93528	1.8769	0.706016	2.60921	1.77937	3.83769	0	5.30344	2.09635	0.188591	0.083529	0.190875	1.88394	1.82814	1.76375
39255	chr3L	3689919	3690865	UCGCAUGAAUUUCAAAAUCAAAAUCGUCGACACAGCUGUGACGAAUCUUGGAUCUUGCAUCUUGGAUCUGGCAUCUUGGAGGUACUGGAAGUCUCGAUGCAGCCCCCCUGGAAAAGGGGGCGGCAUGUGGGAGGGCGGUGCCUAGCAGAGCUGCAAUUACCACCGCUGCUCGCUUUUCACUUUUCAAUAGCCAUGCCACUAAUUUGACAGCCGGCGAGCAAUCGCCAUCACUCCUCCUUCAGCAAGAGCGCAGUAUCACAUCCACAUUGGGAUCCAGAUCACAAAGUGUCGUGGAUAGCCAAACACACAUGUGUUGAGAUACUACUGGCUAGGAGAGCAGGAAACAGUGGAAAAGAGUUGAAGUGGAAGCAUUUCGAAUUGGUAUAUUUAGGUAAUUCG…	(((((..................(((((.(((....)))))))).....((((((........)))))).(((((((((((((((((....(((((((((.((((((........)))))).)))).)))))...))))))))(((.((((.((..........)).)))))))..............(((((....(((((....(((((((((((....)))))....((.(((((..(((...((...((((((.((..((((((((.(((((((.(((...))))).)))))..))).......))))).)).)))))).)).))))))))))(((((((((((((...((((((((((((.......(((((((((.(.......).)))))))…	2.70955e-06	FALSE	6.00513	1.74803	0.987713	1.26639	0.982768	2.70611	0	7.43661	2.09587	0.147601	0.182304	0	1.96321	1.12705	2.40238
39256	chr3L	3691420	3692643	CAUUGUACCUAAGAAUAGUAUUUUACAAUUUUUCAACCACAUUUACAAUAUCUUAACAUUUUGCUACUUAACCAUACUUACCACAAUCUCUGCCAUUGCUAUUCAGUUAUGGCUAAGCAGCUCUGCCUCAAAUCUGUCGGCUAUAUGCCCCGUGAUGUCUUCAUAUCGAAGAUUCGGGUGCCGUGAGGGGAUUUUCACGCACCUCGGACAUGGGAGCGUGGGAAUUGACGCGCUAUCGAGUGUCGCAGACACGCAGCUGGGCCAUUUGAUUAAACGCCUCGUUUUAUUCAAUAUUUAAUAUGUGAAAUUAUUGACAGUCGAUUGGGCAAUGCAAACAGUGACUGAUAUUCUGGUUGGGGGGGCAUUAGCAGCUAUAGCCGCCACAUACUACAUGCAUAC…	...(((.(.(((((((((((((((..................(((((((..((..(((..(((((.......((.(((((...........(((((.(((....))).)))))...(((.....(((.((....))..)))....)))((((((..((((((.....))))))(((((((.(((((((....))))))))))).))).))))))((((((........))))))((((((((.(.(((........))).).)))))))).(((((...)))))...((((((...............))))))(((.(((..((.(((.(((...(((((..........((((((((((((..(((...)))..))).)).................…	1.00785e-07	FALSE	2.91555	1.02817	0.920864	1.12485	2.43726	3.35662	0	5.43237	0.880033	0.25536	0	0	1.52926	0.974519	1.6832
39257	chr3L	3709311	3713953	AAGAGAUUAUUUUUCUUGCGUAGGUUGCGCUGCGGUUCUUUAUUUUUUUUUUUUUUUUUUUUGGUCACCACAGGGGGAGGGGGUGGCACAUGCCAAAGACAGCAAAAAUUGUGUCGCCAAUUGGUGGUGGUGGCAUAUGCAUAUGGAUACAGUAAGAAAAAUUAAGUACUCUUAACUUCAAUUGGCUAGUACGCAAAUGAGUUAAUUCUUUAGAAUAGCGAAUGAAGGAGGCAUAUAUAUCGCAUAAGAAUAUAAAGUGUGCAAAUAAUGCACAUAGGAUGUAGUAAAUAUUUGGCAUUUGUCGUAUUAUUUAUCUUGCAUUCGUUUUUCUGCAGUGUACCAGGCAGGCGGGGUAGCCGUUUUGAAUGACGCAUGCAGCGAGUGCCAAGCUCAUGGAAU…	..(((((((((.(((((((((((((((((.((((((((...(((((..((((((((((.(((((((((((((((.((((((((((((((((((........))).....))))))))).....(((((((..(((((((....(((.((((.(.((((((((((((....)))).((((.(((.((((.......(((......)))........)))).)))))))......(((((.((......)))))))..(((((((.....))))))).((((((((((((((..((((....))))...)))))))..)))))))))))))))..).)))))))((((..((..(((..((((......))))..)))..))..))))....(((((....…	4.46939e-05	FALSE	5.76902	3.17843	0.895462	2.76576	1.85362	5.16659	0	6.89537	1.6906	0.523287	0.55691	0.161122	2.45468	1.77211	2.34857
39258	chr3L	3714803	3780825	CAGCAUCAGAUGCAACUGAAUCACAAUUACCAGCAACAGCAGCAGCAACAGUUUCAGUUGCAGCAGCAACAGCAGCAGCUGCAGCUACCACCGCCCGAUCUCACCGAUGGCAUCGAUCAUCCCUCCGCCCAGGCUGCCACGCCGCCGGACUCGCCAAACGCCCAGUCCACUGGCCCAUCGGAUCUGGAGCAGCAGCUCUGUGUGGUCGCCAAGAUGCAGAAGUCGGUGACCAUAACAGUCACGCCGCAGCGCAGCAACUCCAUGGACUUCCUCAACUUCGAGGAGAAGCGUCAGCUCAUCGCCUCGUCGUUAUCCUUAUCGGAUAUCCUGCACAGCAGCAACGCGCAGCAGCAGCAGCAGCAGGCGGCCAAGGAUGGACUGGCCAUUAACGGGGGGCAG…	.(((((((((((((.(((((((...........((.(((.(((((.((((((...(((((((((.((.......)).)))))))))......((((((..((.(((((((..........((((.(((((..((((((..((((..(((((.((.....))..)))))..))))((((.(((..((..((.((.((.(((((((((((((..(((......))))))))))))).)))....)).))...))..))..)))))))..((((((......)))))).(((....))).....((((((...(((((.....))))).(((((...((.((...((......)).)).)).))))).((((.((......))))))....)))))))))))…	9.25767e-07	FALSE	7.55484	8.90692	4.64422	33.7915	7.98295	4.29223	47.4073	10.3344	10.8468	7.76231	4.22699	12.2101	13.3301	8.44493	13.3104
39259	chr3L	3717216	3801291	AUCAGUCGUCGUACUUUGGCCCAGCGUCUCUGGUCGGAAAAGCGGAAAAGCGGGACUUUUCACCCGGGAGAGAGUGUCGCGAAUCCUCGCUCUCGCCCAGAUACCGUUAGAACCUGUUCGAACUAGGUCCUUUAGUGGCAUACAUAUGCGUGGCAUCCUUCGCGUCCGUGUGUGCUUGUGCUAUGUGUUUUCAUAAAUAUAAAUAAAUAAGUCCUGGCUGGUCCAGAACUUACUACUACUACUACCCCACACACACACAACAGCUGAUUAUUUCAAAUCGGCGCUGGAGAUUUUUAUAAACACUUUCAAGUGGGUUUUUGGGUUUGAGAGGCUGCCGAGCGACCUUGACAUCGCAGUCAAUGGUCUAGUUACCUCUUGCAUUAUCUUUGACUCGCUGAA…	...(((((((((.....((((((.....((((((((((.((((((........((.(((((.((((((.(((((((...........))))))).))).((.((((((((.(((((.......))))).)).(((((((((((((..((((((......))))))..)))))))))...))))(((((((....)))))))......(((((.((((.....)))).)))))..............................(((((((......)))))))(((((((((.(((((...((((....))))((((((.(((((.((((...(((.(((.(((((((((......))))).)))).......)))..)))...)))).)))))(((((.…	1.28058e-06	FALSE	0	0.292782	0.265051	0	0.290774	0	0	0.761928	0.445657	0.135578	0.686275	0.857232	0.311273	0.277913	0.313511
39260	chr3L	3717216	3788062	CGCGAAACGGUGCAAAUUCGGCCUUAUCGGCCGCUAAGCAGCUGGCCACACUGCGGCAUAUAAACAAUUUUUUGUCACAAUUUUUUUGAGAGCAGACGAACGCACAUCGAACGCCAAUUGGGGAUCGUAAAGUCGGAAAAACAGCGUCGCGCUCGCUUCGAAAUAGAAAAAAAACACAAUAAACAUUAGGUCAAAAUCGCAUUGGCAAUCUUUUAAGUUUCGAUUUGAUUUAAUUUCGCGGUGCAAAGCGAAAGAGAAUUUUGAAACGUUUGAUUUUUGUUGUUUCGCCGCUCUCUUCGUUGUUGUUCUUUUUGUUGUUUUUUCCGGCGCGUCGUUUGGCGUUUUUAGUGUAUGCGUGCGUGUGUGUGCGUAACUACGUGCAGCUGUGUGCGUGCUUCA…	.((....((((((((((((((((.....))))(((..((((.((....)))))))))......((((....))))((((((((((((((..(((.(((.((((((((.(((((((((...(.((.(((...(((((((....((((.......))))..((((((((((((.((((((((....((((((((.((((((.(((............)))..))))))))))))))...((((((...((((((((.((((........))))..))))))))....)))))).......))))).))).))))).))))))))))))))))))).))))))))))...))))..)))).))).)))..((.(((((.((((((.((...(((((......…	5.60145e-07	FALSE	0	1.40161	1.39591	0	0.359909	0	0	1.26136	0.826927	0	0.634093	1.13984	0.58497	0.497001	0.596388
39261	chr3L	3714803	3766743	UAGCCACUGCAAUAUGGGCAUUAACCAUUACGUUUAAGUGAUCAUUGCGCUUGUCUUUUCCACUAGUUUUCGUCAUCAACAUAAGCCAUAAAUUAGAGACACUUAAAGCCCAUUUGAGCUCAGUUAACGCCUAGUUAAGGGUCACCCACGCACACCCAUUGAUGUACAUACAUACAUAUGUACAUACACACAUAUGCAAAUGUAUCCAUGUUUGCUUUUUCACUUUUCAAAUCUUUUCUCAGCACUUGCGGCACUUUACUAAAAGUUUAUCGCAAGUAACUGAAUGAGAUUGUCAGACAGUUACAGUAAAACUUCAAUAUAACACUUCUAUAGCUAUUAAAACGUAUUAAUUAAAAGUAUAGUUAUAUAUUUCUACAGAGGUAAAUGUUUCAAGCGACU…	..(((.(........))))...............(((((((((.((((((((((....(((........(((((((((.(((..(((((..(((((((((((.......(((((((((.........((((.......((((..((..((((((((((((.(((((((((......)))))))))(((((((...((((((((....))))))))..............((((((...((((.((((((((.(((((....)))))...))))))))..))))..))))))((((((((((((((((....((((.............(((((((((.....................)))))))))((((((....))))))..............((…	3.13244e-07	FALSE	1.07978	19.3886	3.26237	0	0	1.07653	0	1.33905	5.90318	1.49931	3.46169	2.2959	3.27553	1.41918	5.36215
39262	chr3L	3719624	3766743	UAGCCACUGCAAUAUGGGCAUUAACCAUUACGUUUAAGUGAUCAUUGCGCUUGUCUUUUCCACUAGUUUUCGUCAUCAACAUAAGCCAUAAAUUAGAGACACUUAAAGCCCAUUUGAGCUCAGUUAACGCCUAGUUAAGGGUCACCCACGCACACCCAUUGAUGUACAUACAUACAUAUGUACAUACACACAUAUGCAAAUGUAUCCAUGUUUGCUUUUUCACUUUUCAAAUCUUUUCUCAGCACUUGCGGCACUUUACUAAAAGUUUAUCGCAAGUAACUGAAUGAGAUUGUCAGACAGUUACAGUAAAACUUCAAUAUAACACUUCUAUAGCUAUUAAAACGUAUUAAUUAAAAGUAUAGUUAUAUAUUUCUACAGAGGUAAAUGUUUCAAGCGACU…	...(((((.(....((((((((..(((((........((((((.((((..(((((....((.(((....(((((((((.(((..(((((......(((((((.......(((((((((.........((((.......((((..((..((((((((((((.(((((((((......)))))))))(((((((...((((((((....))))))))..............((((((...((((.((((((((.(((((....)))))...))))))))..))))..))))))((((((((((((((((....((((.............(((((((((.....................)))))))))((((((....))))))..............((…	3.09099e-07	FALSE	11.2715	7.94909	8.74634	10.8987	12.4815	12.4347	0	14.2033	6.37665	8.50335	5.47941	7.28519	8.80248	8.62485	3.8603
39263	chr3L	3737731	3766743	UAGCCACUGCAAUAUGGGCAUUAACCAUUACGUUUAAGUGAUCAUUGCGCUUGUCUUUUCCACUAGUUUUCGUCAUCAACAUAAGCCAUAAAUUAGAGACACUUAAAGCCCAUUUGAGCUCAGUUAACGCCUAGUUAAGGGUCACCCACGCACACCCAUUGAUGUACAUACAUACAUAUGUACAUACACACAUAUGCAAAUGUAUCCAUGUUUGCUUUUUCACUUUUCAAAUCUUUUCUCAGCACUUGCGGCACUUUACUAAAAGUUUAUCGCAAGUAACUGAAUGAGAUUGUCAGACAGUUACAGUAAAACUUCAAUAUAACACUUCUAUAGCUAUUAAAACGUAUUAAUUAAAAGUAUAGUUAUAUAUUUCUACAGAGGUAAAUGUUUCAAGCGACU…	..((.((((((....((.......))(((((......)))))....(((((((((((.(((((..(((((..((.....(((((((.((((....((((((((((((((((((.(((.(((..(((((.....)))))((((...........))))..(((((((((((......))))))))).)).......((((((((....)))))))).......................((((.((((((((.(((((....)))))...))))))))..))))....((((((((((((((((((((....((((.............(((((((((.....................)))))))))((((((....))))))..............((…	9.0959e-07	FALSE	0.168597	0.725387	0.784987	1.39585	1.34637	0.86909	0	0.396938	0.384827	0.459883	0.082895	0.025012	0.553319	0.428411	0.480334
39264	chr3L	3743273	3752423	AUAUCUCCGAGCGAAGGAAGAACCUUCGGAAUUCCUUUUAAAGUAUUCCGUAUGCGGCGGCGGCUUGUCCUGACAUUAUUAUUUUUUAUUUUCAUUUUUUUUUUAUACCAGCUGAUGAGUCGUUGAUCAAAGGCAUUCCAGGCUGGCUUUUCCGGCUAACGGUUUCGGGGAAAAUUCAAUUCGUGCCGCUUAAUGUGUCACAUUACAGUCACCGAGUAGUUCGAAGUAGCAGUAACUAAUUUGGGAUAUUUGAGUUAAAAAGAGGAUAUUCUCAACUGGAUAUAUUGGUUUCUAAAGAGGUUGUCUUUAGCUUAUAUGUUGGUAUUUAAGGCAUUAAGGUAAUAGAAGCGUUUUUAAACACUUUCCUUAUCUAAAGUAAAGUAACUGACCUUCAAUCGA…	........(((((((((.....)))))(((((..(((...))).)))))...((((((((((((((((((((....................................)))..))))))))))))......(((((....((((((.....))))))...(((((.(((((...(((((((.(((.(((.....))).)))(((((((((..(((((((.((((((.((((((...((((((((....((((.((((((.((((((((.((((...((((.((....)).))))..)))).)))))(((((((...((..(((..(((..((.((.((((((..((((.(((....))).))))..)))))).))))....)))...)))..))...))…	9.98702e-06	FALSE	0	0	0	0.149496	0	0	0	0	0	0	0	0	0.012458	0	0.0431558
39265	chr3L	3752423	3801291	AUCAGUCGUCGUACUUUGGCCCAGCGUCUCUGGUCGGAAAAGCGGAAAAGCGGGACUUUUCACCCGGGAGAGAGUGUCGCGAAUCCUCGCUCUCGCCCAGAUACCGUUAGAACCUGUUCGAACUAGGUCCUUUAGUGGCAUACAUAUGCGUGGCAUCCUUCGCGUCCGUGUGUGCUUGUGCUAUGUGUUUUCAUAAAUAUAAAUAAAUAAGUCCUGGCUGGUCCAGAACUUACUACUACUACUACCCCACACACACACAACAGCUGAUUAUUUCAAAUCGGCGCUGGAGAUUUUUAUAAACACUUUCAAGUGGGUUUUUGGGUUUGAGAGGCUGCCGAGCGACCUUGACAUCGCAGUCAAUGGUCUAGUUACCUCUUGCAUUAUCUUUGACUCGCUGAA…	....((((........))))((((.....))))(((((...(((((((((.....))))))....(((.(((((((...........))))))).)))((((((((((((.(((((.......))))).)).(((((((((((((..((((((......))))))..)))))))))...))))(((((((....)))))))......(((((.((((.....)))).)))))...(((((.((.((((..............(((((((......)))))))(((((................((((.((((((((...((((..((((((..((.....(((((((((......))))).))))..))..)))))).....))))..)))))))))))…	2.0494e-06	FALSE	0.595228	0.187994	0.011193	0	0	0	0	0.434729	0.125109	0.043289	0	0	0.116462	0.0055965	0.198521
39266	chr3L	3752446	3766743	UAGCCACUGCAAUAUGGGCAUUAACCAUUACGUUUAAGUGAUCAUUGCGCUUGUCUUUUCCACUAGUUUUCGUCAUCAACAUAAGCCAUAAAUUAGAGACACUUAAAGCCCAUUUGAGCUCAGUUAACGCCUAGUUAAGGGUCACCCACGCACACCCAUUGAUGUACAUACAUACAUAUGUACAUACACACAUAUGCAAAUGUAUCCAUGUUUGCUUUUUCACUUUUCAAAUCUUUUCUCAGCACUUGCGGCACUUUACUAAAAGUUUAUCGCAAGUAACUGAAUGAGAUUGUCAGACAGUUACAGUAAAACUUCAAUAUAACACUUCUAUAGCUAUUAAAACGUAUUAAUUAAAAGUAUAGUUAUAUAUUUCUACAGAGGUAAAUGUUUCAAGCGACU…	(((((((((((..((((.......)))).(((((.....((((((((((((((.............................((((((((((...((((((((((((((((((.(((.(((..(((((.....)))))((((...........))))..(((((((((((......))))))))).)).......((((((((....)))))))).......................((((.((((((((.(((((....)))))...))))))))..))))....((((((((((((((((((((....((((.............(((((((((.....................)))))))))((((((....))))))..............((…	3.38088e-07	FALSE	0	0.10991	0	0.061809	0.268951	0	0	0	0.019619	0.226857	0.122442	0.114746	0.0770278	0.040714	0.0939262
39267	chr3L	3780825	3782394	GAUAUGUGUACAGUUUUCUAUACUUAUUUCGAUUAUCGCCACAAUUUACCCCUUUCGCUUAUCUUAAAGAGCUGAAAAUUGGCUGGGAAAGUAGCUCCCCUCGUGUGUUUAACCCCUUUCCUUUAACCCACUUGGCUUGGUUACACUCGAUUUCCCCACGGACACUUCAAUUUGAAGUGCUCUCCCAUCGGCUGUCUCGUCCUUGUCCGUUUCCUUUGUUGCCUUUGGCCAUCCUCCAGAAAUCCUUUGGAACACUUUUCCCUCCUGCCCGUCGUUUUAGCUUCUUUUGUUUCAGUUCAAGUGGAGCUGUGGUGCAGUGCACAUGAUGAUGCUCCAUUUCCUUGGAUGGAUUUCCAUCGACUCCAUCAGUGCGCUUCUCACUCUGUUUUCCACCCCGGG…	.....((((...(((((((((.(((....(((...)))......((((((((((((((((.((((....((((((...))))))((((((((((((..((..(((.(((...............))).)))..))...))))))......))))))...((((((((((...))))))).))).(((..(((............................)))..)))......((((((.....)))))).((((((((..((.((((........(((((((.((((........)))).)))))))((.((((((....((((.(.((((....(((((((.((((.(((((.((((...((((((.((((..(.((((..............(((…	3.88836e-08	FALSE	2.27518	0.642373	0.412478	1.7669	0.500312	0.21192	0	2.28076	0.719596	0.888403	0	0.756961	0.871241	0.680984	0.806204
39268	chr3L	3803661	3806502	UUAACAAGCGACUCUCUCCUCAUCUGCAAUCGAUAACAGCAGCGGCAGUAGUGUUGCAUAGUAGCUGCCAGCCAGCUGAUUAUUCGCUAAAUAACCAAUUGUUUUUUCGCGAAUUUUUCAAUUUUCUGUGAUUUUUGCGGCUACAAAAUCGAAAACUAUAUUAAGCAAAAUACAUACGAACCUGGCAAUUGCGACUGCUUAUGUAAUAUCUGUGACAAACCAAGUUUUCUAGAAAAUACCUGCCGAUGCGUCGUUGCGCUUUGUUUUUGUUGCGUGAAUAAGAAUCGUUGGAUAUUUGUACAUUCGCAAUUUGUUGUAAAUAUGUUUAAAUCUUAAGUGCCACAGCUUAUCAACGAAGUAAUAUAAUUGCGAUUCCCUCCUUUUGUUAAUCAGUCCCAC…	............((((.........((((.((((....(((.((((((..((((((((((((((.(((..(((((.(((..((((((.(((.(((.....))).))).))))))...)))...(((((((..((((((..........................))))))..)))).))).)))))....))).))))).)))))))))(((.((.((((...))))))))).......)))))).)))))))))))((.(((((((..((((.((((((.(((((((...((((...(((.((((..((..(((((........................)))))..))...)))))))))))....)))))))..(((...((((..((((((.((.…	0.00187065	FALSE	2.77958	1.93722	2.60732	3.64099	1.29873	1.96032	0	1.99011	1.62034	0.614931	0.991435	1.56385	1.7504	1.77878	0.985774
39269	chr3L	3714803	3752423	AUAUCUCCGAGCGAAGGAAGAACCUUCGGAAUUCCUUUUAAAGUAUUCCGUAUGCGGCGGCGGCUUGUCCUGACAUUAUUAUUUUUUAUUUUCAUUUUUUUUUUAUACCAGCUGAUGAGUCGUUGAUCAAAGGCAUUCCAGGCUGGCUUUUCCGGCUAACGGUUUCGGGGAAAAUUCAAUUCGUGCCGCUUAAUGUGUCACAUUACAGUCACCGAGUAGUUCGAAGUAGCAGUAACUAAUUUGGGAUAUUUGAGUUAAAAAGAGGAUAUUCUCAACUGGAUAUAUUGGUUUCUAAAGAGGUUGUCUUUAGCUUAUAUGUUGGUAUUUAAGGCAUUAAGGUAAUAGAAGCGUUUUUAAACACUUUCCUUAUCUAAAGUAAAGUAACUGACCUUCAAUCGA…	.......((((.((.(((((..(((((((..(((((((((...((((((((....(((((((.((((((((..((((.((((((((..(((((((.((((((((......((((((((.((.((((((...(((.(((...((((((...((.((....((((((((((((...(((((((.(((.(((.....))).)))(((((((((..(((((((.((((((.((((((...((((((((....((((.((((((.((((((((.((((...((((.((....)).))))..)))).)))))(((((((...((..(((..(((..((.((.((((((..((((.(((....))).))))..)))))).))))....)))...)))..))...))…	2.72864e-07	FALSE	27.6443	16.4241	20.7378	0	18.7229	22.4934	0	16.7089	41.8628	0	18.5345	0	15.2607	17.6217	13.1462
39272	chr3L	3714804	3766743	UAGCCACUGCAAUAUGGGCAUUAACCAUUACGUUUAAGUGAUCAUUGCGCUUGUCUUUUCCACUAGUUUUCGUCAUCAACAUAAGCCAUAAAUUAGAGACACUUAAAGCCCAUUUGAGCUCAGUUAACGCCUAGUUAAGGGUCACCCACGCACACCCAUUGAUGUACAUACAUACAUAUGUACAUACACACAUAUGCAAAUGUAUCCAUGUUUGCUUUUUCACUUUUCAAAUCUUUUCUCAGCACUUGCGGCACUUUACUAAAAGUUUAUCGCAAGUAACUGAAUGAGAUUGUCAGACAGUUACAGUAAAACUUCAAUAUAACACUUCUAUAGCUAUUAAAACGUAUUAAUUAAAAGUAUAGUUAUAUAUUUCUACAGAGGUAAAUGUUUCAAGCGACU…	..(((.(........))))...............(((((((((.((((((((((....(((........(((((((((.(((..(((((..(((((((((((.......(((((((((.........((((.......((((..((..((((((((((((.(((((((((......)))))))))(((((((...((((((((....))))))))..............((((((...((((.((((((((.(((((....)))))...))))))))..))))..))))))((((((((((((((((....((((.............(((((((((.....................)))))))))((((((....))))))..............((…	3.17246e-07	FALSE	10.5336	4.05203	4.81443	0	0	7.59618	0	7.27717	28.5466	17.2474	17.8616	9.37207	8.94175	7.43667	8.63926
39273	chr3L	3714811	3766743	UAGCCACUGCAAUAUGGGCAUUAACCAUUACGUUUAAGUGAUCAUUGCGCUUGUCUUUUCCACUAGUUUUCGUCAUCAACAUAAGCCAUAAAUUAGAGACACUUAAAGCCCAUUUGAGCUCAGUUAACGCCUAGUUAAGGGUCACCCACGCACACCCAUUGAUGUACAUACAUACAUAUGUACAUACACACAUAUGCAAAUGUAUCCAUGUUUGCUUUUUCACUUUUCAAAUCUUUUCUCAGCACUUGCGGCACUUUACUAAAAGUUUAUCGCAAGUAACUGAAUGAGAUUGUCAGACAGUUACAGUAAAACUUCAAUAUAACACUUCUAUAGCUAUUAAAACGUAUUAAUUAAAAGUAUAGUUAUAUAUUUCUACAGAGGUAAAUGUUUCAAGCGACU…	....((((((...((((.......))))...))...)))).((.((((((((((....(((........(((((((((.(((..(((((..(((((((((((.......(((((((((.........((((.......((((..((..((((((((((((.(((((((((......)))))))))(((((((...((((((((....))))))))..............((((((...((((.((((((((.(((((....)))))...))))))))..))))..))))))((((((((((((((((....((((.............(((((((((.....................)))))))))((((((....))))))..............((…	3.17912e-07	FALSE	0	17.8158	0.351113	0	0	0	0	6.67137	2.65088	11.1371	2.2923	24.631	5.46247	1.32171	8.24056
39274	chr3L	3717216	3752423	AUAUCUCCGAGCGAAGGAAGAACCUUCGGAAUUCCUUUUAAAGUAUUCCGUAUGCGGCGGCGGCUUGUCCUGACAUUAUUAUUUUUUAUUUUCAUUUUUUUUUUAUACCAGCUGAUGAGUCGUUGAUCAAAGGCAUUCCAGGCUGGCUUUUCCGGCUAACGGUUUCGGGGAAAAUUCAAUUCGUGCCGCUUAAUGUGUCACAUUACAGUCACCGAGUAGUUCGAAGUAGCAGUAACUAAUUUGGGAUAUUUGAGUUAAAAAGAGGAUAUUCUCAACUGGAUAUAUUGGUUUCUAAAGAGGUUGUCUUUAGCUUAUAUGUUGGUAUUUAAGGCAUUAAGGUAAUAGAAGCGUUUUUAAACACUUUCCUUAUCUAAAGUAAAGUAACUGACCUUCAAUCGA…	.........((.(((((.(((((((.((((((..(((...))).)))))).(((..((.((.(((.(((((((...((........))...)).................((((((((.((.((((((...(((.(((...((((((...((.((....((((((((((((...(((((((.(((.(((.....))).)))(((((((((..(((((((.((((((.((((((...((((((((....((((.((((((.((((((((.((((...((((.((....)).))))..)))).)))))(((((((...((..(((..(((..((.((.((((((..((((.(((....))).))))..)))))).))))....)))...)))..))...))…	2.89435e-07	FALSE	0.679845	0.930475	1.82588	7.32749	1.28492	0.57147	0	7.08539	0.95002	6.00341	8.73156	10.9018	3.85769	1.5554	3.86107
39275	chr2L	5689797	5690358	AGAUCUCACUUCAUGAGCCGCGCUUUUACCUGAUUUGUAUCUGGCUGCCUCGAAAUCCGAUUAGAGCGCCUCUGACAAGCCCCAUCCUUGGGCCUAAAAGUUAAUAUAUCAAGAAAUAUAUAAAAUUUAUAAAGCACACUGUGUGUCGGCAUAAAAGUGUGAUGCAACUUUAUUACGACGAUGCCUACGAGCAGCCAAUGGAAAAGUGGAAAAUGUAAAACUCCUACAAGCCCGUAAAAUUGCGCGUGUGUGUGUAUAUGUGCUGGCUGCUGUUAGCUGAGCAAAUAAACAGCGUUUUGCCAUUUUUCAUUUUCCAUUGCUGGCACCACACACUAAGGUAAAUAGGAAAGUGAAAGCAGUUAAAACAAACAAAAUCAACCACGGGAUAAGCGCCUGCAA…	........((((.....((.(.(((((.(((((((((((((.((((((((((.....)))((((((...))))))..((.((((....)))).))..(((((.((((((......))))))..)))))((((((((((((.((((....))))..))))))......))))))..((((..(((((((...(((.((((((.(((((((((((((((((((.......((((.(((....(((((......)))))....))).))))((((((.............))))))))))))).)))))))))))))))))))))((((((((((...((((.....((..(((..((((((((......))).........((((((....((((((....…	9.79254e-05	FALSE	1.51366	0.746045	0.050289	0.593392	1.20923	2.22975	0	3.21936	0	0.146848	0	0	0.809048	0.37012	1.05173
39276	chr3L	3792421	3792850	UUCCCCUGCUGCCCUACUGCUACUGCUACUCCUAUUUCUCAUUUUUUUAGACGUCAGCUUCAGUGUCGCCAUUUGCAUAAUGCGUGUGUGUUAGUGAGCUGCUGUGCUGGUGUUUGCAGCAUCCUUUCAGUCGCAUUGUGCACCGUGGUGCUGUGAAAAAUAAAAAGAGCAUCGAAAUGCAUAUGGAAAUUGGCCCGAAAUGAGAAAUAUGUGCAACAUCCUGAAUAAAUGCAUUUAGAUAAGGCAGAAUGUGGUUAAACGUUGAAUAAUGUACAUGCUAAUGUUGUUUUCCACUUGAUUGGCCAACAAGAAGAAGGCAUUUCGUAGCAGAAUAAUGUGGCAAAGCAUAAAUAAUGUAAAUAAUGAGUAGCAAAUAAAUCAAAUACCACAAGGAUAUGA…	......((((((.....((((((((((((...(((((((((((((.............((((..(.((((((.(((((((((((....((..((.(((((((...((....))..))))).))))..))..)))))))))))..)))))))..))))...........((((....))))....((........)))))))))))))))..(((...((.((((((......))))))))...))).(((((......))))).........((((....))))(((((((..((((.........))))..)))))))....)))))).......))))))..((((.....)))).........))))))......(((.((.((....)))).)))…	4.22478e-08	FALSE	2.46973	2.9995	1.94918	1.20348	1.75642	3.60752	0	4.13643	0.100755	0.643361	0.170852	1.19254	1.68581	1.47995	1.39236
39277	chr3L	3795667	3796230	UUUUUUUUUUUUCAUAAAAUAUCCUUCCCCUCUGUUGGAAAACUUUAAUUCCCUCAAAACUUUCCCUGCUACUUGUCAUUGGCCAGAUCCAUGUCCGAGUGGCAUGACCUAAAAGUUUGCAUAAAGAAUUCCGUUUUUCCUGACCACCCGCAACAACAAACUGGGCUGUAAUUACAUGAGCAACUUUCCACAUGGCCAACAUGGCGUAUAAGUAACCGCUCUUAUUGUCAUUUGCCGCGCUGCUCAAUAAGAGGGGGGUGUAGAAAAUCAGGAGGGUUGCUUUCCAGAGCUUUGAAUGCAAUUAUGUGCAGCACAUGACCAGAAUUCUGUCACUGGAGAUGAGUUGAGUGCGGAUGAGAAGGGUGGGGAGAGGGGGAAGUGGUGGACAGCCAGCGGAAG…	((((((.((((((..........(((..((.(((((((((........)))).......(((.((((((((((((.((((((((....((.(((((..((.((((..(((.....(((((........((((.(((((((...(((((((((.(((....(((((............((((((((((((....((.(((.((((((.(((((........))))))))))))))))(((((.(((.......))).))))).........)))))))))))))))))....)))..)))..(((((((...))))))).......((((.((((.((......)).))))))))......))))))))))))).)))).((((.....)))).((....…	5.16655e-05	FALSE	2.29435	1.61579	3.86648	1.42851	2.31041	3.16967	0	4.86743	0.53128	3.11253	0	1.05527	2.02098	1.95507	1.53781
39278	chr3L	3806554	3809168	AUUGAUAUAAAAAGCGUUUUAGGUUGAAAUGACUCAAUAACGCCAGCCCUAAUGUAACUAAAACAAGCGCACUAUGCUAAACAAGCGUUUUGAAAAUAAUUGAAAUCUCUAGCUAGUUUCUAGAUCCAAUAGUUCCCAUCCCUAAUAGAAAAAUAUGGCCAGUGCUAGUAAAUAAAUUCCUAAUAGCCGGCUAAAUGGUUUGUUUUUGUUGAAACUAGGAGAAAAUUAAUAAAAACAAAAGAUAUACCCGAAGAAACAUGCCGAGCCAAGAGGAAAAUGAGUUGUACAUGGUCAAGGAGGCGCAAAGACUCCGGAAAAGCGAUCCUUGCGCGGCCAUGGCCUGGAUUAUCACAGCUAAAACUUUAUAUCCCAAUGCAUUCAACCUGCAAUACGAGGCUU…	.............((((((((((((((......))))).............(((((..(((..(((((((((.(((.......(((.....(((((((..((..((((((((...(((((..((((((((.(((.((..................(((((.(.((((................)))))))))).((((((((((((((((((.............)))))))))))))).....(((((((((((((........((....))......((((((.(..(((((.((..((((((.((...((......)).)).))))))..)).)))))..)......)))))).................((((.......))))......(((((…	2.12039e-06	FALSE	1.93033	2.31904	1.40528	3.2665	3.69485	2.60254	0	2.38361	0.95454	0.992623	2.38221	1.71502	1.97055	2.12468	1.03449
39279	chr3L	3811121	3813958	GUAUCAAAGGAAUUUAAUUGAAAAACAUAAAACUUGACAUAAAAGCUAAAAGUUCUACGCUGCAUAUCCUAACACCUUACAACACUGACCGAUAUAUGUAAGCCGAUAACUUUAGCUAUUUUCCAAAGGGACUCCCUCUGGUCACACUGCCCUGUUCGGUUUUGCUUUGCACUGCUUUCGCGUUAUUUUUAGCCGCUUUUUUUGCCGAAACGAUUUUUUUGGUGGCUAAAAGCCAUCGCAAUUUCCACCAAAUCUGACCGGUUGGUAAACCACCAACGCACGCAACUAUUUAAGGUUAGGACCGACCUGAAGAAACGCCUGAAAUCGUGUAUUAAGCGCAUUUUAUUUCCAGGUGACUCAAAACCAUCCGGUUUUCCGGGUGGCGACAAUUUUGCGUUU…	(((((..(((((((.((((((((..(...(((.((((......((((.((((((....(((((((((..........................))))))).))....)))))))))).....(((.((((...)))).)))..((.((((((.(.((((((((((...))).(((....))).........((((((((((((((((..........((((((((......((....)).....))))))))..((.(((((((((...(((..((((((............(((((......)))))...((..((((((((((.((((.......))))...))))).)))))..))....((((((((....)))))))).........)))))).…	6.57788e-08	FALSE	5.31418	4.51548	4.15971	1.76618	0.938937	2.42723	0	3.51142	0.29775	0.032388	1.6298	0.7863	2.11495	1.69799	1.85482
39280	chr3L	3811131	3813958	AAUUUAAUUGAAAAACAUAAAACUUGACAUAAAAGCUAAAAGUUCUACGCUGCAUAUCCUAACACCUUACAACACUGACCGAUAUAUGUAAGCCGAUAACUUUAGCUAUUUUCCAAAGGGACUCCCUCUGGUCACACUGCCCUGUUCGGUUUUGCUUUGCACUGCUUUCGCGUUAUUUUUAGCCGCUUUUUUUGCCGAAACGAUUUUUUUGGUGGCUAAAAGCCAUCGCAAUUUCCACCAAAUCUGACCGGUUGGUAAACCACCAACGCACGCAACUAUUUAAGGUUAGGACCGACCUGAAGAAACGCCUGAAAUCGUGUAUUAAGCGCAUUUUAUUUCCAGGUGACUCAAAACCAUCCGGUUUUCCGGGUGGCGACAAUUUUGCGUUUUUGGACCAAC…	.((((.((((((.....((((((((((......((((.((((((....(((((((((..........................))))))).))....)))))))))).....(((.((((...)))).))).......(((.((((((((((..(((((...((.(((((.(((((((...((((((((((((((((..........((((((((......((....)).....))))))))..((.(((((((((...(((..((((((............(((((......)))))...((..((((((((((.((((.......))))...))))).)))))..))....((((((((....)))))))).........))))))..)))))))))…	6.08637e-08	FALSE	6.87677	2.10946	1.45693	3.6021	3.5898	4.34485	0	6.59331	4.28425	0.399443	0.674404	0	2.82761	2.84963	2.4327
39281	chr3L	3818709	3842443	UAUAUAUGUUUUAGGGCCGCGAUUGAAAAUGCGUGCCACAAAGGCCUAAACAAACUUGGAAAACACCGCGAAAAACGUCAGAAGCUAUAGUGCCGAUUCGCAUAUUGUUCGCCACCCCGGAAAAGUGUGAAAAUCGCAGAUAAUCAAAAGGGAGAGCAACCAAAGGAAAAGCAACAACAACGACUCGCCAUGGGCAGCAGAACUGAAAAUGGUGAGUUUCUAAGAAAAUGUCCCUAAAUUUCGUUAGCACUGUCCCUUUUCUCGCAAAGCGUGUUGGAAAUGAUGUGAACAUAAUAAUAUUAGUGCGCUUAUUAUUACUAUUGCAACAUUUUCGGUUUUUGCAGCCGCCGGUUGCGGUUGCAUUUUAAAGUGCACUACAUACGCACACACACACAUGUG…	(((((((((((...(((((((........)))).)))..................((((((((((.((((((((((((((((((((......(((.(((...(((((((((((..(((((.....(((((...))))).......((((((((.((.........................((((((((((...(((.....)))...)))))))))).((((..((((........))))..))))..)).))))))))(.(((...))).)(((((((((.(((((...((((((((..........))))))))...))))).)))))))))....(((((((((.....))))))))).......(((((((((...((((((.(((.(((((((…	2.18508e-05	FALSE	0	2.16938	0	3.45939	0	0	0	3.95885	14.2809	0	10.4331	10.8671	3.76406	1.08469	5.16295
39282	chr3L	3825448	3842443	CUAGAGAGAAAACCAGAGGAAAAGAGACCUUCCGCCAGCGAAUUGGCCCAGUAUCCAUUCGGCCGUGUUCCCAUAAUGUCCGCCAGCGGUCGUCGCUUCUGUCGCAGCCGUUGCCAAAGUUGUCAUUGUCAUCCGUACCAGCAAACGCAGCAGCAAAAGCAGCAGCAGCAGCAGCAGCAGCAACAUCAGGCAGCAGCAGCAGCAGCAACUAGCAACUAGCAGCAGCAACAUCUAUAGGAGAAGCAGAGCCGCAGCAGCAGCAGCAGCUUAAAAAUACAUUUUUCACAAUGAAGCAAACGGAGGCAAGAAAAAAUUAGUGCCCGAGAAAAUUAGUUUUUCAAGAAAAAAUACAAAAAUAACAAAAAGAGCGAGUGAGAGGGGCAUAAAAGCCGAGAGAAU…	...((((((.((((.((((((..(((((((...(((((....)))))(((....((((((((..............((((.(((((((((.((.((....)).)).))))))).......(((((((((..(((......((....)).((.((....)).)).((.((.((.((.((.((........)).)).)).)).)).))..((((...))))((.(((((((.(((....(((((((.((((.((.((....)).)).))))............((((...))))((........))............((((((......(((.((((((.........................)))))).))).....)))))).((((((((.(((((…	6.25585e-06	FALSE	8.02807	18.8902	14.033	2.04085	8.89537	6.41904	49.0772	2.83616	18.204	9.03594	8.95923	14.9154	13.4445	8.99759	12.4537
39283	chr3L	3825498	3837605	GUAUCCAUUCGGCCGUGUUCCCAUAAUGUCCGCCAGCGGUCGUCGCUUCUGUCGCAGCCGUUGCCAAAGUUGUCAUUGUCAUCCGUACCAGCAAACGCAGCAGCAAAAGCAGCAGCAGCAGCAGCAGCAGCAACAUCAGGCAGCAGCAGCAGCAGCAACUAGCAACUAGCAGCAGCAACAUCUAUAGGAGAAGCAGAGCCGCAGCAGCAGCAGCAGCUUAAAAAUACAUUUUUCACAAUGAAGCAAACGGAGGCAAGAAAAAAUUAGUGCCCGAGAAAAUUAGUUUUUCAAGAAAAAAUACAAAAAUAACAAAAAGAGCGAGUGAGAGGGGCAUAAAAGCCGAGAGAAUGAGAUGGAGAGAGAACAAUGGUCGAUGGGGUUUUUGCGGUUGUGGGGCUC…	...((((((.(((((((((((.....(((.((((.(((.((((.((.((((((((..((((((((.....((((((.((((((..((((.((....)).((.((....)).)).(((...((((((((((((((...((((((.(((.((.((.((..((((...))))..)).))........(((..(((((.((((.((.((....)).)).))))............((((...))))((((((.((((((((.((((((((((..........))))))))))......................(((((..((..(((((((((((...((((((((.(((((.....((((.....(((((.(.(((........)))).)))))....)))…	2.40825e-05	FALSE	7.26028	2.22361	3.19854	24.2603	7.35488	15.658	0	29.3402	25.6584	18.8617	17.3216	4.82409	12.9968	11.5065	10.1219
39284	chr3L	3818680	3842443	AUCGCUUUUUGUGCCAGCUCUAAUAAACAUAUAUAUGUUUUAGGGCCGCGAUUGAAAAUGCGUGCCACAAAGGCCUAAACAAACUUGGAAAACACCGCGAAAAACGUCAGAAGCUAUAGUGCCGAUUCGCAUAUUGUUCGCCACCCCGGAAAAGUGUGAAAAUCGCAGAUAAUCAAAAGGGAGAGCAACCAAAGGAAAAGCAACAACAACGACUCGCCAUGGGCAGCAGAACUGAAAAUGGUGAGUUUCUAAGAAAAUGUCCCUAAAUUUCGUUAGCACUGUCCCUUUUCUCGCAAAGCGUGUUGGAAAUGAUGUGAACAUAAUAAUAUUAGUGCGCUUAUUAUUACUAUUGCAACAUUUUCGGUUUUUGCAGCCGCCGGUUGCGGUUGCAUUUUAAAG…	.((((((((((((((.((((((..((((((....))))))))))))((((........)))).(((.....)))............(((((((.((((((((((.((.....((......))(((((..((((((.((((......))))..))))))..)))))(((((((..((((((((.((.........................((((((((((...(((.....)))...)))))))))).((((..((((........))))..))))..)).))))))))(.(((...))).)(((((((((.(((((...((((((((..........))))))))...))))).)))))))))....(((((((((.....))))))))).......(…	2.21636e-05	FALSE	3.9303	9.96248	16.0334	13.3922	5.07056	7.78673	0	9.13761	6.68746	11.1932	2.79554	1.51746	7.29224	7.23709	4.88935
39285	chr3L	3818699	3842443	CUAAUAAACAUAUAUAUGUUUUAGGGCCGCGAUUGAAAAUGCGUGCCACAAAGGCCUAAACAAACUUGGAAAACACCGCGAAAAACGUCAGAAGCUAUAGUGCCGAUUCGCAUAUUGUUCGCCACCCCGGAAAAGUGUGAAAAUCGCAGAUAAUCAAAAGGGAGAGCAACCAAAGGAAAAGCAACAACAACGACUCGCCAUGGGCAGCAGAACUGAAAAUGGUGAGUUUCUAAGAAAAUGUCCCUAAAUUUCGUUAGCACUGUCCCUUUUCUCGCAAAGCGUGUUGGAAAUGAUGUGAACAUAAUAAUAUUAGUGCGCUUAUUAUUACUAUUGCAACAUUUUCGGUUUUUGCAGCCGCCGGUUGCGGUUGCAUUUUAAAGUGCACUACAUACGCACACA…	.........((((((((((((...(((((((........)))).))).....(((((((((..((((((((..((((((((((((.(..(((((((....((((((((.(((((((..((((((((((((..(((.(((((((..((((((....((((((((.((.........................((((((((((...(((.....)))...)))))))))).((((..((((........))))..))))..)).))))))))(.(((...))).)(((((((((.(((((...((((((((..........))))))))...))))).)))))))))....(((((((((.....))))))))).......(((((((((...((((((.(…	2.27088e-05	FALSE	0.138135	4.31508	2.62478	6.56013	0.155227	1.22921	0	6.32881	9.65812	4.8683	13.8809	13.843	5.30014	4.59169	4.99401
39286	chr3L	3818699	3837605	CUAAUAAACAUAUAUAUGUUUUAGGGCCGCGAUUGAAAAUGCGUGCCACAAAGGCCUAAACAAACUUGGAAAACACCGCGAAAAACGUCAGAAGCUAUAGUGCCGAUUCGCAUAUUGUUCGCCACCCCGGAAAAGUGUGAAAAUCGCAGAUAAUCAAAAGGGAGAGCAACCAAAGGAAAAGCAACAACAACGACUCGCCAUGGGCAGCAGAACUGAAAAUGGUGAGUUUCUAAGAAAAUGUCCCUAAAUUUCGUUAGCACUGUCCCUUUUCUCGCAAAGCGUGUUGGAAAUGAUGUGAACAUAAUAAUAUUAGUGCGCUUAUUAUUACUAUUGCAACAUUUUCGGUUUUUGCAGCCGCCGGUUGCGGUUGCAUUUUAAAGUGCACUACAUACGCACACA…	(((..((((((....)))))))))(((((((........)))).))).....................(((..((((((((((((.(..(((((((....((((((((.(((((((..((((((((((((..(((.(((((((..((((((....((((((((.((.........................((((((((((...(((.....)))...)))))))))).((((..((((........))))..))))..)).))))))))(.(((...))).)(((((((((.(((((...((((((((..........))))))))...))))).)))))))))....(((((((((.....))))))))).......(((((((((...((((((.(…	1.13482e-05	FALSE	0	0.577923	0	4.03745	0	0	0	8.33405	0.358035	0	3.20071	0.123867	1.386	0.0619335	2.58364
39287	chr3L	3860113	3861692	AUACUUUAGGUCCAGUGGUAAUUGCAUUUCUGAUCUCCCUCUUAUUUGAUUUCGAUUUUUAUUUUUCCCAUUCCAGAGGGCUGUGAUGGCGAUGGUUAUCACAAGAGCAAGACGAAACGGGUGCGCACCACCUUCACCGAGGAGCAGUUGCAAGUGCUGCAGGCCAACUUCCAGAUUGACAGUAAUCCGGAUGGCCAGGAUCUGGAGCGGAUCGCCUCGGUGACCGGUCUCAGCAAGCGUGUGACGCAAGUAUGGUUCCAGAACUCGCGGGCGCGUCAGAAAAAACACAUACAUGCUGGUAAGAAUAAAAGUAAGUAGUGGAUUAGUGCCGCAUGCAUCCUCCCAGUCCCUGUCCAACCCGCAGAUCCUCCUCUAGAGUAUCCCUAGAAAAUGUAGAAC…	...(((((((.(((....(((.((((((((((.(((..((((((((.(((.(((..(((((((((((..((((.((((((((((((((((....)))))))))...))..(((.....((((((((((.(((.(((((((((.(((((.......))))).(((((...(((.(((((....))))).))))))))..((((((...)))))).)))))))))..)))........((((((..(((.(((.((....))..))).))).)))))).........(((.(((.((((..((....))..)))).)))))).....)))).....)))))).....))).((((.......)))).....))))).)))).......))))).)))))).…	0.00828272	FALSE	0.37969	0.433628	0.058684	0.523868	0.270748	0.701076	0	0.542293	0.540897	0.159446	0.015032	0.015436	0.3034	0.325219	0.249146
39288	chr3L	3867224	3873138	AUUUCUUGUAUUGAAAUCCCCAAGUUAUGGUACCACAUCCCCAACGCACUCCCCUUGAAUGCGAUCCUUCAGGAUCCAAGUGAAUUAUGCUCGCCACAGCAAAUCAACUUAAAGUGCGGCGACUGGACACCGAAAAGCUCCUAAAUUUUACUUAAGAACAUCAAUGGGCAGCUGACAUCCAAGAGAUAUUCGUUCUUUUUUACUCUGAAAGACCACGAUGAUGAUGAUGAUGAUGGGCGCAAUGAUGAUCAUCAUUAACACCUUUCUGCCCGCGAUCUCACUCACAUUCUGUGGCGAGCACAAUACGUCUCAACAACAAGCUGGCAAAAAGACGGAGAAAAAAUCGCAGCUAUAAGUGAGUAAGGAAAAUAUAAGAAAAUAAUUCAAAAUGAAAUUUGC…	....((((((((((..(((((((...(((.(((((((((......(((.((.....)).)))(((((....)))))..((((.(((.((((((((((((..............(((.(((((..((.........((((((((.....................)))).))))................((((((((((.......))))))..))))((((((((((.((.((.......)).)).))))))))))...))..)).))))))...............)))))))))))).))).)).))...(((((....((((...(((((((........(((((....(((.((..((((.............((((..((((......)))).…	5.25062e-06	FALSE	1.72943	0.952515	0.256359	0.996073	0.903417	2.23586	0	2.56674	0.630966	0.090899	0.058323	0.011162	0.869312	0.767192	0.889379
39289	chr3L	3873385	3877421	AUAUAUGUAGAUAGCCAACUGGAAAGAGGGGGAGUUUUUGCCGUAUUUUCAUUCGGAGCGCCAUGAAGAUUUGUGGGCCGACUAGUUUUCGGGGGCUGGCUUUUAGUGGAAAAGCUGUAAAACUUGUUGAAAUGCUUGUAAGCCAUCGUAAAAAAGCGCACUGUGAAGAGUCUAUUACAAUGAUGCCAUCGUGCUGAUAACCCAGCAACCGCAACCGAGCCUACUUAAUGGCUUUGGAAAGGUGCACCCGGCUCCAAGCUGCGGGUCCGAGCUGGAAUCCGAUAUCCGAAAUCCGAAUCCAGGUCCGAUUUUGAGGCACCUCCUCCAAGUCAUCAGACGUCGAAUGAUGCGCGCAUUUCCGCACUCGUCUGGAAAAUUGUGUGUUGAGAUGGGCCAUUA…	.......(((((((((((..((((.(.(((((((.((((((.((.((((((((.((((((((.((((((((.((......)).))))))))..)))..))))).)))))))).)).))))))))..((((..((((((((((...((((.....((((.(((.((((((.....(((((....(((.....(((((......)))))...)))...(((((........)))))((((.((((((.(((((((...))))).))(((.((.(((((.((.(((.......))).)).))))).)).)))......))))))..)))).(((....)))......(((((.((.((((((.((((.((..........)).)))).)))))).)))))))…	6.19353e-07	FALSE	2.06534	1.38489	0.094785	1.30431	0.432389	1.4278	0.568513	2.93417	0.190632	0.139307	0.064096	0.013412	0.88497	0.500451	0.939722
39290	chr3L	3879230	3882192	AAAACGGUAAAAAGGCAGCGGAGGCGCGGACGUUUGUUUGACUUUUCGCAUUUUGGAAAGUUUUUCAAGUGCUCACCACACAUGCUCCAUGACUCCACACCCCACCCCCUCUCGAUUUCCACCCACUUUGCCGUCCGCUUUUCCAACCCCAUUUUCCGGCUGCCUUGCAAAAUAUUUAUGCAAGUCAAGCGUCGGGCAUUUAUGAACUGUCAAACAUUCUCAACGCAAUUCCAAUGAAUUUGAUACUUUAACAUUUUCGUAAAAUGACUGACAAGUGGGCAUCGACAUCGAGGCGGGCCAGGGAAAGCGGGGAAAAUCUGAAAAGGGGGGUAAACACACACAUACGCACACACACGGACUCACACUUGGCGUCAAAUUGGCGGUGUUAGUGCCAUAUGU…	.....(((..(((((.(((.((((((((((((((((((.(((((((((.....)))))))))(((((((.((((((((....(((((...((.((((.((((((((((((.(((((((.(.(((.((((.(((((((((((((....(((((((....((((.((((((.........)))))).)).))(((((.((((((((((.((((((..((((................))))))))))..........)))))))).)).))))))))))))....))....)))))))))..)).)))).)))).))))).))...)))))))..(((((...((((.(...((((((((((((((..((((.....((((((...))))))))))..)))…	3.21494e-06	FALSE	2.29333	1.50856	0.243829	0.541668	0.494638	2.37696	0.774652	2.76307	0.591303	0.204275	0.198545	0.133497	1.01036	0.566485	0.963699
39291	chr3L	3886763	3887235	CUAAUGAACCGCCGCCACACAUGGAAAGUCUUUCCGCUUCACGCUCUGUCAAUUGGCUAGGCGACAUGUAAUUAUCAGCAGUCCUCGGAAAAAUACGGAAAAUGCGAUUGAGGCUAAUUUCGGUUAGGUGCUAUGGGCCCAAUAAUUAAAAGAUCAUUUCUGAGUGCGGGCUGUCGAUUCGUUGACCUUCAUUGACGCCUAUAAUAACUUCAUUAAAAAACGCUCCUUUCUAUUUGUUUCAUUCUAUUUUAAUUGCAAUCAAGUGAAAUGUUUGAAAUUUGGUAACCAACCCGCAUGGCGGAAGCCAUCAACUCUUUUAUAUAUUUUUUCUUUACUUUGGGUGACAUUUCCCUGAACGAGAAUUUCUUGCUACAUUUUUUAUGAAUAUUUCCUGACGCA…	.............((.......(((((...)))))((((((((((((((...((..((.((.(((.(((........)))))))).))..))..)))))....)))..))))))...(((((.(((((.(..(((.(((((((((..(((((((.......(((((((((.(((((((............)))))))......................................((((((..(.((((((.(((....))).)))))))..))))))((((...)))))))))(((((....)))))..))))........)))))))..)))..))))))..)))..)))))).)))))...(((((((..........((((((....((((.(((…	4.40022e-06	FALSE	2.62451	0.349164	0	0.171345	1.53756	3.20419	0	2.52867	0	0.098609	0.182691	0	0.891395	0.177018	1.22743
39292	chr3L	3889391	3889646	UCGUCCUUGAUUACCAUGCUGCACUCACAUCCAUAAACCAUUUAAGCAGCACUGCCAGCACAUUGACAAUUUCCAAUAUUUAGACAGGCAACUACUAAUAAUCGUGUUUGGCCGGCGUAAAGCGAGCAUGCAGUUGGCAAAUACCCGAUAUCCCAGAUGAAACUAUCCAUCCAUCCGCCGGAUUGGAUGGGAUGAAAUGAAAUGGCAGGAUGGGCAUGGAUAAUUAACACUGGUGCCAAAUCGAGUGGGUUAAAC	......((((((((((((((.......(((((.....((((((..........((((((((((((........))))..((((..((....)).)))).....))))).)))(((.(((..((.(((.....))).))...))))))...................((((((((((...)))).)))))).........))))))..)))))))))))).)))))))((((.(........).))))........	1.40138e-07	FALSE	0.241943	0.799653	0	0	1.13197	0.395393	0	2.72069	0.605137	0	0	0	0.491232	0.120971	0.798197
39293	chr3L	3897734	3899240	UUUGGUACUGGAAACGUUUGGUAUAUACUAGCACACUACAUUUGGUAAAAUGUAACCCUGGUUGGCAAACACGGACGCGUUAGUACCUUUUCAUUAUUUACCUUUGGCCAAAAUAAAUACUUUUAAUUCUGUGCGGAAAGAAAUGGCUAAAUUAUUGCAACGCGUAGAAAUUACGUUACGCAGCUUUUACAUUUUUAACUCGACUUUUGGCCAAGUUGAAGGCGAGGUUGGCAAAUCAAUUUUAAGGCUAAGAAACGCCCCUAAUGAGUAAUUUUUUUCAGGAACACAAGAAGGUUUUGUUUUACCAUCCAAAUGACAUUGAAUUAAAUACGAAAAUCAAAGAUGUGGGACUAAGUGAGGCCAUCAUAAGGUUCACUGGGUAUUUAUGGAACUUUUUAC…	...((((((((...((((((((....(((((.....(((((((....)))))))...)))))......)).))))))..)))))))).(((((.........((((((.....((..((.((((((((((..((....(((((((...(((...((((...(((((.....)))))...)))).)))..)))))))...(((((((......)))))))..(((((((((((.(((((.((((..(((........)))........((.((((..(((((...((...((.(((........))).))....))...)))))..)))))).........(((((((..(((.(((((.(((.......)))))))).))).((((((..........)…	2.11742e-07	FALSE	0.759406	1.09538	0.857967	0.728093	0.730991	1.16439	0	4.69037	0	0.791212	1.06705	0	0.990404	0.775309	1.24047
39294	chr3L	3899324	3901711	GUAGAGCCCUCGGACACCAUUGAGAAUGUUAAGGCUAAGAUCCAAGACAAGGAAGGAAUUCCCCCAGAUCAGCAGCGUCUGAUCUUCGCCGGCAAGCAACUGGAAGACGGACGCACCCUGUCCGAUUACAACAUUCAGAAGGAGUCCACCCUUCACUUGGUCCUUCGUCUCCGUGGUGGUAUGCAGAUCUUCGUGAAGACUUUGACCGGAAAGACCAUCACCCUCGAGGUAGAGCCAUCGGACACCAUUGAGAAUGUGAAGGCCAAGAUUCAGGAUAAGGAGGGAAUCCCCCCAGAUCAGCAGCGUCUGAUCUUCGCUGGCAAGCAGCUUGAGGAUGGACGCACCCUGUCCGAUUACAACAUCCAGAAGGAGUCCACCCUUCACUUGGUCCUUCGUCUC…	.(((((...(((((((((((.(((.(((..(((((((((.(((.......))).(((((((((((.........(((((((.((((..((((.......)))))))))))))))....((((((((...........((((((..(((.........)))))))))......((((((((...((((((((((((((((.((((...((.....)).......(((((((...))).)))).((((((.((((...(((((((((((.....((((..((.(((....))))).((.(((..((((((.((((((((((.....))))..))))))))))))...)))))..........)))).(((((.......))))).))))).))))))))))…	7.97554e-05	FALSE	3.31118	5.43727	6.24565	5.00308	5.65824	6.95714	19.9365	2.85705	1.96633	8.40453	2.72916	2.4983	5.91704	5.22017	4.84926
39295	chr3L	3899326	3901711	GUAGAGCCCUCGGACACCAUUGAGAAUGUUAAGGCUAAGAUCCAAGACAAGGAAGGAAUUCCCCCAGAUCAGCAGCGUCUGAUCUUCGCCGGCAAGCAACUGGAAGACGGACGCACCCUGUCCGAUUACAACAUUCAGAAGGAGUCCACCCUUCACUUGGUCCUUCGUCUCCGUGGUGGUAUGCAGAUCUUCGUGAAGACUUUGACCGGAAAGACCAUCACCCUCGAGGUAGAGCCAUCGGACACCAUUGAGAAUGUGAAGGCCAAGAUUCAGGAUAAGGAGGGAAUCCCCCCAGAUCAGCAGCGUCUGAUCUUCGCUGGCAAGCAGCUUGAGGAUGGACGCACCCUGUCCGAUUACAACAUCCAGAAGGAGUCCACCCUUCACUUGGUCCUUCGUCUC…	.(((((...(((((((((((.(((.(((..(((((((((.(((.......))).(((((((((((.........(((((((.((((..((((.......)))))))))))))))....((((((((...........((((((..(((.........)))))))))......((((((((...((((((((((((((((.((((...((.....)).......(((((((...))).)))).((((((.((((...(((((((((((.....((((..((.(((....))))).((.(((..((((((.((((((((((.....))))..))))))))))))...)))))..........)))).(((((.......))))).))))).))))))))))…	6.794e-05	FALSE	47.6629	0	0	40.2927	0	34.664	118.818	0	24.3926	0	15.5673	0	23.4498	7.78367	34.9716
39297	chr3L	3899328	3901711	GUAGAGCCCUCGGACACCAUUGAGAAUGUUAAGGCUAAGAUCCAAGACAAGGAAGGAAUUCCCCCAGAUCAGCAGCGUCUGAUCUUCGCCGGCAAGCAACUGGAAGACGGACGCACCCUGUCCGAUUACAACAUUCAGAAGGAGUCCACCCUUCACUUGGUCCUUCGUCUCCGUGGUGGUAUGCAGAUCUUCGUGAAGACUUUGACCGGAAAGACCAUCACCCUCGAGGUAGAGCCAUCGGACACCAUUGAGAAUGUGAAGGCCAAGAUUCAGGAUAAGGAGGGAAUCCCCCCAGAUCAGCAGCGUCUGAUCUUCGCUGGCAAGCAGCUUGAGGAUGGACGCACCCUGUCCGAUUACAACAUCCAGAAGGAGUCCACCCUUCACUUGGUCCUUCGUCUC…	.(((((...(((((((((((.(((.(((..(((((((((.(((.......))).(((((((((((.........(((((((.((((..((((.......)))))))))))))))....((((((((...........((((((..(((.........)))))))))......((((((((...((((((((((((((((.((((...((.....)).......(((((((...))).)))).((((((.((((...(((((((((((.....((((..((.(((....))))).((.(((..((((((.((((((((((.....))))..))))))))))))...)))))..........)))).(((((.......))))).))))).))))))))))…	6.80292e-05	FALSE	9.83344	0	0	11.3093	0	10.1196	137.723	0	5.63198	0	7.15267	0	15.1475	2.81599	38.8753
39298	chr3L	3899335	3902707	UGAUUUUCAACGGACACCGAAGGUAUAUAAACAGCGUUCGCGAACGGUCGCCUUCAAAACCAAUUGACAUUUGCAGCAGCAAGUACAAGCAGAAAGUAAAGCGCAAUCAGCGAAAAAUUUAUACUUAAUUGUUGGUGAUUAAAGUACAAUUAAAAGAACAUUCUCGAAAGUCACAAGAAACGUAAGUUUUUAACUCGCUGUUACCAAUUAGUAAUAAGAGCAACAAGACGUUGAGUAAUUUCAAGAAAAACUGCAUUUCAAGGUCUUUGUUCGGCCAUUUUUUUUUAUUCAACGCUCUACGUAAUUACAAAAUAAGAAAUUGGCAGCCACGCAUCUCGUUUUCCCAAUGAAUUGGCAUCAAAACGCAAACAAAUCUAUAAAUAAAACUUACGUGUUGAU…	..((((((((.((...((((((((............((((((((.((((((..((((......)))).((((((....))))))((((((((.(((.(((......(((((.((((((..........((((((((((........(((((((..(((((.....((((((((......(((((((((((........((((((......)))))).(((((..(((((.(((((((.(((......))).)))...)))).)))))))))).((((...(((((((((..(((.....)))........))))))))).)))).((((...((.(((((.....)))))))))))..........................)))))))))))..))))…	8.91877e-07	FALSE	7.16866	17.7769	20.6597	11.9859	14.1706	0	0	11.3411	8.33372	18.4776	3.98722	18.5113	11.0344	11.6635	7.23416
39299	chr3L	3899335	3900799	GUAGAGCCAUCGGACACAAUUGAGAAUGUUAAGGCUAAGAUCCAAGACAAGGAGGGAAUUCCCCCAGAUCAGCAGCGUCUGAUCUUCGCCGGCAAGCAGCUUGAGGAUGGACGCACCCUGUCCGAUUACAACAUCCAGAAGGAGUCCACCCUUCACUUGGUCCUUCGUCUCCGUGGUGGUAUGCAGAUCUUCGUGAAGACUUUGACCGGAAAGACCAUCACCCUCGAGGUAGAGCCAUCGGACACCAUUGAGAAUGUGAAGGCCAAGAUUCAGGAUAAGGAGGGAAUCCCCCCAGAUCAGCAGCGUCUGAUCUUCGCCGGCAAGCAGCUUGAGGAUGGACGCACCCUGUCCGAUUACAACAUCCAGAAGGAGUCCACCCUUCACUUGGUCCUUCGUCUC…	.(((((..((((((((..........((((..((.......))..)))).((.(((.((((((((.((.(((..((((((.(((((((..(((.....))))))))))))))))...)))))..........((((.(((((.......))))).(((((.((((((((((.((((((..............((((...((((......))))....))))..(((((((...))).)))).)))))).))))...))))))))))).....))))..)).))))))))).)).........((((((.(((((((..(((.....))))))))))))))))....)))))))).....(((((((((((.(((...(((((.(((((..(((.((((.…	7.6047e-05	FALSE	23.6487	22.162	26.2397	17.5348	22.6152	19.8077	0	15.3026	12.0266	27.0558	9.64835	14.7719	17.5678	18.6713	7.79743
39300	chr3L	3899377	3902707	UGAUUUUCAACGGACACCGAAGGUAUAUAAACAGCGUUCGCGAACGGUCGCCUUCAAAACCAAUUGACAUUUGCAGCAGCAAGUACAAGCAGAAAGUAAAGCGCAAUCAGCGAAAAAUUUAUACUUAAUUGUUGGUGAUUAAAGUACAAUUAAAAGAACAUUCUCGAAAGUCACAAGAAACGUAAGUUUUUAACUCGCUGUUACCAAUUAGUAAUAAGAGCAACAAGACGUUGAGUAAUUUCAAGAAAAACUGCAUUUCAAGGUCUUUGUUCGGCCAUUUUUUUUUAUUCAACGCUCUACGUAAUUACAAAAUAAGAAAUUGGCAGCCACGCAUCUCGUUUUCCCAAUGAAUUGGCAUCAAAACGCAAACAAAUCUAUAAAUAAAACUUACGUGUUGAU…	..((((((((.((...((((((((............((((((((.((((((..((((......)))).((((((....))))))((((((((.(((.(((......(((((.((((((..........((((((((((........(((((((..(((((.....((((((((......(((((((((((........((((((......)))))).(((((..(((((.(((((((.(((......))).)))...)))).)))))))))).((((...(((((((((..(((.....)))........))))))))).)))).((((...((.(((((.....)))))))))))..........................)))))))))))..))))…	9.67646e-07	FALSE	10.4165	13.6866	15.957	6.98357	7.67823	4.00308	0	15.0924	5.00942	7.37134	9.93481	10.8109	8.91198	8.80652	4.70886
39301	chr3L	3900193	3901711	GUAGAGCCCUCGGACACCAUUGAGAAUGUUAAGGCUAAGAUCCAAGACAAGGAAGGAAUUCCCCCAGAUCAGCAGCGUCUGAUCUUCGCCGGCAAGCAACUGGAAGACGGACGCACCCUGUCCGAUUACAACAUUCAGAAGGAGUCCACCCUUCACUUGGUCCUUCGUCUCCGUGGUGGUAUGCAGAUCUUCGUGAAGACUUUGACCGGAAAGACCAUCACCCUCGAGGUAGAGCCAUCGGACACCAUUGAGAAUGUGAAGGCCAAGAUUCAGGAUAAGGAGGGAAUCCCCCCAGAUCAGCAGCGUCUGAUCUUCGCUGGCAAGCAGCUUGAGGAUGGACGCACCCUGUCCGAUUACAACAUCCAGAAGGAGUCCACCCUUCACUUGGUCCUUCGUCUC…	...........((((.((.((..(.(((((.((((.(((..(((((..((((..((.(((((...(((((((......)))))))...((((.......))))....((((((.....))))))................)))))))..))))..)))))..))).))))..((((((((...((((((((((((((((.((((...((.....)).......(((((((...))).)))).((((((.((((...(((((((((((.....((((..((.(((....))))).((.(((..((((((.((((((((((.....))))..))))))))))))...)))))..........)))).(((((.......))))).))))).))))))))))…	0.00611785	FALSE	18.028	20.3743	25.193	14.3556	19.8124	13.174	0	15.8315	9.37521	23.4273	10.8827	15.7061	15.5133	15.7688	6.81906
39303	chr3L	3899272	3902707	UGAUUUUCAACGGACACCGAAGGUAUAUAAACAGCGUUCGCGAACGGUCGCCUUCAAAACCAAUUGACAUUUGCAGCAGCAAGUACAAGCAGAAAGUAAAGCGCAAUCAGCGAAAAAUUUAUACUUAAUUGUUGGUGAUUAAAGUACAAUUAAAAGAACAUUCUCGAAAGUCACAAGAAACGUAAGUUUUUAACUCGCUGUUACCAAUUAGUAAUAAGAGCAACAAGACGUUGAGUAAUUUCAAGAAAAACUGCAUUUCAAGGUCUUUGUUCGGCCAUUUUUUUUUAUUCAACGCUCUACGUAAUUACAAAAUAAGAAAUUGGCAGCCACGCAUCUCGUUUUCCCAAUGAAUUGGCAUCAAAACGCAAACAAAUCUAUAAAUAAAACUUACGUGUUGAU…	..((((((((.((...((((((((............((((((((.((((((..((((......)))).((((((....))))))((((((((.(((.(((......(((((.((((((..........((((((((((........(((((((..(((((.....((((((((......(((((((((((........((((((......)))))).(((((..(((((.(((((((.(((......))).)))...)))).)))))))))).((((...(((((((((..(((.....)))........))))))))).)))).((((...((.(((((.....)))))))))))..........................)))))))))))..))))…	6.90507e-07	FALSE	2.51292	6.38908	7.4085	2.74179	3.31364	2.63557	0	6.47529	2.45134	3.39515	1.65456	5.51641	3.70785	3.02771	2.23852
39304	chr3L	3899296	3900799	GUAGAGCCAUCGGACACAAUUGAGAAUGUUAAGGCUAAGAUCCAAGACAAGGAGGGAAUUCCCCCAGAUCAGCAGCGUCUGAUCUUCGCCGGCAAGCAGCUUGAGGAUGGACGCACCCUGUCCGAUUACAACAUCCAGAAGGAGUCCACCCUUCACUUGGUCCUUCGUCUCCGUGGUGGUAUGCAGAUCUUCGUGAAGACUUUGACCGGAAAGACCAUCACCCUCGAGGUAGAGCCAUCGGACACCAUUGAGAAUGUGAAGGCCAAGAUUCAGGAUAAGGAGGGAAUCCCCCCAGAUCAGCAGCGUCUGAUCUUCGCCGGCAAGCAGCUUGAGGAUGGACGCACCCUGUCCGAUUACAACAUCCAGAAGGAGUCCACCCUUCACUUGGUCCUUCGUCUC…	...(((((((((((((..........((((..((.......))..)))).((.(((.((((((((.((.(((..((((((.(((((((..(((.....))))))))))))))))...)))))..........((((.(((((.......))))).(((((.((((((((((.((((((..............((((...((((......))))....))))..(((((((...))).)))).)))))).))))...))))))))))).....))))..)).))))))))).)).........((((((.(((((((..(((.....))))))))))))))))....))))))))...........(((((.......))))).(((((..(((.((((.…	5.1667e-05	FALSE	20.0155	41.5216	43.7643	25.5567	38.8988	18.7858	0	22.6781	15.3137	45.8647	8.51422	15.7407	24.7212	21.3468	14.7653
39305	chr3L	3899296	3901711	GUAGAGCCCUCGGACACCAUUGAGAAUGUUAAGGCUAAGAUCCAAGACAAGGAAGGAAUUCCCCCAGAUCAGCAGCGUCUGAUCUUCGCCGGCAAGCAACUGGAAGACGGACGCACCCUGUCCGAUUACAACAUUCAGAAGGAGUCCACCCUUCACUUGGUCCUUCGUCUCCGUGGUGGUAUGCAGAUCUUCGUGAAGACUUUGACCGGAAAGACCAUCACCCUCGAGGUAGAGCCAUCGGACACCAUUGAGAAUGUGAAGGCCAAGAUUCAGGAUAAGGAGGGAAUCCCCCCAGAUCAGCAGCGUCUGAUCUUCGCUGGCAAGCAGCUUGAGGAUGGACGCACCCUGUCCGAUUACAACAUCCAGAAGGAGUCCACCCUUCACUUGGUCCUUCGUCUC…	(((((....(((((((((((.(((.(((..(((((((((.(((.......))).(((((((((((.........(((((((.((((..((((.......)))))))))))))))....((((((((...........((((((..(((.........)))))))))......((((((((...((((((((((((((((.((((...((.....)).......(((((((...))).)))).((((((.((((...(((((((((((.....((((..((.(((....))))).((.(((..((((((.((((((((((.....))))..))))))))))))...)))))..........)))).(((((.......))))).))))).))))))))))…	7.17569e-05	FALSE	10.0195	16.839	22.0183	10.2187	16.1038	10.7937	36.6779	10.7869	6.46762	17.2043	3.8102	13.6544	14.5495	12.2241	8.57663
39306	chr3L	3899296	3902707	UGAUUUUCAACGGACACCGAAGGUAUAUAAACAGCGUUCGCGAACGGUCGCCUUCAAAACCAAUUGACAUUUGCAGCAGCAAGUACAAGCAGAAAGUAAAGCGCAAUCAGCGAAAAAUUUAUACUUAAUUGUUGGUGAUUAAAGUACAAUUAAAAGAACAUUCUCGAAAGUCACAAGAAACGUAAGUUUUUAACUCGCUGUUACCAAUUAGUAAUAAGAGCAACAAGACGUUGAGUAAUUUCAAGAAAAACUGCAUUUCAAGGUCUUUGUUCGGCCAUUUUUUUUUAUUCAACGCUCUACGUAAUUACAAAAUAAGAAAUUGGCAGCCACGCAUCUCGUUUUCCCAAUGAAUUGGCAUCAAAACGCAAACAAAUCUAUAAAUAAAACUUACGUGUUGAU…	..((((((((.((...((((((((............((((((((.((((((..((((......)))).((((((....))))))((((((((.(((.(((......(((((.((((((..........((((((((((........(((((((..(((((.....((((((((......(((((((((((........((((((......)))))).(((((..(((((.(((((((.(((......))).)))...)))).)))))))))).((((...(((((((((..(((.....)))........))))))))).)))).((((...((.(((((.....)))))))))))..........................)))))))))))..))))…	6.92021e-07	FALSE	3.18487	5.33695	5.36713	5.52991	4.15207	2.24003	0	4.20324	0	3.36859	2.06362	0.549316	2.99964	3.27673	2.04207
39307	chr3L	3899320	3900799	GUAGAGCCAUCGGACACAAUUGAGAAUGUUAAGGCUAAGAUCCAAGACAAGGAGGGAAUUCCCCCAGAUCAGCAGCGUCUGAUCUUCGCCGGCAAGCAGCUUGAGGAUGGACGCACCCUGUCCGAUUACAACAUCCAGAAGGAGUCCACCCUUCACUUGGUCCUUCGUCUCCGUGGUGGUAUGCAGAUCUUCGUGAAGACUUUGACCGGAAAGACCAUCACCCUCGAGGUAGAGCCAUCGGACACCAUUGAGAAUGUGAAGGCCAAGAUUCAGGAUAAGGAGGGAAUCCCCCCAGAUCAGCAGCGUCUGAUCUUCGCCGGCAAGCAGCUUGAGGAUGGACGCACCCUGUCCGAUUACAACAUCCAGAAGGAGUCCACCCUUCACUUGGUCCUUCGUCUC…	...(((((((((((((..........((((..((.......))..)))).((.(((.((((((((.((.(((..((((((.(((((((..(((.....))))))))))))))))...)))))..........((((.(((((.......))))).(((((.((((((((((.((((((..............((((...((((......))))....))))..(((((((...))).)))).)))))).))))...))))))))))).....))))..)).))))))))).)).........((((((.(((((((..(((.....))))))))))))))))....))))))))...........(((((.......))))).(((((..(((.((((.…	9.17609e-05	FALSE	6.09613	14.1845	13.3386	7.71823	9.80076	7.29777	0	5.53649	3.70436	13.7296	3.59961	4.96044	7.49721	6.69695	4.48337
39308	chr3L	3899324	3902707	UGAUUUUCAACGGACACCGAAGGUAUAUAAACAGCGUUCGCGAACGGUCGCCUUCAAAACCAAUUGACAUUUGCAGCAGCAAGUACAAGCAGAAAGUAAAGCGCAAUCAGCGAAAAAUUUAUACUUAAUUGUUGGUGAUUAAAGUACAAUUAAAAGAACAUUCUCGAAAGUCACAAGAAACGUAAGUUUUUAACUCGCUGUUACCAAUUAGUAAUAAGAGCAACAAGACGUUGAGUAAUUUCAAGAAAAACUGCAUUUCAAGGUCUUUGUUCGGCCAUUUUUUUUUAUUCAACGCUCUACGUAAUUACAAAAUAAGAAAUUGGCAGCCACGCAUCUCGUUUUCCCAAUGAAUUGGCAUCAAAACGCAAACAAAUCUAUAAAUAAAACUUACGUGUUGAU…	..((((((((.((...((((((((............((((((((.((((((..((((......)))).((((((....))))))((((((((.(((.(((......(((((.((((((..........((((((((((........(((((((..(((((.....((((((((......(((((((((((........((((((......)))))).(((((..(((((.(((((((.(((......))).)))...)))).)))))))))).((((...(((((((((..(((.....)))........))))))))).)))).((((...((.(((((.....)))))))))))..........................)))))))))))..))))…	7.52807e-07	FALSE	21.7771	32.3874	40.7933	22.4133	24.5713	21.8358	0	24.3433	13.8953	32.6637	14.6305	19.6865	22.4165	22.1245	10.4203
39309	chr3L	3899593	3901548	UGGGGGAAUUCCCUCCUUGUCUUGGAUCUUAGCCUUAACAUUCUCAAUGGUGUCCGAGGGCUCUACCUCGAGGGUGAUGGUCUUUCCGGUCAAAGUCUUCACGAAGAUCUGCAUACCACCACGGAGACGAAGGACCAAGUGAAGGGUGGACUCCUUCUGGAUGUUGUAAUCGGACAGGGUGCGUCCAUCCUCAAGCUGCUUGCCGGCGAAGAUCAGACGCUGCUGAUCUGGGGGAAUUCCCUCCUUGUCUUGGAUCUUAGCCUUAACAUUCUCAAUGGUGUCCGAAGGCUCUACCUCGAGGGUGAUGGUCUUUCCGGUCAAAGUCUUCACGAAGAUCUGCAUACCACCACGGAGACGAAGGACCAAGUGAAGGGUGGACUCCUUCUGGAUGUUGUAAUC…	.((((((((((((((....((((((((....(((..............)))))))))))..((..((((((((..(((((((((((........((((((......................)))))))))))))))..((.(((((((((.(.(((((..((.......))..))))).).))))))))))).((((.....))))..(((((((......)))))))(((((.....)))))..(((((((((....(((..............))))))).)))))))..))))))))..))(((((((((........((((((......................)))))))))))))))..((.(((((((((.(.(((((..((.......)…	0.000413881	FALSE	19.4141	33.4332	31.6954	16.5867	30.5696	22.8072	8.55337	19.594	8.45624	29.044	5.129	15.995	20.1065	19.5041	9.68652
39310	chr3L	3907851	3925729	CUUCGGCUAACGGGACUCUUUCGGUUGGGGGCGCACACACGAACCUACUGCCAACGGGGCUGCCGCCAUUCAUAGGGUUCCGUUUUAGAGCGCUCAGUUUCAGUUUCGAAGUCGACGCGAACAGAAAGUCGCGACGGAUUGAAAUUAACUAACAAUUUAACCGAACUUUCGGUGCGCUAUCUCGCUAUCUCUAAUCACUAACACAAACUUUUCGCUAUCGGUUCUUCACAGUUCUUGGCCAGAGCAGCUGCCUUCUUAUUGCAAAAGGUUACAAUUAAUACGAGCUAUCGUCCUUGUUUUGGUUUGAUUACUAGCCACUGAUGGGACACCAACCCGCCAAUUCAUUUUAAACCCAGUACGCGUAAUUGAAGCGUAACUCGCGGCCUUGAGGUGUCUGUC…	.....((.(((((..((((((((((((((..((......))..))..........((((..((((...(((((((((((((((((..(.((((...(((((.(((((((((..(((((((((((....(((((..((((((((.....(((((((....(((((....)))))(((......)))........((((((..(((.....((((((((((((((......(((....(((((((((((..(((((..........)))))..........((((....))))..))))))))))).....)))))))..((.((((.......)))).))............((((((((((.........)))))....((((.((((((((((((...…	1.13073e-06	FALSE	17.143	23.6319	5.11343	16.5145	9.69452	7.36639	90.7854	22.7706	6.66754	9.98372	0	4.25562	17.8272	9.83912	24.1369
39311	chr3L	3913023	3925729	CUUCGGCUAACGGGACUCUUUCGGUUGGGGGCGCACACACGAACCUACUGCCAACGGGGCUGCCGCCAUUCAUAGGGUUCCGUUUUAGAGCGCUCAGUUUCAGUUUCGAAGUCGACGCGAACAGAAAGUCGCGACGGAUUGAAAUUAACUAACAAUUUAACCGAACUUUCGGUGCGCUAUCUCGCUAUCUCUAAUCACUAACACAAACUUUUCGCUAUCGGUUCUUCACAGUUCUUGGCCAGAGCAGCUGCCUUCUUAUUGCAAAAGGUUACAAUUAAUACGAGCUAUCGUCCUUGUUUUGGUUUGAUUACUAGCCACUGAUGGGACACCAACCCGCCAAUUCAUUUUAAACCCAGUACGCGUAAUUGAAGCGUAACUCGCGGCCUUGAGGUGUCUGUC…	....(((..((((....((((((((((((..((......))..))))........((((((.((.(((.((((.((((((((((....(((((...(((((.((..(((((((..(((((........)))))(((((((...................(((((....)))))..(((((...(((((((((.....((((((((....((((((((((((((......(((....(((((((((((..(((((..........)))))..........((((....))))..))))))))))).....)))))))..((.((((.......)))).))............((((((((((.........)))))....((((.((((((((((((...…	6.6882e-07	FALSE	2.82996	1.58736	2.33756	1.8571	2.09016	1.71579	0	2.67183	2.37015	2.0855	0.61553	2.14818	1.85909	2.08783	0.819008
39312	chr3L	3913035	3925729	CUUCGGCUAACGGGACUCUUUCGGUUGGGGGCGCACACACGAACCUACUGCCAACGGGGCUGCCGCCAUUCAUAGGGUUCCGUUUUAGAGCGCUCAGUUUCAGUUUCGAAGUCGACGCGAACAGAAAGUCGCGACGGAUUGAAAUUAACUAACAAUUUAACCGAACUUUCGGUGCGCUAUCUCGCUAUCUCUAAUCACUAACACAAACUUUUCGCUAUCGGUUCUUCACAGUUCUUGGCCAGAGCAGCUGCCUUCUUAUUGCAAAAGGUUACAAUUAAUACGAGCUAUCGUCCUUGUUUUGGUUUGAUUACUAGCCACUGAUGGGACACCAACCCGCCAAUUCAUUUUAAACCCAGUACGCGUAAUUGAAGCGUAACUCGCGGCCUUGAGGUGUCUGUC…	....(((..((((....((((((((((((..((......))..))))........((((((.((.(((.((((.((((((((((....(((((...(((((.((..(((((((..(((((........)))))(((((((...................(((((....)))))..(((((...(((((((((.....((((((((....((((((((((((((......(((....(((((((((((..(((((..........)))))..........((((....))))..))))))))))).....)))))))..((.((((.......)))).))............((((((((((.........)))))....((((.((((((((((((...…	6.63459e-07	FALSE	0.390541	0.203759	0.557013	0.722105	0.148417	3.17931	0	1.11524	1.28191	0.216253	0.260142	0.097489	0.681015	0.325342	0.884276
39313	chr3L	3907856	3925729	CUUCGGCUAACGGGACUCUUUCGGUUGGGGGCGCACACACGAACCUACUGCCAACGGGGCUGCCGCCAUUCAUAGGGUUCCGUUUUAGAGCGCUCAGUUUCAGUUUCGAAGUCGACGCGAACAGAAAGUCGCGACGGAUUGAAAUUAACUAACAAUUUAACCGAACUUUCGGUGCGCUAUCUCGCUAUCUCUAAUCACUAACACAAACUUUUCGCUAUCGGUUCUUCACAGUUCUUGGCCAGAGCAGCUGCCUUCUUAUUGCAAAAGGUUACAAUUAAUACGAGCUAUCGUCCUUGUUUUGGUUUGAUUACUAGCCACUGAUGGGACACCAACCCGCCAAUUCAUUUUAAACCCAGUACGCGUAAUUGAAGCGUAACUCGCGGCCUUGAGGUGUCUGUC…	.....((.(((((..((((((((((((((..((......))..))..........((((..((((...(((((((((((((((((..(.((((...(((((.(((((((((..(((((((((((....(((((..((((((((.....(((((((....(((((....)))))(((......)))........((((((..(((.....((((((((((((((......(((....(((((((((((..(((((..........)))))..........((((....))))..))))))))))).....)))))))..((.((((.......)))).))............((((((((((.........)))))....((((.((((((((((((...…	1.13073e-06	FALSE	0.208257	0.188126	0.639139	0.023798	0.284443	0.506585	0	0.286371	3.88602	1.26863	19.8369	0.313671	2.28683	0.300021	5.62837
39314	chr3L	3909972	3933637	AAUAUUGUUUGGGAUUCCGUGGCGAGACGAUCGUUGAAAAAGUCGCGCGCGCUGCUAAAAUAAAUUCAAGCGCUAUAUUAUUAGGCAAACAAAAAGGAACACACAUCAUUAUAAUCCCCUUAAAAGUUAAGAUAUAAAUACGCAGGCGACGAGGGGAAAUACGAAAUACAAAGUAAACACAUUUUAUUGCUGGAUAAUUUUACUGUGCCCAGUGACAAGAGUGCUAACACAUUUAAUACACAUUCAAGUGCUGGCAAAUAGAGCCGAAACUGGGCCAAAGUUGAUUUGAAACCAAAUAUUACUCAUACGCCACCGGCACCGCAUUCAUUCCCCCACCUAAGCUAUCACUUCUUGAAUGAGCCCAAUGAGCGGACUGCGCCAACAGCUAAAGGUGAGUAC…	(((((((.(((((.....(((((((((((.((((.(((((((..(((((((((...............)))))........(((((.........(((.......((((((((((((((((....(((................)))...)))))))...((((((((...((((((...((((.......))))...))))))(.(((((((.....(((((......)))))....(((......))).((((.......))))..))))))))..(((..(((((....)))))...))).....(((((((((....((((((.........................)))))).))).((((((((((((.((((..........))))))).)…	9.17747e-07	FALSE	3.60053	1.77483	0.217815	1.85759	1.54602	3.74071	0	2.28868	5.25648	0.625202	0.107275	0.31997	1.77793	1.66043	1.69051
39315	chr2L	5692038	5696724	AAAUCGUCCUGCAUUAGAUUUCCAUUCUCUUUCACUUUCCUUUGCGCUGUGCCCUCAAAAUCUUUACUCAGUUUCGCCGAGCAAAACUUUUGUUUUAUUUUAAUUUCUGUGUAGCCCGGAACCAAAAAUCGCAAGUAAAUGUCUCUUACAAGUUGAAUGUAAGCUGAAAAGUUUUCUAAUUAAAAUUAAAUAAAAAGUUUGCCUCCAGUGAAGUUUUGAUUAUUAUUUGGAUUUGUUUUUUAUACACCUACUUAUUUACUCCAUUCUCUCACAUUUCCAUAGUCCCUCACUUAAUUCUGUCCUGGAGGUCAUGCAUCGAAUGGGGUAAGGAAUAGCGAAUAGCGAAUAGCGAUGAUGAGUUCAAACUUCCUUCAAGCGAAAGUUCCCCUCAAAACUUUC…	........(((.((((((.((((............(((((.(((((.(((((..((((((.(((((((..........(((((((..((((((((.(((((((((((((.......)))).............((.((((.((.((((((.......))))))..))...)))).))))))))))).))))))))..))))).)).))))))))))))).....(((((.((((((...........(((....((((((((((((.....(((..((....(((...((........))...)))))..)))....))))))))))))...)))......((.....))(((((((((..(..((((((((...((((...((((((((...((((((…	3.9503e-07	FALSE	2.31358	1.83677	0.349066	2.12571	0.422546	1.25791	0	2.55078	0.367119	0.168851	0.128811	0.056349	0.964791	0.394832	0.983842
39316	chr3L	3933997	3934592	AAAAAAAACACUUGACCAAACACGUUUCCCCAUAUCUGUUUAUCUGUUUAUCAAUGCGCCUAAUGAGCAGGGCGAAGCGAUCUCAAAAACAUCCAAUUCCGAUGUCGCCUGCAUUGGCUUAGAUCAACACUUGAAUGGCUAUUACAUAAACCGGGGCAAACGGCAAGUGUUAUAUUUAGUCGCGAGUCAUUCAACCCGGCUGCACAUGAGAUGACAAGAAAGAAGUGCCAGUGCGUUCGUGUGCCCACAUUGCGUAUGAGCUAUUUUUACCGAUCGACAAUCCGCCCCGUUGGCUGCACUCAAAAAGCGCUGGCAGACGGCGACGAAGCUGCGGAAUCUUCGAUAAUUUUAAUUAGGCAGCUGUCGCGGAUCGCUCAGAUUGUUCAGGUGAGCUGUCCA…	......((((((((.((......(((((((((((.(((((((..((((.(((....(((((........)))))..............(((((.......))))).(((......)))...))).))))..))))))).)))..........)))).))))))))))))))((((.(((..(((((((.........((((((((.((((.(((........((((..((((.......((..(((((((.(((((((..............(((((...(((((((((((.(((((.((.....)).)).))).))))).)........)))))....)))))...........(((((.((((((((((.(((((...........))))).)))).…	1.2947e-06	FALSE	8.04702	3.74163	0.311042	6.6788	3.01638	6.88425	0	10.0099	3.37947	1.79524	1.01447	1.32692	3.85043	3.19793	3.29836
39317	chr3L	3938533	3940551	CAACUGCAAGGCAGAUUGCAAAAAUGAAAAGCUAUAAAAGGGAAGAGAAUAUAAACAAACCCACAUGUAAUAGGUAAAUAAACAAAACUAGCGAUAAAGUUAACCGAAUCAGCUUUGCGCGCCACUCAACUAUCAAGCUAUCGAUAAGUGUUUUUCAAAAGUGUUCCCACAUAUUUUUAAAUGGGAUUUUACACAUGAUUUGGUUUGGAUCAUUUAUAAAAAAUAUGUGUUUAAUUUAUCCUUAUUAAAACAUUAAAAUAAUGCAUUUAAUAUAUUGGUUAGCACACUUAGAACCUACGCUCCUUGCGUCUCUAUAAACUAUUUCCAAGUUUCUCUGCCAGCUUGGCCGUGUUUUAUCUGCAAAUGCAAAAGGUCUUUUGAAGGUUCUAUGGGCCCAUU…	....(((((((((..((((((((((((.(((((.....(((((((((((............(((((((.....((((((.....(((((((((.(((((((.........))))))))))..((((....((((........))))))))....(((...(((((((((..((....))..)))))....)))).)))..)))))).....)))))).....))))))).............(((((((.(((((...)))))..)))))))..((((..........((((....((((.....)))).))))..........))))..))))))((..((((.(((.((((.....(((....))).(((((.((((((((((((...)))))..))…	7.86245e-07	FALSE	1.53138	0.427276	0.802739	0.35042	0	0	0	1.1287	1.44119	0.489557	0	3.13821	0.775789	0.458417	0.929892
39318	chr3L	3941039	3942296	CAUUAUAAAACGAUUCGCACUUUCAGUCGUUGGGAGGCGAUUGCGAGCGGGCCACGCUGCAUGCGAUUGAUGUGGGCUACCGGCACAUAGACACCGCCUAUUUCUACGAGAACGAGAAUGAGGUGGGUGCAGCUGUCCAGCGAAAGAUUGCCGAGGGCGUUAUCAAGCGGGAGGACAUCCACAUCACCACCAAGGUGAGUUCUGUGAUUAGUCAAUUAUGAAAUGCCCAACAUCCUGAAAUGGAAAUCUAUACUCCCCAGUUAUGGUGCCACUUCCAUGAGCCGAAGAGGGUGGAAUAUGCGUGCCGCAAGACUCUGCAGAACUUUGGUCUGCAGUACGUGGAUCUCUACCUGAUGCACUGGCCCUACUCCUACGUCUACCGCGGCGACAACGAGAUGA…	................((((.....(((((((((((((((.((((((((((((((.((((((((((((....(((((..(..((((.......((((((..((((.((....))))))..)))))))))).)..)))))......))))))...((((((((((....(((((((((..(((((((((.....)))))....))))..).)))...................(((......)))........)))))...((((((........))))))(((......)))........((((((((.((((.((((((.((....))))))))...(((.(((.......))).)))...............))))...)))))....))).)))))…	1.8408e-07	FALSE	2.94751	0.552019	0.634737	0.931668	0.471715	4.92014	0	1.92182	0.77651	0.580345	0.458182	0.417569	1.21768	0.607541	1.41158
39319	chr3L	3942740	3947343	CUCCAGGAUAAAAUGAAAUUCCGACUGAGCACCACACCUUCGAGACCAGUAAAAGCUUUGCCUGGGGUAUUCUGUGUGGGGCGCAUGAGUGGAGCUGGAGCUUUCUGGGAGGACGGAACACUUUGGAAGCGGCACAACAUCUGUUAUUCAAAGAGGCACAAUGUACCAGACCUUGCCACCGUCGCACAAGUGAAGGAAUUUUCGAAGCGCCUGGUGAGUUCCCACCCGAGGAAUUUGUGGAUGUGUGCUCCAAGCCGAGAAGAAAAUCACUCCAGCGAGUGACUGGCUCCUAAAAAGUGCUAAAAUGUUUGAUAAAUAAGUUUAAAGUGCAUAUACUGGAAAACCCCUAGUUCGUUAUAACUCCCAGUGCCCUGAAGGAUCGAAGUGAAAGUGCGCUGC…	(((((.(((........(((((..((((((........(((..(((((((...((((((((((((((((((.((((.((((.((..(((((..(((((((...(((((((.((((((((.((((((((((((........))))).))))))).......(((((((.(((((((((.((.((((....)))).)).......((..(((((((.(((((...((((((((((((((((((((((((((..((((...........((((((....)))))).((((..((....)).)))).................))))..)))))))))(((((.......))))).............((((((.((................)).)))))).…	1.52773e-07	FALSE	5.65391	4.811	4.19107	4.20782	5.09025	4.47284	0	3.66478	4.9483	2.11343	3.79985	0	3.57944	4.19944	1.89193
39320	chr3L	3942903	3947343	UACCAGACCUUGCCACCGUCGCACAAGUGAAGGAAUUUUCGAAGCGCCUGGUGAGUUCCCACCCGAGGAAUUUGUGGAUGUGUGCUCCAAGCCGAGAAGAAAAUCACUCCAGCGAGUGACUGGCUCCUAAAAAGUGCUAAAAUGUUUGAUAAAUAAGUUUAAAGUGCAUAUACUGGAAAACCCCUAGUUCGUUAUAACUCCCAGUGCCCUGAAGGAUCGAAGUGAAAGUGCGCUGCAAUCUAUAAAUACUUCUCUUGGGUAGUGACUAGACCAAGUCACGAAAGAGCAACCACUACCAUUUGCUCCUGUGACCAAGUGCGUGUCGUCGCUGGCUCAUUCGUUUCGCCUUGGUCUGGUCUAGUUUUUGCGGAUUGCCAUGGAGGUGUAGAAGGUGACUGC…	.....(((((((((.((.((((....)))).))...........((((((.((..((((((((((.((..(((((((.(((((((....((((.((.......((((((....))))))))))))........(((((.((((..((....))...))))..)))))....(((((.......)))))..........((((((....)))..)))....((((...(((.(((((..........(((.(((((..((((((((((((((((((.((((((.((((....(((((((((((.((....)).)))))).)))..)).....)))).)))))...).))))))))))))..((....))..))))))..))))).))).((((((((...…	1.56202e-07	FALSE	1.09332	2.90684	1.22673	4.43209	1.7288	4.30585	0	3.30259	1.86443	5.66513	0.847995	2.13417	2.45899	1.9993	1.69258
39321	chr3L	3953024	3954007	UUUCUGUAACUUGUUUCAAAUUAAUUGGGUCGUUAGAGAAGCCAUUUACGCGGGAGAGGUUCGUCUUUUUUGCGCCCUGCUGCCAGUUAUUUUUGCUCCGCACUCGCCUUUGAAUUGUUUGCCCACUUUCGUUUUUGUUGAGCAUUCAAAUCGAGAAAUUGCUGACAUCUGUGGAUGAAAUGCCGCGGGUCGUCGGAUGGAUGGGUGUAUGGAUUGGGAUUGGGCUUGGGUUUGGUUGUACUGCAGCGGCGGAAAUCGGAAUACAAGUACUUGUAUCUGCCUGCGAUUACGCCAUUGAAUGCAAGUGGAGGACUUUGCGAUCCGGAGGAUUGGCAGGAGGCAUGUGGAACGAGGCCUCCUCGACACGUGUGUGUGUGUGUGUGUGUGUGUUUGCCCGCC…	....(((((...(((((....(((..((((.(((..(((.((((((...((((.((.(((.((.......)).))))).))))(((((...((((((((((((((((((((((.(((..((((.((..........)).).)))..))).)))))......(((((((((((((........)))))))).)))))..)).)))))))..))).((((..(((((..((((((((((((...))))).((.(((((((((((.....(((((((((......(((....)))......)))))))))((((((...((((((..((((.(.(((((((.(((((((...(((((...))))).))))))).).................)))))).)))…	1.06219e-06	FALSE	8.79714	2.91739	5.64868	3.92294	7.21097	10.5421	0	6.47105	3.40033	3.46684	2.01935	1.15036	4.62893	3.69489	3.16321
39322	chr2L	5701724	5705037	AGUACGGGGCUGGAAACUAAAACCCGAAGCGUAGUUUAGGCUUGCCUCUGCUGGCUGUUCAAACUUUCAGGCAAAUAUGUGCUAUGGCAAAUUUUUUGAUUCGUUUUACCAUACAAUGUAAUUUGUAGAUUGAACGGCAACGGUGCAGCAAUUUAAACAGAAGAAUUGUUUCAAGUGGCUCGCAUGCCACUUGAUCGAGAACCUAAAUAUCUUUCAAUUAAAAUGCAAAGUUAUGGGCAUGAGUAAAUAUAAAAUUUUAACAAGGCUAUAGUUAUUCGUUUAAUAUAUCUUAAACACAGUUACCACAUCUAUAUGUAUAUGUAUACAUGCAUAAGCCAAUCAUAUUCACACCUAUACAUCAACAGUUUUGAGGGUUUUGGCAAGUUUAACAUGGUUUGG…	.....((((((((((.......((((((.(((.(.(((((((((((...(((((((((((((.((.....((((((((((..(((((.(((.............))).)))))..))))).))))))).)))))))))..))))..((((((((........))))))))(((((((((......)))))))))...(((((((.............(((((((.......((((((..((((((((........))).....((((..........((((((......))))))................(((((((........)))))))))))......)))))..))))))........))))))))))))))))))))))))))))).)))))…	1.21483e-05	FALSE	2.33321	0.821074	0.404997	0.567131	0.773976	1.80768	0.651024	3.7597	0.572494	0.628539	0.253251	0	1.04776	0.639782	1.07209
39323	chr3L	3968320	3972575	UCGGAUAUCUCCAUUGGUAUCUCUAUCACUCGUUCACUCGCACAAAAUCAAAAUACCCAGUCAAAACGAGCUCACACAACACUCCUAAUCCAUAUUCCAUCAAAUUCGCUUUUAAUACAGCGGACUCGAGUAAAAUAUAAACAAUUUACAGCCACUUGCUGAGGUGAAAUUUAUUCAGAGUCCCAUUCAAUCGCGAUGCCACUAAGCUCACACGCUGCUUUUCCUUCUCGACAAUUUUCACAGGAAACGGCUUGGGGGGAUGGGUUUUUCCUCUUUUUCCGAGCGAUUUACGAGUCUGGCCUGGGUUCUAUGUUAUCCCGUCCCGGGGCAUCCCCUGCAUUUUACAACAUUUGUAUUUAUUUGGCGUCAUGAGUUUAAGAUGUUGUUGAUAUAUGUUUA…	....((((((...((((((((........(((.((((((((.(((((.(((((......(((((.(((.....(((((..((((.............(((.((((.((((......((((((((..((((((((..........))))).(((((..(.((..(((.........((((((((.......((((..(((((((..........((((((.((((..(((.((((.(((((((((.....(((((((((((.(((.....))).)))))))))))((((....))))......(((((((((((((..((((((.((((...)))).(((((((((.((.((((..((..(((((...(.((.(((((...((((((.......(((((.…	8.69985e-08	FALSE	2.54736	1.61067	0.404182	0.151864	1.76412	2.3139	0	5.38277	0.865498	0.857141	0.320602	0.015514	1.3528	0.86132	1.54732
39324	chr3L	3974011	3975270	CCAAAAAACGCAGAAGUGGCGGGAAAGUUCGCCUCCCAACUAACGAUCGACAGAAGUACAAAUGUAAUUGCCGAGCGCAAGUUACGUAGGAGGACUACUACUGCUACUGCUUAAUAACAACAUCACGCAAUGUUCGCCGCGUGGGAAAGUAGUAGUACCGACGACUUACCGUUGGCUAAUUACCGACAUAUAGAUAUCCUGCGAGUGUAACUAUUAGCAGUCGGCAGGCAUUCGCAUCCGGUUGUCGAGAGGGGCGGGCGAGAGGCGAGGAAAAGGACUCUGGGAAAGCUCUCCUCUCCUCUGCAAUCCUUUCCCCACUCACAUGUCUGCCAAUUAUAAGCAACUAAACCGCAGAUAAGAGCGGAUGCUGAGGCUGCGACCGAGACCAUAUAUCCCAGA…	.........((((.(((((((((((((..((((((((..((.(((((((...((.((...(((((..(((((((..((.((((((((((((...(((....(((((((((((..........((((((..........))))))..)))))))))))((((((......))))))...............)))...))))))....))))))....))..)))))))))))).)).)))))))))..))..))).)))))(((((.(((((...((.((.......)))).))))).)))))......)))))))(.(((...(((((((...(((........)))...))))))).))).)(((((((.((((((..((....(((....((((((.…	4.22601e-07	FALSE	2.22523	1.69137	0.778459	2.25187	1.05016	2.30029	0	2.5379	0.308646	0	0.443136	0	1.13226	0.914312	1.01049
39325	chr3L	3978433	3979495	AGAGGUCUUUGAACUCUGGGACGCGUCUAACGAUUUGUGGGUUUCAUUCGCUUUGUUGUCCGACUGCAACAGCUGCCAAUUUUAGUGGAAGAAAUGGGAGAGAAUCCCUAUCCCUAUAACGAUCCCAGUGAGAUUUGCCCCUACUACUCGCAAUCCCUAUCCCUAUCUCAACACACGAUUCGUACGAAAGUCCGAAACAAAUGUAAUUAAAAAUACAAAGUUUCGAAUUACCGGAAUGGUAACUGGAUUCUGAAAUGAACUGGACACACGCGCGCGUCCAGUUUUGGGGAAGCCCCGCAAGUGUCCGCCAUAUCCUUCGUAUCCUUCAUAUCCUGUUGCCGGAUAUGCUAAUAAGUUGGCCCAUCAAAACUGGGCAAAGUGCAAUUUCGGGCGAUGACG…	...(((((((((..((((((..((((((......((((((((((..(((.(..((((((((..((((....(((((((((((((.(((.......((((.((.....)).))))..........))).))))))(((((.((((((((((((((((((.....(((((.(((((..((...(((((((....((((((...((((........))))..)))))).......((((((((....((((.((.....(((((((((.(......).)))))))))(((((...)))))..)).))))))))).))))))))))...)).(((((((((..(((....(((((....))))).((((..(((.(((..(((((.(((...((((((.....…	2.51002e-06	FALSE	2.62428	0.083729	0.530234	0.964991	0	0.763372	0	2.9654	0.663828	0	0.324784	0	0.743385	0.427509	1.0179
39326	chr3L	3979783	3980702	AUGAUGGAGUGGCAUAGUUUGCAUUUAUACGUAAUUCUUCUUCAUCAUAUUAAAAUAUAUAUUAUUUCAACACGAAUUGCAAAGAAUGUCUAUCUACUUUGAUACUUAAAUAUAAUAUUAUCAAGUUCUAGAGCUAAUAGCUUCAAAUUUUCUGCAAAUUUCCAUAUCCCUUGCCUAUAUAGGGCAUGCUCAGUAUACAAUUCAGAAUCAGACCCAGACUGAGUCUGGUACUCUCGUGCUGUUUCCACUUUAAUACAUCAUUGAAUGAAAAACGGAAUGAGCAUGCCAGACACCUGGCUCCCUUGGGCUCUGUACCUUUGUGAAUUUUUACCUCCGUACCGCUGCCUCUGGCUUGCUUUUCCCUCUGGCCUUCGGUCUGCUCUGGGUGCCCAGUUGAAA…	.....(((((((.((((...((((((....(((((((.........((((........))))...........)))))))...))))))))))....(((((((..............))))))).....((((...(((((((((.((((((((.............((...(((((((.((.(((((((................((((.......))))((((((((..(((((.((((((.((.((((((.....))))))))..)))))).)))))..))))))))((..(((((....)))))..)).....(((..((((((.(((((.........(((((((((.....((((((.(.((((((.((.....((((....)))).....)…	0.00135968	FALSE	2.79793	0.455926	1.61719	0.743135	1.99207	1.69474	2.49676	4.18815	0.851783	0	0.09383	0	1.41096	1.23449	1.30256
39327	chr3L	3995426	3995697	CCUCAGACGAUGGCAUAUUUAUACGGCUUAGAGAUUGCCCAGUAGCACACAUACGCCGUUCGAGUAGAGAUAGUUUUCCGGAGGGCUGAGGCUUGCGGGGUGGAUGUGAUGGUAUGGUAUGGUAUGGGAUGGCAUGGCUUCUGCUGUUCUGAGGGGAAGACAGAGCAGCCCUUCGGGGCGAUUCCAUCAUAGGCGGAUGGCGGAUAGCGGAUGGCGACAACGGAAUCAAAAUAGCCCCGCAACAGUUCGGUGGACGAAAAAAAAAAAAAAG	((((.((.(((....(((((..(((((.((.....(((......)))....)).)))))..)))))......))).))..))))((((((..(((((((((.....((((..((((.(((........))).))))((((((((((((((((((((..(......)..)))))))))))...(((.((((......)))).))).)))))).))).........)))).....)))))))))...))))))....................	3.20978e-05	FALSE	7.94297	5.84946	5.49454	3.68818	39.3463	43.5479	0	11.7491	2.45628	2.93	1.74369	1.16436	10.4927	4.59136	14.8371
39328	chr3L	4003314	4006626	AUUUUUUUUUUAAAUUAUUCGUAAAUAAACACCAGAGAUAUAGAGCCUUUGUUAGUUUUGAAAAUUAACGGUCAGCGAAAGAUAAUGCCGAAUAUAUACCAACGAAUCGGACUUACUUUCGGAGUUUUCAGACUAGCGCGCUAUGGUCACACAACCAGCUGAUUGCGUUUUCGAAUGUUGCAUUCCGUGGCAAUAACAUAUUAAAUGUGAAAGAUCCUCGAUCAAAAGAUCCUGAACAGUGAGAUAUUCGAAGUACUUAAUACUCCCCCGCCUGAGAUGCCAAGAUGAGCAGCGCUUUGAACGCCAAGGAGUUACUUAUACGCGCCGUGGAAUGCGACCAAGUUGGACGGAUCUUGGAGGCGCAAACGCUGUACACAGAGGGGAUCGGGCAGUUGAUGC…	(((((((((......(((((((((((.....(((..(((...(.(((((((((((((((((((((...((((((((....((.(((.(((((..((..((........))...))..))))).))).)).(((((........))))).........)))))))).)))))))))((((((........))))))((((.....))))....(((((....((....(((((((.....((((.((((...))))))))....(((((.((((((..(.((...(((((.(((.(((((.....))))).))).)))))..(((((.(.((((.((.(((...))).)).)).)).).))))).....(((....))).)).).)))))).(((((((.…	8.54893e-08	FALSE	2.3917	2.52898	1.54448	0.91447	0.617434	1.37453	0	3.5762	0.844791	0.615794	0.744852	0	1.26277	0.87963	1.08335
39329	chr3L	4009603	4013861	UUCCUAUUCUGGUCCGAAGGAAUUCACCUCGGGUCAAUUAUUUCACUUAUUUAGCAGGCCUUAAAAUUUCGCCACAAAUCCACGCCUUCUCGUCGGAGUCGGAUGUUUAAUGACCAGGAGACAUUGUGACAGCGCUGACAACUCGCUGGGAAAGUGGGAAAAUGGAAAAUGGAAAAGUGAAAAGUGGGGGGGAAAUGCAGAGAUUCAGUGGGCAUUAGAGGUAGUAAGUCGCGGGCAUAAAAAGCCAAGUUGUAAUUUGAGUAAUUAAAAUUUGACACGAUAAUCGAAUCGCAGGCUCGCGAGUCCUGGCGUAGCAGCCACGCCACGGAGAUGGCAACUGGAGCAGGUAGAGAUUCAGAUCCAGGUCCAGAUCCUGGCACGACAUCGGCGUCAGCCCUU…	(((((((((((.((((.(((......))))))(((((((((((...((((((.(.(((((((......(((((.....(((((((....((.(((((((((...(((....))).((((((((((((((..((((.((((...((((((....(((((...(((.....((((.......((((((.((((........((..(((((((((....((.(((....(.((((((((.........((((((.(((((.....))))).))))))...((((......))))...)))))))).)..((((......)))).((((.(((..(((...(((((...((.......))...)))))..)))..)))))))..(((......))).))))).…	1.31445e-07	FALSE	4.37681	1.61861	0.632216	1.08177	1.3309	2.85245	0	6.10829	1.05228	0.246599	0.040502	0.396264	1.64472	1.06702	1.8933
39330	chr2L	5709961	5713791	UUGCCGGCUCUUAACGUCUUCACAUCGUGUAGUUCUGCCAAAAAGUUAUAGGGCUCUUUGUUUGGCCCAAGUGAAGGAAACACGGAAACAAACCAAAUAUAGACAAAAGGUGAACUGGAAAAAAUUCGAUACUGCAAUGAAAAUGUUUGAGAUUUCUAAAUUGUUUUCCCUACGAAGGUAUGAGCAAAAAAAAAAAAAUAAACAAAAUUAAAAAAAAAAAUUAACAUUUAUUAUUAACAUCAUAACUUAUCUUAUUUGCCUGUGAACUGUGAAAGUUUUAAAGUUUGGACAGCUUCGAAAAGCAAACACAAUAAGUGACCCCUGGCAAGCAAAUUAGCUGCACAGCAAUACUUAAGUUAUUCAGCCAGGAAAAGCCAUCCCUAAUACUGUUAUAAUUGC…	(((((((.(((...((.((((((....((((((((((((....((((((.(((((........)))))..(((.......)))((.......)).............((.((((((((.......(((..(((((........((((((...........((((((..(((....)))...))))))...........)))))).......................((((((((((.......((((((....(((((...((((((((.(((.((...)).)))..)))).))))....)))))....))))))....((((((.(((......)))((...)).................))))))..................((((..((((((…	6.27917e-07	FALSE	0	0	0	0	0	0	0	0	0	0	2.61058	0	0.217548	0	0.75361
39331	chr3L	4021489	4023501	CAUAUGUUUUUGUAGCGUAAUAUAAAUAAAAUAGCAUAACACAAAAUGGAAUUUUUACACGAAUCCGUUGCACUGGGCGUGGAUCUGCUAAUACUUGGCCUGUGUGCGCGCGAGUACGUGCACUACAAGCGAACUGCCAAGGUGCUGAAGGUGCGUAUAGAAAUACUAAUGCACGUAAUAAGUGGCGUUUAUUGAGUGAACUGCUGCUUUUCAGGCGGCACCACAAUACAACAUCGAUGGAGACCUAAAAUCGGUGGUGGAGCGGCAGCGCGACAAGAAGAUACCAUAUGCGGUAAUCCGGGGCACAGUGACGCCCAUCGGGGUGCCACUGAGGAGCUCCCUGGUGCCCAGUGUGAGUGGAGUGCUGCAGAUUGUGAAGCUGCAUGAGCACAGGGUAAC…	..((((((.....))))))..............(((((.((((...((((((((((((.....((((((((((((((((((((((((((((...))))).((((((((((......))))))).))).(((..(((((..(((((((.(.((((((.(((.....))))))))).)...(((((((((((((...)))))).)))))))......)))))))......((.(((((((...........))))))).))....)))))))).......)))).))))...(((....)))((((........))))(((((((.(((......).)).)))))))))))))))))).))))(((((((((.((....)))))))...))))((((((.(…	2.32463e-05	FALSE	3.63009	0.839601	0.831662	2.7724	3.09071	4.32613	0	3.70193	2.89398	4.25419	1.62859	0	2.33077	2.83319	1.60023
39332	chr3L	4026214	4033096	GUUCUAAGGCUAUUCGGAAGUGUAACAUUUUAACAAUACAUUGAUAAGAAAGAUUUGUAAAUAGCCAACGUAUUAUCUAAACUGGGCUCUUACCACAUCGCUCGCCAUAUCAAUCAAUACUCGAUUAACAUCGGAGAUAAGUAGCUAUAUUACUACUGCCCUACGUUCACUGCGGAAGCAAAAAAAAAUAUAUAUAUAUUAUUCAGCCUAAAAGUGGACCAACUAAAACUUGAAUAGAAAUACAAAGUUUUGACCAAAUCUGUGCUUAUUUGUAACAUUCUUUCUCACAUGUAUCUCGGCAGCUAAUCGAAAUGCAAUCUGACGGAUGCAUCCGAAUCCUUCGGUCUGCUGCUGCAGAGUGAACCCACUUUAUUCCAAUUCCCACAGAAGUGUCUCAUA…	..((..(((((((((((.((((((............)))))).............(.((((.((((((((((((.....(((((((..((((.......(((((((((..(((((..(((((..((((((((((((((..(((.(((((((.((..(((....(((.....)))...)))..((((((((((((((...((((.(((...(((((((......((((((((.............))))))))........(((((......))).)).......((((.....((((((((((..((((((((((.((((...))))))))........))))))..))))))).)))))))..))))))).........(((...((((((((.(.((…	4.12035e-08	FALSE	1.62424	0.181149	0.699248	0.331843	1.18568	1.692	0	2.16005	0.825287	0.220532	0.333177	0.128785	0.781832	0.516212	0.721533
39333	chr3L	4029134	4030740	UCUACAUUGUGUUUACAAUUGUCAUGUCAUCAGCUUUGGGUGAAUGCUUGCUUAAAUUAAUAAUUCAAGUUCAAUUUCUAAGCAUCCUUUUCAGUGGAACACUGUCUCCUGCUGGGCAACUCAUUUCAUCUGAGCAAUAUGGAGCGCACCCAGUGCAAGAUUAACGUUACCUACUUCGAGAGCAUUUACAAGUGGGAGCGUCCUCAUCUAUACAUGAUCCUGCCCUACCACUUUUGGAUGCUACCCAUCUUGGAGGUAAUUUACCUUGAAGGAUACCUCAUCUCGCAGUGCUUAAAUUUCAUUUAAACACUAUCCAGUGGGUUAACCAGACCAUUGCCUAUCCGCGCUCAUUCACCGACUGCUUCAUCAUGUGCAUUGGCAUUGGCUUGGCUGCCAGAU…	((((..((((((........(((((.((.(((((((....((((.((((((((((((((((.......))).))))..)))))).......(((((...)))))....((((.(((((.....((((...((((((.....((((((....((.((((.......((((((((((.((((((((((((.((((((..(((...((((......))))...)))....)))))).))))))))......(((.((((((...)))))).)))..........)))).((((.((((((...)))))).))))....))))))).))).......))))))....)))))).....((((.(((..........)))))))...((((......))))...…	6.72127e-08	FALSE	1.60712	0	0	0.184447	0.291415	0.324402	0	0.99628	0	0.009325	0	0	0.284416	0.0046625	0.507129
39334	chr3L	4033976	4037575	AGUAAGUUUAUCUUGCAUAGUAUUUAAAAUAUUUAUUAUUUAUUUAACCCUUUCAGUAAAAGCUUGGCUUCUUCGCAUCAGACAGGAGGAUUAUAAGUACAGUGGAUCUUUCCAGGAAGCCAUCAAGCCUGGUAAUGUUUUUAAGCUUACUACAUUUUUUUUUACUUCUUAUACGAGUUUCUUUCAGUCCUCAUAAUCGCGCAGAUCUUUGCUUUGAUGCCAGUUCGAAAAGUGAGCUCCAAGUUCGCAGAAGACCUAACCUUCACCUGGUUCAGCGUUCGAUCCUAUUACGCCCUGGUAACCAUCCUGUUUUUUGGUGUUAGCUCUGGAUAUAUGGUGGCCUUUGUGACAAGUGUGUCCUUUAAUUUUGAUUCGGUGGAGACCCUGGUCUUCUACUUG…	.(((((.....)))))..............(((((((((.((...((((.....(((((((((((((((((((...........((((((((............)))))))).)))))))))...))).((((((.(((....))))))))).......))))))).....(((...((((.(((((((((((...((((((.(((.(((.(...((.(((((.((((((.(((((((...)))))))((((((((....(((((((.((.(((((((...........))))...(.((((...((........)).)))).)...((((((((.((.((....)).))..))))))))........))).))))))))).....)))))))).....…	3.86847e-08	FALSE	0.376775	0.644134	0	0.235804	0.21597	0.375275	0	0.654819	1.23624	0	0.785347	0.34625	0.405885	0.360762	0.371334
39335	chr3L	4034453	4035327	GAGGCCAAGUUGCCGCCUCUGAAGUUGCCCAAAGAGCGCAGAUCCCUGGCGCAGCACAUUAACAUGAUCACCAUCGUGGCCACCACUUGCUCGCUGGGUAAAAGGGAUUUUGUUUUACUAUACACUUUAUGACUUAAUUUGUUUGUUACUCUUCAAGUGGAGCACAUUAUGAGCAUGUUGUCCAUGGGCUACUAUGUCAACUCCUGUCCCCGAUGGCCAGAUCGUCCCAUAGACAGUUUCCUGUACUUGAGCUUCUCCUCGGUCUUCUACUUCGUGGACUACACACGCUUCCUGGGCAUUGUGGGCAAGGUGGUCAAUGUGCUGAGCACCUUCGCCUGGAACUUUAACGACAUCUUUGUGAUGGCAGUUAGCGUAGCUUUGGCUGCUCGCUUUCGUCAG…	(((((.........)))))....(((((((((((((((.((.(((..((((((((((((.....((((((((...((((...)))).((((((((((((((((.(((((..(((................)))..))))).)))..)))))....)))).))))............((((..(((((....))))).))))...(((((.(((((.((((..(((.....((((((....)))).)).(((......)))(((((.(......).)))))....)))....)))).))))).))))).))))))))))))))))........)))).))).))(((((..((((.....))))...))))).(((((....))))).)))))).((((.…	1.51399e-08	FALSE	0	0	0	0	0	0	0	0	0	0	0	0.389198	0.0324332	0	0.112352
39336	chr3L	4026409	4028323	AUAUUAUUCAGCCUAAAAGUGGACCAACUAAAACUUGAAUAGAAAUACAAAGUUUUGACCAAAUCUGUGCUUAUUUGUAACAUUCUUUCUCACAUGUAUCUCGGCAGCUAAUCGAAAUGCAAUCUGACGGAUGCAUCCGAAUCCUUCGGUCUGCUGCUGCAGAGUGAACCCACUUUAUUCCAAUUCCCACAGAAGUGUCUCAUAAUUGUUGUUUACAUCCUGGUACUAGCUUAGGUCCAAAGCCCCUAAUUAGUGGCACUUCAGACGGGCACCAUUGUGAAGGGCUCAACUCCACCCAUGACAAGCUUUGGACAUGUUGAAAUUUCGCAUUUCGUGUCAGUGCAAAAGGGACCAGCGUCAUGAAAGGACCCAAUCUGAAUUUUCGAAAAACUCCGAGCA…	............(((((.((((.(((((((((((((.............))))))))..........((((....((((((........((.((((((...(((((((..((((((((((.((((...))))))))........))))))..))))))).((((((....)))))).......((((((((((((((((((.....(((((.(((...((((((((.(((....(((((((((.....((..((((......((..((((.((........))))))..))))))..)).....))))))))).....(((((.....)))))((((..((..((((((((...(((((..((((((((....((((.....((((.(((((((.....…	8.2978e-08	FALSE	0	1.26535	0	0	0	0	0	0	0	0	0	0	0.105446	0	0.365275
39337	chr3L	4026669	4028020	UCAGACGGGCACCAUUGUGAAGGGCUCAACUCCACCCAUGACAAGCUUUGGACAUGUUGAAAUUUCGCAUUUCGUGUCAGUGCAAAAGGGACCAGCGUCAUGAAAGGACCCAAUCUGAAUUUUCGAAAAACUCCGAGCAAGGAUAAUGGCGUUAAGCAGGUGGAGAGUUUGGCCAGGCCGGAAACGCCUCCACCGAAGUUUGUUGAGGAUUCCAAUCUGGAAUUCAAUGUCUUGGCCAGCGAAAAGUUGCCCAACUAUACCAAUUUGGAUCUAUUCCAUAGAGCAGUGUUUCCAUGUAAGAUUAAACAAUUAUUACUAACGAAUAUUUAGAAAUUAUUUUCUCCGAUUUAGUUAUGUUUCUGGCCCAAUGCGUCGCCAUAAUGCCGCUGGUGGGCAUCC…	..((((((((.((........))))))((((.((((...(((((((((((.((.((.((((((.....))))))...)))).)))).(((.((((...(((((...((((((((((.....((((........))))...))))..))).)))((((.(((((((.(((((((...))))..)))..)))))))...)))).....((((((((...))))))))......((((.((((.....)))).))))...........((((.....))))......(((((((....((((((((....)))).))))....))))))).(((((....))))).........)))))...))))))).(((((((((..(((((((((.((((((.((((…	3.82281e-08	FALSE	0	0.483103	0	0	0	0	0	2.23497	0.29371	0	0	0	0.250982	0	0.64377
39338	chr3L	4027063	4028020	CAUCCGGGAAUCUAAUCCUCGCCGGGUUCGAUUUGCCUAUAAAUCAAUUCCCAUGUUCGUUACCCUGAUCUUUAUGAUAGCCACAUCGAUAUUGUUUUUGAGCAUGUUCACCCACCUGCUAAAAAUUGGCAUUACAGCCAAGAAUUUUGGUAAGAGCAGAGCGAUGUCCUUUUCUAGCUGAAAGUUAACAUGGGUAUUUGUAUCCAUCCAGUGGGAUUGGUGUUCUUCGGUUGUGUUUUGUCGGCCUAUGUGGUCUUCAUUCGCCUGGCCAAAAAAUGGCCAGCAGUUGUUCGAAUCUGGACGAGAACGGAAAUACCUUUUACCAAGCCACCAUAUGAAAUACCCAAAAGGAAUCUUUCGCGACGCGUGCAAUUGGCUGCCUUGGCCAUCAUUGGCUUG…	.....((((((..(((((.....))))).((((((....)))))).)))))).((((((.......((((..((.(((((((.....((((((......((((((((((.((....((((((((.(((((......)))))...))))))))...((.(((.(((.((((((..(((((...)))))...(((((((((.....(((...((((..((((((........((.(((((((((((((.....)))).........(((((((.....)))))))(((.(......).)))))).)))))).))........)))))).))))...))))))))))))))))))))).)))))((((..(((((((.(((.....(((((....)))))..…	2.53923e-08	FALSE	4.11384	0.390138	0.099297	3.07432	0.942254	3.71321	0	3.38722	0.352375	0.115809	0.130996	0.089148	1.36738	0.371256	1.66275
39339	chr3L	4028838	4032388	GGACGUGGCGGAUAUCCGGUUUCGUUGGUGCUCGCCUCGCAUUUUGUACUCCCUACUCAUCGGGAUCCUAAAUCUUAGCGAAUUCGGUGCGGUCAUCAACUAUGUCAUCAAGGUGACCAUCAACUUUCACACCUCCAGCACGCUUUCACUGUACAUUGUCUGCCUUCUGGAGCACCUCUUCUUCUGGAGACUGGCCAUCCAAUGGCCCAGGAUUAUGCGCACCUGGCAUGGAGUGGAGCAGCUCUUUCUGCGGGUUCCCUAUCGGUUCUACGGCGAGUACAGGAUAAAGAGGCGCAUCUACAUUGUGUUUACAAUUGUCAUGUCAUCAGCUUUGGGUGAAUGCUUGCUUAAAUUAAUAAUUCAAGUUCAAUUUCUAAGCAUCCUUUUCAGUGGAACACU…	((((((((..((((((((((.(((.(((.(((((..((((..((((...((((........))))...)))).....))))....((((((((((((..............)))))))...............(((((...((...((........))...))...))))))))))(((((....)))))..((((((...))))))..((((((((((.((..((((.((((((((((.((.......))..))))).....(((((((((((.((.((.(((((..(((((((....((.(((((..(((((((.((..((..((((.((((((((.(((((..((............((((((((.........(((((((((.(((((...))))…	1.4715e-08	FALSE	0.688699	0.651883	0	0.49131	0	0.017509	0	0.914864	0	1.9e-05	0	0	0.230357	9.5e-06	0.349175
39340	chr3L	4029121	4035798	AUAAAGAGGCGCAUCUACAUUGUGUUUACAAUUGUCAUGUCAUCAGCUUUGGGUGAAUGCUUGCUUAAAUUAAUAAUUCAAGUUCAAUUUCUAAGCAUCCUUUUCAGUGGAACACUGUCUCCUGCUGGGCAACUCAUUUCAUCUGAGCAAUAUGGAGCGCACCCAGUGCAAGAUUAACGUUACCUACUUCGAGAGCAUUUACAAGUGGGAGCGUCCUCAUCUAUACAUGAUCCUGCCCUACCACUUUUGGAUGCUACCCAUCUUGGAGGUAAUUUACCUUGAAGGAUACCUCAUCUCGCAGUGCUUAAAUUUCAUUUAAACACUAUCCAGUGGGUUAACCAGACCAUUGCCUAUCCGCGCUCAUUCACCGACUGCUUCAUCAUGUGCAUUGGCAUUGGC…	......(((..(...(((((((((.(((((((((((..(((((((((..(.((((((((..(((((((((((((.......))).))))..))))))..)..(((((((((........))).))))))...((((.......)))).......((((((....((.((((.......((((((((((.((((((((((((.((((((..(((...((((......))))...)))....)))))).))))))))......(((.((((((...)))))).)))..........)))).((((.((((((...)))))).))))....))))))).))).......))))))....))))))))))))).)..))).......((((....))))((((…	2.18897e-08	FALSE	0.338554	0.451445	0.474358	0.581264	0.582287	1.12635	0	1.44061	0.342022	0.049413	0.330973	0.136369	0.487804	0.396734	0.42174
39341	chr3L	4029121	4033766	AUAAAGAGGCGCAUCUACAUUGUGUUUACAAUUGUCAUGUCAUCAGCUUUGGGUGAAUGCUUGCUUAAAUUAAUAAUUCAAGUUCAAUUUCUAAGCAUCCUUUUCAGUGGAACACUGUCUCCUGCUGGGCAACUCAUUUCAUCUGAGCAAUAUGGAGCGCACCCAGUGCAAGAUUAACGUUACCUACUUCGAGAGCAUUUACAAGUGGGAGCGUCCUCAUCUAUACAUGAUCCUGCCCUACCACUUUUGGAUGCUACCCAUCUUGGAGGUAAUUUACCUUGAAGGAUACCUCAUCUCGCAGUGCUUAAAUUUCAUUUAAACACUAUCCAGUGGGUUAACCAGACCAUUGCCUAUCCGCGCUCAUUCACCGACUGCUUCAUCAUGUGCAUUGGCAUUGGC…	.......(((((((....(((((....))))).((((((((...(((..(.((((((((..(((((((((((((.......))).))))..))))))..)..(((((((((........))).))))))...((((.......)))).......((((((....((.((((.......((((((((((.((((((((((((.((((((..(((...((((......))))...)))....)))))).))))))))......(((.((((((...)))))).)))..........)))).((((.((((((...)))))).))))....))))))).))).......))))))....))))))))))))).)..))).......((((....))))((((…	1.36503e-08	FALSE	0	0.007297	0	0.001093	0.159326	0	0	0	0	0	0	0	0.0139763	0	0.045821
39342	chr3L	4037550	4040526	UGCCACGUCUUCGAAAUAAAGUGUCACUGCAAGAAAAACAUUUGUUAAUAGCUUAUAUAAAUAUAUAUAAAAUUAAUUUUCUUUCUUAACAGUUCACUUGCUUAAUAUAUAAUUAGCGAAAGUGAGAACAUUAAGCUUGACUUUACCAUUUUAAAAGUUACCAUCAUAGUGUCACUGGCCUGCCAGAUCUCCAUGGGAAACACAUGUUUCGCAACACUGCUACCCACACAAACGCAUUCGCGAAUAUCUGGUAACCUCGCCACUGGAGCCCUCUCGAAAUUUUGUUUACUGGCAUUUAAAAUCAGCGAAUUCGGGCUAAAAAGUCUUACUUAUGCACCCAGCACCGAUGCCCGGAGCGACUAGAUGAGUGUCUGGAUGAGCGGGCCCCGAAAUUUCGCA…	(((..(((.(((((....(((((..((((.((((((.......((((((...(((((((....))))))).))))))....))))))..)))).)))))((((((......(((((((...(((..((((....(((((((((((((((........(((((.(((((((....((((....))))..(((((((((((((....)))))(((....)))((((........(((....))).......))))......))).)))))...(((((....(((((....((((...........(((((((((((((.....(((((((((((.......((.(((.....))).))......)))))))...)))).....))))).)))..))))).…	1.60559e-05	FALSE	8.2706	6.25467	2.40348	7.57917	5.52703	4.14659	0	7.22226	5.79862	0.740185	1.02764	0.774956	4.14543	4.83681	3.01904
39344	chr3L	4040528	4042597	UCUGCAAGUGAUAUACUUUUUCCUGCUGGUGCGGUCACACUGCUGAGCUGUGCGUCGCGAAAAUAAAUACAUUUUAGCCCAUAAACAGCCCGCUAGAGCGAUGGAGGCAUCAAGAAUAACCGCGAUCGCCAGCAGUGCAGUGUCCGUUACCGCUCCCAAUCCCCCCACAGUGUCCACCAUUCCCACAGCAGCUGCGAGCACACUAAUCCAGGUAGGCGUGUCGCCAGCAACAACAACCAUGCCAACACCAGCAGCCACAACAACAACAACCACAAUAGGAAGUACAGCUAGCAGUGCCGUUGGAAUUUCAACGCCGAUACGAAAUCCCAUUUCAAAUCUGCAGAUAGAACAGCAAAACGAUCAAAAGCGAAGAAGGUGAGACGAUGACAUAUGUCAAAA…	.......(((((((((........((.(((((((..(((((((...((((.((((((((............(((((((.............))))))).((((....)))).........))))).)))))))...))))))))))).)))))................(((((((..............(((((((.(((.(((.......)))..))))))).)))..........((((.(((((..((((((.............((......)).(((((((((((((((((.(((((....)))))((.(((..(((((...)))))..))).))........(((((....((((((((((((((.(((((.((((.((.....(((((...…	7.51507e-06	FALSE	8.26661	1.3751	8.10911	0.599688	0.980074	9.92329	0	8.46156	6.52369	2.45915	1.72981	0.431686	4.07165	2.09448	3.81647
39345	chr3L	4040535	4042597	GUGAUAUACUUUUUCCUGCUGGUGCGGUCACACUGCUGAGCUGUGCGUCGCGAAAAUAAAUACAUUUUAGCCCAUAAACAGCCCGCUAGAGCGAUGGAGGCAUCAAGAAUAACCGCGAUCGCCAGCAGUGCAGUGUCCGUUACCGCUCCCAAUCCCCCCACAGUGUCCACCAUUCCCACAGCAGCUGCGAGCACACUAAUCCAGGUAGGCGUGUCGCCAGCAACAACAACCAUGCCAACACCAGCAGCCACAACAACAACAACCACAAUAGGAAGUACAGCUAGCAGUGCCGUUGGAAUUUCAACGCCGAUACGAAAUCCCAUUUCAAAUCUGCAGAUAGAACAGCAAAACGAUCAAAAGCGAAGAAGGUGAGACGAUGACAUAUGUCAAAAUUGACAG…	(((((((((....(((((((((.(((((.(((((((...((((.((((((((............(((((((.............))))))).((((....)))).........))))).)))))))...))))))).....))))).)).(((((((.....((((((.(((((((.((.(((.((((.(((...........(((.((((((.................))))))...)))................((..((......))..))...))).))))))).)).)))))......((.(((..(((((...)))))..))).))........(((((....(((((((((((......(((.(.((.((.....(((((....))))).…	7.41412e-06	FALSE	6.69152	0.765673	1.12105	1.54403	2.9651	0.08677	0	4.98419	4.41816	0.00456	0.087968	0.048504	1.89313	0.94336	2.31925
39346	chr3L	4056343	4061923	CUUCGCGGUUCAAUUAUUUUGAUUAUUCUGAAAAGUGUCCCAACAACAAUUAAUUAAAGCGCCAUAAAUUGCGUCGAGCCAAGACGUACAUACAUAUAGUAUCGCCCCAAACGAGCACGAAAUUAUAAUAAAAAUGUCAGCGGCUGCCGAAAUUAGCCAGUAAACUUGGCUCAUAGCCGUUCCACCCACACCGAAACCCCCGCCAUUUUGUCUUUAGCCCAUGGAAAUUUAUGACGGAAUGCUAAAGUAAUUGAAGCGUAAAUGAUUAAACGUGCGGGUGGCUCAUACAUUAGAAUAAUUGCCAGAAGUAUUAUUAUUCGAGCUCCAACCUUAACCAUGAGCGCGGGCAAGUCGGCUAUAAUGCCAAUCCCAAGUAAAACCAAAUCGAGUCAUCUGCAU…	.(((((((((...((((((.(((((((((((...((((....................((((........)))).((((((.(((((.......((((((.(((..((....).)..))).))))))......)))))((((((((((((..(((.....)))..)))))....))))))).................((((((((((((((....................)))))))))..............((((..........))))))))))))))))))).)))))))))))....((((((.((((((((((((.....((((...(((((..(((((((..(((((......)))............((((....(((((..(((((((…	2.7244e-06	FALSE	1.14224	0.379057	0	0.057927	1.02776	0.337509	0	0.688183	0	0.137725	0.082515	0.063177	0.326341	0.11012	0.409805
39347	chr3L	4063221	4064551	CAUAUAUGGAGAGUGUGGCCCUGGAGCUAGUGGAGGAGAAUGUUAGGAAUGGUUCAGUGGGAUCUUCACUGAUCUCGGCUUAUGUAAAAAAUCCCGAGCUUGAUCGCAGUGACGUGGUGGGCACUGCUGCAGAUUUACUCUUGGCUGGCAUCGAUACCACUUCGUAUGCCUCGGCAUUUCUGCUCUAUCACAUAGCACGAAAUCCGGAGGUGCAGCAAAAACUGCACGAGGAGGCCAGGAGAGUGCUUCCGAGUGCCAAGGACGAGCUAUCCAUGGAUGCCCUACGAACAGAUAUCACCUAUACGAGGGCUGUCCUCAAGGAAUCACUACGCUUGAAUCCCAUUGCCGUGGGCGUGGGCAGGAUUCUUAAUCAGGAUGCGAUCUUCAGUGGCUACUUUG…	....(((...((((((((..(((((((((......((....(((.(((((((..(((((((((..(((((((((..(((((..(........)..))))).))))..)))))(((((((((((((...(((......(((((((((((((((((.......))).)))))((((.(((((((((.........)))).)))))))))..((((((......)))))).....)))))))))..))).....)))))).((......)).(((..(((((((((.((...((.......))...))))))).))))....)))..))))))).....))))))))))))).((((((((..(((((((......((((((...((((((((((.......…	4.35651e-06	FALSE	0	0	0	2.08759	0	0.462026	0	0	0.299875	0	0	0	0.237457	0	0.601874
39348	chr3L	4064175	4071851	CACAACUCUCGCUCCAAUCGGAGCCUCUGCCAUUCCACGCAGCUUCGUAAAUACGCGCACGCCGCUUCUUCUUUGGCUGCAGAGAAGAGCGGAGAGCGCCAAUGGGAGCAUAGCUGAGCGGAGCAGCAAACCGCAUUCAUUCCUCGAAAGUCGGCGGGCGAAGGUGGGCGCGCUGCGAAAAGUCAAACGGCAAAACGGCAGAAAGGCAAAACGGCCCGCCUAUCGGGCAAACUUGUUUAAAGUGCCAUAAAAAAGCCUCUAAAAAGCGUAGAAAUAAAAAAAGCUGCCGUGCAGCGCAAAGCAGACGCGACUGGCGCCGGUGCCCCAAUAAUAAAUUUUCCGACGAGUGUGCAACUUCUUUCGGUUAUUUAAAACAAAAGAAAUAAAUAAGUAAUACAA…	.....((((((((((....)))))..((((........))))............((((.(.((((.(((((((((....))))))))))))).).))))....)))))....((((((.(((((.(((((..(((((((..(((((..((((((((((((..((((((((((((((.....((...((((((....((((...((((((....(((((.....)))))....))))))....))))...........((((.......))))............))))))...)).....)))).)))).))..))))..))))).....................((((((...((((((..(((......))).)))))).....(((((......)…	3.00641e-08	FALSE	0	0	12.9341	0	0	16.1628	0	7.32743	0.60159	3.61857	1.14521	1.49851	3.60735	0.8734	5.58467
39349	chr3L	4064203	4068314	CUCCUUUUGGUUGUUCAAAAUGCCGUAACAUUAUCGAGGAACCCGACAGUCAUACGCAUCCAAAGUAAAUUAUACUGAAGGUGGUUUUGAAAAGGAUUCCAGACAUGAAUUGGGCUAUCUAUCUUUUGUUGGCCCUGAUCUCGCUGGGCAGAGCAAGUGAGUACCUCAAAGUCUUCUUAUCUAUGAAAUAUUUAUGAAUGGAAUUUUUCUUUUUUUUCUUGAUUAGCACCUGUUCCCAAUCGCCAGUAUAGCUGUAUGAGCUACCAGGAGGACGACAACUCAUUUCACGAUGAUGAUGGCGAUCAGGACUCUAGUGGCGAGCUGCAGGAGCAGCAGGUGGAGUCCACUCCGAUUCCGAGCGAGCCACAUAGACGCACCUGCCCAGAUGGCUACACUUUC…	....(((((((((((.....(((((........(((.......)))((.(.((((((...............((((((.((((.(((((((((((((((((..(((((((.((((((.(........).))))))....((((((..((...)).))))))....(((.((.........)).)))...)))))))..)))))))...))))))..(((((.(((((((((((.(((((((((((...(((((.....)))))((....))........(((((.......))))))))))))((((..(((((((((..(((((....)))))...(((((((......))))))).....))))).))))....)))).((((((((....((....…	4.04091e-09	FALSE	13.8257	0.407392	0	11.5622	0.094862	0	0	2.96276	0.002111	18.9906	12.6505	0.137444	5.0528	0.272418	7.05893
39350	chr3L	4074112	4077355	CCGUUAAAACAAACCAUAUACCCUUUUUCCCAUAGCAGCAGACUGCUUGAAAAAGUGAAGCAUACUUCAAGGCACUCCAUAAGGAUCAUGUUUAUAGACACCCACUCACUCACUCACACUUACAAGCCCAGCCCACACACAGGCACACACUCUCAGUGCCCACAUAACUGUAAAUAGCUCCCACAGGGAUGUUUAGCUGUCAAUGUCAACCCUCCAGUGCCGCAGGGGGUUGUCCUCGCUCUUUUGAAUUCAAUUAAAGUGCUGCGGCCUGAAAUUGCCACAAUUUAUGGCACUUGCCAGGACCUUCCGCAUCCCUCCCCCCAUUAGAUUUUUUUUUUUUGGAACUCUUGUCGAACAGCAGGGGGUGGGAUUGGUGUCCUUGGGAGUGGGAAUUGUACC…	..............((((((..(((((((....(((((....))))).)))))))(((((....)))))..(((((((.(((((((((((((....))))(((((((.(.((...((((...(((.((((.(((.......(((((.........))))).((((..((((...........))))..))))...(((((....(.((((((.((.((...)).)))))))).)...((.((((...........)))).))(((((((((.((.(((((.......))))).))..)))).....))))).........(((..(((......)))..)))............)))))..))).)))).)))))))...))))))))))(((((((((…	7.50254e-06	FALSE	86.5244	75.9271	97.5972	73.9068	103.898	135.065	0	39.9726	59.6739	159.354	67.0587	39.0207	78.1665	74.917	43.1994
39351	chr3L	4088062	4088744	AUUGUUAUCCCGAGCAUUUGCUAUCCGAAUAUCAUUCGCUUGAUUUGCCAAACCGAAAGGGGUUAUGCAAUCGCCUGUCUUUCGAACGCAACUGAGACUCCCACCUGGCAUCCUGGCAUUCUGGCAUCCUGACAACGCUUUUGCAACGGGAUUCUCGUCGAAAAUACCUCACAUAAAUGCCUCAGCUAACCAACCUGCUGGAAUCUUAUUUUGUCAGCGUAAUGACAGGCUAAACAGUCGAAAUUCCCAAACUCCCAUUUGUUUUCCACGGGCAACGAAAAAUGUUCAUGGCCCCCGGGGUGCGGAGCAUUCCCUGGCCCACUGUGCUUCUGAUGCCUCUGGCUGGCAGUUGAGAGUCGAGUGCCAAAGAGGACGCUUCGCCCUGGCCAGAAACGCCCG…	...........((((((..((((..(((((((((......))))((((..((((......))))..))))..(((((((((((((.......(((((.((((.....(((....(((..((.((...)).))....)))..)))...)))).))))))))))).(((((.(((.(((((..(((((..........))))).....)))))))).)).)))..))))))).....((((((.......((((........))))....(((((..........(((..(((((....(((.(((((((..((((((((..(((..(((((...((((.......))))...)).)))..)))))))..).))).)))))))))))))))..))))))))…	3.13211e-06	FALSE	0.666921	0.180616	0.775048	0.534083	0.124906	1.39286	0	0.109691	0.05557	0.529379	0.471723	0.40233	0.436928	0.437026	0.394036
39352	chr3L	4094311	4097863	AUAUAGUAUGUAGAGAAGCCCUAAUAAUCGGUCUCACCUCUGUCUAACCACAAUCACAGCUAUCGUUCGAUCGUAUUACGCGCCCUGCCGAACCUCAAGAAACUCGACAAUGUUGAGGUCACACAGCAGGAGGUGGAGGAUGCGCUGCGUGGAGGCGGAGUCGCCGCACCCGAGGACGAGGUCUACGAGGAUGCAUACCAGCAACAGCAGCAGUCGAGGCGAUCAUCGCCGCAGCAGAUACUGCAGCAGCAGCAACACAGCUACCCGCAACACUCGCCGCCGCCGCAGCAGCAAUAUCAGCAGCAGCAACAGCAGCAGCAGCAGCAGCAGCGCGGCUGCACCACUCCCACGAAAGAGGUAAGUGGCUGCCAUUGUCUGUGUGGAUUUUCACACACCACG…	..(((((((((((((..((((((.......((((..((((.((((..((((.....((((((((.(((...........((..(((((...(((((((.(..........).)))))))......)))))..))))).)))).)))).))))))))((.((((((....(((.((.((.(((....((((((.(((((..((((..(((((......(((((...)))))((.((.((((((((.((.((.((......((.....)).......)).)).)).))))......)))).)).)).((....)).(((((.((.((....)))).)))))..((((.((........))..)))))))))..))))..))))).))))))....))).))…	4.36635e-07	FALSE	3.3e-05	0	0	0	9e-06	0	0	0	0.003712	9.0282	0	0	0.752663	0	2.60612
39354	chr3L	4094349	4103554	GGUUCGCGCCAGCGAAAUCGAACUUAUCGGAACGGAUGGUAAGAAGUAUAGUUUAAAUUUUGUUAAAAAUUACAUCGAAAAUUAAGCAAUACCAUUUACCGUUAAUUCUCGUGCUUAGUUUUUUGUUAUUAAACUUACUGCAAGAGAUAUUAACCACCAUACAUUCUUAUAAAUUCUACUUUCACAAUUGAACCGUGGAUAGGGCAUACCUAAUACAUUAGAUUCGCAUGAUUUAAUAUAAUUCGUAUUCGACUUGAAACGAAUUUGUGUAUGGCAAUCUAUUGUAUUGUAUCAAUUGUAUUGUAUCAUAAUAUCGGACAGGCAAAGAACAAUGAAGUCGUGGAGAUUGGCACUAUUGUUCCUCAUUUAUUUCUUCGAAUUGGCUUAUUCCAUACGUAC…	(((((((....))))).)).........((.(((...((((((..((((.((((((.(((((.............))))).)))))).))))..))))))((((((((((.(((..(((((.........)))))....))).)))).))))))..((((((((..........(((((.((((....))))..)))))((((.....))))....((((((((.....))))))))..(((((((.(((.....)))))))))).)))))))).....(((((((((.......((((...((((..((((((..(((((...(((..((((((((..(((((....((.((....)).))...)))))..))))..)))).))).((((...(((.(…	9.15198e-07	FALSE	0.019367	0.010489	0.001152	0.065339	0.0307	4.80881	0	0.188161	0.00399	6.73673	0.000272	0	0.988751	0.014928	2.27272
39355	chr3L	4109312	4114169	UAGAUACACAAUGCCAGCGUUUGUACCUGGGUUAUUUCUGUACCUUAAAGUCACCAUUUUCGAGUAUAUGCACAUAUGUGUAGUUAACGACAGAUGCCGCGUUACGGACGUUCGACUGUAUCUACAUACGACACAGCUGAUGGACUGGCAACCUGCUCUCAACUGGGCGUUGUUGUCUCGUUGGACAUCUCUGUGUGGCUCUCGCAUCCGCUAAGUUCCAGUUUCCGCCCGAAUAAUUAGUCAAACUGUCGCCGCAAAGUGUAAAUUCUAUUAUUCGCUCCUUAACAAUAGACAUUAGCAAUCUGGCUAUCAUUUUGUUCAUCCCAAGGGGAAUCCCAUGGGGCGUGCAUAUCGGUUACAUUCUGUGCCUGCAUCUGCUCACCUUUUAUUGCGGUCUAU…	...........((((.((((...((((((((.(((((((((.((((........((((((((..((..(((((....)))))..)).))).)))))(((.....)))..((((((((((((....))))......((((.((((..(((....((((.....((((..((((((((((.((((((((((....((((((((((((.(((.((..((((((((((((((.(((((((.(((.........(((......)))......)))))))))).((((((((((.......((((......)))).....)))))......)))))((((((..(.(((((.(((((.(((((....((((((.(((......((((........(((((.((..…	1.72229e-07	FALSE	5.34686	0.023193	0	1.90069	0	4.44729	0	0.977167	0	2.19294	0	0	1.24068	0.0115965	1.88951
39356	chr3L	4114288	4134559	UUAUCGCAGCACUACAGAGCUGGCCACACUGUUUGCAGCGCUAAAGUAAAGUGAAAUAUGGCGAGUCUUGGGGGCCAACACGGAAAUAUUUCGACUAAUCCAGAAGGUACGCAUUGAAAACAACCCGCUGAGAGUGCGAAAUCGAAGGACGAAUGCCCCCGCGUCGAAAAUCGGCCAGGAUCUACGCGUUUUCGGGGCGUUUUCAGUGGCCAAAAAGUGCUGGUCGACUGCGCAGCAAAACGGCACUCACACCACGGCCAAAAAGCAAAAACGGAGUGAAGAGAGAAAAACGAAGAAAAAAAACAGCGAGGCGAGAGGCACAGAAAAGAAAAGAAGAGAAAAGCCGAGAAGCCAAAAGUGUCUGCCCCCUAGAAAUGGGGGAUAUAUGUAUUUCGAGUU…	(((.(((.(((..((((...((....)))))).))).))).)))...((((((.(((((((((((((((.((((((....(((((...)))))......((((..(((...((((((((((....(((.......)))...(((.....)))..((((((((((.((...((......)))).))))).....))))))))))))))))))........))))(((((.((((.........((((.(((((((((..((..((((....((((((((.((((((.................((((.((((((((((((.......................))).(((.((.....)).))).(((((.......)))))....((((((......((…	1.62447e-06	FALSE	9.93153	6.04003	12.6621	0.143582	18.6506	2.85493	0	13.4056	5.1655	0	0.406624	16.3039	7.13037	5.60276	6.83396
39358	chr3L	4122864	4134559	UUAUCGCAGCACUACAGAGCUGGCCACACUGUUUGCAGCGCUAAAGUAAAGUGAAAUAUGGCGAGUCUUGGGGGCCAACACGGAAAUAUUUCGACUAAUCCAGAAGGUACGCAUUGAAAACAACCCGCUGAGAGUGCGAAAUCGAAGGACGAAUGCCCCCGCGUCGAAAAUCGGCCAGGAUCUACGCGUUUUCGGGGCGUUUUCAGUGGCCAAAAAGUGCUGGUCGACUGCGCAGCAAAACGGCACUCACACCACGGCCAAAAAGCAAAAACGGAGUGAAGAGAGAAAAACGAAGAAAAAAAACAGCGAGGCGAGAGGCACAGAAAAGAAAAGAAGAGAAAAGCCGAGAAGCCAAAAGUGUCUGCCCCCUAGAAAUGGGGGAUAUAUGUAUUUCGAGUU…	.....(((((((((((((..((((((...(((((((((((((................(((((..((((((((((............(((((((((....(((..(((..............)))..)))..))).))))))............))))))((.(((...(((.(((..(((....((((((((.((((((((((.((.(((.....((((((((((((.((((.........((((.(((((((((..((..((((....((((((((.((((((.................((((.((((((((((((.......................))).(((.((.....)).))).(((((.......)))))....((((((......((…	3.77734e-07	FALSE	0.187781	0.041763	0.010459	0.860437	0.015241	0.115506	0	0.237234	0.003885	0.182278	0.161413	0.003438	0.15162	0.0786345	0.239463
39359	chr3L	4122906	4134559	UUAUCGCAGCACUACAGAGCUGGCCACACUGUUUGCAGCGCUAAAGUAAAGUGAAAUAUGGCGAGUCUUGGGGGCCAACACGGAAAUAUUUCGACUAAUCCAGAAGGUACGCAUUGAAAACAACCCGCUGAGAGUGCGAAAUCGAAGGACGAAUGCCCCCGCGUCGAAAAUCGGCCAGGAUCUACGCGUUUUCGGGGCGUUUUCAGUGGCCAAAAAGUGCUGGUCGACUGCGCAGCAAAACGGCACUCACACCACGGCCAAAAAGCAAAAACGGAGUGAAGAGAGAAAAACGAAGAAAAAAAACAGCGAGGCGAGAGGCACAGAAAAGAAAAGAAGAGAAAAGCCGAGAAGCCAAAAGUGUCUGCCCCCUAGAAAUGGGGGAUAUAUGUAUUUCGAGUU…	((((((((((......(((((.(((..((((((((...(((((...............))))).....(((((((............(((((((((....(((..(((..............)))..)))..))).))))))............))))))).(((((...)))))..........((((((((.((((((((((.((.(((.....((((((((((((.((((.........((((.(((((((((..((..((((....((((((((.((((((.................((((.((((((((((((.......................))).(((.((.....)).))).(((((.......)))))....((((((......((…	3.64803e-07	FALSE	0.050451	0.095637	0	0.133087	0	0	0	0	0	0	0	0	0.0232646	0	0.0456359
39360	chr3L	4122954	4134559	UUAUCGCAGCACUACAGAGCUGGCCACACUGUUUGCAGCGCUAAAGUAAAGUGAAAUAUGGCGAGUCUUGGGGGCCAACACGGAAAUAUUUCGACUAAUCCAGAAGGUACGCAUUGAAAACAACCCGCUGAGAGUGCGAAAUCGAAGGACGAAUGCCCCCGCGUCGAAAAUCGGCCAGGAUCUACGCGUUUUCGGGGCGUUUUCAGUGGCCAAAAAGUGCUGGUCGACUGCGCAGCAAAACGGCACUCACACCACGGCCAAAAAGCAAAAACGGAGUGAAGAGAGAAAAACGAAGAAAAAAAACAGCGAGGCGAGAGGCACAGAAAAGAAAAGAAGAGAAAAGCCGAGAAGCCAAAAGUGUCUGCCCCCUAGAAAUGGGGGAUAUAUGUAUUUCGAGUU…	......((((........))))(((....(((((((((((((................(((((..((((((((((............(((((((((....(((..(((..............)))..)))..))).))))))............))))))((.(((...(((.(((..(((....((((((((.((((((((((.((.(((.....((((((((((((.((((.........((((.(((((((((..((..((((....((((((((.((((((.................((((.((((((((((((.......................))).(((.((.....)).))).(((((.......)))))....((((((......((…	3.11286e-07	FALSE	16.1494	13.7358	10.5383	22.4708	11.4334	3.98523	0	12.5327	18.6837	32.7705	14.7834	8.21024	13.7745	13.1343	8.53472
39362	chr3L	4139017	4142072	GGCUAGCGAUAGUUGAUAUCGAUAUUACUGUCUAGCAGAGACGCGCACCCGUCUCAGUGCGAGUGUGGAUUUCUCAGUUAACCGAGAACGGUCACGCUGCUGCUGUCGAGGAAGGAAAAUAAAAUAAUUUUGCUGGCCAACUGGUCGAUUUAAACGGGGAAAUGCAGAUGCAAACGUACAAACUGGUGGUCGUCGGCGGCGGCGGCGUGGGCAAGUCAGCGAUAACGAUACAGUUCAUCCAGGUAAGCCGCCCAGCAUCGGCCCAAUCCCUGGUGACGUCGCUUUCCACAGGGGCGUUUGAAUGUGGGAGUGGGGGGCGAUGGCGCACAGGGGCGGUGGCAGGGGGACGGCCCUUGUUUUGGCCAGAGCAACAAACAAGCAACAAGCGACUGUGAUGUG…	.((((..(((((.(((((....)))))))))))))).((((((......)))))).(((((((((((((..((((((((..((......(.((((((((((((((((((.((((.(((((......))))).))((((....)))).......((.((....(((..........)))....)).))..)).)))))))))))))))))).)..((((((((((((......))).)))..((((((..(((.......))).....((((((((.(((((((((((((....((((....))))....))))))))))))).))).)))))(((((((((((((.....)))))))...(((.((((((((...(((((.(((.(((((......)).…	2.96371e-05	FALSE	29.2104	17.4863	27.3187	16.5509	15.0023	18.6279	53.4249	18.4836	25.9452	15.6186	44.9674	37.1504	26.6489	22.2865	12.5935
39363	chr3L	4142369	4144695	CUAUCCAUCUUGUCGUCCGUCAAGUGUAAGUGGUGUGAAUUUCUAUAUUUAGUUCAACAUUCGGUUUAAAAAUACCCAACCGAUCGUGCCAAUAGAUCUGCUUAAGAUAUAUGAGAUCGUGUCAUUCCAUUUAAUGUGUCAACAUAAACCCAUCCCCCACAGAGCACAUCAUCUAACACCCAGCUAAUGAUUUCAGCAGAUCUCCUCCACAAACGAUUUCAAUCGGAUUUCAAGCGCCACUGGCCCAGUUAUUUUAAUUUCCCCCGAAUUAACGAUGCAUCUCGGUGUGAAUUCGUUGAAUCUGCCAUUAGGUGCUUGAAUAAUGCACUGAAUUAAGUUUUUAGAAUUGUGCAUUUCCCAGUAGUCAUUCAAAACAUGUUACACAGUCAAGUGAUGUCG…	.((((((....((((.(..((((((((.(((((((((((((.........)))))).)))((((((...........))))))..(((.....((((((((..........(((((((((..........(((((((((........................))))))....)))..........)))))))))))))))))....)))...((((....))))...((((((((((..((((..(((((...)))))......((.((((((((((((....)))))...))))))).)).))))...)))))))))).(((((((....((((....))))....))))))).((((.((.((((....((((((((((........))))))).)…	0.0111826	FALSE	2.11574	1.74479	1.0137	0.893277	1.39836	2.96744	0	2.27515	1.13218	0.199873	0.138309	0.095554	1.16453	1.07294	0.970476
39364	chr3L	4143156	4144157	GGAUAAACGGAUACGGCUACGGAUUGGAAAUGGUACUGCUGGACGAGUUCUGUGUGAAGGUGUACUUCUGGCCAUUCCUUUCGUAUCUGGCCAGUAUCAAGGGCUGGUGCCCGCUGUACCCACCAGGUUACUAUCCCAUCUACGCCCUGCCGCCGCCGCAGGGACCUCCAUACCCUGCGCCGCCCCCGCCGCCGCCGCCGUUUCAGCCGAUUGGUCCACUAAUACCGCCCCAACCCGCUCUUCCGUCCACACCUGCAGUGAUCCCGACGUUCCAGCCAACGCCUCCGAAUCCCCAGACGCCGGUGACGCCGCCCCUGAUCACGACCAGCAGCAGUACCACUAGUAGCACCACAUCGACGACGGGACUGACCACCACCACGACCGCCGGCACCACUCUGC…	(((....((((...(((...((.((((...(((((.((.(((((.((((...((.((.((((.....(((((((.............))))))).....(((((.((((......(((.((....)).))).....))))...)))))((.((.(((((((((.........)))))))........)).)).)))))).)).))...)))).))))).)).)))))..)))))).)))..))))))).........(((((((((((((....((....))(((((........(..((.((((..((.((..(((........)))..)).))..)))).))..).......(((((((((......))............(.(((((......)))…	1.90767e-05	FALSE	0	0	0	0.605519	0	0.06983	0	0	0	0	0	0	0.0562791	0	0.174127
39365	chr3L	4144807	4145711	AAGUUCCUCUGCGGUGGCAGUUUGAUUCAUUCGCGCUACGUAAUCACCUCGGCACAUUGCAUCAAUCCGAUGUUGACCUUGGUCCGACUGGGAGCCCAUGAUCUCUCCCAGCCAGCCGAAUCGGGCGCAAUGGAUCUCCGCAUUCGUAGAACUGUGGUACACGAGCACUUCGAUCUCAACUCCAUAUCGAAUGAUAUAGCCCUGAUUGAGCUAAACGUAGUGGGUGCAUUGCCAGGUGCGCAAUGUUUAUAUAUAAAUACUAUUAAUAUCACUCUAUUAAAACAUUUUUUUCUGAUCUGUAAAAACAGGUAACAUCUCGCCCAUUUGCCUGCCGGAGGCCGCCAAGUUUAUGCAGCAGGACUUCGUGGGCAUGAAUCCCUUUGUGGCCGGCUGGGGCGC…	(((((((.((((....)))).(((((.((((((((((.((......(((..(((((..(((((........(((.(((((.(((...(((((((..........)))))))...((.((((.(((((.((((((((((.((..((((((..((((((((((((((((((((((((....((..(((((....)))))))....)))))).......(((((((((((((((((....).)))))).................((((((......))))))..............((((((....)))))).......)))))))).))..(((...((((((.((((((((((..((.(....).)).)))))))...))).)))))))))..(((((.…	2.60907e-07	FALSE	0	0	0	0.305806	0	0	0	0	0.313634	0	0.026369	0	0.0538174	0	0.119781
39366	chr3L	4144914	4148085	CCAGCCAGCCGAAUCGGGCGCAAUGGAUCUCCGCAUUCGUAGAACUGUGGUACACGAGCACUUCGAUCUCAACUCCAUAUCGAAUGAUAUAGCCCUGAUUGAGCUAAACGUAGUGGGUGCAUUGCCAGGUGCGCAAUGUUUAUAUAUAAAUACUAUUAAUAUCACUCUAUUAAAACAUUUUUUUCUGAUCUGUAAAAACAGGUAACAUCUCGCCCAUUUGCCUGCCGGAGGCCGCCAAGUUUAUGCAGCAGGACUUCGUGGGCAUGAAUCCCUUUGUGGCCGGCUGGGGCGCCGUGAAGCACCAGGGAGUCACCUCGCAGGUGCUAAGAGAUGCCCAGGUGCCAAUCGUGUCCCGCCACAGCUGCGAGCAGAGCUACAAGUCCAUUUUCCAGUUCGUCC…	.(((((((((((((.(((...((((((((((.((..((((((..((((((((((((((((((((((((....((..(((((....)))))))....)))))).......(((((((((((((((((....).)))))).................((((((......))))))..............((((((....)))))).......)))))))).))..(((...((((((.((((((((((..((.(....).)).)))))))...))).)))))))))..(((((.(.(..((((((.(.(((....))).).))))))..).).))))).)))))...))))))...))))))))))))))).)))......))))))).))).))))....…	5.25349e-07	FALSE	0.663579	0.915444	0	0	0	0.432956	0	0.225305	0	0	0.145481	0	0.198564	0	0.311101
39367	chr3L	4144952	4148085	GUAGAACUGUGGUACACGAGCACUUCGAUCUCAACUCCAUAUCGAAUGAUAUAGCCCUGAUUGAGCUAAACGUAGUGGGUGCAUUGCCAGGUGCGCAAUGUUUAUAUAUAAAUACUAUUAAUAUCACUCUAUUAAAACAUUUUUUUCUGAUCUGUAAAAACAGGUAACAUCUCGCCCAUUUGCCUGCCGGAGGCCGCCAAGUUUAUGCAGCAGGACUUCGUGGGCAUGAAUCCCUUUGUGGCCGGCUGGGGCGCCGUGAAGCACCAGGGAGUCACCUCGCAGGUGCUAAGAGAUGCCCAGGUGCCAAUCGUGUCCCGCCACAGCUGCGAGCAGAGCUACAAGUCCAUUUUCCAGUUCGUCCAGUUCAGUGACAAGGUGAGCGGGGUCAUCCUCAGCCAA…	((((..(((((((((((((((((((..(((((......(((((....))))).((((.......((((....))))))))((((((((....).)))))))................((((((......))))))..............((((((....))))))..(((..(((((....(((.......((((((.((((((((((..((.(....).)).)))))))...))).)))))))))..)))))..))).((((((.(.(((....))).).))))))..)))))....))))))...))))))...))))))))))).(((((.((..........(((((((((.((((((((((((((...((((((((((((...(((((......…	6.25746e-07	FALSE	0.214324	0.263644	0.506965	0.478323	0	0.379503	0	2.55907	0.144867	0	0.186126	0	0.394402	0.200225	0.706019
39368	chr3L	4148137	4152473	GCUAAUAUAGAACUAGUACUAGAAUGUCGUCGAUGGCUUUAACUACUUGGCCAAGUGAUUCCCAAUUGACAAUGUCAACGGGAUACGUUUUUAAUUUACCUUGAUUAAUGGCAUUUAUCAUUCUUGACUAGACGCGCGUCUAAUUGAGUCACAGAAUUCUCGGACCCGAUGGAAUGACAAAUUGAGAACAGAGCAAGGUCAUCAAUUUGGCGCCUUACUUGACUCAUGCCCUAAUUGAGAAUCCCCAAUUGUGUCCCUAUAUUAUUACAAACCAUUAUCACUGAUCCAUAUUAUUAGGCAGCAAACACACAUCAUAUACAUAGUAUUUGUUUCCAUUUUCGGCUGGCGCCGGUCUGGGAAAUUCAUUUUACAAUUCAAAUGUGCGAAUUUGGUGCUUUG…	((((...((((((.(((.((.((((((((.((.(((((..........)))))((((((......(((((...))))).((((((((............((((((((..(((((...(((....))).(((((....)))))...((((((.((.(((((((....)))..))))..((((((((..((........))..))))))))........))))))))))))).))))))))..........))))))))...................))))))..............((.((((((.((..............)).)))))).))...((((((((((((((((((((((((.......((((.((((((((..((.((((((((.((((…	1.83665e-06	FALSE	5.2593	3.48687	1.50688	2.41016	1.32949	2.75688	0	2.30074	0	1.83347	0.301058	0.049143	1.7695	1.67017	1.60795
39369	chr3L	4148741	4152473	AAGACACACAAGUCAAUCUCCGAAGAAGCUUCAGCGGGUGAAGACGCGUCUCCAGUCUCCGUUUGUCCGGUUCUCCAAAAAAACACUCAGUCUGAUAACGCGAUUCGGACGGUGAACGUCGGUACGUCGCGUUGCCGCUCGAUAUUCCGGAUAUAUGAUCGCAUAUAUAUAAUAGAUCGAUCUCGCCAUGAAGUCGAUGUGCUGUGUUAGUGCUGUGAUCACACUCCUGCCCCUUGUGCUCCUCCCUCCGCCCACUGUCGCCCAGUUUAAUCAACGCAGGCAAGGUAGUCGCAGUCACUUAAUUAGUAGAGAGCUUUUCGCUUUGCCAUAUCUAUCUAUUUAACUACAACUAUCUAAAGUCUAUAGAACUUUUACGACCGAUCUAAGCAAACAACAAAC…	..(((((.((.(((((((...((((...)))).((((((.((((((((((..(((.((..((((....((....))....))))....)).)))..((((((((.(.((((.....)))).)...))))))))(((((.(((...((((((....((((((((((((((((.((.((((((.((.....)).)))))).)).)))))..))).))))))))(((...(((....(((((((.......((((((.....((((((((.((((......((((((((....((..(((((.....))).))..)).....)))))))).......(((((...(((............)))..)))))((((..(((((..............(((....…	2.98854e-06	FALSE	0	0	0	0	0	0	0	0	5.7031	0	0	0	0.475258	0	1.64634
39370	chr3L	4154327	4161407	AUCUUAUACAACCUAUUUUUUUUUUGCUGAAAUUUGAAUAUUCCCAACAGAUUUAACGGAAUUCUUCACCAAAAAAACAUUAAAAGGAUCUUUUGGAAAGUCUCUCCGGCAUUCCGAAUCUUUGAGUGCUUCUCAAGAGGCGGAGCACAAAAACUCACUCAAUGUCGCUCAAUUGCGAAAAGAGAGAGAGAAUGAUUGUUCUCUAAGAGAAUCUUGAGCAUCGGCAGAUAAAAAGUAACCCUCAAAUCUGGAAACCAAUGUCCUACGUUCCUAACCCUCCGAACAAUUUGUUUGGUUUUGUUUUUAUCCCUGAUUUUAACCCUUUUUUUUUUUUUUGCCCCGGCUGAUAGAAAACGAAAGCGCCCGGCACUCGGGUGGACUUCGGGUGGCUUCGUUGGC…	(((((((((.........((((((((.((((....((..(((((.............))))))))))).))))))))........((((((((((((((((((..((.((..((((..((.(((((.....)))))))..)))))).......(((.(((....((((......))))...))).)))......((((((((.(((((((((((((((((...(((((....(((..((((.(((...(((((((((((((...)))))....((((.(((((((...)))))))((((((((((((((((((....(((((((((.............(((((((..............((((((.....))))))(((..(((..((((.....)))…	4.45526e-06	FALSE	4.28171	1.6445	0.481878	1.27579	1.41683	4.24268	0	5.12504	0.798946	0.208534	0.121226	0.112137	1.64244	1.03737	1.84659
39371	chr3L	4161781	4170124	AAUUUGCCCAUCAGAUAUUUGUUAUAUUGAAUUUACGAUAUGUUGAAAUUUCGCGCCAUUUUUUUGAAGCAGAGGCAACCCUCUUCCCAGGGAUGAAACAUUUUAAGGGAAGAGGUUGCCAGAUCGCGUUAUGGAGAACAGAAAUAAAACCGCUCGAUUUGAAUUAGCAGAAUGAGAAUAUUUAAUAACAAAAAAUUGAGAGUGAGCUUGAUUUAAAAUUAAAUAAUGUAAAAUUUUUCAAGAUCAGAUAUAAAAAUGAUGAAAUCGAGGUAAACCACUUUAUUCAACAAUUUAUUUAACAAAGUAUAAAAAAAUAACUUUUUGAUGAAAACCAGUUCAUUUCUGAUAGUUAAAAAAUUCGGUUAACGAUAUUUAAUUAAAAUAUGAAAUAUGAGCGUA…	...((((......(((....(((((.......(((((.((.((((((.......((((((((((((.......(((((.(((((((((.((((((...))))))..))))))))))))))((.((((.....((((((((((..........((((.((((......)))).))))..((((((((......((((((((......))))))))...))))))))..............(((((((...(((...((.((...(((((((((.((((((((..((((.((.((((((..............)))))).)).))))..))).((((((((((((..........((((((.(((((...((((((((.........((((..(((((..(…	5.34741e-07	FALSE	2.56034	2.08	0.563696	1.20452	1.1956	3.25951	0	3.93856	0.960837	0.201614	0.206712	0.093287	1.35539	1.07822	1.3207
39372	chr3L	4162372	4170124	AAUUUGCCCAUCAGAUAUUUGUUAUAUUGAAUUUACGAUAUGUUGAAAUUUCGCGCCAUUUUUUUGAAGCAGAGGCAACCCUCUUCCCAGGGAUGAAACAUUUUAAGGGAAGAGGUUGCCAGAUCGCGUUAUGGAGAACAGAAAUAAAACCGCUCGAUUUGAAUUAGCAGAAUGAGAAUAUUUAAUAACAAAAAAUUGAGAGUGAGCUUGAUUUAAAAUUAAAUAAUGUAAAAUUUUUCAAGAUCAGAUAUAAAAAUGAUGAAAUCGAGGUAAACCACUUUAUUCAACAAUUUAUUUAACAAAGUAUAAAAAAAUAACUUUUUGAUGAAAACCAGUUCAUUUCUGAUAGUUAAAAAAUUCGGUUAACGAUAUUUAAUUAAAAUAUGAAAUAUGAGCGUA…	..(((((((((..((.((((..(((((((......)))))))...)))).))((..((......))..))...(((((.(((((((((.((((((...))))))..))))))))))))))((.((((.....((((((((((..........((((.((((......)))).))))..((((((((......((((((((......))))))))...))))))))..............(((((((...(((...((.((...(((((((((.((((((((..((((.((.((((((..............)))))).)).))))..))).((((((((((((..........((((((.(((((...((((((((.........((((..(((((..(…	5.98508e-07	FALSE	0.746316	0	0	0	0.302331	0	0	0.725351	0	0	0	0	0.147833	0	0.287982
39373	chr3L	4170403	4173883	UCACACAAACGCCAGGUACGUGUCCAAAAUCAUGAAUCGAAAGUAAAUGAACAAUGUUGCUGCUUCGAAACGCAAAUGCUCGCUAAACUCGUGAAAUUGGGAUUCGGAAUCGCAGGUGCGAAAUCACACGGGUGGGGAAAUCGGAUUCAGAUGCACUCCGUCGGCGAAGCGCAAAACAACUGAGCACGCAACAACAAAAACAGUGACAGCAACAGUCAUAACAAUAGCAACACUCACAUCAAAACACAAUGACAACACGCACGGUGCAGAGAAAUCUGUGGGCCUCCGCUGCGGUGGUCCUAGUUCUGCUCCUGCUCUGGACGGACACCACUGGAGGCUAUUUUGCAGCCAUCGAUGAGACGGAGACUAGCAAAAACUGCUUCUGCGAGGUGGGUUAAU…	.........(((((((..((((((((..((((((..((((((((((((((....(((((((((((...........((((((((......(((..(((.((((((((..((((..(((.(....).)))..)))).....)))))))).))).)))......))))).)))..........))))).)))))).........(((((.......)))))...................(((........)))......(((.((.((((((....(((.(((((.(((...))).)))))))))))))).)))))((((((..(((.(((((((((((..((((((((.(.(((......))).).)).))))))...))))))....))))))))...…	1.00579e-06	FALSE	4.22004	2.09285	2.78876	3.78345	1.69772	3.60433	94.6099	3.67909	3.6388	1.10407	0.649574	0.366611	10.1863	3.19655	26.6196
39375	chr3L	4221863	4224033	UGGCAUACAGAUACAUUUACAGAUGCAGAGAUACAAGUGCCGCCACAUAACACGGAUACUUGUGUAGAUAAGAGCAACUACGCAUUGCUCGGACUUGUAGUAUGUAGUAUGUCGCCAUGUGAUAAUGUUUUUAUGCGAUGUCAGGUUAUCAGCAGACCAGAGUGGGCCGGACCUCGUCUAAUAGCAUAAUGGCAUUUCCACUGCGUAGAUUAACGCCACUACGCCCUGCCCCACAUUCUGUCAUCUGAGCUGAUAUGAUCAAAGAAUGCUUCACAUGAUUGAACCACAAUUCUGAUUGCUCUUCUUUUCUGUAUCCUUUACACACAGGUCACAUUGCAUUCAGUGCUCUGGAUGACACCUCGCACUCGGUGCACGUGUACAGCAUCAACGGCUGCAGUC…	.(((.(((((.(((((.(((.(((((((((((((((((((((..........))).)))))))))....(((((((((((((.(((((........))))).)))))).......(((((((....((((((.....(((((((....((((..((.((((((((((.((.............((......)).........((((((..........)))))))).))))...))))))))..)))).))))))).....))))))...)))))))((((.....))))......)))))))...))))))))).((((((.((.(((.....(((.(((((((((((((((((.(((........)))(((((((((((((.......))))..(((…	2.51836e-07	FALSE	0	0	0.161996	0	22.0627	0	0	0	0	0	0	0	1.85206	0	6.36487
39376	chr3L	4188498	4195840	CUUAAUUCCGCUGCAGCGUUGCCAGUGGCAGGCAGUCCUUUCGCUGAAGAGUUCAGCCGUCGUGUUGUCGCCGUGCUCCUUUUUUGGUUGUCGCCGUCGUCGUUGUCGUUCGCCGUCGUAGUUGUCGUUGGUUUGUCUGUCUCUGUAUUGUUGCCACUAAAGAAAGGCAAGAGGAACCGAAAAUGCCACGAAAGAAAAUGUGGAGCGUGAAUGUGACAAUUGUUCAGCGUUAGCAACUUUUGACCCCGUGCGCAAUCAGGUCACCAUUGUUCCAUGGUAAACAGUGGUAGCCCAAAGAACAGCAAAUGUGUGCUGGUGAUUUGUGAUUGAAAAUGCGUAAUCCUCGUUCCGUUGUCAUCGUGUUCACCGCGUAACCUGAACCUUGAGUAAACACACACA…	...........(((.(((((((.(((((..((((((((....((((((...))))))(((((((((........(((((((....(((((((((..(((.((((.(((((..(..((((.((.....(((((((.(((((((((.((.((....)).)).)))..)))).)).)))))))....)).))))..)..)))).).)))))))..)))))))))((((((.(((((((((...(((.....((((((.((((((.(((((((((........))))))))).)))((((...(((((......)))))....))))....)))...))))))....)))....)))))...((((.....)))))))))))))).........((((((((.…	4.84889e-07	FALSE	12.9642	13.5384	9.19657	3.78896	9.65912	11.4671	0.841721	12.8102	6.79201	7.84687	7.58897	9.42006	8.82618	9.30831	3.80325
39377	chr3L	4188498	4193882	CUUAAUUCCGCUGCAGCGUUGCCAGUGGCAGGCAGUCCUUUCGCUGAAGAGUUCAGCCGUCGUGUUGUCGCCGUGCUCCUUUUUUGGUUGUCGCCGUCGUCGUUGUCGUUCGCCGUCGUAGUUGUCGUUGGUUUGUCUGUCUCUGUAUUGUUGCCACUAAAGAAAGGCAAGAGGAACCGAAAAUGCCACGAAAGAAAAUGUGGAGCGUGAAUGUGACAAUUGUUCAGCGUUAGCAACUUUUGACCCCGUGCGCAAUCAGGUCACCAUUGUUCCAUGGUAAACAGUGGUAGCCCAAAGAACAGCAAAUGUGUGCUGGUGAUUUGUGAUUGAAAAUGCGUAAUCCUCGUUCCGUUGUCAUCGUGUUCACCGCGUAACCUGAACCUUGAGUAAACACACACA…	.....(((((((((.(((((((.(((((..((((((((....((((((...))))))(((((((((........(((((((....(((((((((..(((.((((.(((((..(..((((.((.....(((((((.(((((((((.((.((....)).)).)))..)))).)).)))))))....)).))))..)..)))).).)))))))..)))))))))((((((.(((((((((...(((.....((((((.((((((.(((((((((........))))))))).)))((((...(((((......)))))....))))....)))...))))))....)))....)))))...((((.....)))))))))))))).........((((((((.…	3.6329e-06	FALSE	0.962651	1.96905	2.31798	3.48474	2.58538	0.852263	0	0.804981	0.466075	2.66164	2.08211	3.54013	1.81058	2.02558	1.17588
39379	chr3L	4188509	4193882	UGCAGCGUUGCCAGUGGCAGGCAGUCCUUUCGCUGAAGAGUUCAGCCGUCGUGUUGUCGCCGUGCUCCUUUUUUGGUUGUCGCCGUCGUCGUUGUCGUUCGCCGUCGUAGUUGUCGUUGGUUUGUCUGUCUCUGUAUUGUUGCCACUAAAGAAAGGCAAGAGGAACCGAAAAUGCCACGAAAGAAAAUGUGGAGCGUGAAUGUGACAAUUGUUCAGCGUUAGCAACUUUUGACCCCGUGCGCAAUCAGGUCACCAUUGUUCCAUGGUAAACAGUGGUAGCCCAAAGAACAGCAAAUGUGUGCUGGUGAUUUGUGAUUGAAAAUGCGUAAUCCUCGUUCCGUUGUCAUCGUGUUCACCGCGUAACCUGAACCUUGAGUAAACACACACAAGCGCAACUCG…	....(((((((.(((((..((((((((....(((..(((((((....(.((((..((.(.(((((((((....((((((.(((((..((((((((....(((.(...((((((((((((((((.(((((((((.((.((....)).)).)))..)))).)).))))))).....(((((........)))))..........)))))))))..).)))...)))))....)))..)).)))))))))(((.(((((((((........))))))))).)))..............((((.(((((((...((((.(((.((.((.....(((..(((.((((......(((((.((((.((.......))..)).)).))))).....)))).)))..)…	3.72165e-06	FALSE	0	0	0	3.23953	0	0	0	0	0	0	0	0	0.269961	0	0.935171
39380	chr3L	4188516	4193882	UUGCCAGUGGCAGGCAGUCCUUUCGCUGAAGAGUUCAGCCGUCGUGUUGUCGCCGUGCUCCUUUUUUGGUUGUCGCCGUCGUCGUUGUCGUUCGCCGUCGUAGUUGUCGUUGGUUUGUCUGUCUCUGUAUUGUUGCCACUAAAGAAAGGCAAGAGGAACCGAAAAUGCCACGAAAGAAAAUGUGGAGCGUGAAUGUGACAAUUGUUCAGCGUUAGCAACUUUUGACCCCGUGCGCAAUCAGGUCACCAUUGUUCCAUGGUAAACAGUGGUAGCCCAAAGAACAGCAAAUGUGUGCUGGUGAUUUGUGAUUGAAAAUGCGUAAUCCUCGUUCCGUUGUCAUCGUGUUCACCGCGUAACCUGAACCUUGAGUAAACACACACAAGCGCAACUCGGACACUU…	((((((((((..(((((((((((((((...(.(((..(((...(.(((((((.(((((((((....((((((.(((((..((((((((....(((.(...((((((((((((((((.(((((((((.((.((....)).)).)))..)))).)).))))))).....(((((........)))))..........)))))))))..).)))...)))))....)))..)).)))))))))(((.(((((((((........))))))))).)))..............((((.(((((((.(((((((((((...((((........((((.((((....((((.....))))))))..))))((((.((......)).))))))))..))))....))…	3.71137e-06	FALSE	0	0	0	0	0	1.83094	0	0	0	0	0	0	0.152578	0	0.528547
39381	chr3L	4188522	4193882	GUGGCAGGCAGUCCUUUCGCUGAAGAGUUCAGCCGUCGUGUUGUCGCCGUGCUCCUUUUUUGGUUGUCGCCGUCGUCGUUGUCGUUCGCCGUCGUAGUUGUCGUUGGUUUGUCUGUCUCUGUAUUGUUGCCACUAAAGAAAGGCAAGAGGAACCGAAAAUGCCACGAAAGAAAAUGUGGAGCGUGAAUGUGACAAUUGUUCAGCGUUAGCAACUUUUGACCCCGUGCGCAAUCAGGUCACCAUUGUUCCAUGGUAAACAGUGGUAGCCCAAAGAACAGCAAAUGUGUGCUGGUGAUUUGUGAUUGAAAAUGCGUAAUCCUCGUUCCGUUGUCAUCGUGUUCACCGCGUAACCUGAACCUUGAGUAAACACACACAAGCGCAACUCGGACACUUACAAAC…	(((((((((((((.....((((((...))))))(((((((((((((.(((((((((....((((((.(((((..((((((((....(((.(...((((((((((((((((.(((((((((.((.((....)).)).)))..)))).)).))))))).....(((((........)))))..........)))))))))..).)))...)))))....)))..)).)))))))))(((.(((((((((........))))))))).)))..............((((.(((((((...((((.(((.((.((.....(((..(((.((((......(((((.((((.((.......))..)).)).))))).....)))).)))..))))).)).))).)…	3.74051e-06	FALSE	0	0.727729	0	1.52309	0	0	0	0	1.02571	0	1.57519	0	0.40431	0	0.63397
39382	chr3L	4174853	4185908	AAUCUAUAGUUCAUAUAUUAGCUUAAAUAUUAUGUUUCUCUUAAUUUAUAUUUGUUUUUCAGAAUUCUUUUUUCCCAUUAUAUAGUUUAGUUUGUUUAGUAUGAAAAUGUUUCAUUUCGGAAGUGCAAUUUAUGUUAUUUUUAGAACAAUGCAUCCGAAUAGGGUUAUUGUAUUUUCGCCUUAAUGUGGAAGGGGGCGUGCCCGGUGGUUGACCAUAACUGGAGCAAAAACACAAAGUCCCCGCACAUGGCGCACUCGGUGCACUUGCACUCUUGGCCAUGUGGAGGCCGACUUAAUCAAUGGAAACGCUGGCAGGGAAUGGGAAUGGCCCGAGCGGAGCCAACUUGGCGGUUGUGGGCAGGGAAACGAGAGAGCGGGGUAUUCGAGGAGCAGCAGGGG…	...(((((((((....(((((.((((((.(((.(((((((((........((((.....))))(((((((((((......................((((((((....(((((...((((...........(((((((..(((..((((((.((((.....))))))))))...(((((......)))))((((((..((((((((((....))...))))).)))........(((((((..((((((((.((...(((((....)))))..))))))))))..))..))))).......(((.((((((((((((((((.(((((((((((((...((((...)))).))).))))).((((.....(((((((((((...((.(((.((((.((((…	5.14636e-08	FALSE	19.3921	23.948	34.8554	27.2557	17.1638	36.8681	0	53.6495	27.9671	26.6974	31.0222	22.2841	26.7586	26.9765	12.7957
39383	chr3L	4178413	4189677	GGCUGUAAGAGAGUGUGAGUGCGUUUUAAAAUACCGUUAGGCCGCGCUUUGCCGUUAAUUCGUGUAUAUUUUUAAAGCACACAAAGGUGACGACGGCUAUAUUUAUGUAACCCCGAGUGUUACGAAACGGAAACACGCGGCACGGCACCAAUGAGCUCAACUCGCACUCGUCGUGUUUAAAUAAUAAAACUCCUUCGAUGCAUUUGCGGGGUAACGAGGGGGUCAGAGGGGCGGAAGGGGAAUGGGGGAGACAGAGUGGAGCCACAUGUAAUUUUCAAUUCAUUUGGCACGCUUUCACUCACACACAUACCAACUCACACGAACUGGAAACAGACUGUGCACAUGCAAGUAGGCUCUCCCCCUCCCACUUACCCACACACACACACAUUGACACACAGA…	((((((.((.(((((((((((.((((.......((((...((((((.....(((((.....((((...........))))......((((((.(((...(((....)))...)))..))))))..))))).....)))))))))).......)))).)).)))))))))(((((((........(((((.((((((((.((((((.(((((((((((((((((((((((..(((..(((((..(((((((..((((((..((((.(((.((((...))))))).)))).))))))..))).................((((..(((....)))..))))..((.(((((..((.((((((((((((.(((.((................(((.......…	4.95731e-07	FALSE	0	0	0	0	0	0	0	5.62652	0	0	0	0	0.468877	0	1.62424
39384	chr2L	5724612	5762423	GAUAAAUACAUCGAUAGUAUCGGCUUGUCAUCGGCCCGCUGCCACCUCUGGCCAUCGCAGCUGACUCUAGAACGCGUCGUGGAAAUAGGAAUAAACUGACUGAGUUCGCGUUCGGUUCGUUUGGCGCACGCAAAGCAAGCAAGUAGUGAGCCAGAUGCGGUUCGAAACGGUGCAGUCAACUGAAGCUCGCGUAGUGCAAUACAAUUAAUUGUAAAACCAAGACACAAGCACUCCUAUCGCGAUAGGCACUGUUAGCAAAUUGAAACCGCGUGUCUUUCGUUUCGCUUCUCCCGCUCUUUCGUUGCACUUCGCCCACACUAUUCGCCAAUGCAGUCGUGAGUGCGUGUGUGCGUGCGUAUUCCCCCCCAAAUUCAAUGAAUUCGACAGGCGGUGCAAUAA…	.......((((((((.(..((((((((.((...(.(((((((.((((((((((((((((((((((.(......).))).((((..((((((.........((((..((((.((((((((..((((((..(((((((((((.......(((((......)))))((((((.(((((.(((((((.(((.(.((..((...(((((....)))))....))..)).).)))(((.....(((((.((((.......))..((((..(((((.((((.((((((..((.......)).........((((...((.((((((((((((..........))))))).))))).))))))..................))))))...)))).))))).))))..…	8.58585e-06	FALSE	7.20282	8.41488	2.00625	6.39253	3.92809	2.75671	0	6.86072	14.0821	1.11752	26.0157	2.30917	6.75721	5.16031	7.20773
39385	chr2L	5757965	5762423	GCGCCAAAUCCUUUUGUUCAAACCGCACUUUGUAUUUCGCCCACAAAAUACAAUUAAAAUAAUUCGCUAAUAAGGAUAUACAUAGCAUAUGAAAUAAAUGCUGCGGGUUGUUCUGCACUUGACCAGCAAUUUGGCUGUCGAAAUAAUUAUUUGGUAAAUUGCAUUGUAAACUGCAGGCAAAAUAUGCAGACCGCAAAUGACAAAAGCAAAUAUAUGAAAAAUGAGCUUUUCAUACUAUUUUGCAAUUAAUAUCCAAAACAUGCAACCCCCAGUCCCCAGUCUACGCCAUUUAUUCUAUACUCCCAGCCCCACUGCCUCCAGCCGCCUGCUUUAUUAAUAUUAAUUGAAAAUAAAUGCAGCAUAAGCCGGGUCGGUCAAAAAGCAGAUGGCCAUGUGGUG…	.(((....((((((((((.....(((.((((((((((........))))))............(((((.....(((((..((((((((.........)))))(((((....)))))..((((.((((......))))))))........((((((..(((.((.(((.....((..((...(((((((((.(((...........(((((..((((((((......))))))))....))))).........(((.....(((..(((...(.((((.(((.(((((((((......((((((((..((((((((.(((.((...((((((((((.............)))))).)))).....)).)))..(((((.........)))))..))))))…	0.0155382	FALSE	4.14946	3.40196	0.343642	1.53675	2.18238	6.36559	3.62073	3.9401	3.21223	0.894605	1.02811	3.60923	2.85706	3.30709	1.71721
39386	chr3L	4200910	4204811	UUGGCCAGGCACUCUGUUGGAGAUCAGUCGGCAUCUCCAAGUCCACAAGUCACGUCCGGUCAGGUUCAAGUUCAAUGUGCAGAUAGCCGCGGGCACAGGAAGCACUCGAUUGCAGUUGUGCAAACCAGUUAGACGCGCUCCUCGAUGGCUGUUUAUUUGGGUUUUAUUUAACGCCGAUCUCCUCCAGUUAACAGGCGUAUCCAGGAGGCAUCCGCAUGGCAGCUUCGCGGGUAUUCUUUGCAUAAUCCAUUACCACCUAGUAGGGUGCCUCCAGUGAUCGUUCCAAGGCACUGGGCACACACACGGAGUUAAAUACUAAUAAAAUAAAUUGAAAAUAAAAGAGCAGGGCAAAAUGUUUCUGGUAAAAUCUCCGCCAGGUGGGUGCAUCGGCAGCGACGC…	((((.((((...((((((((((((........))))))))(((....((((((((((((((.((((...((((((.((((((...(((...)))...((((.((.((((.((((((((((((((((((.((((((.(((.......))))))))).))))..........(((((..................)))))((((..(((((..((....))..)))))..))))....)))))))))).......(((((....)))))...((((((.((.......))))))))((((.(((.(((((.....(((((...(((((..(((.................)))..))))).)))))....)))))....))).))))..((((......))…	1.9572e-07	FALSE	0.870066	2.03668	1.02607	1.77979	1.93006	3.45391	0	1.28723	1.16613	0.568637	0.443992	0.050766	1.21778	1.0961	0.978137
39387	chr3L	4239350	4239817	CUUUAGAAAGCAUGCGUAUAUUUUUACAGUGUAAUGGCCAGUUACCAGCAAAUGCAACUCAAAUUCUUCAAACUCGAUAAGGUUGCCCCUGGAGGUAUACCAUAAAUAUAAACCGAUGCACUAAGAAGGCAAAUAAAACGCUUGUUAGCCCCGAUAAGCAGGCAAAUAAAUGAUACUUUGUUAGCGCUGAGGAGCCGUAUUUAAGGGCAUGAUCUCAUGGGUCGCUUAUCGCCGGGUUCCACUGUAGACACAAAGCAAGUGGUCCGAGCACACGCGCCACCUACAGAUUGUUUUAUUUAUUGAGCCCCGAUAAGCACACAAUUCUUUGCUGUUCUCAGAAUUAAGUCCUCGUAUUUUAAGGCAUGAUGUCAUGUGUUGUCUGUAGGCAAAAUCCACUGU…	(((((((((((((....((((((((((((((.....(((......(((((((.((((((.....((.........))...))))))(((..(((((...((.(((((((...((...((.((((.((((..........(((((((..........)))))))............)))).)))).))...))....))))))).)).....)))))..)))..((((((((..((((((....(((((.((((.....(((((.((......)).))))).......))))))))).....)))))))))))))).........)))))))....((((.................(((.(((((....))))).)))))))..)))......))))))…	5.85627e-08	FALSE	0.978866	1.98881	0.581152	2.68602	6.19758	5.85387	0	5.73296	0.185114	0.298993	0.738587	0	2.1035	0.858726	2.44175
39388	chr3L	4240309	4242733	AGUCUUCAAUCGGUUGUGGGCACUUGCAGUCCGUUUUGUUUUUCUUUAACGCAGAUUGAGGGAUCGAAGAUCAUCCAGCUGUUGCGAUGAACCGUCGCCUUCCAGGAACCAUCAGCCAGUGCCAGAAGCUUCUCCUAGCCACCCACAACCAUGCUCCAACGGCCUUCUCCACCAGAUUCCUGUCCACAUCUCGAGUGAACCGCGAGCGGCAAGAGUAAGUUUGUUUAUAUAGCUGCGAAAGUUUAUGACAUUUUCCGCGAAACAAAUGGCAUGGCAAAUCUAUAUCUAUAUCUACCAAAACAAAUUGAAUUAGUAUGUUUAGGCUAGUAACUAAUUAAUGGCGAUAACGAAGAGAUAACUUGUUGGCCAUGGUUAGAUGGCACUGAUGGUGGGUGUGGU…	.(((.......((((((((.....(((.((((.(.((((((((..(((((..(((((((((((......(((((.((((((((((.(((.((((.(((((.(((((..((((((((((..((((((((..((((((((((........(((((((...((((...(((.....)))...)))).(((.......)))...((((.(((((....(((((....)))))...)))))((((((.......))))))))))........))))))).......................(((((.((((...)))).))))).))))))..............((....))..))))...))).)))))..))))).)))))..))..))).)))))))))…	8.20237e-07	FALSE	1.65022	1.64962	1.94667	2.27798	0.276999	3.04643	0	2.34066	0.679717	0.178668	0.358774	3.53876	1.49537	1.64992	1.18977
39389	chr3L	4240309	4243706	AGUCUUCAAUCGGUUGUGGGCACUUGCAGUCCGUUUUGUUUUUCUUUAACGCAGAUUGAGGGAUCGAAGAUCAUCCAGCUGUUGCGAUGAACCGUCGCCUUCCAGGAACCAUCAGCCAGUGCCAGAAGCUUCUCCUAGCCACCCACAACCAUGCUCCAACGGCCUUCUCCACCAGAUUCCUGUCCACAUCUCGAGUGAACCGCGAGCGGCAAGAGUAAGUUUGUUUAUAUAGCUGCGAAAGUUUAUGACAUUUUCCGCGAAACAAAUGGCAUGGCAAAUCUAUAUCUAUAUCUACCAAAACAAAUUGAAUUAGUAUGUUUAGGCUAGUAACUAAUUAAUGGCGAUAACGAAGAGAUAACUUGUUGGCCAUGGUUAGAUGGCACUGAUGGUGGGUGUGGU…	.((((((.(((((((((((.....(((.((((.(.((((((((..(((((..(((((((((((......(((((.((((((((((.(((.((((.(((((.(((((..((((((((((..((((((((..((((((((((........(((((((...((((...(((.....)))...)))).(((.......)))...((((.(((((....(((((....)))))...)))))((((((.......))))))))))........))))))).......................(((((.((((...)))).))))).))))))..............((....))..))))...))).)))))..))))).)))))..))..))).)))))))))…	1.22862e-07	FALSE	3.39118	1.48148	0	0	0	0	0	2.13177	1.28801	3.42469	0.356379	0	1.00613	0.17819	1.33506
39390	chr3L	4240347	4242733	UUUUUCUUUAACGCAGAUUGAGGGAUCGAAGAUCAUCCAGCUGUUGCGAUGAACCGUCGCCUUCCAGGAACCAUCAGCCAGUGCCAGAAGCUUCUCCUAGCCACCCACAACCAUGCUCCAACGGCCUUCUCCACCAGAUUCCUGUCCACAUCUCGAGUGAACCGCGAGCGGCAAGAGUAAGUUUGUUUAUAUAGCUGCGAAAGUUUAUGACAUUUUCCGCGAAACAAAUGGCAUGGCAAAUCUAUAUCUAUAUCUACCAAAACAAAUUGAAUUAGUAUGUUUAGGCUAGUAACUAAUUAAUGGCGAUAACGAAGAGAUAACUUGUUGGCCAUGGUUAGAUGGCACUGAUGGUGGGUGUGGUCAUGCGACUGUACUAAUCUCCCUUGAGGUGUCUGUCAU…	.....(((((......(((((((((((...))))....(((((((((((((...)))))).((((((((((((((.((((.(((((.(((((((((...(((............((((...(((....(((....((((..........)))).)))....))).)))))))..))).))))))(((.....)))(((((((((.......)))))).))).......)))))))))..........((((((((((((..(((.((((...)))).)))((((((((.(((((.....(((((..((((.(((......)))))))))))))))))..)))).))))))))))))))))....(((((((((((..((......))((((((((..((…	8.13118e-07	FALSE	1.07698	1.97053	1.94677	2.10205	0.198055	0.763183	0	1.89646	0.829369	0.257846	0	0	0.920104	0.796276	0.856255
39391	chr3L	4240368	4242733	GGGAUCGAAGAUCAUCCAGCUGUUGCGAUGAACCGUCGCCUUCCAGGAACCAUCAGCCAGUGCCAGAAGCUUCUCCUAGCCACCCACAACCAUGCUCCAACGGCCUUCUCCACCAGAUUCCUGUCCACAUCUCGAGUGAACCGCGAGCGGCAAGAGUAAGUUUGUUUAUAUAGCUGCGAAAGUUUAUGACAUUUUCCGCGAAACAAAUGGCAUGGCAAAUCUAUAUCUAUAUCUACCAAAACAAAUUGAAUUAGUAUGUUUAGGCUAGUAACUAAUUAAUGGCGAUAACGAAGAGAUAACUUGUUGGCCAUGGUUAGAUGGCACUGAUGGUGGGUGUGGUCAUGCGACUGUACUAAUCUCCCUUGAGGUGUCUGUCAUUGUAUAUUCCAGCAAUUAAGU…	.((((.((...)))))).(((((.((((((...))))))(((((((...((((((..((((((((..........((((((........(((((((...((((...(((.....)))...)))).(((.......)))...((((.(((((....(((((....)))))...)))))((((((.......))))))))))........))))))).......................(((((.((((...)))).))))).))))))...((((((.(((((..((((.(((......)))))))))))))))))).)))))))).))))))((((((((....))))))))...........((((((...(((((((.((((((............…	1.00907e-06	FALSE	1.19051	1.44913	2.18546	2.3462	3.65355	3.01223	0	3.07091	0.847599	1.40484	0.819656	0.808257	1.73236	1.42698	1.11416
39392	chr3L	4254798	4256053	AAUUUCGACGGUCGCUAUGAGUGGAGCUCUCGGAGAUGUGGUGUCCGAAUACCUGGAGCGCGGCCCAGUGCUCGUGGUGGCGGACCUCCUUAGCCUGAUAACGGUCUCGUCCUGCCUGGUGAUCAAGGUUCCGCAGAUAAACACGAUACGGGCGAACGAGUCCUCGAAAGGUGAGCACCGCCCACACAACAUCUGCAACCUAUCCUCCCACUCAUAUGAUACGGAUUUAUGAAUUAGGCAUCAGUGUUUUGGGACUGUGCCUGGAGCUGUUCAGUUAUACGGUGAUGUUGUCGUACAACUACACCAGUGGCUACGACUUCCUCUCGUACAUGGAGUAUCCUGUUUUGCUGCUGCAGGAGUACGCCCUGAUUUACUACGCCUUCAAGUACCAGGAUCUGC…	......((((...(((((((((((((.....(.(((((((((((....)))))..((((((......))))))(((..(((((..(((....((((......((.(((((..((((((((((((...........)))...)))....)))))).))))).)).....)))))))..)))))..))).)))))).)........)))).)))))))(((.(((((.....(((((.((((((..........(((((((((.((((.(((((((((((..(((((((((((((((...((((....)))).))))))...........((.((.(((((((((.........)))))).))).)).)).((((((.((((.......(((((((.((..…	3.3633e-06	FALSE	10.4452	11.4131	4.96288	4.92554	8.43733	8.38676	0	7.2937	1.98501	7.79879	6.65988	5.91024	6.51821	6.97679	3.26385
39393	chr3L	4256266	4258115	GUAAGAAAAGCCUUUUGAAGCUGAAGCAUAAAACAACAUUAAUAUUCUUUCAGGUUUGUGGAGCUCCAUUUGCUUGUGGUUUGCACAUUUGCGAGAAGGUGUGUCACGCUGGACCCUGCGGAGAUGGAGAGUGUCCUUUGCAAGUCAGGAGUUGCCCAUGCGGCAAGAAUGUAUGUGAUAUAUUUAUUUACAAGUUUAUAUUCAUUUAUGAUUACCUAAUUCUGUAGACCCAGGUAAGACCCUGUAAUGAGACAGAGGAAACCUGUGGCGAUACGUGCCAAAAACUUUUGUCCUGUGGCCAGCACACUUGCACCCAGCGUUGUCAUCGUGGACCUUGCAUUUCCGUAAGAUAGCCACCAGGGAAGCAAAUCGAUUCUCUAAUGAAAUAUGUUUCUUACA…	.........((((((((..((....)).........................(((((((..(((((...(((((((((((..((((((((......))))))))...((((.....((((((((((..(((.((((..(((((((..(..((((.(((((.(((((((.((((.((((.....)))).)))).(((((((......................))))))).(((((....((((((......)))).))..)))))(((((.....))))).....))))))).))))).)))).))))))))....(((.......)))))))))).))))))))))...))))((..((((((.........))))))..))......((.(((((((…	2.72845e-08	FALSE	0.214194	0.985883	0.952126	0.808911	0.881964	0.988168	0	0.322499	0.064901	0.24146	0.698316	0.565169	0.560299	0.631743	0.374095
39394	chr3L	4256266	4258946	AACUCCUAUACAAGAACUACAAACCGUCGGACAACGCAGGAAGCUCAAAGGAAGCGGCACGCACCAGUACGUUUCUGGAAAACACUCUACACUCGGGAGCGGCAACCUGUCUCAUUUGCAUCGGAAGCAUUCGGCGGGUGGAGGCCAUUUGGUCUUGCGAGAGCUGUUACUGCUUCUUUCACUUGAAGUGCAUCCAACGGUGGGCCAACGACAGCAUGAUGCAGAUGAAGGUAAAGGCGGCAGAGCAGCAGAACGGCCAGGGCCACUACAAUCAUCUGGGCGAAUUUGUGCCGCCCAAGCGACAGAAAUCCCUUCACUGGUGCUGCCCCAAGUGCCGCAGGGACUACCAACCGGCCGAUAAGCCCACGCAGUACAACUGCUUCUGCGGCAAGGAGGUGA…	....((((.((.(((((((((..((..((.....))..)).............(((((((((((((((.(((((((((..............)))))))))...(((((((.....(((.......)))...))))))).((((((....))))))......((((((.((((((((((..(((.(..((((((.....((.(.....).)).....))))))..).)))..))))).)))))))))))....((.(((((.............))))).)).((((.((.(((....))).)).))))......))))))))........))))))).((.....))....(((......)))...(((((...)))))..((((((((((((((...…	1.58619e-08	FALSE	0.253273	0	0	0	0	0	0	0.253326	0.152661	0.646224	0	1.14729	0.204398	0	0.35473
39395	chr3L	4256289	4259421	UACCAGGGCUGCCACAUUAGAUACCUGACCUAUUAAUUGUAAACUUCAAAAUGUUGGUCCAAAUUAUUAAAUGCAAUAAAAUAUGCAGAGAGGAUGUUUGAUAAUUUAGGUAUUAAUGUGUAUGUAUGUAUUUUUUUUGAAUUAAAUGAAAUUCCCAAUUGGAAACUGAAAGCUCACACAAAUGUGUACCUUUCGGAACUAGAUCCCCUAAUUGCUGUUAUCAGAGAACGAGCCAUCCCUGGUUCUACCCCAGGAAUUUAUUCCCAGUUGAUAGACAAAAACGCCGGCUUAAAAAUGGAAAAGUUUAAUAAAGCGCAAGCUAAAAAUUUGGCUGCCGCCCAAAAACUGGUGGACACCUACGCCUCCAGCUCCGAGGAUGAAGGCGAACUGGAUGAGAAU…	.......(((((((((((.(((((((((((.((...(((.......)))...)).)))).(((((((((((((((........)))).........)))))))))))))))))))))))....((.(((((((.....(((((......)))))((((((((...(((((((...((((....))))..)))))))...(((.....))).......((((.(((((((((((..(((((((((((((....((((....)))).....(((.((((...((((.((..........((((((....(((((((((.((((((....)))))).(((((........)))))...(((.((((((.......)))).)).)))((((.(((((....))…	2.08669e-07	FALSE	0.240179	0	0	0	0	0	0	0.272762	0.325074	0.278182	0	0	0.0930164	0	0.138603
39396	chr3L	4256399	4259421	UACCAGGGCUGCCACAUUAGAUACCUGACCUAUUAAUUGUAAACUUCAAAAUGUUGGUCCAAAUUAUUAAAUGCAAUAAAAUAUGCAGAGAGGAUGUUUGAUAAUUUAGGUAUUAAUGUGUAUGUAUGUAUUUUUUUUGAAUUAAAUGAAAUUCCCAAUUGGAAACUGAAAGCUCACACAAAUGUGUACCUUUCGGAACUAGAUCCCCUAAUUGCUGUUAUCAGAGAACGAGCCAUCCCUGGUUCUACCCCAGGAAUUUAUUCCCAGUUGAUAGACAAAAACGCCGGCUUAAAAAUGGAAAAGUUUAAUAAAGCGCAAGCUAAAAAUUUGGCUGCCGCCCAAAAACUGGUGGACACCUACGCCUCCAGCUCCGAGGAUGAAGGCGAACUGGAUGAGAAU…	...((((((...((((((.(((((((((((.((...(((.......)))...)).)))).(((((((((((((((........)))).........))))))))))))))))))))))))..................(((((......)))))((....))..((((..(((((((((....))))..((((.((.(((.((((((..........((((.(((((((((((..(((((((((((((....((((....)))).....(((.((((...((((.((..........((((((....(((((((((.((((((....)))))).(((((........)))))...(((.((((((.......)))).)).)))((((.(((((....))…	2.16753e-07	FALSE	0.979167	0	0.026102	0.000545	0	0.000712	0	1.47185	0.199178	0.358893	0.198949	0.735906	0.330942	0.112526	0.482525
39397	chr3L	4256419	4258115	GUAAGAAAAGCCUUUUGAAGCUGAAGCAUAAAACAACAUUAAUAUUCUUUCAGGUUUGUGGAGCUCCAUUUGCUUGUGGUUUGCACAUUUGCGAGAAGGUGUGUCACGCUGGACCCUGCGGAGAUGGAGAGUGUCCUUUGCAAGUCAGGAGUUGCCCAUGCGGCAAGAAUGUAUGUGAUAUAUUUAUUUACAAGUUUAUAUUCAUUUAUGAUUACCUAAUUCUGUAGACCCAGGUAAGACCCUGUAAUGAGACAGAGGAAACCUGUGGCGAUACGUGCCAAAAACUUUUGUCCUGUGGCCAGCACACUUGCACCCAGCGUUGUCAUCGUGGACCUUGCAUUUCCGUAAGAUAGCCACCAGGGAAGCAAAUCGAUUCUCUAAUGAAAUAUGUUUCUUACA…	........((((((.....((....))..................(((((..(((((((..(((((...(((((((((((..((((((((......))))))))...((((.....((((((((((..(((.((((..(((((((..(..((((.(((((.(((((((.((((.((((.....)))).)))).(((((((......................))))))).(((((....((((((......)))).))..)))))(((((.....))))).....))))))).))))).)))).))))))))....(((.......)))))))))).))))))))))...))))((..((((((.........))))))..))......((.(((((((…	6.13789e-08	FALSE	0.222048	0.269635	0.12388	0	0	0	0	0.183847	0	0.350838	0	0.736787	0.157253	0.06194	0.221637
39398	chr3L	4257318	4259421	UACCAGGGCUGCCACAUUAGAUACCUGACCUAUUAAUUGUAAACUUCAAAAUGUUGGUCCAAAUUAUUAAAUGCAAUAAAAUAUGCAGAGAGGAUGUUUGAUAAUUUAGGUAUUAAUGUGUAUGUAUGUAUUUUUUUUGAAUUAAAUGAAAUUCCCAAUUGGAAACUGAAAGCUCACACAAAUGUGUACCUUUCGGAACUAGAUCCCCUAAUUGCUGUUAUCAGAGAACGAGCCAUCCCUGGUUCUACCCCAGGAAUUUAUUCCCAGUUGAUAGACAAAAACGCCGGCUUAAAAAUGGAAAAGUUUAAUAAAGCGCAAGCUAAAAAUUUGGCUGCCGCCCAAAAACUGGUGGACACCUACGCCUCCAGCUCCGAGGAUGAAGGCGAACUGGAUGAGAAU…	..(((((...((((((((.(((((((((((.((...(((.......)))...)).)))).(((((((((((((((........)))).........)))))))))))))))))))))))).((((.(((((((((((((((((......)))))((....))...(((((((...((((....))))..)))))))...(((.....)))..((((.((((.(((((((((((..(((((((((((((....((((....)))).....(((.((((...((((.((..........((((((....(((((((((.((((((....)))))).(((((........)))))...(((.((((((.......)))).)).)))((((.(((((....))…	6.97132e-07	FALSE	0.354816	0.092568	0	1.09505	0	1.21602	0	0.133204	0.155832	0.263134	0	0	0.275885	0.112886	0.427489
39399	chr3L	4263718	4281585	UCAGUUAACCUUCAGUCACGGGCGCGAUCAGUUGGCUUUUCCGAUUCGUGUGGUUUUGCAGUGCCCAUGGAAGAAAAUACCGUGAAUUUCCGAAUCAAUAGAAAUUAGUCGCAUAAAAAAUAAUCCAAACUGUGCAGCAUUUGUGAUUGAAUUCAAGUACAAAUCGAUCGCAGGGAGUGAUUCUUAAUUCUCAAAUGGAAACCGUCUUCUGCAACGGUGGACGAUAAUUGAGUGAAGCAAAACCUGGCAGGUGAGCUAGUUAGGAGUUUACAACUUAAUUUGCAAGAAAGGUGCAGGAGCAUUCCGGAAUCUUCGGACUCUCCCUAAGCCAAGUCUCGCGACUUGGGCCAUAAACUAGUUAGGCAUGCCAUAAAGCACCGGGUGUGCAGAAGGUCCGAA…	..........((((((((((((.(((..(((((((.(((((...((((((.(((........))))))))).)))))....(((((((((..........)))))...))))............)))).)))..).)).))))))))))))...(((((((((.((((.((((((...(((((((...((((..(((((((.((..(((((....(((((.........((((((((....((((((..((((((((((((.(((.((..........((((((.....(((((.((((...((((((...))))))..)))).....(((((((....)))))))(((.(((.....))))))..........))))).....)))))))).)))..)…	3.99534e-07	FALSE	1.56851	3.26347	0.914838	3.51942	3.82827	3.69901	0	3.87963	0.504341	2.90386	0.244186	0.671377	2.08308	2.23618	1.56235
39400	chr3L	4265382	4265608	UUUUUUUUUAUUUUUUUUGACCCAAUUCGAGGCGGGGCACCCAGUAAUAGCCGAGCACUGACGCAAAUGCGCCAACGAUCCAAACUGACUCAUUGAUAACUGCAGCCGGAGAAAGUGCCAAAUGAGCAGAGCCACUGACUCAGCACGAGACACUCGGAUUGGGAUGCGGACUGGGACAAGGCUGUCUCGACAGGUUGCCAAAUCCACUUCCAAAUCCCAGCCAGCA	....................(((((((((((((..(((...........)))..))..((.(((....))).))....(((...(((.(............))))..)))....((((....(((((((.....))).))))))))......))))))))))).(((((.((((((...(((..(((....)))..)))...............)))))))).)))	0.0354641	FALSE	10.1694	4.61638	0.519298	9.29874	10.2823	15.3316	0	9.0415	2.37924	2.34982	0.690604	0	5.3899	3.49781	5.19652
39401	chr3L	4266688	4271168	CAUAUACACAUGUAAGAUCUCGGUAGUUAUGAAGCCACAAUGUAUGGUUUGAUUGUACAUGUGCAAUCAAAAGCAAAGUUCAGCCGCACUGAAACGUGUGUAAAAAUAGUUUUUUCGGUGCGGCAAAGCCGCGGGCUACAGAUGGUCUCUUCUGUGGAUGGAUGAUCAUGGCCCGAGCUGAGCUUUUCGAGCUGGCAAAAGUAAAAGUUCUGUUAUAUUUUUGGAAUGCCUUGCUGAUGGGCUCUGGCCAACGAGGAGAAACUAAUUCGAUACUUUGAAUGGUAAUCAGGCCGGCAGAAGCCGCUUUGUUGGAUCAUCACAGAUCGAACACAAACCUAAUGGGGGAUUAUGCAAAAUGGUUUAGUAAUGAGUCUAGAAAUGAUCUGGGAAAGCCGCAUA…	((.(((((((.(((..((((...(((((((.((((((.......))))))(((((((....))))))).(((((........((((((((((((..(((......)))....))))))))))))..(((..(((((((..(((.((((.(((...))).)))).))).))))))).)))((((((.((.(((.((((....(((((((........)))))))...))))..))))).)))))).((((...((......(((.((((((....)))))))))..)).))))(((....))))))))(((.((((......)))).))).....((....))((((((.......((((((((.(((.(((((((((.....))))).(((((......…	1.86804e-06	FALSE	1.75801	2.34564	0.805434	1.45683	0.616686	1.72982	0	2.83648	0.715844	0.39687	0.214308	0.027294	1.07527	0.760639	0.935369
39402	chr3L	4283512	4286865	ACUUACAAACGGUUUUUAAAUAAGAAUAUAGUACAGGUAGUAGGUGGUAUAAUGUUUCAGGUAGAAAAUCACUCACCAGCUGCCACUAAGGGCUUUAUCUAUUUUUAUAACUAUUACCUAAAUGCCCGCAAUGGCCCUUUUUGCUGACUUAUUAUUGGAAAUUAAUACUUUAAUCCAUGCAACGCAGUUGGGAUCUUUAACAUUCCGAGCUGUUAGAAAUUACUUUAUGAAAUAUGGAUUUUUAAAUGUAUUUUAUGCGGUUAUAGUGUAAGAACCAGUUCAAUCAAAGGAACCACAGCGUACACAGCCAUCGAAACAGUUUAGACGUAUAUCGAUCAGUUCACAUCUCUAUCUUGUCUGUAUACGGCUGUGUGUCAAAGCGGCAAAAGCGAGAAAAGU…	..........((((((......(((((((.((...(((.((.((((((.......................((((...(((((((((((((.((((((((((.(((...........((((((.....(.(((((......(((((.........((((..((((....))))))))......((((((.(((..........))).))))))............(((((((((((..........))))))))))).((((..........)))).((((........))))..)))))......))))).).....)))))).(((((((.(((.((.............)).))).)))))))(((.(((.........(((....(((......)…	2.36051e-07	FALSE	49.0797	51.9339	65.804	51.2364	47.9179	61.094	0	66.4379	47.3089	62.7635	38.1213	54.3653	49.6719	51.5852	17.793
39403	chr3L	4286924	4291211	GAUUUUCCAUAUAUAUAUAAUAAAUUUUUUUUUAAAAGCGAAUGGACUUUUUGAAAGGUCGUUAAAUGAACCAGUUCCGAAAUGUACAACUUCAGUGUCGCAGCCCUGGUAAGUUCCGGUUCCACGGACAGCUGAGCAGGCAUUGUUUAGAUUUUGUAAAUUGUUGAUUUCUCGCAGCAGAAAGUUUUUUUUCGUAGAGCUAAAUAAUAAAAAAAAACAUUCGAAAUGGAUCCAGCACUGCUUCGCGAACGCGAGGCCUUCAAAAAGCGGGCGAUGGCCACGCCCACGUGAGUACCGCACUUGUGGCCCCUCUGAUAAAGAUUGCUUCUCGAAAAUUACAUGCUAUCCUUUUAAAAUAGCGUGGAAAAGAAGUCCAAGCCCGAUAGACCAGCUCCACCG…	.....................................(((....((((((....))))))((((((((((((((((.(((..(((((..(((((((((((....((((.(.(((((((......))))..))).).))))((((((..(((((((.(...((((((((.(((.((((((((((((..(((((((((((((((..............((((((..(((((((........(((((((....)))))))..........(((((...(((((((.....(((.....)))...)))))))..(((.....)))..((((((.........((((((((.........))))))))....))))))....)))))............((.((…	1.58085e-06	FALSE	5.157	3.40342	6.00231	0.500906	2.83003	9.16263	0	4.14268	0.595721	0.01164	5.44716	0.436575	3.14084	3.11672	2.94526
39405	chr3L	4287013	4288583	CUUCAGUGUCGCAGCCCUGGUAAGUUCCGGUUCCACGGACAGCUGAGCAGGCAUUGUUUAGAUUUUGUAAAUUGUUGAUUUCUCGCAGCAGAAAGUUUUUUUUCGUAGAGCUAAAUAAUAAAAAAAAACAUUCGAAAUGGAUCCAGCACUGCUUCGCGAACGCGAGGCCUUCAAAAAGCGGGCGAUGGCCACGCCCACGUGAGUACCGCACUUGUGGCCCCUCUGAUAAAGAUUGCUUCUCGAAAAUUACAUGCUAUCCUUUUAAAAUAGCGUGGAAAAGAAGUCCAAGCCCGAUAGACCAGCUCCACCGCCGCCUAGCGAUGAUUCCAGGCGCAAAAUGCGCCCGCCCAAUGCUCCCAGGCUGGAUGCCACAACGUAAGUUCCUUGAGAGCCUCUGCU…	((((((((((((((...(((((...((((......))))..((((..(((((....((((((((.(((....(((((........)))))(((((....)))))((((((((..........((..(((...((...((((((((((.(((((((((....)))))))........((((((((..(((((((.....(((.....)))...)))))))..(((.....)))..((((((.........((((((((.........))))))))....))))))...(((...........))).((.(((......))).))......((((((...)))))))))))...)))...))))))))).)))...))...)))..))...))).))))).…	1.26829e-06	FALSE	1.42991	0.748164	0.83586	0.032326	0.336531	0.04437	0	1.7063	0.039703	1.10708	0.176507	0.109416	0.547181	0.256519	0.603644
39406	chr3L	4292486	4293432	GUCCAAUACGGUCACACACAACUUCACGUUUAACAAAAUUUAAUUGAUUUCCUUAUUAUUUAACAACCGAUCGCAGCGACACGAGUGGGUGCGUGUUGUCAGUUAUAGUAAGAGAUUGCAAAGGAAUCCUAACCAGAAUGCUAGUCAUAAACUCAUGCAGAGCUGCCUCCAGAUUGGCGCUACGCAGCCUCAAUUUGCGAUCGCCGAUCGCAACGCGUACUUUCUCGACGGGAUUGGCCCUGAAAACGAAAGAUGUGUGAGUAUCUUCUCCACCCCACGAGCACUACAAUGGUAGCUCCACACCGCCAGAGCAGCGUAAACAUUGACCAAUCUCGCUAUUGCAGUGUUAACAUAACCUUCGUGCGUGCCAAUGGGGACAAGAUUAAGACGUCCGGAAAA…	..........((.((((((......((((.............((((((((((((......((((((..(((.((((.(...((((.(((((((((((((........((.((.((((.(...).)))))).))(((..(((.(((.....)))...)))...)))......((((((((...(((((.......)))))..))))))))))))))))))))).))))........(((((((((..((..(((((((.(((......)))))).((((((((((((...)))).))))....((.(((..(((.(((((((((((..((((......))))))))))).............)))))))...)))))....(((((..((((((((....…	1.54578e-06	FALSE	0	0	0	0	0	0	0	0	3.21513	0	0	0	0.267928	0	0.928129
39407	chr3L	4297270	4306708	AGUUAGGGCGCCGCUGAGGCGUGAAGCGCAUAAAACUGAUGUGGAACCCUUGGCUCAUUAAGCUUAAUUUGGAUUUGCAUACUCAUAGCUCUCAAUUGGCCAGAGAAAGAAGACAUCCAGCCACCCACCACCCAACCACCCACUUGAAACGAGAUUCGAGUGGUUCGGUGAUGCAGUAGCCGGCGCUCGUUCUGUGUGUCUCAUGUUGCUGAUUUUUCUGCUGGUGAAAUUUCAUCGCGUUUCGCGCGAAUGAAAGUCUGAAAUUAUCUUGUGCCGCUUCUCAUUCGCAAUCGUGGCUUCUUCUUCUGCUUCUGCUGCUGUUGCAGUCGCUGAGUUUUCCAUACACACAUGUAUUGCAGCUUCUCUGUUGAUUAAUAUUGCGAAUUGCUUUGUUCAAAA…	......(((((((((((((.((....(((((.......)))))..))))))))).....((((((((.((((..((((((...........((((((((.(((((..((((((.....((((((.((.((((.((((....(((((((......))))))))))).)))).))(((((((.(((((.(.....).)))))....)))))))...........(((((....)))))(((...)))((((((((((((.....((......))...)))).))))))))....))))))...))))))..))))).(((.((((((((((..((((.....(((((....)))))(((((((((((((.(((......(((((...(((((((((((...…	5.50959e-07	FALSE	3.1058	1.17045	0.290157	2.0201	2.01117	0	0	4.642	0.78591	0.305131	0	0	1.19423	0.54552	1.48846
39408	chr3L	4308916	4318608	UUGCACAACCCAAGCAAAUAAAGAAAAGCAAACAACUUUGUGCCAAUUUCCUAGCAACAAUUUGAUCAAUUUGCCAAAGUGCCAAACGCAAAAGUAAAUUUGUCGCCCGCCACUCUCGAUUUUGCACAAAAGAGAUGUGUCUUUUAGACCACUCCACCAAUUUCCGAUGAUGAAAUGGCAUAAAAAUGCCAAUUCAAAGCGUCAAGUGAAACGAGCGAGCACAAGCCAAAAAAGUGAUUAAGUAGAAAUGCCCAAAUCCAUGAGAGAUACAAAAUGGUUGGCCGACAAUUGGCCAAAGCCGAUCCCAAAUGCUAAGAAAGUAAUCGCCGAUCGCUAUGAACUUUCAUUUAAAUUUAUAUAUCCACAGGUACGCACAUUGGCUGCCCAAGCGAUGACAUC…	((((.........)))).....((((.(((.(((((((((((((((((((...(((((((((((((.(((((((.....(((.....)))...))))))).))))((((.((.((((.(((((.(((((((((..((((((.....((((.((((((((((((.((((..((((.((((((....)))))).))))((((((.((.((......(((..(((.(((.......((((((.....(((((..((((((((..........(((((((.((((((((...))))))))((.(((((.....((((.....))))......)))))))..((((((((((((.........(((((...((((.((......))))))...).)))).....…	4.5284e-07	FALSE	4.1768	2.00045	0.573144	2.27121	1.93033	3.14642	0	4.96212	1.1438	0.263787	0.149737	0.060891	1.72322	1.53706	1.67747
39409	chr3L	4322477	4364199	AAUAUGGGUUCAUAUCCCCGCUAGAUGUUAAAGAGUUAGAAAUUAGGUCGCCAUCGGUCUCUGGUCACACUGCAAACGCAGAGGUGUGCCUAUUCAAACACAUUGCGGUCACACUGUGUAUUGAUGCCGAAGUGAAAAAACGAGCGGAAAGUUGCGAGCGGAUAAAAUUGUUUUUUCGCACGCCAAAAAGGAGAAACAAAUGCUUGCGUUGUGUGAGUGCGGGUGUUUUAACUGUGUGCUUGUGUGUGUGUGCAAAUGUCGCCCGAAUUAUGACGCAUGCGAAAGUGCAGGCGCUAAAUAAAACCCAAAAUCGAAAGAAGUUGCAACUGCAAAGCAAAUGCUAAAAAAAAAGUUAGCACAAAUAACAAAAAAAAAAACGGUGGCAGAUCUAGAAGCAGA…	...(((((.((((.((((((((.((((((((((((((........((..((((((((((((..((((((..((((..(((((.((((......(((((((((.((......)).))))).))))..(((..((......))...)))..((((((.(((((......((((((((((............))))))))))..((((((.....)))))).(((((((((((.....(((((((((((((((((((....((....))....)).))))))))....)))))))))....))))))........(((((((((((.....((((((....((((((........))))))....................((.(((.(((..(((((.(((…	4.0994e-06	FALSE	1.50792	0	0	0.517947	11.9957	2.50514	0	2.82346	1.51827	2.13465	12.5342	1.21495	3.06269	1.5131	4.4063
39410	chr3L	4348339	4364199	AAUAUGGGUUCAUAUCCCCGCUAGAUGUUAAAGAGUUAGAAAUUAGGUCGCCAUCGGUCUCUGGUCACACUGCAAACGCAGAGGUGUGCCUAUUCAAACACAUUGCGGUCACACUGUGUAUUGAUGCCGAAGUGAAAAAACGAGCGGAAAGUUGCGAGCGGAUAAAAUUGUUUUUUCGCACGCCAAAAAGGAGAAACAAAUGCUUGCGUUGUGUGAGUGCGGGUGUUUUAACUGUGUGCUUGUGUGUGUGUGCAAAUGUCGCCCGAAUUAUGACGCAUGCGAAAGUGCAGGCGCUAAAUAAAACCCAAAAUCGAAAGAAGUUGCAACUGCAAAGCAAAUGCUAAAAAAAAAGUUAGCACAAAUAACAAAAAAAAAAACGGUGGCAGAUCUAGAAGCAGA…	.....(((........)))....((((((.((((((.........(((((.(((((((.(((.((((((..((((..(((((.((((......(((((((((.((......)).))))).))))..(((..((......))...)))..((((((.(((((......((((((((((............))))))))))..((((((.....)))))).(((((((((((.....(((((((((((((((((((....((....))....)).))))))))....)))))))))....))))))........(((((((((((.....((((((....((((((........))))))....................((.(((.(((..(((((.(((…	4.86611e-05	FALSE	6.66127	4.60029	5.26811	5.56312	4.26303	4.82531	0	9.19227	2.01243	2.69006	0.697457	1.78904	3.96353	4.43166	2.63973
39411	chr3L	4349875	4364199	AAUAUGGGUUCAUAUCCCCGCUAGAUGUUAAAGAGUUAGAAAUUAGGUCGCCAUCGGUCUCUGGUCACACUGCAAACGCAGAGGUGUGCCUAUUCAAACACAUUGCGGUCACACUGUGUAUUGAUGCCGAAGUGAAAAAACGAGCGGAAAGUUGCGAGCGGAUAAAAUUGUUUUUUCGCACGCCAAAAAGGAGAAACAAAUGCUUGCGUUGUGUGAGUGCGGGUGUUUUAACUGUGUGCUUGUGUGUGUGUGCAAAUGUCGCCCGAAUUAUGACGCAUGCGAAAGUGCAGGCGCUAAAUAAAACCCAAAAUCGAAAGAAGUUGCAACUGCAAAGCAAAUGCUAAAAAAAAAGUUAGCACAAAUAACAAAAAAAAAAACGGUGGCAGAUCUAGAAGCAGA…	....((((((.....(((((((.((((((((((((...((...(((((((((((((......((((((.((((....))))..))).))).....((((((.(((((.((((((............(((..((......))...)))......(((((((.......((((((((((............)))))))))).)))))))...)))))).)))))))))))......((((((.....((((.((((....((((.((........))...))))...)))).))))................((....))..((((....))))(((....)))............)))))).................))))))).))))))..((((((…	0.000136773	FALSE	0.063406	0.222994	0.047644	0	0	0	0	0.135407	0	0.088828	0	0.33151	0.0741491	0.023822	0.107095
39417	chr3L	4322490	4364199	AAUAUGGGUUCAUAUCCCCGCUAGAUGUUAAAGAGUUAGAAAUUAGGUCGCCAUCGGUCUCUGGUCACACUGCAAACGCAGAGGUGUGCCUAUUCAAACACAUUGCGGUCACACUGUGUAUUGAUGCCGAAGUGAAAAAACGAGCGGAAAGUUGCGAGCGGAUAAAAUUGUUUUUUCGCACGCCAAAAAGGAGAAACAAAUGCUUGCGUUGUGUGAGUGCGGGUGUUUUAACUGUGUGCUUGUGUGUGUGUGCAAAUGUCGCCCGAAUUAUGACGCAUGCGAAAGUGCAGGCGCUAAAUAAAACCCAAAAUCGAAAGAAGUUGCAACUGCAAAGCAAAUGCUAAAAAAAAAGUUAGCACAAAUAACAAAAAAAAAAACGGUGGCAGAUCUAGAAGCAGA…	...(((((.((((.((((((((.((((((((((((((........((..((((((((((((..((((((..((((..(((((.((((......(((((((((.((......)).))))).))))..(((..((......))...)))..((((((.(((((......((((((((((............))))))))))..((((((.....)))))).(((((((((((.....(((((((((((((((((((....((....))....)).))))))))....)))))))))....))))))........(((((((((((.....((((((....((((((........))))))....................((.(((.(((..(((((.(((…	4.0994e-06	FALSE	0.090896	0	0	5.39604	0	0	0	2.5554	6.72168	1.68537	1.84887	6.75223	2.08754	0.888134	2.70343
39418	chr3L	4339980	4342237	UAUAUGGCCAGGGGUGCAUGCGUGCCAGUUUUCCAUCUUGUUUGAUUAAAUGGAAUGGCAAAUUGCCCGCCUCUCGUUGGGUCAGGAAAGUUGCCAUUAGCGCUAUUGAUUUAUAUAAAUGUUUGAUGAUAGGCCGCAAGUUAAAUGCAUUGAUUGAGAUAAGUUGAUGCUGUCGCCGGGCUUAUGAGGUGAGAAUGGAAUGUCUGGUUUGGGACUAACAUUCUGGUUCUAUGGGCGAUCCCUCGAUCGAUCGAUCGAUCGAUCAUCGAUUGAUUAGAUGAAAUGUGGGAAGCACUUAUGUUUUUUCUGAUAUUUUUCACUGAAUUUCUAUGGUUGCCGAGAGGCCGAACAUGAUCGCUGUCGCUCAUCCAACGAGGCAGCGAGGCUCCGAAUCUGACA…	.........(((((((...((((((((...((((((.(((......))))))))))))))...))).))))))).((((((((((((((((((((.((((((((.(((.((((......(((((((((....((((((.......)))..((((...(((..(((((((.((((.((((((((((..((((((((.(((.((((((...((((((((......)))))))))))))).)))..((((((((.((((....))))))))))))((((((.((((((((((.....)))))))))).))))))..))))))))..))...((((...(((....)))....)))).((((((((.............))))))))(((((((..(((....…	1.70546e-06	FALSE	6.38009	3.02887	2.55194	3.7885	3.3954	7.19949	183.866	8.33407	1.91128	2.63072	0.623898	0.61187	18.6935	3.21213	52.0737
39419	chr3L	4364549	4366671	UACUUUCCUUGCAUCAGCUGUUAACACUAUCAGCUGGUGGGUCAACAAUUACAUUAGAUUUACUAACUUUUUAAUGAAUUAAAACUUGAGAGAAACAACGUUAAUAUAAGAAAUUAAAUUCCUUACCAGCUCAUACAAUUCACCGGUCACAAUGCCUUCUUACGAACUAGCACUGGUGCUCCGCCAAUUGCCUCGCGUGAGUAGCACAUGAAAUCCACCGGCAGUUACAUAAAAGUAAAUAAGAAUUGUACACCGCCCGCAGCCCGAACUGAUUUCCGUGAUUAGGCGAACGGCCGAGUCCAUCCUGGACAAGGGCGGCAUUAUCCGGAAGCUGGAGAACCUGGGAUCCCGCGCCCUGCCCCACAAAGUCAGCGAACACGGGGUGGUUCACCGGGAAGG…	....(((((..(((((((((.((....)).)))))))))((((...((((.(((((((...........)))))))))))......(((.((((....((((.(((....((((((((.((((((((......((((((((.(((((....(((.((.((((((.....(((.(((((...)))))..)))....)))))).))..))).......)))))...((((......))))....))))))))....((((((((((.........(((((.(((...((...((.((..(((((...)))))..)).))))...))))))))(((((((...(((((....((((((((.((((...(((((.((((......(((((......((((((.…	6.14225e-07	FALSE	4.44459	6.68339	0.599143	8.45524	3.6337	4.6791	0	5.03781	4.4377	3.02398	6.66355	3.53702	4.26627	4.44114	2.41375
39420	chr3L	4367644	4380387	AGUUGCCAGUUAGACAGUGAGCGCGUCGCAUCUACGCACGCAUCGAAAAGAUUCAGCGGCAGCAGCAGCAGCGCGUUCAGUGGUUGUUGUUGUUGGAAACGGUGGAAGCACACACACACAGCAGACACAACACCAACACACGCCCGCACACACACACACACACCAACACGCGGCCAGCAAACACACUUUUCGGCUGGCCUUAAUUUUCAUUGCAUACCAAUGCCAAUCACAAUCAAAAAUGGAAUAUUUGAAAAUUUGAAAAUUCGAAUGGCAAAGUGAAUUCAAUUAAAUUGUGCAAAUUACGAGCUUGAGGAUAAUUGAAAAAUCAAGGCACACACCUGCGCACAUGUGUCUGUGAGAGGGUCCUGUGUGUACUGGUAUCUGUGUGAGAACGCCUUU…	.(((((((......((.(((((((((.((..((.(((.((((((.....)))...))))).).))..)).))))))))).))((((.((((((((......(((......))).....)))))).))))))..(((((((......................(((((.((((((((((..............))))))).....(((((((((((....))))..............))))))).........((((((...(((...(((.((((((............((((((((..(((...(((((((....((((....))))(((...(((((((.....((((((((((.(((.((..(((((((.((((.....(((((((....(((((…	1.07431e-06	FALSE	11.703	4.3288	7.08395	4.33326	8.94016	4.70588	0	9.27632	8.1214	7.28858	8.95333	12.1314	7.23884	7.70499	3.44284
39422	chr3L	4371650	4380387	AGUUGCCAGUUAGACAGUGAGCGCGUCGCAUCUACGCACGCAUCGAAAAGAUUCAGCGGCAGCAGCAGCAGCGCGUUCAGUGGUUGUUGUUGUUGGAAACGGUGGAAGCACACACACACAGCAGACACAACACCAACACACGCCCGCACACACACACACACACCAACACGCGGCCAGCAAACACACUUUUCGGCUGGCCUUAAUUUUCAUUGCAUACCAAUGCCAAUCACAAUCAAAAAUGGAAUAUUUGAAAAUUUGAAAAUUCGAAUGGCAAAGUGAAUUCAAUUAAAUUGUGCAAAUUACGAGCUUGAGGAUAAUUGAAAAAUCAAGGCACACACCUGCGCACAUGUGUCUGUGAGAGGGUCCUGUGUGUACUGGUAUCUGUGUGAGAACGCCUUU…	....((((((......(((((.((.((((((.((((((((((((.....))).....((((((((((((.(((.((....((.((.((.(((((((((((((((((...(((((((.(((((..(((((..((((((((((((((.(.((((.(((((.............(((((((..............)))))))((((((((((((((((....)))).........(((((.........)))))..((((((....)))))).....))))))...))))))..((((((.........(((((..............))))).........))))))..))))).)))).).))))...))))))..))))...)))))............…	2.95595e-05	FALSE	1.21097	0	0.678823	0	0.333108	0	0	0.662219	0.525024	1.617	1.00798	1.89725	0.661032	0.593622	0.656377
39423	chr3L	4371652	4380387	AGUUGCCAGUUAGACAGUGAGCGCGUCGCAUCUACGCACGCAUCGAAAAGAUUCAGCGGCAGCAGCAGCAGCGCGUUCAGUGGUUGUUGUUGUUGGAAACGGUGGAAGCACACACACACAGCAGACACAACACCAACACACGCCCGCACACACACACACACACCAACACGCGGCCAGCAAACACACUUUUCGGCUGGCCUUAAUUUUCAUUGCAUACCAAUGCCAAUCACAAUCAAAAAUGGAAUAUUUGAAAAUUUGAAAAUUCGAAUGGCAAAGUGAAUUCAAUUAAAUUGUGCAAAUUACGAGCUUGAGGAUAAUUGAAAAAUCAAGGCACACACCUGCGCACAUGUGUCUGUGAGAGGGUCCUGUGUGUACUGGUAUCUGUGUGAGAACGCCUUU…	....((((((......(((((.((.((((((.((((((((((((.....))).....((((((((((((.(((.((....((.((.((.(((((((((((((((((...(((((((.(((((..(((((..((((((((((((((.(.((((.(((((.............(((((((..............)))))))((((((((((((((((....)))).........(((((.........)))))..((((((....)))))).....))))))...))))))..((((((.........(((((..............))))).........))))))..))))).)))).).))))...))))))..))))...)))))............…	2.47702e-05	FALSE	6.3743	11.8302	8.02551	11.385	6.45606	15.8868	0	11.6314	10.2986	15.7429	6.64244	12.145	9.70152	10.8418	4.47278
39426	chr3L	4369133	4380387	AGUUGCCAGUUAGACAGUGAGCGCGUCGCAUCUACGCACGCAUCGAAAAGAUUCAGCGGCAGCAGCAGCAGCGCGUUCAGUGGUUGUUGUUGUUGGAAACGGUGGAAGCACACACACACAGCAGACACAACACCAACACACGCCCGCACACACACACACACACCAACACGCGGCCAGCAAACACACUUUUCGGCUGGCCUUAAUUUUCAUUGCAUACCAAUGCCAAUCACAAUCAAAAAUGGAAUAUUUGAAAAUUUGAAAAUUCGAAUGGCAAAGUGAAUUCAAUUAAAUUGUGCAAAUUACGAGCUUGAGGAUAAUUGAAAAAUCAAGGCACACACCUGCGCACAUGUGUCUGUGAGAGGGUCCUGUGUGUACUGGUAUCUGUGUGAGAACGCCUUU…	.(((........))).((((.(((.(((....((((.(((((.((....((((((..((((((....((.(.((((....(((.(((((((((((......(((......))).....)))))...)))))))))....))))).))........................(((((((..............))))))).....(((((((((((....))))..............))))))).........((((((....))))))((.((((((............((((((((..(((...(((((((....((((....))))(((...(((((((.....((((((((((.(((.((..(((((((.((((.....(((((((....(((((…	4.38131e-06	FALSE	2.94689	7.44286	3.6005	6.83474	4.07688	7.61862	0	8.96501	8.98252	7.2082	5.19117	13.1164	6.33198	7.02147	3.42845
39428	chr3L	4371641	4380387	AGUUGCCAGUUAGACAGUGAGCGCGUCGCAUCUACGCACGCAUCGAAAAGAUUCAGCGGCAGCAGCAGCAGCGCGUUCAGUGGUUGUUGUUGUUGGAAACGGUGGAAGCACACACACACAGCAGACACAACACCAACACACGCCCGCACACACACACACACACCAACACGCGGCCAGCAAACACACUUUUCGGCUGGCCUUAAUUUUCAUUGCAUACCAAUGCCAAUCACAAUCAAAAAUGGAAUAUUUGAAAAUUUGAAAAUUCGAAUGGCAAAGUGAAUUCAAUUAAAUUGUGCAAAUUACGAGCUUGAGGAUAAUUGAAAAAUCAAGGCACACACCUGCGCACAUGUGUCUGUGAGAGGGUCCUGUGUGUACUGGUAUCUGUGUGAGAACGCCUUU…	....((((((......(((((.((.((((((.((((((((((((.....))).....((((((((((((.(((.((....((.((.((.(((((((((((((((((...(((((((.(((((..(((((..((((((((((((((.(.((((.(((((.............(((((((..............)))))))((((((((((((((((....)))).........(((((.........)))))..((((((....)))))).....))))))...))))))..((((((.........(((((..............))))).........))))))..))))).)))).).))))...))))))..))))...)))))............…	2.52728e-05	FALSE	0	2.02907	0.188636	0	0.412175	1.46712	0	0.342071	0	0.242552	0	0	0.390135	0.094318	0.662256
39429	chr3L	4380873	4383791	GUGGUGGGUGGUGGGCGGCGCAGUGGGCAGGUAUGCCCUCGGCUGGUCGUUGGCUGGUUUUUGAGUGCGUUACAGCUGUUUUGUUUAUAGGAGGAUCAUCUCUGCACUCUCUGCACAGUUCAAACUAUUUGGAAGUUGCGGUUUGUGCUUUUUAUGGUCCGCCGUUGUUGUUCUUGCGGCCACGGCUGCUUUUGUUGCAUCUUCUUCGGUCGGUGGCAAGUUGUUAAGUUAAAUAUUUACCCACCGCUGCCGGGCAGCCAGUUUAGGCCACGGCUCGCUGAUCUUUCACAUCGAGAAUCCGAGUCCCAGAGCGAAGAAGAACUCGUUUCCAGCCCUUCUGUCCAUAUCGGGUGCUGGAUCUGUCGUUGUCAUCAUAAGAGUGCUACUGUCAACCACACU…	.((((((..(((.((((((.(((((((((....)))))...)))))))))).)))..((((((((((.(((((((((((.......))))..(((((((....((((...(((((...((((((...))))))...)))))...)))).....)))))))(((((.(((((....))))).)))))(((.......)))(((((((((.((((((((..((.(.(((((.....))))).).)).)))))))).).(((......)))...((((((..(((.((((.....))))))))))))).......))))))))((((...(((((((((............))).))))))...................))))....)))).)))..))))…	3.50651e-06	FALSE	2.48007	1.30747	0.860277	1.79327	0	1.91052	0	3.96256	0.23597	0.363669	0.030624	0.203378	1.09565	0.611973	1.2429
39430	chr3L	4380882	4383791	GUGGUGGGUGGUGGGCGGCGCAGUGGGCAGGUAUGCCCUCGGCUGGUCGUUGGCUGGUUUUUGAGUGCGUUACAGCUGUUUUGUUUAUAGGAGGAUCAUCUCUGCACUCUCUGCACAGUUCAAACUAUUUGGAAGUUGCGGUUUGUGCUUUUUAUGGUCCGCCGUUGUUGUUCUUGCGGCCACGGCUGCUUUUGUUGCAUCUUCUUCGGUCGGUGGCAAGUUGUUAAGUUAAAUAUUUACCCACCGCUGCCGGGCAGCCAGUUUAGGCCACGGCUCGCUGAUCUUUCACAUCGAGAAUCCGAGUCCCAGAGCGAAGAAGAACUCGUUUCCAGCCCUUCUGUCCAUAUCGGGUGCUGGAUCUGUCGUUGUCAUCAUAAGAGUGCUACUGUCAACCACACU…	.((((((..(((.((((((.(((((((((....)))))...)))))))))).)))..((((((((((.(((((((((((.......))))..(((((((....((((...(((((...((((((...))))))...)))))...)))).....)))))))(((((.(((((....))))).)))))(((.......)))(((((((((.((((((((..((.(.(((((.....))))).).)).)))))))).).(((......)))...((((((..(((.((((.....))))))))))))).......))))))))((((...(((((((((............))).))))))...................))))....)))).)))..))))…	3.76934e-06	FALSE	0	0	0	0	0.21562	0	0	0	0	0	0.210991	0	0.0355509	0	0.0830349
39431	chr2L	5749362	5752948	GUAUCGGUGGUCGACGGGCACACAGACGUUGUCACAACAAAUACUCCGCGAAUUUUAUAUAAAUUUUAAAUACAAUUUGCUAUCGAGCCCGCCGAAAGCGAGUAAAAACAACAACAGCAAACGACCAAACAUCGCUUCGAAUGGUCAAAUGGUCGGUCGGUCGAAUGUUUCGAAUGGUGCCGAUGAAUUCUGGGGAAAGGGUUAGACGGUCUAUAGAUGCGCACGGGCAAAUAGCAUAUAGCAGAAAUCGGUGGUCGGGAGAGUGGACAAACUGUCGCUUAAUUGGAAAUUGUGUAUUGUUCUCAGCGAACUGCGAAAAAGCAUAGAUAGCCAGCCAACAAAGUUCCAUCAAUUUUAUUCUGUUUGUCGAGCCAAAUAUUUCUGCAUAUUUAUAAUGGC…	(((((((((((((.(((((........((((...)))).........(((((((.(((.(((...))).))).)))))))......))))).)))((((((((.........................)).)))))).....(((((.((((.(((.(((.(((((((((((....(((((((((((((.((((.(..(((((.((.(((.......((((((.((((.....((.....)).(((((.(((((..(.((.(((......))).)).)....((((...((((((....(((.(((....))).)))...))))))....))))...........))))).)))))..(((.(((.(((.(((((((((......))))).....))))…	4.20118e-06	FALSE	4.91929	3.52202	3.65621	3.00546	2.3775	5.72088	0	5.68673	1.35627	2.0084	0.710809	0.782927	2.81221	2.69148	1.94968
39432	chr2L	5751405	5752948	GUAUCGGUGGUCGACGGGCACACAGACGUUGUCACAACAAAUACUCCGCGAAUUUUAUAUAAAUUUUAAAUACAAUUUGCUAUCGAGCCCGCCGAAAGCGAGUAAAAACAACAACAGCAAACGACCAAACAUCGCUUCGAAUGGUCAAAUGGUCGGUCGGUCGAAUGUUUCGAAUGGUGCCGAUGAAUUCUGGGGAAAGGGUUAGACGGUCUAUAGAUGCGCACGGGCAAAUAGCAUAUAGCAGAAAUCGGUGGUCGGGAGAGUGGACAAACUGUCGCUUAAUUGGAAAUUGUGUAUUGUUCUCAGCGAACUGCGAAAAAGCAUAGAUAGCCAGCCAACAAAGUUCCAUCAAUUUUAUUCUGUUUGUCGAGCCAAAUAUUUCUGCAUAUUUAUAAUGGC…	(((((((((((((.(((((........((((...)))).........(((((((.(((.(((...))).))).)))))))......))))).)))((((((((.........................)).)))))).....(((((.((((.(((.(((.(((((((((((....(((((((((((((.((((.(..(((((.((.(((.......((((((.((((.....((.....)).(((((.(((((..(.((.(((......))).)).)....((((...((((((....(((.(((....))).)))...))))))....))))...........))))).)))))..(((.(((.(((.(((((((((......))))).....))))…	0.00295841	FALSE	0	0	0	0	0	0	0	0	0	0	0	0.550446	0.0458705	0	0.1589
39433	chr3L	4384441	4405168	UCAGUUCGUCUCGGGACUUCUAAGCGAUCGGUUUGGAUUUCGUUAGCUCCGCCGCGCCAGCUGGAAAUUUGUAUCUCAAAGAUCGCAGCCAGUUCGCUCGGUUUUUGUGCCUGGCAUACGGAAGCGGCUAACGCAGAAUCCGGAAAAUCACAAGAGCCGUAUAUAUUUCACAAAUAUAUAUAUAUAGUAUGUUUCGAAAAGGCCCAUUCACGGCCAUUAAAAUAUUUUAUUGUACAAAAAAGGCACAGUGCCGCGUAUCUGCUUAAUGUCAGCGCGAAAACUCAAUUCAAUUUAUUGUUUGUGAUUGCAAAUUUGGCAUAAUUGUGCUUUGAUUUAUUCGCGCGUGUUUCGGGUCAUCUCUAUAAAGAGGAAUUUUAAAUCUGGGCAAGAUUAUCUCUG…	...(((((((.((((((((....(((((((..(((((((((.(((...((((.((((((.((((((((((((....(((((((((.(((......))))))))))))...(((.....))).((((((....(((((((((((((...((.((((((.((((((((((...)))))))))).........(((((((...((((.......)))).......(((((((((((((......((((...)))).((((((........(((.(((((((((.((((..(((((....((((((....)))))).......)))))....)))).)).)))))))((((((((......((((....))))............((((((((((((.....(…	2.58778e-06	FALSE	7.74765	4.32754	4.11708	6.67962	6.06765	5.76526	0	9.00097	3.77341	2.8424	4.6494	2.24206	4.76775	4.48847	2.47859
39434	chr3L	4384614	4405168	AUAUAUAUAUAUAGUAUGUUUCGAAAAGGCCCAUUCACGGCCAUUAAAAUAUUUUAUUGUACAAAAAAGGCACAGUGCCGCGUAUCUGCUUAAUGUCAGCGCGAAAACUCAAUUCAAUUUAUUGUUUGUGAUUGCAAAUUUGGCAUAAUUGUGCUUUGAUUUAUUCGCGCGUGUUUCGGGUCAUCUCUAUAAAGAGGAAUUUUAAAUCUGGGCAAGAUUAUCUCUGUUUUUCUCUGAACACUGGCUGGGUCAGUUGGAAUUUGUUCGCCGUGUGUAAGUCACAUGCAAAUAGCUUUAAUUAAUUGCAAUUACUUAUGAUUUGAAUGUGUGUCAAAGCGCGGUGCGACAUUUCCUAGUGCAUUAAUCUUGCUCAAAAUCGCAUUGCCUAUCCUGUCUAGG…	...(((((((((.((((((.........((((..(((((((((.((((((((((...(((........((((...))))((.((((((((..(((((((((((((((.((((..(((((....((((((....)))))).......)))))....)))).)).)))))))(((((..(((......(((((((.(((...........((((((((((((.....((((......))))((((((...)))))).((((..((((((((((((......(((((.(((((.....(((((......)))))......))))).))))).......)))))))).)))).))))........))))))))))))...........))).....(((((.(…	2.42807e-06	FALSE	0	4.47464	0	0	0	0	0	2.18869	3.2643	0	0	7.25668	1.43203	0	2.40302
39435	chr3L	4403264	4405168	UUUACUUUUAUAUAUUGGCUACAACUUAACGCGCAACAUAAAAUUUGGUUAUUUUUCCUUUUAAAUGCAAUAAUGGUGAGUCAACAACUAUUUUUAUGACCUCGGCUGUAAGCUGACCUUUUAGCGGGGAUUCCCACCAGCGGAGACAAUCGAUAACUGUAAGAAUAAUAUCGAGUGUGGGCAAGGCUGCGCAAUAUUCGCUAGUAUCGAACUGAUUGCCAUCUCUAUCACCAAUAACAAACAAAUAAUUGGACUGCACAAUAGAAUUAUUAUCAGUAUAAAUAUAGGGGACAAGACCAGCAUGAUUGGAACCAUGCCACCGUAGUUUCAUUCACAACAACAAAGCACUACUCACUGGAAACAUCCCGAAAAGCAAGCAGUGACGUCACUGGCAAAACA…	...((((((.......((((((......(((((((((.(((((((((((((...((((((((...........((((..(((.....((((.(((((...(((.((((...(((((....)))))(((....)))..)))).)))....(((((.((((............((((((((.(((....))).)).)))))).)))))))))((((((.......((((((((((((............)))))..))....)))))......))))))))))).))))..)))...))))(((((........)))))(((((((((....................))))).....(((....)))...........(((((....)))))((......…	2.77816e-07	FALSE	0	0	0	0	0	0	0	0	2.72373	0	1.62035	0	0.362006	0	0.877581
39436	chr3L	4403327	4405168	AAUGCAAUAAUGGUGAGUCAACAACUAUUUUUAUGACCUCGGCUGUAAGCUGACCUUUUAGCGGGGAUUCCCACCAGCGGAGACAAUCGAUAACUGUAAGAAUAAUAUCGAGUGUGGGCAAGGCUGCGCAAUAUUCGCUAGUAUCGAACUGAUUGCCAUCUCUAUCACCAAUAACAAACAAAUAAUUGGACUGCACAAUAGAAUUAUUAUCAGUAUAAAUAUAGGGGACAAGACCAGCAUGAUUGGAACCAUGCCACCGUAGUUUCAUUCACAACAACAAAGCACUACUCACUGGAAACAUCCCGAAAAGCAAGCAGUGACGUCACUGGCAAAACAAAGCAAAAACUGCGCAGAAAAACCAGGGAAAUCUGUUAAGCAAGGUCCAUCGUUAAAAAGGGG…	((((.(((.((((((.((((.............))))(((.((((...(((((....)))))(((....)))..)))).)))....(((((.((((............((((((((.(((....))).)).)))))).)))))))))((((((.......((((((((((((............)))))..))....)))))......)))))).........((........)).(((((........))))))))))).))).))))............((((...((.((((.(((((((((.........(((((....)))))((........))...((((.(((((.......((((((((((..........((((............)))…	7.34315e-07	FALSE	2.43129	0	0	0	0	0	0	0	0	0	0	4.57177	0.583588	0	1.43734
39437	chr3L	4403466	4405168	AGUAUCGAACUGAUUGCCAUCUCUAUCACCAAUAACAAACAAAUAAUUGGACUGCACAAUAGAAUUAUUAUCAGUAUAAAUAUAGGGGACAAGACCAGCAUGAUUGGAACCAUGCCACCGUAGUUUCAUUCACAACAACAAAGCACUACUCACUGGAAACAUCCCGAAAAGCAAGCAGUGACGUCACUGGCAAAACAAAGCAAAAACUGCGCAGAAAAACCAGGGAAAUCUGUUAAGCAAGGUCCAUCGUUAAAAAGGGGCGGGGGGUGUUACAGAAACUGAUCCCCCAGAUUUCACUUUUACCACAAUUAAAACUGAUUAAAAAUCAAAGCGCUGCGAGUUCAAAGUAUUCAGUUCACGAUGACGCGCGAUGAGAAACUGCCACUUAAACAGGCGGAG…	........((((((.......((((((((((((............)))))..))....)))))......)))))).........((.((((((.(((((.(((.((((((.(((....))).)))))).)))..........((((......(((..((((((((..........(((((....)))))((........)).....((((.(.....(((...(((..(((........))))))...)))......).)))))))))))).)))...(((((...(((((((......................(((((...)))))....((((((((((...((((....(((((.((((..((((.(((((...(((((.........)))))..…	1.0103e-06	FALSE	0	2.41251	6.82317	0	0	0	0	0	0	0	0	0	0.769641	0	2.02861
39438	chr3L	4407144	4420315	CAUCAUUCGCUCGUCAGUCGUUGUUGCUAGCAUACGUCACGGAGUUCCUGUAGCGCUGCUCUUCUCCGCACUCUCACCCCCGUCAGUUAAGCAAAAACGGAAGUAAUCAGCACAAAAAACAAUAAGCACGCCAAUUAAAAAACAUUUCGAAAACUGUGUAAAAAGCCUUGCUGGUGCAAAUUAUUGCAGAGAAUACGGGUAGAUUCCGACACCGAUCGAUCAAUAAACUCCGCGCAGCAAGUAAGUGCAGUUUUAACCCCCCCAAAGAAAAAAAGCAGAAAAAUACUGAAGCGGAAGUCCUUCUCCAAGGAAAGGACAUUACACUCACACACGCACCAACACAUGCUCAGAUAUGUUUCUCAAAAGUUCUGCUGCAAGCCGAUUUACAUGUACACACAU…	........(((.((..(.(((((((((.(((((.(((((.(..((((((((......((((((((((.(..........((((.............))))...((((..((..................))..))))............((((((((.........((((((((((....((((((.(..((...(((((........)).))).))..)))))))....))).))))))).....)))))))).(((((.((..((((.....(.(((((.((((((.((((...((((((.((....))))))))..........................))))))).))).)))))).....))))(((((((((((((((((.(((((......…	1.72761e-05	FALSE	1.29211	8.98096	2.76486	2.08781	3.12526	2.75475	0	2.91555	1.46586	2.6174	4.92913	8.96956	3.49194	2.75981	2.82219
39439	chr3L	4407144	4421004	CAUCAUUCGCUCGUCAGUCGUUGUUGCUAGCAUACGUCACGGAGUUCCUGUAGCGCUGCUCUUCUCCGCACUCUCACCCCCGUCAGUUAAGCAAAAACGGAAGUAAUCAGCACAAAAAACAAUAAGCACGCCAAUUAAAAAACAUUUCGAAAACUGUGUAAAAAGCCUUGCUGGUGCAAAUUAUUGCAGAGAAUACGGGUAGAUUCCGACACCGAUCGAUCAAUAAACUCCGCGCAGCAAGUAAGUGCAGUUUUAACCCCCCCAAAGAAAAAAAGCAGAAAAAUACUGAAGCGGAAGUCCUUCUCCAAGGAAAGGACAUUACACUCACACACGCACCAACACAUGCUCAGAUAUGUUUCUCAAAAGUUCUGCUGCAAGCCGAUUUACAUGUACACACAU…	........(((.((..(((((((((((.(((((.(((((.(..((((((((......((((((((((.(..........((((.............))))...((((..((..................))..))))............((((((((.........((((((((((....((((((.(..((...(((((........)).))).))..)))))))....))).))))))).....)))))))).(((((.((..((((.....(.(((((.((((((.((((...((((((.((....))))))))..........................))))))).))).)))))).....))))(((((((((((((((((.(((((......…	2.89143e-05	FALSE	6.21357	13.5151	3.30839	18.1098	7.80598	7.80745	108.771	14.7838	6.36632	5.24786	4.91851	9.02926	17.1564	7.80671	29.1912
39440	chr3L	4413734	4426621	AGUAAUAUGUACUCAAUCAAUUAGCAAUCGGAUCAAAACUAACUAAUAUCUACUAAUAGAAAAAGAAAUGGCGUAACUACCUCAAGUAGGUUUUGAGUUCAUAUUUCACAAAUCCCAUGAUUUGUUGACGUGUAUUCAGUUUUUUCCAUCACCCCCUUCCUGUCGAAGCUUAGUCACUCGGGCGGCCCGUGGCCAGUUGGCAGCGAAGAGCCACUUGGUCUGGCGAUAGAAAAGUAUCUAGCAGAUACAGCUACAGUUGGGAGGGGGAGCGGGCUAGGGGGCGGGAAAGUGUGUCAGUGCGCAAACGUCAGAGCAGCUGAUCGGAGAGCGAAUACUAUACGCUAUAUAGUUUGUAUUUGAAGAAGGAGAGCCGCGAUCGCUUUGUUGGUAAACAAAAGU…	.(((...(((((((.....(((((..................))))).((((....))))........((((((..((((.....)))).(((((.(((..(((((((((..((.(.((.((((((....((((((...((((((((....(((((((((((((..((........))..))))(((...((((((.((((........)))).)))))).)))((((......))))((((.......)))).....))))))))).(((.(((.(.(.((......)).).).))).))).....((((((.(((.((..((((((((...(((...(((...(((((((((((((......((((((((((((((((.(((((.((..((....))…	1.61813e-06	FALSE	3.84901	3.79975	2.08867	4.20141	3.04466	3.30924	0	4.44248	2.71236	3.91762	3.61528	1.87444	3.07124	3.46226	1.25488
39441	chr3L	4414356	4421004	CUGGCAUUCGCCUUUGAUAUUUGAAAGCAGACGCAACAGCAGCAGCACCGGAAAAUCGAGUGCAGCAGAAGAAGAAAAGUGAAAAUCCCAGAAGAUAUUAGGUAAAUACAAGCAAACAAACAAGAGAAGUGUGAGAUACCCAACCGAAAAACGCCAAAAUAAUAGAAGAGUACAAACUGCAGUGGAAAAAACACAAGCAACACUCGGCUUCAGAUACAGGUACUCGCAGAUACAGAUACUCUCAAAUACGAAUACUGUAGCUUUUGUUCUUGCGCCCGCUUUUGAAAUUCAAAUGCGCUUCCGUCGAUUCAGUUGGCAAUCGAGUGUCGACUAGGCUGUACCGUCUGCAGUGGCAUCCGCAUCCAUAUCCAUAUAUAUAUAUAUACCUAUAUAUAUAUA…	((((.......(((((((........(((((((..(((((.((.((((((......)).)))).)).((((.............(((......)))....(((........((((...((((((((...((((((.((((............(((............((((......(((.(((.......)))..)))..)))))))..........))))))))))..(((((.((.((........)).))))))).)))))))).)))))))(((.(((((...))))).))))))).(((((..((.(((.....))).)))))))...)))))..)))))))........((((((........(((((((((((((....))))))))))))…	9.75129e-06	FALSE	6.73573	5.96896	3.59051	9.48724	8.88617	10.0845	0	6.58756	5.41222	4.76937	6.49156	6.41457	6.20236	6.45307	2.72445
39442	chr3L	4427102	4428744	CAGCCGCAUGAUUUUCCGUUGUUGUGGCUCAAAGAUGUUGGGUUUGACACAAAUUUUCGACUGCGGCGCGCCGCAAAACAUUGCCCAAAAAGUGUUAAUAUGGUUGAGGACUUUUAAUAUUGCCCAAUCGCAAAUGCAACAACUGCUGCAUUAGCAGCAGCCGCAGAAAUACACUGCUAAUUGUGCAAUUUUCGAUGGCCCAGUCAUUUCGCCUCUAUUAUUGUUUUGGCAAACGCUCUCCGCCUGUUCUUGGGUGUAAAAAUUAACACGGAAUUGGCCAGAGUCAACGGCUAAUUAAUUUAUGUGGCUGUGCGAAAACAAACAAAAGAAUCCGCACACAAAAGCAAUCCAAAUAUGUUUAUGAUAUCACAUUACACUUAUGCACAGAAUGGCAGCUUU…	.....((((.((((((..(((((((((((((....(((((.(((((...............(((((....))))).((((((........)))))).....(((((.((.(..........)))))))).))))).))))).(((((((....)))))))..((((....(((((((....(((((((..(((((((((...))))))..(((.(....((((..(((((....(((((..(((.(((((...((((........))))))))).))).))))).....))))).))))....).)))((((((..................)))))).((((((...(((....(((.(((((.............))))).)))...)))..)))))…	0.00880572	FALSE	3.37836	1.8296	0.50582	1.95373	1.10412	3.43912	0	3.51784	0.360376	0.357437	0.104506	0	1.37924	0.804968	1.40442
39443	chr3L	4429042	4435993	UGCCGGAUAGCGGAAGCAUUCUUCCACUAACUUUUCACAAUCACUGUGGUGGAAACUUUUUGUGGGCGCCGGCAACUCUGGAGGCCAAGCACAUGUAAACAAAUAUUAUCAACAGCUGAUAGGGCCAACUGCUAUUGUUUACAAACUAAAGAUUAUCAAAAGGGUUGGUUUUGGAAAAAACACCUUUAGAAAUGAGAGAGCUUUCCAUUUUCAUCUCAGUUAUCCGAAUUUUUCGCGCCUGCGCUCAGCUCUUUUUGUCAGAUUUGGCUGCUGCGCUCUAGAAAGUCAGAAUCCCAUUGAUUUUUAUCCAGAUUCCCGAAGUAGAGUUCUUAAUCCGCACCCAAACUGACGGCUCCAGUUCAAGACGGAAAGUUCGGAAAGAAAAUUCCCUGAAAAAUC…	.(((((((((.(((((....))))).)).................(((((((........(((((((.((((.....))))..)))...))))(((((((((...((((((.....))))))(((.....))).)))))))))................((((((..(((((....))))))))))).((((((.(((....))))))))).(((((((((.(((((((((((((....((.(((.((((......(((((.(((((.(((...((((((....(...(((((.....(((....)))..))))).)....)))))).........))).))))))))))))))..))).))...))))))))))))).......(((.((((....))…	1.3649e-05	FALSE	245.681	278.604	269.021	320.562	264.174	333.973	118.997	254.35	194.508	351.239	123.452	210.686	247.104	259.262	74.711
39444	chr3L	4436018	4440620	UUGCUGCAUCGCGCAUACGCCGCGUGUUACGCGCCUGGACACUUGGCUUAUUAACAAAUUAAUAUGGGCAUAAUGUUUUAUUGGCCAACUGGAGAAUGUCGAUUUAAAUAAGCAUCGAUUGUUCAAGUCAAUAAUGUUUAUUGUUUAGUGGUAGGGAUGGGAAGCCAAUUAUGUAAGCACGAUUCUAACAUAUCUUGGGCAUAUGUGUCUUAGAAAUAGCUGUUUCUGUUUUGCAGUCGUAUAUUCGCACAUUAAUCAUCCGCCCACGUAGCCACUUGGUGUGAAUUCUGUCGGAUCCCAUCAAACCUAAUUGGCCAAACACAUAAACAUGGUCAGAAAUUUCCCCAUUUGGUUCCUGGUUGGAGCACUCACACGGAGUUCGGGGGAACUAAAGACAAA…	((((((((..(((....)))(((((...)))))..(((((...(((((((((((....)))))).(((((...)))))..(((((...((((((................(((..(((((((..((((((((((((((((((((((.((((...((((((....((((.(((((.((.......)).)))))..))))(((((((((.((..(((((((......)))))))..)).)))))))..)).......))))))..))))...((((.(((((.(((((((....))))....))).))).)).)))).))))).)))))))).(((.....(((((((.....(((((.....)))))((((.....))))..))))))).....)))...…	3.15874e-05	FALSE	4.02412	1.68808	0.840073	1.91092	4.94415	4.19548	0	5.11774	1.62883	0.947337	1.36414	1.24699	2.32566	1.65846	1.75035
39445	chr3L	4450217	4452835	AUCUCGAGCCAGUUCACUAUGGUGCGAAAUGUAUUAGCGUCAGCCGCGUAAAGCCUUAGGACACCGCUCAUUGACGCCCUAGCCUCAAUCUUUUCUAGGUCCACUAUAUUUUCGAUGCUCUGCAUCAUCAGGUAUACGUCGUCCACUCCCUCCAUUACUAUAGGAGGUGGUUUGGACUGCGCCUUUUUGGCUGAGCUAGUGGUACCAGCGGAGGCUGCAUCCCGCUUAGCGGCAGCAAUUGCAGCUUGAUGACUGGUACUGGGCUGGUCAUACAGAUCGCCAAUUUCAUUGCCUACUUGUUUGUCAGCUGUGAGAUGCGCAAGUAAACCAAAUCGGUUUGAAUUGCCGCCAUAUCUAGGUUCUGUAGCCGAAGGGUUUUCCCCUUGUUUGCCGAUGGUU…	.(((((((((....(.(((..((((.......((((((.((((((((.....))....((((.......(((((.((....)).))))).........))))..(((((((..(((((...)))))...)))))))(((.(((((((.(((((.........))))).)))..)))).))).......))))))))))))((((((((((.((((((((..((((...)))).......))))))))..)).)))))))).(((.((((.....))))))).(((((((.((..((......))..)).)))))))((((((.((((((.....))))))..)))).)).........((((((((((.((((((.....(((..(((.(((...))).…	1.2481e-07	FALSE	0.15718	0.164275	0	0.136076	0.018764	0	0	2.06946	0	0.044209	0.078701	0.012508	0.223431	0.0314865	0.584843
39446	chr3L	4450228	4452835	AUCUCGAGCCAGUUCACUAUGGUGCGAAAUGUAUUAGCGUCAGCCGCGUAAAGCCUUAGGACACCGCUCAUUGACGCCCUAGCCUCAAUCUUUUCUAGGUCCACUAUAUUUUCGAUGCUCUGCAUCAUCAGGUAUACGUCGUCCACUCCCUCCAUUACUAUAGGAGGUGGUUUGGACUGCGCCUUUUUGGCUGAGCUAGUGGUACCAGCGGAGGCUGCAUCCCGCUUAGCGGCAGCAAUUGCAGCUUGAUGACUGGUACUGGGCUGGUCAUACAGAUCGCCAAUUUCAUUGCCUACUUGUUUGUCAGCUGUGAGAUGCGCAAGUAAACCAAAUCGGUUUGAAUUGCCGCCAUAUCUAGGUUCUGUAGCCGAAGGGUUUUCCCCUUGUUUGCCGAUGGUU…	.(((((((((....(.(((..((((.......((((((.((((((((.....))....((((.......(((((.((....)).))))).........))))..(((((((..(((((...)))))...)))))))(((.(((((((.(((((.........))))).)))..)))).))).......))))))))))))((((((((((.((((((((..((((...)))).......))))))))..)).)))))))).(((.((((.....))))))).(((((((.((..((......))..)).)))))))((((((.((((((.....))))))..)))).)).........((((((((((.((((((.....(((..(((.(((...))).…	1.34515e-07	FALSE	1.36449	0.725595	0.403625	0.529349	0.822955	1.07198	0	2.55103	0.318584	0.150382	0.061248	0.027778	0.668918	0.466487	0.733907
39447	chr3L	4460722	4461565	UGGCGCUAAUCAUUCAUAUAAACAUGGCUGCGGAGAGCGCUACAGAUACAGAUACAUUUACCGAUACAAAGAAUGCCGUGGGGCUAGCGGUGUUAUAUCGAUUUAAAUGAUAAUAAUUGGCCUCUAGAGCGCCAUGGACAGUAUCGAUCUGUUUUAGAAUUUUGACUAUAAAUAAACCGACGUGGAUGCAAACGCUCAAUCAUUUGUGGUUUAAGAGCUCAAGGUGUUAGACAUAUCAUAAAGGAGAUGGUGAGUGUGGUCAGUUGUAGAUAUGAGAAGCAAUCUGAACUUCACGAUUUCUUUCCUAUUUCAGAAGCUAUUCAUUUUGGCUACCUGUCUGCUGGCUUUUGCAGCCGGUGAUGUUUCGCAUUUGCCGCUGGAACUCCUGGAGGAGCAUCA…	.(((((..................(((..((((.(((.(.....((.((((((........((((((......((((((((.(((((.((((((((((((.......))))).))))..))).))..))).)))))).)))))))))))))).)).........................(((((..((....))..........((((.....(((...((((((.(((...........(((((..((((((((.(((...(((.(((((.(((.((.(((((((...))).)))).))))).))))))))..(((........((((.....(((((.((((..((.(((.(((((((((...))))).))))))).))(((((.((((...((((…	2.65493e-05	FALSE	0.7383	0.06848	0.120478	0.59597	0.514697	4.52157	0	1.18805	0.472114	0	0.10229	0	0.693496	0.296296	1.26141
39448	chr3L	4466525	4472583	AUUCCACGGUCUGCCAGCUCGGUAUUCGUAUCCACCACCGAGUGCAGCGCUCUAAUCCUCGAUACUCCAUUUCCGUUCCUCGGCUUGUGGUCUUACCAUUUUGCUCAGAUCCAAUUCAACACCUCGAAGGUAGAGUUGUGACUGUGCCUUUUCUACUCGGGUCUACAUUAUUUAUAGUUCAGCGCGCCUCAGGAUGGCCAAAAGAGAUUUCACGGCAGAAGCUUCUCGUCGGAGCUCCGAAAACUUAACAGAACCUGCUUGGUUUGGUUAACCGGCUGCUGCUGACGUUUCUGAGUCUUCUGGCUACGCAGCUCCCUCAGAACGACACCCAUAAACUUACGGUCUAUCUCGUUCUCUGUCGCGUCCCAGGCGAAAUUUUAUAUUUUGGCGACAAAUUUA…	.....((((..((((.....)))).))))...((((((((((((..(((..((((((((((((((((((((((.(((((((((((((((((((.....(((((((..((......))........(((((((.(((....))).))))))).......((((((((..........(((..(((((((.......)))....((((((.(((((((((.((((((.....))))))(((.....(((((.(((((.....))))).))))).))))))))).))).)))))).((((....))))((((.((......(((((((.(((...........))).....)))))))..)).))))(((.(((.(((.((((...((((....))))..))…	3.12363e-06	FALSE	2.40092	0.950745	0.780121	1.07915	0.669657	2.30162	0	3.44411	0.443756	0.171825	0.122494	0	1.03037	0.724889	1.10991
39449	chr3L	4468131	4472583	GCAAAUCUCUCAGUAUCGAAGAAAUCUGGUUUGCUUGUCAGACUUAGUGCGAACUAUCUACGUCAUGACUUGGACUUAGUCGUCAAUCAAGUGAUUAUUAAACGUGCCAUAGUCAUCGAUUAAUCACGAUGGUUAAUUUUUGAAUGGCUGUUAGCGACUCUGGCAAUUUGUCGGAAUUUGAUGUGUGUGAUCUGACCCGAGCGGAUCAAAGUUUCCGGCAUUUAAAUGAGUUCUCAGACCAUCAUCUACCCGCUAAUAUAAAAAAUUAGCUCUGAUUACUUCAUCUGAAAUGAAAACAACGCUCCUGCCUGUGGUUUAAUUAGAUUAAUGCUGGGUAAAUGCCACACAACGGUAAACGAGUUUGCAAUCUGCACUCCCCUCCAUAUAUAUACCAAAUAU…	(((......((.((((((.....(((.((((((.(((((((..(((((((((((((((((.(((.((((((((.(((((((((.((((....))))....((((.(((((..(((..(((((((((...)))))))))..)))))))))))).)))))).(((.((((((((.(((((((.(((((((((((((.......))))))).....(((((((((.....((((..(((((.............((((((.......)))))))))))..)))).((((((...((..(((..((....)).)))..))...)))))).))))))))).......))))))(((((((((..(((((((...)))..(((((.((((((((((.....))))…	6.3623e-06	FALSE	0.496557	0	0	0	0	0	0	0	0	0	0	0	0.0413797	0	0.143344
39450	chr3L	4469917	4472583	UAUUUGGGGUUCUGCCCAAAUUGUCUUAUAAAUACCAAAUGUUCUGCUCGCAAAAAAACAGUUUAAUUGUUCGACUUUGUGUGAUCAACAUGGUGGGUUUCAAUCGGAUUGGAUUUAAUAAUUGUGAGAUUAAUGGAAAAUUUUUCUGCCCAGCGUGUCCUCUUCUUGCCUUUCGCAGUGGCUCUCUUGGGAGUGGUCGGUGCCACUUCUCUAUCCAGGACCUAUUUGCCGCCUCAGGUGCAGGUGGUGCAACCCCAGGUGAUCUCUGUUCCCAGGGUUCAAGUUCAACCCCAGAUCAUCGAGCGUCAGGUGGUUCCCGCCCCUCUGGUGGUGCCACAAGUGGUUCCCGUUUAUCGUCCGUCGCCAGUGGUGCAGAUAGCUCGUCCUGCUCCCCAAGUG…	.(((((((......)))))))...............(((((((.((((((.((.((((((((((((.(((((((..((((((.((((.(((.((.((((((....(((((.((((...(((((((((((.(((((((..(((..(((((..((((.(.(.......(((....((((((.((((.((((((((((((....))))))........(((((((((((((.((((.(.((((..(((((((.(((....((((((((.........(((((.......))))).))))))))((((.....(((((..(((((.....))))).))))).....))))..)))))))).))..)))).).)))))))))))...))))))...)))))).)…	1.70154e-05	FALSE	0.036271	0	0	0	0	1.66661	0	0	0	0	0	0	0.141907	0	0.48027
39451	chr3L	4470011	4472583	GGGUUUCAAUCGGAUUGGAUUUAAUAAUUGUGAGAUUAAUGGAAAAUUUUUCUGCCCAGCGUGUCCUCUUCUUGCCUUUCGCAGUGGCUCUCUUGGGAGUGGUCGGUGCCACUUCUCUAUCCAGGACCUAUUUGCCGCCUCAGGUGCAGGUGGUGCAACCCCAGGUGAUCUCUGUUCCCAGGGUUCAAGUUCAACCCCAGAUCAUCGAGCGUCAGGUGGUUCCCGCCCCUCUGGUGGUGCCACAAGUGGUUCCCGUUUAUCGUCCGUCGCCAGUGGUGCAGAUAGCUCGUCCUGCUCCCCAAGUGAUCUCCGUGGCUGCGCCUCGUAACACCUAUCUGCCACCCCAAGUGAUUAGUCGCCCCGCUCCACAGGUGGUGUCCAUUGCGCGUCCCGCUCCAC…	(.(((((....(((((.((((...(((((((.....(((((((.....((((((...((((.(.(...............(((((((.((.((((((.(((((.((((.(((((.......(((((((((((((.((((.(.((((..(((((((.(((....((((((((.........(((((.......))))).))))))))((((.....(((((..(((((.....))))).))))).....))))..)))))))).))..)))).).)))))))))))...))))))......))))).....((.(((...))).))...)))).....))))))))))).)).....((((((........)).)))).)))))))(((....((.((((…	2.0135e-05	FALSE	0.416105	0	0	0.659762	0	0	0	0	0	0	0	0	0.0896556	0	0.215738
39452	chr3L	4473959	4475752	AACUUUUUUGUUGAUCCUUCGCUGGGCGCUCAGCUGGGAGCCAUAGGUAAUGCUGGAGCUGGAAAUCAACAGGCUGCCGGAGGAGGUCAGCUUGCGGGAGGAGCUCAACUUGGAGGGAGCCAAGGAUUCGACCCUUCCUUUGGUGCCCAAGCAGCUGCCGGAGGACCAUUUAACACUGGUUUUGGAGCUGGUCAAAGACCUCAAAGACCUGCGCAAAACCAAUAUGAUCCCAACCUUCAGCUAGGUGGCCCUUUUGACCCCUCCGUGGGUGCUCAAUUGGGCGCAGGUCAGGGUGUUUCUAACCAAAGACCAAGUGGACAGGGAGCAUUUGAUCCUUCUACAGGUGCUCAAUUGGGCGCAGGUGAGGGUGUUUCUAACCAAAGACCAAGUGGACAGGGA…	...............((......))((((.(((((.....((((((((....((((((.(((....(..(((((((((......)).)))))))..)..((.((((....(((((((......(((..(.(((((((((...(((((((((((.(((..((((((.((........((((((((..((.((((............)))).)).))))))))..(((.((((.((((......)))).((((..((((((((.....))).).))))..))))...((((..(((.......)))...)))).........)))).))).)).))))))..))).))))....)))))))))).)))))))..)))........(((..(((((..((((…	9.81893e-08	FALSE	0.462337	0.523296	0	0	0	0	0	2.12149	0	0	0	0	0.258927	0	0.616723
39453	chr3L	4476580	4479251	ACUCUGUACUGAAAGGGUUCUGAGUUUCGGGAUCAUAACUAAUCCGAUCUCAUGUAACUCCGCCUUGCGUCAUCCGUUAAACAUAGCCUAAAAAAAUCGACGAGCAUUCGAUGCUCGGAUGAUUAAUUUUCAGCACUUGGCAGCCACAUAAUUAAUUUUAGACAGCCCACAACCGAGAAUACAUAUUCAAGAACGAUCGCACUUUAUUUUCUAUCAGCCAUCAAACAGAAAGCCCCUCGAUGAGCCGCAGGCAGCCCCAAAAUAAGAAUCGAAUUAGAAUCAGAAUCAGAAUUACAUGAAAGGAACUUGCCAAAUUUCGGCUGCCACGCGUUUCCAUUAUUUAUUGGCCACGAGCCGAGUGUUAAAAGUGUGCGGAAUUUUAUUUUUCAUCUUUUUUGU…	.((((.((((((..((((((((((..(((((...........))))).)))).).)))))(((..(((((((.....((((.((((........(((((.(((((((...)))))))..))))).(((((.((((((((((.((((.((((.((((...((((.((........(((((((.....((......))........))))))).....((((((................)))).))....(((((((.........((.((......)).))....(((........)))..((......)).......)))))))..))))))..)))).)))))))).....)))))))))).)))))(.(((((...........(((((((((((.…	2.97105e-06	FALSE	5.25387	2.69849	2.72887	1.29771	1.32734	3.73737	0	4.01522	0.65621	0.672447	0.224372	0	1.88433	1.31252	1.76307
39454	chr3L	4486992	4492965	CGAUUUGAACAUGAGGUAAAGCGCCCUGAGGUUUAAUGAACUGUUGGCGGAUUUGUUUUUGGUGAAAACCAUUGGGGCUGAAUCACCUGCUGAUUAUUAUUGUUGGUUGUUGGUUUAAUGAGCGUUUACCUUGCGGUUGACGCUGCUGGUAAUUCAUUUGUAUGCCAUGGGCGAAAUUGUCCCAGCGAAAUGCAUAAAAACUUCAGGGGGCUUAUAUUAUUUAUGGACUUGGGUACAGGGAAUUUUAAUCAGGUUCUAGCCACAUCCUAGUUGCAGUGUUAAUCCCUGUUAAUAUUCAUUUAUUAUUUCACUUCCAAAUUGUAGAGGAUCAGACAGCUUGCAAUCUGUAGCUUAAAAUUCCUGAGUGAUUUGCUUCGCAUUUGUGGGCAUGCUAAAUAG…	.(((((((....(((((.((((.(((((((((((((((((.(((((((......(((((((((....))))..)))))(((((((.(.((((((.......)))))).).)))))))...((((((.(((....))).))))))))))))).))))))(((((....((((((....)).)))).....)))))...))))))))))).))))...........((.(((((((((((((.(((((((((((((((((((((((....(((((((((((((((....)))))))))........((((((....((((((((..((((......(((.((((...)))))))......))))..)))))))).(((..((((((((((..((((((.((…	1.66048e-05	FALSE	3.01035	2.75516	0.260628	2.1716	1.74098	3.49032	0.384148	4.33738	1.2242	0.622887	0.166174	0.065317	1.68576	1.48259	1.45938
39455	chr3L	4493484	4498348	ACCAAGUCUGAAGUUUUUGGGCGUCGUUUUUUUUAUGGGAUUAGAAUGUUGUCCGGCCACUUUGACAAAGAAUUAUUUAAUUUAUAGAGCGUGUGUUGGGUUUUUUAUGAUUAUUAUUUGGUGUGUUGGCGGGACGAGCGAUAAAUUAGAGUGGAUCGAUAGCGAAGAGUAGAGAAAUCGGUCUACAUUAUGUAAGCAAAUGAAUUUCUGGCCUUUAAAGAAAAGAAGAGGGGCACUGCCCAUUGCGACAUUGACCCCACUGAUCGCAGCCAGCGGGCUGAAUUGGUGGCGGAGUGGGCGGUGGGUGGUAAGAGAAAAACAGGCAAACAAACAUUGGUUGGCCCAAAGCAUUGUAAUUAGUAGUCGGUCAUGCAAGAAAUAGAAGCCUCCCACCAACCC…	..(((((((((.((((((((.(..((((((..((....))..))))))..(((((((.(((.(((.(((((((((((((((((((.(((((((((((((((.....(((((......((((.(((.((((.(((.(((((((....(((.((((((((((..(..........)..)))))))))).)))...((((((((((((...(((((............(((((((((((((((((((.((.........((((((((..(((((....))))).)))))))))).)))))))))))(((((............((((.........(((..(((((....((((((....)))).)).)))))..))).........)))).)))))....)…	3.47886e-07	FALSE	3.3203	1.06763	0.826287	1.88547	1.19206	3.62725	0	5.32575	1.00898	0.187934	0.494085	0.02711	1.58024	1.0383	1.66995
39456	chr3L	4493673	4496882	ACUGUUGAUUGUUUUAAUUUUACUCCUAGCUCUUUAUUUUAUGCCAUCGUAAAAACCUCAUGAAGCGAACAGCUAAUUUGCAAUUCAAAUGGAGCUAAACAAAAAUUGGCUCCAUAUCGUUAGCCUAAUCUAAUUAAUAGGGGUUUUAUUUCAGAAGCAAAUUAACUGUACAAAUUGGCAAGAACUUAAGCGGACGUUAGACGUAAAAGUUUGGUAACAAACGACAGAAAAGUACAAGUAAUCUUCGGUUAUUUGAUUCCUGUUGUACCCCUCGGCGUAUGCGUAAUUUGUGAGUGGAAUACCAUAAAUCUCUUAAGGCGAGCGAGCAUUGUGUAAGCCAAGUGUCUCAGAUUCUCAAAAUAAACUCGCCGAACGGUGCUGCCCAAGACUAUUUGUCUU…	...(((((.....))))).........((((.....(((((((....)))))))....(((((((((.((((.((((((((..(((..((((((((((.......))))))))))......(((((...(((.....))))))))........))))))))))).)))).....(((((((((...((((((.((((...))))..((((((((((((..(((((((...(((.(((((((((...)))))))))))).))))))).....((((((..((.(.((((((.((.(((..(((((....((.(((.....))).))....)).)))..)))....)).))))))).)).........)))))).((((((((((((((((.....)))))…	9.75003e-07	FALSE	0.202508	0.293204	0	0	0	0	0	0	0	0	0	0	0.0413093	0	0.0983965
39457	chr3L	4502866	4509117	AUAUUGAAUAGUUUACAAGGAUAUCAACUUGUGUUGCUAUGCAUUAAAAGAUAAAAUAAAAAUUUGCACGACUAAAUUUUGUCCCACUGUUCGGUGGCUGAAAAGCAGGCGGAGGCGCUAACCACCUGCCCAAAGUUGCUACCGAGGGCUGUUGUUUUGAAAAACGAAAGUGCCGUGGCUGGAAAUUAAUUUUCUUUCCUUAACUUUAGGGGCUGACCCUCGCGGGCGGCCGUAACGCCUGAUGAAGUGGUCAAAGUGGUUUUCGUGGCUAAUGAUGCCGAUAGAAAGCAGUUUAGAUACGCCGUUUAGCAUGCUUCCGUUUUGGACAAAUCGCUUCCUGACCCAGUGCCAAAACAAAUGACUGAAGACACGAACUGGGCAGACGAGGCUGCUACAUAC…	.((.((.(((((.((((((........))))))..))))).)).))...................((((........(((((((((.(((((((((((((...((((.(((((((((((((((((..((((((((((((((.((.(.(((.((((((....)))))).))).))))))).(((((.........)))))..))))))..))))(((((((((((((((.......)))))).))).).)))))..))))((((((.(((.((((((((.........(((((((.(((.((((((..((.(((((.((((((((((((....((((((((.((((((..........................)))))))))..)))))((((......…	3.91042e-07	FALSE	0.835997	0.060309	0	0	0.043683	0.01185	0	0	0	0	0	0	0.0793199	0	0.239142
39458	chr3L	4503861	4509117	AUAUUGAAUAGUUUACAAGGAUAUCAACUUGUGUUGCUAUGCAUUAAAAGAUAAAAUAAAAAUUUGCACGACUAAAUUUUGUCCCACUGUUCGGUGGCUGAAAAGCAGGCGGAGGCGCUAACCACCUGCCCAAAGUUGCUACCGAGGGCUGUUGUUUUGAAAAACGAAAGUGCCGUGGCUGGAAAUUAAUUUUCUUUCCUUAACUUUAGGGGCUGACCCUCGCGGGCGGCCGUAACGCCUGAUGAAGUGGUCAAAGUGGUUUUCGUGGCUAAUGAUGCCGAUAGAAAGCAGUUUAGAUACGCCGUUUAGCAUGCUUCCGUUUUGGACAAAUCGCUUCCUGACCCAGUGCCAAAACAAAUGACUGAAGACACGAACUGGGCAGACGAGGCUGCUACAUAC…	.............((((((........))))))((((((((((......((((((((..................))))))))....(((((((((((((...((((.(((((((((((((((((..((((((((((((((.((.(.(((.((((((....)))))).))).))))))).(((((.........)))))..))))))..))))(((((((((((((((.......)))))).))).).)))))..))))((((((.(((.((((((((.........(((((((.(((.((((((..((.(((((.((((((((((((....((((((((.((((((..........................)))))))))..)))))((((......…	6.31026e-07	FALSE	2.21294	0.318308	0.787989	1.42929	0.618234	1.61459	0	4.62545	0.770895	0.062178	0.15225	0.048823	1.05341	0.694565	1.32643
39459	chr3L	4509868	4510228	GUAUGUUUGUGUUCCGGUCCGGUAGUGAAAUAUUACCUAGCACCGCAGUCUUGUCAUUUCAUCUGGCGAUUGUUUAGCCUGCAUCUUGUAUAGUCCACUUGCUCUUGGAAUAUUUGUCGAGUGCAUAAAAACAUUGACAUUGAAAAUAAUCAGGUUUGCCUUUUAAGUUCGCAUUUCAGUUUAAUAUUCGAAAAACACGCCGUAUAAGUUAUAAUUAUGCAUUCCUACGCCUCUUAUUCUUGUCCGAUGAAAACUCUUCGGCCAAAACAAUUCCGGUUUUUAAUUUAGUCAUCUGUCUUCAACAACUUUUAAAUUUGUAAAGUACCCGCAGGGGAUUUACAUAAAAAUAUGGUUCGACAA	((((.(((((((...((((((((((((...)))))))..((...((((((..((((.......))))))))))...)).((((.((((.((((((((........))))....)))))))))))).....(((.(((((((((((((.....(((.((..((((.(((..((......)).....))).))))..)).)))((((((.......))))))...................(((.((((.((....)).)))).)))..........)))))))))...))))..)))........(((((.........))))).((....))))))).))))))).))))..........	6.43466e-08	FALSE	3.20758	3.09333	0.930991	1.23785	1.1281	6.07046	0	4.69169	2.35811	0.501634	0	0	1.93498	1.18298	1.98343
39460	chr3L	4510695	4515255	AUGUUGUUGGUGAUAAACCCACUACUUAUAGGCCCUCGGGUGCCAAUCGACCCUCGAUUGCACCACUGAAUUCAGCUCAGGAUCGCGAGAGGAAGCUGAUGAAUGUGUUGGCUGCUCGUCGCACCGCUCUGCAUCGAGGCGGCUUCCGCACCAGGAUAGGCACCACUGGACGAACUGCCAUUUCACCGUCCGCGGCGGUGGAGAGCACCUCCAAGGCGCCCAGUGAUCCCAGAUCGGUGUGCAUCCGGAAUUGUACCAAGAACUUUACCCGCCGUACCACCGCCAGUUGCAUGCGGCAAUGUGCCAACUUCACCCGCAUGGCCAUGCCCUCGAAUGGCAAUAGUUCGGUGGUGCUAAAAGGUUCGGCCUCUUUAAAGGCCGCUGCUCCUGCAGGAGAUC…	..((((((((((.........(((....)))(((((((((((.(((((((...)))))))))))((((((...(.((((((..((((((.((.(((((((......)))))))..(((((((.((.((((((.....((((((((..((.(((((.((((((.((((((.((...(((..((((((((((...)))))))))).)))(((...))))).))))))(((((.((((...(((((........)))))...(((((((.......(((((((((.......(((((((....((....)).....)))))))(((((........))))).......)))))))))...)))))))(((((......))))).((((....))))..))))…	2.12283e-08	FALSE	0	0.561729	0.309544	0	1.32439	0	0	2.49278	0	0.794796	1.92467	0	0.617326	0.154772	0.860354
39461	chr2L	5766988	5800253	GCGGACCUCUCUUAGUCGCUCUCUUAGCGCACAAUGCGCUCUCUGCCAACCGAAAUGCCACAGACUUUUUGUAGGCUUUUCCACUUUUUCGAUUUCGAGACUUCGAGCGAAACGGUCGUGUUUUUCGCGUGUGUGCGGGUGGCGGACGCGCGUGCCAAUCGGAAAAGGCCUUUAAAUCAAAUGAGUGGCUCGCCAAAGGAGCGCAUCAAGGUGUGUGCGAUUGUAUCGAGUGUGUGUGCUUGUGCGGUGCGGAGAAAGCCAGCCAGCCGCCAGUCUGGGAUAAAAAUAAAGAUUAAGAUUGGGAUAAAACAAACGAACGGCAGCGAAGUGCACAAAUUGCCGUGGAAUCGGGGCUAAAGAAGGAAAAACAAGUGUGCAGCACACACGGAUUGAAAUGUU…	(((...((((((((.((((((.(((.((((((((((((((((..((.....((((.((((((((...))))).))).))))..(((((((((((..(((((..(((.((...)).))).))))).(((((((.(((.....))).)))))))....)))))))))))(((((((.......)))).)))..))....))))))))).....)))))))(.(((((((((((.(((((((((.((((((..((......)).))).(((((((((((...................)))))))...............)))).))))))))))))....(((.((....)).))).................((((((.((((((((((((......)))…	3.14393e-07	FALSE	5.43597	0.590242	0.106367	3.53966	0.065581	5.32006	0	1.00289	3.21995	0.328201	9.97863	0.277365	2.48874	0.796565	3.12688
39462	chr2L	5792358	5800253	GCGGACCUCUCUUAGUCGCUCUCUUAGCGCACAAUGCGCUCUCUGCCAACCGAAAUGCCACAGACUUUUUGUAGGCUUUUCCACUUUUUCGAUUUCGAGACUUCGAGCGAAACGGUCGUGUUUUUCGCGUGUGUGCGGGUGGCGGACGCGCGUGCCAAUCGGAAAAGGCCUUUAAAUCAAAUGAGUGGCUCGCCAAAGGAGCGCAUCAAGGUGUGUGCGAUUGUAUCGAGUGUGUGUGCUUGUGCGGUGCGGAGAAAGCCAGCCAGCCGCCAGUCUGGGAUAAAAAUAAAGAUUAAGAUUGGGAUAAAACAAACGAACGGCAGCGAAGUGCACAAAUUGCCGUGGAAUCGGGGCUAAAGAAGGAAAAACAAGUGUGCAGCACACACGGAUUGAAAUGUU…	(((..(((.(((..((((((.....((((((...))))))....((((((.((((.((((((((...))))).))).))))..(((((((((((..(((((..(((.((...)).))).))))).(((((((.(((.....))).)))))))....)))))))))))(((..(((((..(((.(((...(((((...((((..(((.(((((((((((....((((((((..(((((((((.((((((..((......)).))).(((((((((((...................)))))))...............)))).))))))))))))..((((((((...((.((((.(((((((((...((((((((((.((((((((((((......)))…	8.9311e-07	FALSE	0.017862	0.043537	0	0	0.130512	0	0	0.029133	0	0	0	0	0.0184203	0	0.0381682
39463	chr2L	5766992	5800253	GCGGACCUCUCUUAGUCGCUCUCUUAGCGCACAAUGCGCUCUCUGCCAACCGAAAUGCCACAGACUUUUUGUAGGCUUUUCCACUUUUUCGAUUUCGAGACUUCGAGCGAAACGGUCGUGUUUUUCGCGUGUGUGCGGGUGGCGGACGCGCGUGCCAAUCGGAAAAGGCCUUUAAAUCAAAUGAGUGGCUCGCCAAAGGAGCGCAUCAAGGUGUGUGCGAUUGUAUCGAGUGUGUGUGCUUGUGCGGUGCGGAGAAAGCCAGCCAGCCGCCAGUCUGGGAUAAAAAUAAAGAUUAAGAUUGGGAUAAAACAAACGAACGGCAGCGAAGUGCACAAAUUGCCGUGGAAUCGGGGCUAAAGAAGGAAAAACAAGUGUGCAGCACACACGGAUUGAAAUGUU…	((((((((((((((.((((((.(((.((((((((((((((((..((.....((((.((((((((...))))).))).))))..(((((((((((..(((((..(((.((...)).))).))))).(((((((.(((.....))).)))))))....)))))))))))(((((((.......)))).)))..))....))))))))).....)))))))(.(((((((((((.(((((((((.((((((..((......)).))).(((((((((((...................)))))))...............)))).))))))))))))....(((.((....)).))).................((((((.((((((((((((......)))…	3.14393e-07	FALSE	0.182966	0	1.62456	0	0	0.048412	0	0	0	2.3186	0	0	0.347878	0	0.77452
39464	chr2L	5766994	5800253	GCGGACCUCUCUUAGUCGCUCUCUUAGCGCACAAUGCGCUCUCUGCCAACCGAAAUGCCACAGACUUUUUGUAGGCUUUUCCACUUUUUCGAUUUCGAGACUUCGAGCGAAACGGUCGUGUUUUUCGCGUGUGUGCGGGUGGCGGACGCGCGUGCCAAUCGGAAAAGGCCUUUAAAUCAAAUGAGUGGCUCGCCAAAGGAGCGCAUCAAGGUGUGUGCGAUUGUAUCGAGUGUGUGUGCUUGUGCGGUGCGGAGAAAGCCAGCCAGCCGCCAGUCUGGGAUAAAAAUAAAGAUUAAGAUUGGGAUAAAACAAACGAACGGCAGCGAAGUGCACAAAUUGCCGUGGAAUCGGGGCUAAAGAAGGAAAAACAAGUGUGCAGCACACACGGAUUGAAAUGUU…	((((((((((((((.((((((.(((.((((((((((((((((..((.....((((.((((((((...))))).))).))))..(((((((((((..(((((..(((.((...)).))).))))).(((((((.(((.....))).)))))))....)))))))))))(((((((.......)))).)))..))....))))))))).....)))))))(.(((((((((((.(((((((((.((((((..((......)).))).(((((((((((...................)))))))...............)))).))))))))))))....(((.((....)).))).................((((((.((((((((((((......)))…	3.14393e-07	FALSE	0	6.24361	1.32795	0	3.75815	0	0	2.02371	2.16458	2.55264	0	2.28938	1.69667	1.67583	1.9274
39465	chr2L	5766997	5800253	GCGGACCUCUCUUAGUCGCUCUCUUAGCGCACAAUGCGCUCUCUGCCAACCGAAAUGCCACAGACUUUUUGUAGGCUUUUCCACUUUUUCGAUUUCGAGACUUCGAGCGAAACGGUCGUGUUUUUCGCGUGUGUGCGGGUGGCGGACGCGCGUGCCAAUCGGAAAAGGCCUUUAAAUCAAAUGAGUGGCUCGCCAAAGGAGCGCAUCAAGGUGUGUGCGAUUGUAUCGAGUGUGUGUGCUUGUGCGGUGCGGAGAAAGCCAGCCAGCCGCCAGUCUGGGAUAAAAAUAAAGAUUAAGAUUGGGAUAAAACAAACGAACGGCAGCGAAGUGCACAAAUUGCCGUGGAAUCGGGGCUAAAGAAGGAAAAACAAGUGUGCAGCACACACGGAUUGAAAUGUU…	((((((((((((((.((((((.(((.((((((((((((((((..((.....((((.((((((((...))))).))).))))..(((((((((((..(((((..(((.((...)).))).))))).(((((((.(((.....))).)))))))....)))))))))))(((((((.......)))).)))..))....))))))))).....)))))))(.(((((((((((.(((((((((.((((((..((......)).))).(((((((((((...................)))))))...............)))).))))))))))))....(((.((....)).))).................((((((.((((((((((((......)))…	3.14393e-07	FALSE	3.28196	0.156975	0	3.18846	0.075883	1.5469	0	3.3332	0.278964	1.48167	0	0.097557	1.12013	0.21797	1.40446
39466	chr3L	4519022	4520070	GCCUUUAGUGGACUUAGAAAUUCAAUGCAAUUUAAUUCGUACAGAAAAUAUAUGAUACGUUUUAAUAAGUUAUUUGAUGUUAGCAUGAUUCACAAUUUCACAGGAAUCAAAGAAUUAAUAAAUACGUAAAAAAUUGUACUGGAUGUUCAAGUUUAUUAAUUUAUAAUGGGUUGGUAAAAUGUAUACCAAAGCCUCGCUCCAUAUUUGUUCACGCCAACGUAUUCAGCAGAAAAGACUUACACUUUCUGACCUUGACUCAUCGCUUUCUGACUAAUAUUAUUUGUUUCCUGGCCAGCAAAAGAAAGUCAUCCAAACCGAGCGCAGAUGCAAAUUAAGCGUAAAUGCUGAAAACUUUCAUCAAUUCACAGAAACUUAACUUUACUUUUGCUUUCUGGCCUU…	.....((((((((((.((((((((.((((((((...(((((.........)))))(((((((((.(((....((((((.......(((.........))).....))))))...))).)))).)))))..)))))))).))))).)))))))))))))((((.((((((.((((((.......))))))....(((((...(((((.((...((((((...((((((((....(((.(((((((((((..((((.......(((((((...........((((((........))))))))))))).........))))..))))(((((((.(((((..((.((((((((.............(((((.((..........(((((.(((((.(((..…	3.14626e-05	FALSE	2.73583	1.80934	0.528703	1.93628	2.29903	5.30939	0	3.82409	0.575771	0.393931	0.162093	0.188969	1.64695	1.19256	1.67564
39467	chr3L	4532141	4539270	UGUUGGCCUCAAGUUGCGCGAAUCAACUGAGCGAAGGUGCGCGAUCGGAUGAGCGAAGCUUCCAAAGAAGAGCUUAAAGCGAAAGCCGAGCUUUUGCAGGUGAGCGAGACAGGUGCUACAGGUAGCUUUAUACCGCAACGCCAUCUGCCGGAGUUUUGGGGAACCUAAUGUGGACACCGAACCGUUGGGAAUUUAAAUGGUUUAAUUAGGAAAGGAUAAACCCAUUUAUUUAAAAAUUAAAAUUAACACUUAGAUUUCUAUAACUACGUCAUUUAUUAAAUAAAAUGAAUCUUCAGUAAAAUUGAGUUACAAGUUACCUUAGUAAUUGGUACCUGAUUAACAUUUCCCUUCCAUCAAGCUUGUUGUUGCUCUUAAUCACUACUAAAAUUAUUCCCUUUU…	....((((((.(((((((((.(((((((((((((((((((((((((.........((((((........))))))...((((((((...)))))))).(.((((((.(...((((((...((((......))))....((((.(((.((((.....((((...))))((((((((...........(((((((((((((..(((((((((...(((((((....)))))))...................(((....)))........((((((........))))))...((((((...)))))).(((.((((((....)))))).)))))))))))))))))..((((......((((.(((((.(((((...((..(((....((((((....((…	3.14242e-07	FALSE	2.21904	1.80615	0.432093	2.35831	1.79322	2.79447	0	4.6101	0.931115	0.57351	0.29047	0.126661	1.49459	1.36217	1.37189
39468	chr3L	4532753	4536563	AAUAAAUGUAUGUAUUUAAUGCCCCUAAAAAAUGUGUUUUAUGAUUGCAGUUUAUUGGCUUAUUGAAGGGUCUGAAGAUCCCGCGAAAGAGUUAAAAAAAGAGCCAAAAUGAGAAGAAAGAGAGUUUCAAAUGUGCGUGCAAUUGACGAGCGAAAUAGCCGAAGUCCAAGCAAAAAAUAACGACUACUGACCACUGACAAAUCCGGACUGAACACUAAAAACUGAAAACUGAAAACUCGGACUCGGGCGCGUAAGGGAGUCGGUCGUCGGGAGUCGGUCGUCUUUUGUUGAUCUUGAGACUGAAAUUCCAAUUGUUGAUUUAUCUCUCGGCUGCUGCGCCGCGGCUGCGCUGCUGCAGCGCAGUCCCACUCGAUUUGACCAGCGACCAAGUUUAUAAAA…	......(((((((((....((((.(((.....(((((..(((((((....(((((((((((((((((((((.(((((....(((((((((((.......((((((....((((..((((.....))))......(((((((((...((.((......)))).((((((((.....(((((.(((.((((((..(((((....((.((((............((((...((((....))))..))))...........))))))..)))))..)))))).)))..)))))...)))).))))..........................((((((.((((((((((((((((((...))))))))))................(((.....(((((.....…	4.96611e-07	FALSE	3.33137	0.566414	0	0	0	0	0	0.064574	0	0	0	0	0.330197	0	0.958915
39469	chr3L	4539322	4541315	CUAAUAUGACUGGUAAAUACAUCAUAUUACUUAGAUAGUGACAGUUCGUCAGCACUGACUAUCGAUAGCCGCCUUUUGUUGCAACUUCCAUCUUCUACGUGCAACAGAAGAAGUUCUAGAAAUAAGCAGGAAUAAAAGUUUGCAAAAAUGAGUGCUCCAAAAGGGGACGGAAACUUAGUUCCCACAGUCAGAGAAGUGCAGCAAAAGUUUGCCGACAUCCUGGGCCAUGGCAACGAUAUAACCUGGGAUCUGUAAGUAGGAUUCAUCCGAAAAAAUUGCAAAUUAUAAAGCUCAAGGUUUGCAGAAUAUCGUCGGGUCAAGAAAACAUAUUGAAGGCAAAGCUGUCUCUGCUGAAUUUCGAUUCUAACAUGUUUCAUGCGAUCUGGAGUUAUAGUGAGU…	...((((((.(.((((((((.(((((((.(((.((((((..((((.(....).))))))))))((((((((((((((((((((................)))))))))))..(((((((......(((((........))))).....((((((((......((((((.........)))))).(((.(((((....(((((.....((((((..(((((((((..(((.......)))..)))))))).....(((((..(((((((((.....(((((((((...........))))))))).......))))))...)))..).)))))..)))))))))))))))))))......(((....((((((..(((((((((((((((..((((..((…	2.39144e-05	FALSE	4.30606	2.46191	1.66115	1.65762	2.31283	2.69883	0	4.07987	2.26676	2.41315	0.924021	0.094849	2.07309	2.2898	1.33623
39471	chr3L	4542133	4553457	GUUCCGAACGGGCAAAAAACAAUUUAGCGCCCUCUGAAACGCUCUGUGUUUUAUUUUCCACUUAAAAUAUUAAAAAAGUGCAUAAAAAUUGCACACGUCGCUGAUAACUCGCUCGGUAUACUUAUUCUCUAAAAUACUGUCUUUCAAAUCAGUUGGAAAAUAUGACAUGAUAAUAAGUGAACAAUAGCCGCGCCGAGAAUUUUUCGACGAGUGACGGCGGUUAUUCCGUUUUUUAUUCAGUUUUUCUUAAAAAACCCAAGCGCAUAAACAAUUAAAGUCGGACAACACCAUCGUUAAAUGAAUUAAAAGUGAAUAAAAGCGCUGUCAACGCCUUUUUGGGCAGCGAAAAAAGGAAAGAGAAAUCCAGGCCCAGCAUCCUUCAGCCUGCUUCUUCUUCUU…	.(((.((..((((...............)))))).))).......(((((.(((((((((.................(((((.......))))).....((((((........((((((..............))))))........))))))))))))))).)))))(((((....((((((...(((((((((.(((...)))..)).))).))))((.....))((((((((............))))))))....((((((.......((((.(((......(((((((((.......................((((((((((((((((((.(((((((((((..(((((.(((((...(((((.............)))))....))))).))…	8.3417e-06	FALSE	3.50378	0	0	0	0	0	0	0	0	0	0	0	0.291982	0	1.01146
39472	chr3L	4554501	4555442	UCCACAUUUUUUCAGUGAGUACUUAAAGUAAUUGGACCGAGUUGAGAUUACACAAAGAGUUAUUAAUGAGUUAAUGGCAAAUAAUUUGUUGUUACUCAAUUGACUGCAAUAAUAACGAGGGAAUUACACAUUUAGGUUAUUGUGAAUGACCAGAGUGAAGUGUAUAUUUCUCAUAAACAACGAAACUUUGAAUCGUUAAGGUCGAAAUGGGUUCUCUUGUGUAUCUGAUCCAACUUCUUUUUUUCCUAUUUUUAGUGGAGAAGGUAGGAUUAUCUUUCGAUUACUUAAGCCGCCUUUAAACGAAGAAGUUGCAGGUUCGGUCAAGAGUGGAGUUUACCAACAUUAAAUGCACUUCCUUGGAUCCGGAGUUUGCCCACGUGGACCAUUGCUAUCUAAAGU…	..(((.(((.(((((.(((((((....(((((((((..((((((.((((((((((((((((((((.((((((((((((((........))))).....))))))).)).)))))))((((((..(((((((((.(((((((...))))))).))))...)))))..))))))........(((..((((((....)))))))))........))).)))))))....))))))))).......((((((((((......)))))))))).....(((((.(((...(((....)))))).)))))...((((((((...(((((..((((((((............((((.(((((.((....(((.(((.(((.((((....(((((((......)).…	4.26896e-07	FALSE	1.24376	2.10714	0.773012	1.48885	2.48501	1.84738	0	2.67366	0.952796	2.35862	1.92669	2.83023	1.72393	1.88703	0.85641
39473	chr3L	4554520	4556081	GAGCUCGGCUGGCUAAUCACAGUGAAAUGGUCGCCGCGAUAGUGCAACAAUUGGCUGCCCGCACACACCUCGUCGAGGGUCCUUGCCAUAUCCUUUCACAAUGUCAAAGUCAAACGUGGAGAAAAAACAAUUACUUGUCAACAGGCCAAUACCAGUGCAUGGGAAAUCGAAAUGAGUAGCGCCCGAAAAGCAAAUCUAGGCAUUUCGGUUCCCUCGCUCAAUGUGUCGGUUUAAAGUCCUUGAACGCAGCUGCCUAAAUGGGUUUUUGGUUUCCAGGCUCGGAAUGAAUUAUUUACACGGCAAACAGGUGAAUUAGCAAAAGUGUGGGCGUGUGCUGGUCUAGUGAAAAUAUGACAGAAGCACGUACGUAUUGAAAAGCCUUAGAUUAUUCAGCGAAGU…	.........(((((........(((((((((...((.((((((((........))(((((((((((.((((...))))))..(((((((.(((((((((................)))))).....((((....))))....(((((.((((....((..(((.((((((((((..(((.((.......))....)))..)))))))))))))..)).....)))).)))))..((.(((.(((..(((..((((....))))..)))..))).))))).))))))....((((((.(........)))))))..))))..))))))))).(((((.(((..((....))..)))...))))).......((((((((((((...(((...(((((...…	1.08029e-05	FALSE	0	0	0	0	0	0	0	1.08552	0	0	0	0	0.0904603	0	0.313364
39474	chr3L	4554541	4555442	UCCACAUUUUUUCAGUGAGUACUUAAAGUAAUUGGACCGAGUUGAGAUUACACAAAGAGUUAUUAAUGAGUUAAUGGCAAAUAAUUUGUUGUUACUCAAUUGACUGCAAUAAUAACGAGGGAAUUACACAUUUAGGUUAUUGUGAAUGACCAGAGUGAAGUGUAUAUUUCUCAUAAACAACGAAACUUUGAAUCGUUAAGGUCGAAAUGGGUUCUCUUGUGUAUCUGAUCCAACUUCUUUUUUUCCUAUUUUUAGUGGAGAAGGUAGGAUUAUCUUUCGAUUACUUAAGCCGCCUUUAAACGAAGAAGUUGCAGGUUCGGUCAAGAGUGGAGUUUACCAACAUUAAAUGCACUUCCUUGGAUCCGGAGUUUGCCCACGUGGACCAUUGCUAUCUAAAGU…	...((((((....((((((((((....(((((((((..((((((.((((((((((((((((((((.((((((((((((((........))))).....))))))).)).)))))))((((((..(((((((((.(((((((...))))))).))))...)))))..))))))........(((..((((((....)))))))))........))).)))))))....))))))))).......((((((((((......)))))))))).....(((((.(((...(((....)))))).)))))...((((((((...(((((..((((((((............((((.(((((.((....(((.(((.(((.((((....(((((((......)).…	2.85878e-08	FALSE	0.804667	0.007955	0.028289	0	0.447441	3.49803	0	0.350002	0.684284	0.998122	0	0.392401	0.600933	0.371202	0.976651
39475	chr3L	4555779	4584099	UGCCGUGUAAAUAAUUCAUUCCGAGCCUGGAAACCAAAAACCCAUUUAGGCAGCUGCGUUCAAGGACUUUAAACCGACACAUUGAGCGAGGGAACCGAAAUGCCUAGAUUUGCUUUUCGGGCGCUACUCAUUUCGAUUUCCCAUGCACUGGUAUUGGCCUGUUGACAAGUAAUUGUUUUUUCUCCACGUUUGACUUUGACAUUGUGAAAGGAUAUGGCAAGGACCCUCGACGAGGUGUGUGCGGGCAGCCAAUUGUUGCACUAUCGCGGCGACCAUUUCACUGUGAUUAGCCAGCCGAGCUCCGUUCAGUGUUCCUCGACUGGCCAGCGAGUGCGGUACGGUCAUAGUUCAACAUUGGGAUUAAAUAUUGACUUGCGAACGGACAGGACAUGGCGGCAA…	..((((((......(((((((((..((((((((((...........(((((((((.(((((((..................)))))))(((((.((((((.((........)).)))))).(((.((((((((((.....(((((..(((((....))(((((..(((((...(((((..((.(((.(((.((((..(((((((.....(((..((((..((((((((...)))).))((((.(((((....))))))))).(((((((.((.....)).)))))))...)).))))...)))...)))))))....((((((((.((....))))).)))))..)))).)))..)))))..)))))...)))))..))))).)))..)))))))).))…	4.42924e-07	FALSE	84.2286	107.584	95.5759	106.514	118.508	81.3777	0	140.233	77.3688	96.0402	62.5829	128.63	91.5535	95.808	36.3914
39476	chr3L	4574963	4584099	CAGUUGGAUUCCGAACGAGGCAGCAGCAGCACUAACAACAGCAGCUCAACCAGGAGAGCCCGAACCACCGAAGGGAAAUGGACACAGUGCUGAGAAAACUAGCUCAGCCUAGUGUGUGUGUGAGCCCGCAGUAGUGGCUGUGCUAGUGUGAGAGUGUGUGCGUGUGCGUUGAAGAAAAGAACAGAGCUAGUGCCAGGAUGCAGGACUAGGACUAGGACAAGACUUAACGGACUAAAGACGCCACUCUGAUUGACCAGGAGCAGCCAGGAACAGCCGCCGCACUGGCUUCGUUUUGCGAGCGCGGCUUGAUGCCCGAUUCGAUGAUGGACAUGGAGCAUCGGGACCACCAGCUGCACCGCCAACAGCAGCAGUCGCACCACCAUCAGCCUCCCCGUCUGA…	.(((((((....(((.((((((...((((((((.......(((((....(((((((.((((((......(((((((..((.(((((((((((((...((((((.(((((((.((((.((....)).)))).))..))))).))))))((.((((((.((((..((.((((((..........((..(((((.((........)))))))..))..........)))))).))....).))))))))).)).((((((..(...(((......((((((((.((.((........)).)).)))))......((((((((.(((.....))).))..)))))).(((((.(((((((.((((((.((.((....))..(((.(((....((((((.((((…	1.28635e-05	FALSE	0	0	10.6945	0	0	0	53.0318	0	0	21.3276	0	0	7.08783	0	15.8939
39477	chr3L	4562989	4563413	GAAAUAAUUUAUAUCUUCUGUUUUCAUUCUCUUCGCUCAUUUCUAAUCAAAAUGAAAUAUUAUUCAUUUUCUAAAUCCUUUCAUUCCCUUCAUUUUGAGUCCAUUGAGCACCACUCACUCAAGGAAUUUUACCAACUAAUCUGAAGCAGCAGCAGCAGCUAACCGGACGAUCAGAAUGCGUUUAUUACCACGCUAAUCCCGUAAAUUCAUUAAUAAAUGUCGACGAGCAAGCCGAGCAUAAUCCAUUUUGUUCAAUCUCCCCCCGUGGCAACAUCCGUGCCCCUUUGCCACCCCUUGGGGCACAGUCCGCUGACUGCACACAAUACAGAUACAUAUAUCCGGGUGAAUAUAUCACGGCUGGCUGGGCAGGAGCAGCUGCUCCACUGGGCUCUUCCUGUC…	..................(((.(((((((.....(((((.......((((((((((................................))))))))))......)))))........(((((((...............((((((((.((....)).)))..........)))))..((((........))))......(((.....((((....))))...)))........(((((..........)))))...........(((((((.............))))))).)))))))...(((((....)))))...........((((....)))).))))))).)))((.((((((.(((((((((((.((((.........)))).))))))))…	1.42913e-06	FALSE	19.4443	20.5205	14.07	16.3181	15.3649	27.9284	5.4116	23.3086	11.8479	22.4747	6.35743	8.75139	15.9831	15.8415	7.06479
39478	chr3L	4592447	4626196	CUCUCUCUUUCAGAGCAUCACCCAUCUCGCUCUAAAAUCCACCGCAGUUUCCCACGAUUUUCCUUCUCACUCUAAAAUUCACCGUUGAACGACUCGGACGCGAUUUUCCAGCGCGGGUGAUUUUCCUCCUCGGUCGGCGUUUUUCGGCGGCUUCUUAUCGACAAACAAUAGUGCUCAAGUACAACGAGAUUUUGUAGUGUUUUGGAGUUGCUGAAUUAGAGGCGAUUGUUAAUUGAAUAAAAUUAAUAAAACGGCGACGCGUAAGUUUCCAACUCCCCCAUGUGCAAGUGUGCGUGUGUGCCCUGUGUGUGUGUGUGAAAAAAGAGAAAGAAGAAUGGAGUUGCAGUGGAAACACAAACACGCUCUCUCGCUCCAUCUCCCUCGCACGCACACACUCAC…	...((((....(((((............)))))....((((((((......((((((((........((((..((.(((((((((((((.(((((((((....((((((((((((((((.((((((((((.(((((.((.....)).)))))(((((((((.((((....((((....))))..((((((........))))))(((((((.(((..(((((((.(((((((((......))))))))).(((......)))..((((((........(((((((....)))))))..(((((.(((.(((((((((......(((..(((....((((((...((((............)))).....)))))))))..)))...))))))))).)))…	1.32274e-06	FALSE	1.81961	9.5566	9.56214	2.7924	0	8.37612	0	3.91875	8.31019	12.7942	9.77176	3.10799	5.83415	6.11447	4.35722
39479	chr3L	4592450	4626196	CUCUCUCUUUCAGAGCAUCACCCAUCUCGCUCUAAAAUCCACCGCAGUUUCCCACGAUUUUCCUUCUCACUCUAAAAUUCACCGUUGAACGACUCGGACGCGAUUUUCCAGCGCGGGUGAUUUUCCUCCUCGGUCGGCGUUUUUCGGCGGCUUCUUAUCGACAAACAAUAGUGCUCAAGUACAACGAGAUUUUGUAGUGUUUUGGAGUUGCUGAAUUAGAGGCGAUUGUUAAUUGAAUAAAAUUAAUAAAACGGCGACGCGUAAGUUUCCAACUCCCCCAUGUGCAAGUGUGCGUGUGUGCCCUGUGUGUGUGUGUGAAAAAAGAGAAAGAAGAAUGGAGUUGCAGUGGAAACACAAACACGCUCUCUCGCUCCAUCUCCCUCGCACGCACACACUCAC…	...((((....(((((............)))))....((((((((......((((((((........((((..((.(((((((((((((.(((((((((....((((((((((((((((.((((((((((.(((((.((.....)).)))))(((((((((.((((....((((....))))..((((((........))))))(((((((.(((..(((((((.(((((((((......))))))))).(((......)))..((((((........(((((((....)))))))..(((((.(((.(((((((((......(((..(((....((((((...((((............)))).....)))))))))..)))...))))))))).)))…	1.32274e-06	FALSE	1.66994	0	0.518667	0	0	0	0	0	0	0	0	1.19622	0.282068	0	0.5668
39480	chr3L	4592451	4626196	CUCUCUCUUUCAGAGCAUCACCCAUCUCGCUCUAAAAUCCACCGCAGUUUCCCACGAUUUUCCUUCUCACUCUAAAAUUCACCGUUGAACGACUCGGACGCGAUUUUCCAGCGCGGGUGAUUUUCCUCCUCGGUCGGCGUUUUUCGGCGGCUUCUUAUCGACAAACAAUAGUGCUCAAGUACAACGAGAUUUUGUAGUGUUUUGGAGUUGCUGAAUUAGAGGCGAUUGUUAAUUGAAUAAAAUUAAUAAAACGGCGACGCGUAAGUUUCCAACUCCCCCAUGUGCAAGUGUGCGUGUGUGCCCUGUGUGUGUGUGUGAAAAAAGAGAAAGAAGAAUGGAGUUGCAGUGGAAACACAAACACGCUCUCUCGCUCCAUCUCCCUCGCACGCACACACUCAC…	...((((....(((((............)))))....((((((((......((((((((........((((..((.(((((((((((((.(((((((((....((((((((((((((((.((((((((((.(((((.((.....)).)))))(((((((((.((((....((((....))))..((((((........))))))(((((((.(((..(((((((.(((((((((......))))))))).(((......)))..((((((........(((((((....)))))))..(((((.(((.(((((((((......(((..(((....((((((...((((............)))).....)))))))))..)))...))))))))).)))…	1.32071e-06	FALSE	7.29269	2.61417	3.05791	0.189877	6.87393	4.09916	18.7461	0.421559	0.032128	1.09207	0.668269	2.4571	3.96208	2.53563	5.26009
39481	chr3L	4592453	4626196	CUCUCUCUUUCAGAGCAUCACCCAUCUCGCUCUAAAAUCCACCGCAGUUUCCCACGAUUUUCCUUCUCACUCUAAAAUUCACCGUUGAACGACUCGGACGCGAUUUUCCAGCGCGGGUGAUUUUCCUCCUCGGUCGGCGUUUUUCGGCGGCUUCUUAUCGACAAACAAUAGUGCUCAAGUACAACGAGAUUUUGUAGUGUUUUGGAGUUGCUGAAUUAGAGGCGAUUGUUAAUUGAAUAAAAUUAAUAAAACGGCGACGCGUAAGUUUCCAACUCCCCCAUGUGCAAGUGUGCGUGUGUGCCCUGUGUGUGUGUGUGAAAAAAGAGAAAGAAGAAUGGAGUUGCAGUGGAAACACAAACACGCUCUCUCGCUCCAUCUCCCUCGCACGCACACACUCAC…	...((((....(((((............)))))....((((((((......((((((((........((((..((.(((((((((((((.(((((((((....((((((((((((((((.((((((((((.(((((.((.....)).)))))(((((((((.((((....((((....))))..((((((........))))))(((((((.(((..(((((((.(((((((((......))))))))).(((......)))..((((((........(((((((....)))))))..(((((.(((.(((((((((......(((..(((....((((((...((((............)))).....)))))))))..)))...))))))))).)))…	1.32071e-06	FALSE	0	0	0	6.83246	0	0	0	5.1369	0	0	1e-06	4.1671	1.3447	0	2.49975
39482	chr3L	4626819	4629467	CCAAAAAUCGGACCGGCACCAAAGUAAACCAUCUUCUGAGCUCGCAAGUUCAUCCGAUCGACGAAGGAUAGAAAAACAUCGACUUUAAGGGGAUUUAAGACCCGCCAACAGCACCGCAAAAUGCAGUCUCACAGCAAAAAGCGCGUUUGUUACUACUACGACAGUAAGUUUUGAGCAUUUAAAUGGAAGUAAAAGGCCUACUAGAUGGGUAAUUUGUGUUUACAAAGUGCCAGCUAGGGUUACCAUGUCGACUUUGUGUUUUUUCCGCAUCCACUUAGCAUCAGAUGAUAGCAUUUUUGCAAAUUUCAAGUUUUACGGCGACUGUACGAGCGCGUUCCGGUCCACAGCGCACUUUUUCCAUACGACCGCAGUGCGUUUGUAUGCGUUUGUGUGUGUAUG…	...(((((((....(((.((((((((..........((((((....))))))(((((.((((...((((.(((((((((((((.....(((.........)))...(((((.(((((....(((.((...)).)))....))).)))))))...........((((.(((((..((.(((.....)))))..))))).)))).....((((.(((((....))))).)))).....((....))..))))).....))))))))....))))...(((((((((......(((....)))...................(((((.(((....)))..))))).(((((((((.....((((((((.(((...))).))))))).).....)))))).))…	1.48011e-06	FALSE	4.60325	2.43113	0.631227	5.26797	1.06565	0.549952	0	7.7699	0.449555	3.37221	3.65935	0.710623	2.54257	1.74839	2.42999
39483	chr3L	4636659	4651690	UAUUUAAAUGUAUAUUUUGAAAACAUUUCUCUAUUUUCAUUUUAACUUAACUUUUAAAUGCAACGUAGAUAUACAUAUAUGCUCUCUUUUCUCUGACUAGCGAAUCUCUAUCAUAAAAUUAUAUACCCCUUUAAAAGAUAAAAAGAAAGUAGCAAACUUUUGCCACAGCUGUCCGCUCGAUUCGCCGUCGACUUUUUAUGGAGGGUGUAGCUUCGAUUUUCAUCUGGGCAAGUUUAAAACUCAAACGCGUCGCAUACGAUUGAGCGGGUCGCAAUUUAUUUGCAUAAAGCCAGUGAAGGCAGGGAAAAGGAUAUGGUAUCAAGGAUGCAGAAUUCAGAAUCCAGGACGCAGGACGUGAUCUCCGAUGAUGUUUAAUGUUCGUCUGGGCGGGGAGGGGCA…	.........((((((((((.((((((((...((((((((..((((.................((((...(((((((..((((.((((((.....(((..(((((((......................((((.........))))...((.((((....)))).))(((.....))).))))))).)))((((((((.(((..((((((((((((.....(((...(((((((............(((((((....))))...)))(((.((((.....)))).....))).(((...((((((.(((((....(((((..((((((((((((((.....(((.((((((((((((.(((...))).))))))..))..)))))))(((((((((((..…	1.38307e-06	FALSE	1.12255	0.537973	0	0.183686	0.213962	0	0	1.49063	1.89067	0.03377	8.24333	0	1.14305	0.198824	2.32966
39484	chr3L	4660510	4664953	CCGCCACCAUAAUCACAUUGCGAGGAGCUAGCUAUGUAUCGUACAGGAUAUACGACUGGAAGGAUCGAGUGCACUCCUCCACCAGGCGUAUUAGUCUCAUGUUCCGUACGAAUUUCGACGAUUCAGCUCUAUUCUACGCCAGUGGCGAAUCAUUGAAACAUCAGUAUAUAGCGGCUUCCAUUAAAAACCAGUCGGUUCACGUGGAAAUGGACUUUGGCGACAAUGUGAUGAGCACCGUGCUAACCGACGACCUGACCCGCGGUUAUUGGCACAAUCUGACAAUACUACACGAACAGCGAACGGUUAGCAUUAUCCUGGAUCAGCAGCAAAAGGUCCUGGAACUGCCAGCAACGGCCAGUGGGAAUAUGCUCUUCGAUCCGGAAAUAUAUUUCGGCGGAG…	(((((..................((((((.((((((((((((((.(((((((((.((((..(((..(((....))).))).)))).))))).........)))).)))))..((((((.(((((.(((((..........)).)))))))).)))))).....)))))))))))))))............(((((..((((((((....(((.((((((...((((((.(((....((((((((((.((........))))))...))))))....................((((......((((((((((..(((((((((.((((.....((((...((((((......))).)))))))...))))))..))))))).......((((((.((((…	1.62277e-07	FALSE	0.722315	0.072195	0.545615	0.837735	0.504158	0.90486	0	0.721356	0.210015	0.684446	0	0	0.433558	0.524887	0.353766
39485	chr3L	4632017	4632495	UAUUAACGUCAUAAUCGAAUGGACAUAAAUCUAUGUACAUUCGUCCAUACAGUCACGCAUUUUGGAAGGGUGGCGGUGGAAAUAUAUUUAUUACACAUGUUGAACAAUGUAAGCACAAGUUUUGCCGGUCAUUUGGUUGAUGGUCAACAAGCAAAUGCCUUGUUAACCAUUAUGGGCCAUGUUUUAAUGUGGCAACACACAAGCGACAACAACAAGAACGAAAAACGACAAUAACUUUUCGCAUUAAAUGAAUGCCAAGUGGUAUUGAGACACUGCGGCAGCGGAAAAGAGAUGGAAAGUUCGGGAAAAAAGUAUAGGGAAAAGCGAAAGAGCCGAAACAAAGGAAAGAAAAAGUUCGCUUUUUUUUAACUUUUCAACGGGGAAAUUAAUAACAAAUUG…	.......((((((((((((((.(((((....))))).))))))(((((...(((((.(.........).))))).)))))((((....))))..((((........))))(((((..((((((.((((((.(((((((((((((.(((((((....)).))))).)))))))...(((((((....)))))))...)).)))).)))...........((((......((.....(((((((..........((((.((((.........))))..))))))))))).....)).....))))....((((((.((((((((((((((....((........))..........))))))))))))))))))))...))).))))))..........))…	6.95558e-08	FALSE	3.94122	1.62846	0	1.73296	1.6078	2.39399	0	5.36956	1.79136	0.681597	0.891165	0.414307	1.70437	1.61813	1.59879
39486	chr3L	4634976	4636016	GCCAGCGGGUGGUGGUGGAUUAAAAAAAAUGUAAUCCCAUUCAUUACCUAAAAAGUGUCGUAAAGUUCUCGGGAGUAGCGAAAAAAAAUACACCUUCGUUGCACUCAUGGUCGCUAAUCUGGAUAUAUGUGUGUAUAACCGGAUUAAGUCUAACUAAAAUGUUUAUGAGUCUAGCGACUCUUCAUGGAGUUCUCUCAUGCUCUAUCUCGUCCUGGUUUUUGCGGUCUCAUCGAAUGCUAUGCUACUCGGUUUACGUGUUGCUAAUCCUUUGGCCGGCAUGUCCUGGCAAUUAGCGUCAUAAUGAUGCGACAGCUGAGAUCCACGGCCUUUAUUUCUGGAAAAUUCACAGCGAAGGGAGUGAAUACCAGACGUGGUGCGGCUGGAGGCCAGGCCAAAUGA…	(((((.(((((((((.((((((.........))))))...)))))))))..((((((((((.((((....(((.((((((((............)))))))).))).((((.((((((((((.(((((....))))).)))))))).))...))))..(((((((((((((....)))))...(((((((........)))))))...(((.(((((((.((.(((.(((((.(((((((((((...((...((((((((((((....))))).))))))))))))))..)))))).....))))).))).)).)))).))).))).......(((((...((((((..(....)..)))))).)))))..(((..(((((((.(((...)))......…	2.27477e-07	FALSE	7.57602	2.22301	1.35634	2.5831	4.27533	7.81806	0	8.5653	1.36239	0	0.321705	1.2771	3.1132	1.7927	3.17521
39487	chr3L	4691492	4692432	AUAUAGCUAUAUAUGGCAGAUCCAGCAGCAGAGCAGCCCUACAAGCGUGGAAGGCAUGGGGCAGGAAAAACUGUGAAAAGCUGAAAGAAAAAUCGCAAAAAGCAAACGACACAGCGACAACGAUGACAAUGCUGAUAAUGGCCCAAGGAGAAGGUGCGGAGGAGCGGCAGCAUUAUGGUAUCCAAAAGAAUAGCCUGGAAACCUCAGAAAUUUACGCUCAAGCGAAGCGAGCUGAACCAAACUAAGUUGAGGUGAAGCUGUUGCUAAAAGGAAAAUGACAAUAACAGCUGCAGUUCCAGCGCCCUGUGUGAGAGCCCAGUAAUGACAAAAAACUAACUAGCACACUGAAAAAAAUGGAUAACUUAGCCAUAAAGUUCUCGGACAUAAAAAAUUAUUGGG…	.............(((((((((...(((((..(((((((((...((.......)).))))))........(((((....(((....((....))......)))......)))))((....)).)).)..)))))....(((((((..(...(((.(((..(((((.(((((.....(((.((((...........)))).)))...........(((....))).((((((((..(((.(((...)))..)))..))))..)))).....................))))).)))))..))))))(((((..((...(((...........)))..))..)))))........((((.........))))...(((.((((((.........(((((((…	3.69475e-05	FALSE	1.36435	0.98063	0	1.98884	1.55573	2.05801	0	1.14007	0.367405	0.396113	0	0	0.82093	0.688372	0.794232
39488	chr3L	4704302	4708828	ACUAAAAGUAAUGUAUAAAAACUAAAACCGAAUGAAAACAUAUUUGAAUAGUUCUUGUAUCACAUUUUUCAACAUCAUGCCCGAAAAUCAUCACCCCAAAUAUGUUUUUACUGACCUCGAUCCUCAUCCGCUCAUAAAUUUUCAUGUUGCCAUGUCAGUUGAUAAUCAGAAUUUAUGGUUUAAUUGUUAGAUAAUAGAGCAAAGAAUUAAUUCCCCAGCUCCCAUGGCAUUUAUGGCAUUUAUACAAAGCCCAUCAUGUGUCAGUUGAAAGCAGUUUUGGGUUAGGGUAUUUCUGCAUGCAUUGCUGUGUAAUAAUAAAUAUUUUGUUUGGCUUUUGCUUAUGUAGGGUUUCGCUUUUUGCGAAUGUUAUAUGCCACUUUUUGUUGCAUUUAAUCUUGC…	............((((((.(((((....((((((......))))))..))))).))))))..((((...((((((.((((((............((((((..((((((((((((((..(((........(((.((((((..(((((.(((((((..(((((........(((((...((((.(((((...))))).))))...))))).......)))))..)))))))..))))).))))))....)))..)))..).)))))).)))))))..))))))...))))))(((((.(((((((((.(((((.............(((((((...((((...((((((.((((((.....)))).((.(((((((((........((((........)))…	6.00932e-08	FALSE	2.47143	0.95332	0.476926	1.20622	1.61181	2.20251	0	4.3224	0.464569	0.382832	0.037977	0.094366	1.18536	0.715123	1.29134
39489	chr3L	4794043	4798545	CGGGAGCCGCUCUAUCUGGACAGAUGUGUCGUGUGCAGCGAAGCGGAUUGGGAUGAUUAUUUCGAAGUGCAGGAAAUUUCAUCGAAGGACACAUUCAUAUUCAAAGUGAGUACGAGCCAAAGUAUCGGUAUCGCCAGCAGCAAGUGGUCCUUUGUUUUCCACUCCAACUGGCCAGGCCAAUUCAGCCCAUGGUCCACAGGUCCGUAUUCCGUAGUUCUGUUCCCAUUGAGUUGGCUUUUGAAUUAGUGAGCAACUGGCUUUUGACUGCACAACGCCCUGUGUCUGGGCUUCGUUAGUUGCCAGCUUAGUGUGGGAAUGAUAGUUGGUGUUUUUUCAACCUAACCGAACAGUGUGGUUAAUAGAGCAACGCAACAGGGAAAGUUAACUAACCUCGAAAUG…	..(((.(((((((((((.((((....)))).(((((.(((..((...(((((((((..(((((.........))))).)))))((((....).))).((((((...))))))((((((........))).)))......(((((((((((((...(((((.((((....((((.((((((((((....((((...(((((..((.....))....)))))..))))))))))))))(((.((((.(((.((..((((((((((((.((.....((((.......)))).........((((...((((((((((((((((((((((((((((...((((..((......))..))))...)))))).).)))).................((((((((.…	1.19204e-07	FALSE	4.69272	2.69143	1.25768	3.19936	2.62204	5.59038	0.509658	7.73001	0.855926	0.465724	0.319081	0.416616	2.52922	1.93986	2.40615
39490	chr3L	4710054	4712272	CUCAAUUAGGAUACCUAUACCUGCCCCCGAUAACUGAACCCUAAUGCCGUGCCGCGACUUGAACUGAUUACGUUUUCCAGCUCGGUUGUUGGUGCCAUCGGUGGCUCCGGUGUCGUCGCCAGCAGGCAGAAUCGCAAAAUAGAGAGCUCCAGGUUCAAUGCAAAUGCAAAUGCGCUUUGCAUGUUGCCGCUAAUUGGCAACAGUUGUCGAUGCUACUGUUCUUUUGCUGCCACACGACGUUACCUCUAGCUUCGGUGCAGUUAGCGAAAAAUCUAGGCCCUAGACGACAUAAAGAUAGAUCGGGAUGAGUUCCACAUAAAAAAGACUUCAAUUCAAUUAUUCCCUUUUUGGAUUCCAACACAAUACAAUGCGUAAACUUCUUUUACGAUUAACUUAAAC…	......((((...)))).....(((.(((((......(((.....((((.((.(.((...((((.......))))))).)).))))....)))...))))).)))((((.((((((((((.(((((((((...((........(((((...))))).((((((((((....))).)))))))(((((((.....))))))).((((((...(((...(((.((((((((((((.(((.((((....)))).))))))..)).))))))))))...)))....))))))..(((((..(((((((((((((.((((..............(((((((...........))))))).......(((((.((.((((........((((((.(((.......…	1.59501e-07	FALSE	3.51531	2.50848	0.970243	1.14858	1.332	2.02971	0	3.89281	0.679347	0.250134	0.19361	0.029763	1.37917	1.05941	1.3381
39491	chr3L	4712646	4723709	UGGAAUGUCGUUAGGGCAGCAAAAACGCAAUCUAGCCCAAUUCGAUUUGCCGUAAGUUAUAUGAGUGUUAAUCGUUCCCAUUCCGGUACAUCUGUCCGCUGGACAAGGCCGAGAAGAACACAACAAUGGCCGGAACUGAAGAGCCAGAGCGGCGGCACUUCCGGAACUUAGUUGAUGCCAACUUAUUAGCGAACACCGUUUAAUGGGCCCAAUUAAUGUCAACCAAGUUGGCGGCGGGUCGACCAAUGAUUUCUGGGCGAUUUUCUGUGGGCGCCUGUGGGCCAAGAGUGAAAUUCAGUCAAAACGAAAGUUUCGCUUGGCCAUUGAUUGGCUCGCUUCGCUGCACGCUAACAAAAACGCCAAGUCCGGAUCGCAAAACUUUUUCGAAUCGAACAUUUG…	.((...((((...((((.((......))......))))....))))...))(((((((.((((((((...(((((.((......)).))...(((((...)))))((((((((((((((((((((....((((((.((....(((.....)))..)).)))))).....(((((....)))))....((((.....))))....(((.(((((((((((((((...)))))).(((((.((.(((..((..((.....))...))..))).))))))).(((((..(((((((((..((....))...))))))))))))))))))))))))))((.(((((((..(((..............((.(((.(((.(((....)))))).))).))...((…	1.59454e-06	FALSE	4.05412	1.99733	0.788034	1.86197	1.23648	3.26086	0	4.95642	1.07285	0.497113	0.285122	0.092011	1.67519	1.15466	1.6252
39492	chr3L	4735418	4737457	ACCUUAUGUUUUUCCGUGUGCCAACUUGGCUGAUUCUCAAUUUUCAGCUUUCGGCGCCAUUCGCUUUGAUAUCGUGGCCGUAAUUAAUUUAUAAUACAGCCUGGCAGCGCUCCGCUUUUUGUUUGAGCUCUUAUUAAUUACCAUUUGGUGUGUGAAAUUUUCAGCAUAUUAUGUUUGCCAGUUGAUUGUGUAAGCCGACAGUAUUGAAAUUGUUAGCCCCAGCGAUCUUUGAACUGAAAUAAUAAUCUAAACGAUUCCGAAAUGCAAAUUUAAGCUGCUUAAAGAGUUAUGGCCACAAAAGAAGUCAGAAGUCGAGCGAAUGGUAUGUGUUUGUAUGUAAAUCAAUCGCAACGCCCACUGUACAAAAAAACUAGAGGCGGUCAUAAAUUAGCAGACAUC…	............((((((((((.....((((((..........))))))...)))(((((((((((((((.((((((((((((((..((((...........((((((((((.((.....))..)))).................(((((((((((...)))).))))))).(((((((((((((((((....((.((((((......)))))).))....))))))....))))).......((((.....)))).......))))))....)))))))))).))))))))))))....)).))))......))))))))))).((((.(((.((....))))).)))).((((....((........))....)))).......((((((.((((((…	3.16146e-06	FALSE	3.16468	2.31132	0.462956	2.28768	1.32389	4.60071	0	4.79343	1.02305	0.159786	0.296033	0.739124	1.76355	1.17347	1.68107
39493	chr3L	4738834	4742657	AUCUAAGACUAUAGUUUUAACAUUUUGUAUUCAUAGUCGUAUGCUGUUGAGAUACAUCCUCCUUUGCCACCAAGGCCUUGCAAGGACAUGAAAUAUUCAGAAUUUGUUGCCUACUUUUGUGCGCUAAAUUAUUUCUUACUCCUCGAACUGCAUUUAAAAUUUAAUGUGAAAGGCUGUGCGGGCUGAUCUGUGCGUAAUCUAUCCAGGAAGCCAGCUGUCUGAGCAUUGACCUGAGGUUUAUUACCUCUCCGCUACCUCCCCCUCUCCCACUACCACGGACUCCUUUCCUGUCGCACACGCACACAAGGACGGUCGCACUGGCUGAAAUUUAAUCAAAUGAAAGCUAGAGGCAAUUAUCCUUUAAACGCAAUUAAUUAAUCACGCAAACAAACACACGCC…	......((((..((((((..((((((((.((((((((.....))))).(((((((.....((((((((....((((...(((((....((((...))))...))))).))))((.((((((.(((.............((((.......(((((........)))))....((((..((((((((((.(((((((((.((...(((((((...(((.....)))........(((((.....)))))((((........................))))...))).))))..(((((((((((((((((.(((.((.((((((...((((....))))...))))))..)).))).))))...................((.(((.((((.....((..…	4.12799e-09	FALSE	2.88324	1.83615	0.596264	2.49487	2.07339	4.66401	0	5.89204	0.495443	0.181766	0.448857	0.316683	1.82356	1.2162	1.89996
39494	chr2L	5800492	5802058	AGAUAUAUCUUUUCCAGAUUUCAAUAGCUCUAUAAGAAAAUUUAAAUCAUUGAUGGUAUUUUUUGGCGCCUGCCGCGCUCAAGCGUUAUUGGUAUUUCCACGCCUGGUCCUUGGUCACGUACGAAAAUGUUUGGAUUAUAACGAUUCCACAAAAUUGAAAUUAGACCGGAAUAUGAGCGGCCAGAAGCACCUGCGAUUGCGCUACUACACGUCGCUGGAGGAGGCCAUGCUACUGCGGCUGUGGCGCGAGCACCUGCAUGCCAUACCCUCCUACACGGACAACCUGCCCAUUUUCCGGGAAAUCGCGCACGGCCUGCAGCAGAACGGAGUUCGGCUCAAUAAGCAGGAGGCUCGCCGGCGCAUCAACAGCUACCGCAACAAGUAUUUGUGAGGCGCAGC…	.((((..((((((((((.......(((((((((((((((((....(((...)))...)))))))((((..((((((((((..((((....((.....))))))...(((((((..(((((........(((.(((((((..(((((......)))))........((((((.(((.((((.(((.(((((((.(....((((........).)))....).)))...)))).))).((.(((((((...((....)).))))))).))(((.....)))....)))).))).))))))......((((((((((((((((((..(((((((..((((((..(((((..(((..((.((((.....((((.(((........))).))))((((.((.((…	3.64581e-05	FALSE	0.220007	1.233	1.53242	1.61248	0.45938	1.75439	0	0	0.256486	1.09371	0.45859	0	0.718373	0.458985	0.679947
39495	chr2L	5800523	5802058	AGAUAUAUCUUUUCCAGAUUUCAAUAGCUCUAUAAGAAAAUUUAAAUCAUUGAUGGUAUUUUUUGGCGCCUGCCGCGCUCAAGCGUUAUUGGUAUUUCCACGCCUGGUCCUUGGUCACGUACGAAAAUGUUUGGAUUAUAACGAUUCCACAAAAUUGAAAUUAGACCGGAAUAUGAGCGGCCAGAAGCACCUGCGAUUGCGCUACUACACGUCGCUGGAGGAGGCCAUGCUACUGCGGCUGUGGCGCGAGCACCUGCAUGCCAUACCCUCCUACACGGACAACCUGCCCAUUUUCCGGGAAAUCGCGCACGGCCUGCAGCAGAACGGAGUUCGGCUCAAUAAGCAGGAGGCUCGCCGGCGCAUCAACAGCUACCGCAACAAGUAUUUGUGAGGCGCAGC…	.............((((.......(((((((((((((((((....(((...)))...)))))))((((..((((((((((..((((....((.....))))))...(((((((..(((((........(((.(((((((..(((((......)))))........((((((.(((.((((.(((.(((((((.(....((((........).)))....).)))...)))).))).((.(((((((...((....)).))))))).))(((.....)))....)))).))).))))))......((((((((((((((((((..(((((((..((((((..(((((..(((..((.((((.....((((.(((........))).))))((((.((.((…	3.6102e-05	FALSE	2.80395	1.39876	2.17339	1.77968	1.87691	2.04426	0	4.14975	2.23701	3.20296	0.28056	0	1.82894	1.96058	1.27328
39496	chr3L	4756669	4757181	UUUUUUUUUUUAUUUUUUUCCACCAGCCCUGCUUGUCUAGUCUGGCACUUGCCCUAUGUAUAUAUGUUCUAUAGUUGAACGCGAAAAUUGCUUAUUUCAACAUUCAACUUUGAAAAGUUUCGUUUCGUCUCGUUACAUUUUAAGAAAAAGAAAUGGGAAUGAAGCUAAAGUUUGCCAUAAUUCUGCCAGAGGUCUAUCACUUUCAUUCCCCGCCCUCGAUUUUUCCAACACACUCCUUAGCUGUCUUAACAGAUUACUUUUAUUUUUGUUGCCACGUAUAUAUUUUAGAGCGGAAAAGUAGGUUGAACUUUGUGUUAUUUGAUCAGGAUUUUUAUGCAAAGGCAAGAAAUGUGAAUUUAUAAAAAAAAGUGCCCUCCAAUCCAGGCGACAUUUUUCCGU…	.......................(((.(((((((.(((..((((((....)))....((((((((((.....(((((((...((((........))))....)))))))((((((.((..((........))..)).))))))((((((.....((((((((((.....((..(((..............)))..))...)))))))))).........))))))(((((........((..((((....))))..))........)))))..))))))))))...)))..))).))))))))))...(((((((((((((.((((((......(((....))).((((((.((((........(((((((((((.......))).).)))))))..))…	0.000382716	FALSE	5.4737	2.45688	1.0337	2.6837	2.60635	6.99001	0	4.5808	1.78975	1.63083	0.328415	0.496386	2.50588	2.12331	2.16941
39497	chr3L	4759680	4761060	AAUUUAAAUCAAUUGCCAUCUUGUGAGGCAUAAAUACUUAAAGCGACAGCAGUCGAUUAGUGCGCUUCAUUAUGUGCAUCAUUUUCAUUAUGUUUAUUACCAGCUGCCCACGGGUGUGAGCCCCGCCCACUUUUCCGCCCCAAUCGCCAAGGAAACGAAACGCCCUGGUCUCGAGUUAAUGCAAUAAAUAAAAUUUCAACUGCACCGUCGGGCAUGUUUAGCCGCAUGAAAAGCGACAGUAAGCCGUGCCUGCAUAAGAAGUUGCCUGUUUAUCUUGGCCCGGUCCUUGCCUUUUGUUUAUCCCGGUGUCCUGUGUAGGUCCUGGUCCUGAUCCUGUUCCUAGUCCUUGUUCUGGCCCAGAAACAAAACAACAACUGUCCCUAAACUACGUUUUUUCCA…	.............((((.((....))))))......(((((((.(.((((((((.((((((((((........))))))....(((((((............((((((.((((((..(((((..(((((...............((((..((((((((((.((...((.(.((.(((((.(..(((((((......(((((.......((((((((((((..(((.......)))....))))).))))))).......)))))..))))))))))))).))).))..)).)))))))..))).)))).(((....)))..(((((((.(..((..............((((.((.((((....(((((....................))))).....…	3.04445e-06	FALSE	2.44867	0.901754	0	1.00338	0.093697	0.989601	0	1.74718	0.062644	0.267793	0	0.095671	0.6342	0.181732	0.804248
39498	chr3L	4769575	4772416	UUUUAUUACAUUCAGUUAAUAAAAGUUAUUGCUUUGUACAUUGGUUUAACGCUUCCUUUUUUCCCACAUUUACGCAGAAAAUCCGCUUUAAUCACCAAAGAAUAUACGUUUUUAUUUAAGAAUAUAGUUUCAUAGCUAAUUAAUUCGUCAACUGACGGCUUAUAGCCAACAUAGAAAGUUGUGACUAAUAAAAUUAAAUUGCUUUGAUAAAGGGCUGAAAGGAGCAUUUAAUUGAGCAAAUCAUAAAAUUAUUUAGACCGAGUUUUGAGUGGCAUUGGGUUGGGAAAUAUUUCCAAUUAACACGCUGCCGUCAGUUGAGUCUCAAAGGAAUAUCUAUGCUAGGUGGAGGAUAUUAAGUCAUUAGCAUUUUUCCAUUCUGCGAAAUUUUCACAUUGCUUU…	((((((((........)))))))).......((((.((((((.(((((..((((((((((.(((..((((((.(((.........((((..........(((((........)))))..((((.(((((........))))))))).((((((((((((.....((((.....((((.(((.(.(((((((..(((..((((((...((((..(((......))).))))...))))))....)))..))))).)).)))).))))...))))....(((((((((...)))))))))........)))))))))))).....)))).........)))))))))..)))..((((((((((((....(((((..((((((...(((((((.((..(((…	2.56807e-07	FALSE	2.60799	1.35552	0.413496	0.787729	1.1984	2.11638	0	4.1819	0.518811	0.614188	0.665923	0.18426	1.22038	0.726826	1.20928
39499	chr2L	5802198	5804030	GCAUUUUCGGCGUUCUCGCGCCGCAAGGUCACACUCUUCUGUGUAUCAGAGCUGUUGUUGAUUUUUUGUGCGGAAAAACUGCACUUGGCUUCAACCAUUCUACCACAGCGUCGCAUUGUGUAACUAGAGUGGAGAUCGCAUAUCCAAAGGCAACGUUACAGGGAUACAUCUGCGGGAGCAGAUCAGGAGCCGGUGCAGAGCAGUCGAUGGACUACGAGAAGCUGGCGUUGAACGCGGGCGGAAGCGGCAGCGGUGCCGAGCAGGACUUAGGCAUGUGCGGUGGUCAGGAGCUGCUCGAUGGCAGGGGCAAGGAGAAGGCGCGUCGCUACUGGACGCCCAGCGAGGAGGAGCGCCUGUACGAGAUCUGGGGACGCGACAACUGGCGCCUGACGCGCACCG…	((((((((((((((((..(((((.........(((((((((((((.....((((((((((.....(((.(((((....((((((.(((((((..((((((((.....(((......))).....))))))))........(((((................))))).((((((....))))))..)))))))))))))...((((....)))).......(((.((((...)))).)))....((((((((((...((.((.(..(((.(((.(((((((((..((((.(((.(((..(.((..((((....((..((((...)))).))....)))).)).).))).))).))))..)....(((.((((.((((.(((((((((((...((.(((((…	1.36973e-05	FALSE	5.98276	11.5176	0.164426	0	3.47091	0	0	2.82107	0	0	2.94086	0	2.24147	0.082213	3.52704
39500	chr2L	5802273	5804030	AAACUGCACUUGGCUUCAACCAUUCUACCACAGCGUCGCAUUGUGUAACUAGAGUGGAGAUCGCAUAUCCAAAGGCAACGUUACAGGGAUACAUCUGCGGGAGCAGAUCAGGAGCCGGUGCAGAGCAGUCGAUGGACUACGAGAAGCUGGCGUUGAACGCGGGCGGAAGCGGCAGCGGUGCCGAGCAGGACUUAGGCAUGUGCGGUGGUCAGGAGCUGCUCGAUGGCAGGGGCAAGGAGAAGGCGCGUCGCUACUGGACGCCCAGCGAGGAGGAGCGCCUGUACGAGAUCUGGGGACGCGACAACUGGCGCCUGACGCGCACCGGCAAGAACACCAUCUUCUUUGGCCGGUGGGCCGAGGAACUGCGCGACCGGUUCGCCGUGGACGUGAAGCCCGAGG…	...((((((.(((((((..((((((((.....(((......))).....))))))))........(((((................))))).((((((....))))))..))))))))))))).(((((((..(((((.......(((.((((...)))).)))....((((((((((..(...(((((..(((((...((((((((..((((.(((.(((..(.((..((((....((..((((...)))).))....)))).)).).))).))).))))..)......(.(((.(((........)))))).).((.((((((((((((.......)))))..))))))).))......)))))))....((((((((((((..((...((((..((…	1.54524e-05	FALSE	2.34631	0.979915	2.20165	5.22928	0.83752	5.67246	1.22757	5.05628	1.34537	2.21311	0.938687	0.832475	2.40672	1.77351	1.84351
39501	chr3L	4774757	4776028	UGACAGCGCACUCCGGAGGGUGGUAAAGGCCAGAGUGGGCGUGGCAUCAGUAAAUAUUACGGCAGUAGUCACGCACGGAAAGGGUUAAGGUCUCCCGUUCAGCGAAUCGAAAAAAAAACAAGAAGUGGAUAAUGCAACUAGUUCCUGCCAUAACAGCCCAUGAGCUGCAUAACUGCGGAUGUGGAUUCAGCAGCGGAUGCGGAUUUUUCACACACACACAACCACAAAAGCCGCACUUCUUGGGGUUACUCCCUGUUUCGCCAAUUUUCUAUUUUGCGUGCCAACAAGCGCAAAAGUUGUGAAAACAAGGAUAAAGAAGUGCACGGCCAAAGACAACGAAGAAAAUGAAUUUUCAUUUGCCUGGCUGUACGCAGAAAUAUGAAACAGAAGCCUCAACCC…	....(((..(((..((.((((((..((......((((((.(((((..((((.........(((((((((..(((...(((.(((.........))).))).)))...................((((((..((((...(((((((((((....((((......))))((((.(((((..((((((.((.(((.....))).))...))))))....................(((((((((((((.....)))).(((((.((((......((((((((........))))))))))))))))).........)))))))))(((((((..(.(((.(((((.......)))))..)))).))))))).)))))...)))).........((((.....…	1.58236e-08	FALSE	3.56834	0.632579	0	0.906577	0.438094	1.39242	0	2.19223	0.630507	0.063718	0.067844	0.051938	0.828687	0.534301	1.08962
39502	chr3L	4782851	4785796	UUUUUUUUUGGGCCGGGGACUAGAGAAUAUUGUACGUUUAGGAACUCCUUUAAUUGUUGUUGCUGCAGCACAAAUUGCAAAUGAACACGAAAGUGGAAAAGUUACCCAUUCCAACGCGGCGUAUACGUAACAUUCAACUUUUGCGCCAAUAAAUAGUGCUUAGAAUUUAAUCGGCCAAAUUGAACUGAACUUAGUUUUGUUGCCCACCUUUUUAAUUGAUCUGAUUUACAAAAUGCUAGAAGGAAGGCAUGUACUUGCUGUAGCCUAAAUUGGUAGUUACAUGGUAAAUUUGUAGUUUUUAUUGCCGAAUUAAUAGUGAUAGCACUUUAGUACCUAAUGAUAGAAUUCCAUAAAUUUGAGUAACAACUCAAUCUUUUAAACCAAAUGUCUAAAGCCUGA…	.....((((((.(((((..((((.(((((((((((((((.((...............(((....)))(((((((((...........(((((((.(((..(((((..((.((.....)).))....))))).))).))))))).((((.((((((((((((((((((.....((.....(((((.(((((((((((((((((((..((((((..(((..............)))...))))))..)))..(((((((((((.((.(((.((((((((((((.........))))......)))))))).)))...)).))))))....)))))(((....))).....((......))((((...(((((..((((..............))))..)))…	5.35713e-08	FALSE	2.44826	2.15371	0.936308	1.05062	1.79116	1.96482	0	4.25437	0.698337	0.110155	0.02928	0	1.28642	0.993462	1.29417
39503	chr3L	4803076	4825854	CAUCGAGUUGCCACAUCGCUCACGUGGAUGGGAAUUGCUCUAAGAAAUUUUGGCGGGAAGCAUUCCUGACUGACUGGUAACAUUUCGCCCAGUUCUGUAUUCUGAUAUCUGCCGCAACUAUGGUAGCACUGGCUUUUUUGCUUUCGAUUUUCAACUGAGUGGCAGGGCCGUUUACAUUUUGCGAAAAAAAAAACUCACGUAAUUUUUCACAGGGCGAGGCAUUGUGAAAAAUUAAAUUGUACACCUUUUGAGGAGUAUUUAAUACCGAAAACCUUUGUGGGACAUGGGUGACUCCUUGGAGAACCCCGAUACAUCGGUGGAUCCAAUCGUGAACCUGUCCAUUGCGAACUAUGAUGCAUUUGCCAAUUAUCUUCGGAAGGCGGUGACCAUUUUGCUGCC…	.((((.(((.((...(((((((((.((((.((((..(((((........(((((((...(((.(((((.((((((((.(((((((.((..((((.(((((((..(((((((((((((..(((..(((...((((((.((((((.............)))))).)))))))))..))).)))))....((((((((....(((((((((((((.((...)).)))))))))))))....((((.(((....))).)))).............(((....))).((((((((((((.(((((...((((((....)))).)).))))).........(((((((((.((((((..((....((((((((((((((((...((((((((.....))))))))…	5.40156e-08	FALSE	8.47386	8.41606	9.76373	7.62942	7.52037	6.49047	0.492931	8.56137	4.60155	8.62322	4.30416	5.5826	6.70498	7.5749	2.59618
39504	chr3L	4825788	4829113	GGAAUGCUUCCCGCCAAAAUUUCUUAGAGCAAUUCCCAUCCACGUGAGCGAUGUGGCAACUCGAUGCAGAGAAACAGCUGUUCGAUUGUAGAGUGCAGUGGGUUCUUCCUAUUUUGUUAUUCAAUAAUUGUGAAAUGUGCAAUUCAAUCAAUUAAACCGGUAUAAUGCAAGCACUGAGAAGAACACGACCUUGGGGAGCUGUCUACUGGAAUAGCUGGCGGCGCCUGCUAACCCAAAGCUGCACCCGGAAUGAUGUGGGUGCAUAAUAUAUCCGAGAAACGCAAUAAGACCUUUGUUAAAUUCCAGAAUCCAGAGCUAACCAGUGAUGUCAAGCACCGGAUUGAGGCUCAUUGGCGGGAGCAGCUCAGUGGAGGACAGUUCAAUCCCAAGGACUCGCAG…	(((((((((.................))))).)))).......(((((((((.((((...((((.((((........))))))))..(((((((((((((((.....))))).(((.....))).(((((((....(((((((((..(((((((....(((((.(((...(((((((((((((.(((.((((((((((((((((.((((((((((.(((...))).)))..........((((((((........)))))))).................((((........))))...)))))))..(((((((((..((((((((.((((........)))).).))))))).......)))))..)))))))))))))...)))))))...(((((…	3.92811e-07	FALSE	1.53963	1.74029	0.517447	3.47163	2.25888	0.313062	0	3.55699	2.14397	1.92843	1.19689	0.357739	1.58541	1.63996	1.1788
39505	chr3L	4825855	4829113	AGAGAAACAGCUGUUCGAUUGUAGAGUGCAGUGGGUUCUUCCUAUUUUGUUAUUCAAUAAUUGUGAAAUGUGCAAUUCAAUCAAUUAAACCGGUAUAAUGCAAGCACUGAGAAGAACACGACCUUGGGGAGCUGUCUACUGGAAUAGCUGGCGGCGCCUGCUAACCCAAAGCUGCACCCGGAAUGAUGUGGGUGCAUAAUAUAUCCGAGAAACGCAAUAAGACCUUUGUUAAAUUCCAGAAUCCAGAGCUAACCAGUGAUGUCAAGCACCGGAUUGAGGCUCAUUGGCGGGAGCAGCUCAGUGGAGGACAGUUCAAUCCCAAGGACUCGCAGGACAAGUACUACGUGCUCUCCAUGUUCCCGUAUCCCUCCGGCAAUCUUCACAUGGGCCAUGUGCGCG…	.((((....(((((((((((((.((((((((((((.....)))))..))).)))).))))))((((((((((((((((..(((((((....(((((.(((..(((((.(((((((((((((((((((((((((((((.((((((((((.(((...))).)))..........((((((((........)))))))).................((((........))))...)))))))..(((((((((..((((((((.((((........)))).).))))))).......)))))..)))))))))))))...)))))))..)))..(((..(((((...))))).))).)))))(((........))).........(((((((((.(.(((((…	5.74163e-07	FALSE	0	0	0	0	0	0	0	0	0	0.935863	0.710295	1.18956	0.23631	0	0.439555
39506	chr3L	4835550	4837303	CCUUUUGCCACCUGGCGAUACGGACAAUAACUGAGCCGUUGAUUGGCACUGAGACCAGGUGCAAAAGCUUCAUUUCCCUCCCUCGGAUUUCCACCUGCCAUCACACUUGAAUCCAGUUAUUAGCCUCGUCGCCGGCCGUUGAACUUGUUCGCAGUGGGCAACAAGUGGAGGCGAACUUUCCGAGAAAAGUGUACGAAAAUCCUUAAAAAGUGCAGGUAUGCAAAGUUUUUAUUUCCCAUACAAAAGUUUACCAAACACGUAGCCCCAAAUCAAUCAUACGACAUGUUGCCAAAGCUUACGAACAGUAUUGCUCAUACGACAUGUUGGCCAGGCUUAAGUUCUUUGAUUUCAAAUUGUUUCAACCAUAACGGAAUGGCUUAUAGUACGAUUAUUACUCAC…	.((((((.(((((((.....(((.......))).((((.....)))).......))))))))))))).((((((((((((....((....))....((((((.(((((((((((.((.((((((((((((...(((((((((((((...(((.(.((((.((..(((..((.(((((((..........(((((...............))))).(((((..((((....))))..))))).))))))).))...))))).)))))............((((((((((....(((.(((.....)))..)))....))))))))))((((..((........((((............)))).......))..)))).(((((.(((((((.(((((((…	1.45364e-06	FALSE	0.680762	1.51252	1.85718	0.360835	0	0	0	1.39017	0	0	0	0.66901	0.539206	0.180418	0.688984
39507	chr3L	4888900	4892883	UUACUUGGGCUAUUUCACGACGGAGGUAAGUUGGUUUCGAGCAUACAUAUGUCCUUUGUUUCCGGGCUCCUUCUAUAAAGGCUUUUAAUAUGCAUGAGCACGUGACAUUGAUUUUUCUUUUCGUGAUUCUUUCCGCUUUUCUUUUGCGAUGGUUUUUUCAAAUUGACCGACGGGUCAUUUUCGUGGCUUACAUUUUUUUGUAACAUAUUUAGCUAAGACCUCAACACUUUGUUUUUAGUACCGUGUUAAUAUCCUAGACGACUGGAAUGCCCUGUGCAAGCGCAAGCACAUUCCGAGUAGUGAAACCUUCUCACUGGCCACCACUUUGGGUCAUCCAAUGACCAUUCGUGCUUGGUCUCUGGCUGGUUUGCCCGCGGAUAACUUUUCAGUGGAGAAUGG…	...(((((((((((..((((.(((.(((.((..(((...)))..)).))).))).))))..((((((((((...((((((((.((((.(((((...((((.(((.((.(((((((((..((((((......(((..(((((((((((((.((((((((((((.(((((....))))).))).((((((((((......)))).........(((((((...(((....))).)))))))..(((.(.........).)))(((((((((..((.(((....)))))..)))))).)))(((((.......))))))))))).......((((((...))))))((((.((((((..((((((....(((((((((((((.......((((((((..(((…	5.9768e-08	FALSE	1.20955	0.192185	0.578084	0.099736	0.058733	0	0	1.40036	0.40576	0	0	0	0.3287	0.0792345	0.493285
39508	chr3L	4889393	4892883	UAUUCCUGGCAGUGCAAGCCAACAAAUGGAUCAAGAACAUGGAAAAGAAUAACAACCUAAAAGUGAUCAAGCAGAGUGAUGCUAAUUAUAUGCAAGUACUGGAGCUAGCCAUCACCUUUGGCCAGCCUGUGCUCAUCGAGAAUGUGGGUAAGUACUAGAGAGAACCUGACCCAUUGCCAACACACACAAUGCUUUACCAUUCUUUCCCGCGGGGUAUAGGUGAAAAGCUCGACUCGAACUUGACGCCCAUUCUGGAGAAGAACGUCAUCAAGCACAAGGGCGGUCUGUUUAUCAAGAGCGGCGACCAAAUGAUAGAAUACAAUCCCAACUUUCGUCUAUACAUAACGACCUGUCUCCGCAAUCCGCGUUAUCCGCCGGAAGUGAUGGUUAUGGUAAGUU…	......((((.......)))).(((((((((..((((((((((..(((((...........((.((.((((((((((.(.(((((.....(((((((.(.((((((.((((.......)))).(((((.((((((((((((.(((((.((((...((((((..........(((((((.(((((((...(((...((((((.(((((.((((((.((((((.....((((.....((((....(((((...((.((((......)).)).)).....)))))....)))).....))))(((((......(((........))).......)))))...........)))))))))))).....(((.....))).))))).))))))...((......…	8.75802e-08	FALSE	1.03967	0.057072	0.449295	0.369071	0.036224	0.53142	0	1.88335	0.107974	0.113602	0.243956	0	0.402637	0.178779	0.555278
39509	chr3L	4891024	4892883	AUAUAUAACACCGUUCCCAGGUUCUUUCCACCUCAGAGGGCAAUGUGCUAGAAGACGAGAACGCCAUCAAUAUCCUUUCGUCCAGUAAGAUUCUGUCAGAGGACAUUCAGGAAAAGCAGGUGAUCGCCGUGGCCACUGAAAUUGAGAUCGAUGCCGCACGGCAGCAAUAUAUUCCUGUGUCCAAGCACUCGGCCAUCCUGUUCUUCUGCAUCAGCGAGUUGGCCAAUGUGGAUCCCAUGUACCAGUACUCCUUAUCUUGGUUCCUCAAUCUCUUCGUCAACACGAUCCUGAAGGCUCCGAAAUCCGAUCAAUUGAGCGAACGUUUGAAAAACCUCAAUGACUACUUCACAAAGUCCAUAUACACGAAUGUGUGUCGCUCUCUUUUUGAGAAGGAUAAAU…	.................(((((((((.....(((..((((.(((((.((((..(((((((...............)))))))(((.......))).....(((((..((((((......((....(((((((.((.(((........))).)).).)))))).))......)))))))))))........((((((((((...........))).))..))))).((((((...))))))(((((((((.......((((..(((...((...((((....))))....)))))..)))).((((..((((..(((((.....((((......)))).((((.........))))...((((((....))))))))))).....))))...))))...(…	4.29094e-07	FALSE	0.243486	0	0	0	0	1.51365	0	0	0	0	0	0	0.146428	0	0.436217
39510	chr3L	4891878	4892883	CUCUCCGUCCGGACAAGUUGGUGCCAGCCGUGCGGGUAAGUUGAGCCGCAUCCGUAGCCGAAAACCCAAGGCCCCAGGGUCACGGCGUGCACAUUUAAUAUCCCCCGAUUUUGUCAGGCUUUCAUUACGCGAAACCUGGACCGCUCGUUUGUGGAGCCGCCACCCUUCGAUUUGGCUGCCUCGUUCGCGGACAGCUCGCCGAAAAUUCCGCUGGUGUUCCUGCUCUCGGCCGGAUCGGAUCCCAUGGCCAGUCUCUUCAUGUUCGCCAAACAACGCAACAUGUACGACAAGUAAGUUAAUUAACGAGAGUGGCUCAUAUUUCCGUGUCCGUGUCCAUGGGUGGGUGAUGAUGCCGAUGGUGAAGCUGCCGGUGCUGGCUGUGGAGGUGGUGGUGGCUUG…	.........(((((..((((((((..(((((..((((...(((.((.((....)).)))))..))))..((((....)))))))))..))))...(((.(((....))).)))...(((..(((((((.((...(((((((.(((.(((((((((((.((((..........)))).))....))))))))))))..(((((.......((.((....)).))..)))))(((((((((....(((((((.((((..((((((.((........))))))))(((.....))).(((....))))))).)))).)))...)))).))))).))))).)).)).))))))).)))(((((.((((....(((((((((((((((((((((.(((.((...…	1.12501e-05	FALSE	0.009295	0	0	0	0	0	0	0	0	0.521933	0.057102	0.019297	0.0506356	0	0.149352
39511	chr3L	4893301	4895914	UCUACGGACUGCAUGAAAAUGCGGAUAUCAACCGCAAUGUUAAGGAAACCAAUGCCGUAGGUCUACUUCAAAAAGAAUAUAACAAUAAAUACCAAUCAACUAUUUUGACAGCUCAUCAGUGGCGUUUUGCUGACCCAGACCGAUUUGAUGGCCUCCGUGAAGGCCAGUUCCUCUGGCGGCGCCAAGGAGGACCCGGCCAUAGCCAUCUGCAAGCAGGUCCUCAAGCAACUGCCUGAGGAAUUCAACAUUGACGAGGUGUCCAAAACGUAUCCCGUGAUCUACACCAAUUCGAUGAACACCGUGCUGCGACAGGAGUUGAUUCGCUUCAAUCGCCUGCUCUCAUAUAUCCGGAAGAGUCUGGUCAACGUGGGCAAGGCCGUGGUGGGUCAGAUUGCCAUG…	(((((((.((((((....)))))).......((..........)).........)))))))...........(((((((................((((.....))))..........(((((((...(((.((((((..........((((((......))))))(((((((.(((((.((....(((((((..((....((.....))..)).)))))))..))..))))).)))))))....((((((...(((((.....(((.....))).....)))))...))))))........((((.(((((((((...(((((((((...((((((((........(((((....))))).......))))).)))..(((.((((((........))…	1.58793e-05	FALSE	0	0.014814	0	0	0	0	0	0	1.22411	0	0	0.051998	0.107577	0	0.351941
39512	chr3L	4863189	4864615	UGUCAUAUUCGUGGGCAAAUAUUAAAUACGAUUUUCAAUUUCAAUUUUACGCAUUAUUUUUUACCAUCACCUGCCUUUGGUUUGUUUUUUAUUCGCUUGCAGCCUGUAAUCAAUUUCCCUGGAUUGACAAAUGGAUGACUGGCGGUAAUAAAUAAGCGUGCAUAUUUACUCAGUGUGCAUUAUUAAAAAUUUGACACCCCCUUUACAUGUGUGGCGCAGUGCGUCCCAGUGAGCAGGAGAUCUAUGAAAUGACCAGCCACCUCCUGGAAAUCUACUGCAAUCGCAGGGUGCGCAUCUUCUAUCCGGGCUGCGGAACCAGUUCCUCCUUGUGGACAAACCAGCUGAGGCGCCAGCACGGAUCCCCUUCGGAGCUGAUUGGAGCCUAUCGAACUCCCUCUG…	((((((....((((((((((((...(((((..................((((.((((((.(((((...(((.......)))..(((..(((((((.((((((((................)).))).))).)))))))..)))))))).))))))))))(((((((.....)))))))..............((((((((((..((.(.(((((((..(((((((((.((((((((.(((((((.((..((......))..)).))))..))).))))..)))).))).))))))..........(((((..((((...(((((.((((.((............((((.((((..(((.(((.....))).))).)))).)))).........((((((…	1.20291e-05	FALSE	0	0.517313	0.11973	0	0	0.976167	0	0.652069	0	0.035679	0.096472	0	0.199786	0.0178395	0.329138
39513	chr3L	4863332	4863898	GGUAAUAAAUAAGCGUGCAUAUUUACUCAGUGUGCAUUAUUAAAAAUUUGACACCCCCUUUACAUGUGUGGCGCAGUGCGUCCCAGUGAGCAGGAGAUCUAUGAAAUGACCAGCCACCUCCUGGAAAUCUACUGCAAUCGCAGGGUGCGCAUCUUCUAUCCGGGCUGCGGAACCAGUUCCUCCUUGUGGACAAACCAGCUGAGGCGCCAGCACGGAUCCCCUUCGGAGCUGAUUGGAGCCUAUCGAACUCCCUCUGCCCGCCACAUGCGGGUCAACAACAUGAGAGGACCUCCCAAGAAGGAAAAGUUCACGGCCGGCGAUCAUUAUGCCUUUCGAACGCCGCAGGGUAGGGGCUUAAUUAUAUAUUUUUUAAUUCAAAUUAUAUUGGUGUCCUUACAG…	....((((.((((((((((((((.....)))))))))..................((((..((.(.(((((((..(((((((((.((((((((.(((((((.((..((......))..)).))))..))).))))..)))).))).))))))..........(((((..((((...(((((.((((.(((...........((((.((((..(((.(((.....))).))).)))).)))).........(((((((((((.....))))))..........)))))...))))))).)))))..)))).)))))((((.......)))).......))))))).)))))))))))).))))..........................((((((((((.…	0.000135745	FALSE	0	0	0	0	0	0	0	0.026817	0	0	0.428548	0	0.0379471	0	0.123249
39514	chr3L	4868374	4871740	AGUAACAUUGCCAUGCAGCUAUAGAAUUUUAAAGGUUUUAUUAACAUAUCCCUAUUUACAUCCUCCCCCUUUGGAUGUGCCGCCCAUGUCCUUUAGGCUGUCCAGGAGCUGUUGAAAAAAUUGCAGGCCGUGAGCGAUACGACCUAUUAUCUGCGCGAUUUCAUUCCGCUCAACCUGUUCAUGCUGGAUAAUCGGCACGUGAAGCUAUCGCUGCGGAUGUAUGUGCGCGAAAUCUACGAUUUCAUAAUUGAUUUUUACAAAGCCCUCAAUUGGAACGAGAAUCGAGCGUAAGUAGCCAAGUAGCCAAGUGUCCGAGUGUCCGAGUAGCCAAGUAACCAAGCGGCGAGAACAGAUUGCAUCAGCAUCAGCUAAAUGAAGUGCGAGUGCUCUUUCACUUAA…	....((.(((((.((((((((((((((((...)))))))))...............(((((((.........)))))))..((.....(((...(((((.(((((((((((((((.....(((((((....((((((......((((((...(((.((......))))).....((((((.(((((((((.(((((((.((........(((((.....(((.(((((((((((...))))))....(((((((((.......((......))...)))))))))))))).))).....))))))).))).)))).))))).))))(((..((......)))))..))))))...((((..((((((((.....(((((..(((((......))))).)…	2.0326e-08	FALSE	2.1133	0.13084	0.038554	1.48325	0.344373	1.05748	0	2.78883	0.375607	0.067893	0.159194	0	0.713277	0.251783	0.942191
39515	chr3L	4872087	4874625	UCUAACUCUGAUAUUUUCGCCAGAUAAUGUACAAGCUGUCCCGUCAGUUGGCCUACAAUCCAGUGGCCAAACGAGCUGCCGAGCAGAUGCGCAUGAAGAUCGAGAAGUUCCGCGUGUAUCUGCCCGUCCUGGACUCGAUUUGCCGUCAUGGAUUGGAGAAGCGGCAUUGGGAUCAGAUCUCAAAGAUACUCGGUCGCAAAGUCAAUCCGAAAUUGUUCCCCACCCUGAAGGACAUGAUUGAUGUGGAUAUCAUGAGCAUUCUGCCGCAGCUGGAAGAGAUCGCUAAUGCUGCGGGCAAGGAGUACGACCUGAACAAUGGACUGAGGAUCAUGCAGGCGGACUGGAGGGACGUAAUGUUCGAGGUGCUGCAGUAUCGCGACUCGGACACGCACAUCCUGG…	.........((((((((...((((..((((.((.(.(((((((((((((.((((.(((((((((((.(((((((((((.((.((((((((((.((..((.(.....).)))).)))))))))).))...))).)))).))))))).).))))))).))..))(((.(((.((((((((((...)))).)).)))).))).)))..........(((((..((...))..))))).)))))))).))))).).)).))))))))(((((((....((......))...)))))))...(((((((.(((.......((((.(((.(((((((.(((((((...(((.(..(((...(((((((..((.........))..))))))))))..).)))...…	1.97213e-08	FALSE	1.85867	0	0.320962	0.465562	1.10862	1.00423	0	2.23638	0.722344	0.380595	0.067327	0	0.680391	0.423079	0.746466
39516	chr3L	4872114	4874625	UGUACAAGCUGUCCCGUCAGUUGGCCUACAAUCCAGUGGCCAAACGAGCUGCCGAGCAGAUGCGCAUGAAGAUCGAGAAGUUCCGCGUGUAUCUGCCCGUCCUGGACUCGAUUUGCCGUCAUGGAUUGGAGAAGCGGCAUUGGGAUCAGAUCUCAAAGAUACUCGGUCGCAAAGUCAAUCCGAAAUUGUUCCCCACCCUGAAGGACAUGAUUGAUGUGGAUAUCAUGAGCAUUCUGCCGCAGCUGGAAGAGAUCGCUAAUGCUGCGGGCAAGGAGUACGACCUGAACAAUGGACUGAGGAUCAUGCAGGCGGACUGGAGGGACGUAAUGUUCGAGGUGCUGCAGUAUCGCGACUCGGACACGCACAUCCUGGCCAGCCUGGAUGAUAUUCAAACGCUGC…	.((((((((((((((.((((((.((((.(((((((((((.(((((((((((.((.((((((((((.((..((.(.....).)))).)))))))))).))...))).)))).))))))).).))))))).......(((.(((.((((((((((...)))).)).)))).))).))).((((...(((((((........((((..((((((..........))))))..).)))(((((((((....((......))...))))))).))(((.......)))))))))).......)))).....)))).)))))).))))).........((((((((((((((((((((((((.(((((((.(((((((....(((.((((...(((....(((((…	1.94426e-08	FALSE	0.06387	0	0.142205	0	0	0	0	0.793887	0	0.155775	0	0	0.0963114	0	0.227139
39517	chr3L	4873241	4874625	UCCUAGGGAUUAGUGGAGAUGUGGCUUAAGGAGGUGGAGAUGGUGAUGCUGGACAGCGUGAAGGAGCAGAUGCGCGAGGCCUGGGAGGACUACGCCAUGGUGGAGCGCAUCUCCUGGGUGGUCAGUUGGCCCGGUCAGGUGGUGCAGGGCAUCUCCUGCAUGGCCUGGACCUACGAGGUGAGCCAUCGAGUACUUGGCAGCAAAACCGCGGUAACCACAAGGACCUUGUCCGUGGGACAGCAACUGUCCAUCAGUUGGCUGUCAGGGAAGAGCCCUCUGUGCUGCUGACAGUGAGAUUAGCUGGACCUCAGCACUUCUGACCCUCUUCUCCUUCCCCGGGUUUCCUUCUUUUGUGAGCACUUCCCUUUUGGGCUUUGACUUUCAGAGAAGAAAUUUUUU…	.....((((((.(((((((((.(((..(((.(((((((((..((..((((((((.(((.(((((((.((((((((...(((..((.(.....).))..)))...))))))))...(((.((((((..(((..((((((((.((((((((....)))))))).))))).)))...(((((.(((.(((......(((((((((...((((((.....(((((...)))))))))))(((((((((((.....)))))).)))))((((.....))))...)))))))))......)))..)))..))))).)).)..)))))))))..)))))))...((((((.((((.((((.(((((...(((....)))...)).))).))))))))))))))...…	2.00151e-07	FALSE	0	0	0	0	0	2.59523	0	0	0	0	0	0	0.216269	0	0.749178
39518	chr3L	4878868	4880843	UUGCACUCUUGUCCAGGAAUUUCUGUUUCUAUUUGUGUGCUAUUUUUUUGCAGCCCUAUUCAGGAUUGUUCACUCGCGCUGGGUGUGUAUAUGUUUAGACUGCUCCUCAUCCACUCAUGCCCAUUCCCAUUUCUACGGAUUCUUUGCAGGGCUUGGCACAAUCGGGCGCUUGGGCCUGCUUCGACGAGUUCAACCGCAUCGAGCUGGAGGUGCUCUCCGUGGUGGCGCAACAGAUCCUGACCAUACAGCGGGCCAUUGGACGCAAGGUUGUGAAAUUCUUUUUCGAGGAUACGAUGCUCAAACUGGAUCCGACUUGUUCCAUAUUCAUAACCAUGAAUCCCGGGUGAGUAGCGGGGUUUUUGGGAUGCAAGGAUGCCUGAGUGCUGGGAACAGCAGCUG…	((((.(((.((.(((((.((.((((...(((.(((((((((((......((((.(((....))).))))......(.((((((((((.((((....(.((.(((((((((...(((...(((((((((((((((..((.......(((((((.((((.(((((((..(((((.(((.(((.((..((((.(..((((.....)).))..).))))..)).)))))).)))(((..(((((..((.(((..((((((((((.(((.(((((((((..........(((.((...)).)))....((((..........))))..)))))))))..(((..(((((.((((.((((((....((.(((((...((.(((..(((((((....))))).)).…	2.6142e-07	FALSE	3.1173	1.30119	0.891789	1.37566	1.63445	4.0912	0	3.59689	1.73396	0.283003	0.042787	0.066849	1.51126	1.33842	1.41844
39519	chr3L	4917837	4920549	GAGUAAAGUUUGUUGCCCGCCGGCCAGCCUCAGCCGGAGCCGGAUUCCUCCGGACUUCAUCACGGAUUCCGGCGGACUUCCAUUUGCAUUAUGACCACGCAGCAGCCCCGAAAUCCGUGGAGCAGUAAAUAAGUUUGCAAUUUCGAAAUGACACACUGACUGCCUGCCAUGUUUCACUUUUAAAUAAUUUAAUUUAGGCACUGGUCAUUAAUUAUUCCAAGUUUAGAAAACAUUGAAAUCAAAUCUGUUGAAUGAAAUUUAAUAACUUUUUGCCUGAAGUGUGUGUAGUGUUAGUUAAAAGAGUUAUAAAUUCAUAAAAAACUUUACUAACUUUAAUAUUUUGAUGUUGAUAAUAAUCAAUCUGGAAUCCAUCAUUUAAAUUUAAAAGGGCUAAGAAAU…	((.(((..((((((((...(((((........)))))..(((((....)))))(((.(.(((((((((.(((.((.((.....((((...........)))).))))))).))))))))).).)))......(((..((((.((((((((((((((((((((((((............................))))))...))))..........(((((((...)))).)))..........((((((((...))))))))(((((......)))))))))))...((((((....((((((..............)))))))))))).....)))))))).))))..))).......((((.(((.................(((((((.....(…	1.60184e-05	FALSE	1.78427	1.5622	1.08125	2.92659	1.7377	2.65728	0	1.88624	1.72679	1.43612	0.246103	0.757827	1.48353	1.64449	0.866839
39520	chr3L	4923813	4928710	CUGCAAGGGGGAUUUUCUGCCGCCGUAAACCCCCUUUAAUCGAUGCAGCCCCUGUAUUUUUUUCAUAGAGCGAUAUUUUAUUUAACGCCAGCAGCUAGACAGGCGGGCAGACCAAAGGCUCCAGGUCUCCAUUGCCGGCUCCCGGUCUCGAUUGCUAUCCCAACCCAUUCAGCCAUCCAGACAGACAAUGUCAAUGCACAGGCCGCGUUCAUCAUCGCCCUGGGGACUUUAGACGGGGACUUUGAGCCGGCAUAAAAAUAUAAAAAAUAUGCUGACAAUAAAAAUUUGUUGAGCGGCUCAGCAGCAUGCAACAUGCUGUUGCACGCCGCCGCCAGCAGGUCAGACGGAAGUCACCCACACAGUUCACCUACAUAUGAGAGAAAAAACGGAUGAGGGACU…	(((((((((((.(((...........)))))))))........)))))(((((((((.((....((((.(((.((.......)).)))..((((((((((((((((((((.(....((.((((((.(.((..(((((((((..((((((..((....((((..................((((.....))))......((((..(((........))))))))))).....))..))))))..)))))))))..................((((((((.......))))).)))(((.((((((((((...))))))))))...)))((((((((((.....((((((.(......((((.((((.(((((...(((((((((((((((.(((.((((.…	6.25022e-07	FALSE	2.59661	1.35815	0.504898	0.726583	1.11093	1.60278	0	3.92178	0.583176	0.028513	0.14087	0	1.04786	0.65488	1.19613
39521	chr3L	4935146	4935350	UGUAUGGACUGCAUUCUUUCAUUUAUUACCCCUUUGCCGUCAACACAGCAAGCCUCUAUUUUCCUCGAGUGGCGGGCAUAAAAAAAUACAUAUGUAGCGAAGGUAAUAAUAAAGCCACGUAAAUCGCACGCCAUAUUGGCCCAAGUCCAUAGACAUAUGUCAAUCACGUGUCCCGGCUGCAGUUGCCUUUCUUCGUUCUGGCAA	......((((((..........((((((((...((((.((....)).))))((((((((((.....)))))).)))).........(((....))).....))))))))...((((.........(((((....((((((....(((....)))....))))))..)))))...))))))))))(((............)))..	4.75529e-07	FALSE	0	0	0	0	4.56181	0.803644	0	1.55371	0	0	0	0	0.576597	0	1.34436
39522	chr3L	5043567	5079842	AUAUAGUACCAUUCACCUUUUUAACAAGUCUAACUUAUAAAGGUAAGGAUUUAAUUUGAAGUGCAUCAACUAGUUUUCUUCACAGUAAUUAUAAAAAUAAAUAUGUUUAUGCGUGCACCUUAAAUAUUUCUCCGUGUGUUGCAAUGGAGCCUUUCUUGGGGACGGGCGCCAUUUGGGGUCUGUUCGUCCGUUGUUCCUAAUUGCUGGCUCCUCGGAAAGCGGACAUAUCAAAGAGCAUGGAUGGGGAGUGCAACUGCAGUUUUUUGAUUCUGCGCGGGGGCCGAGGGGCAUGGACCGCUUUUAUCUGCUUUGGUCGCCAGCCGAGCGUGGCUCUUAUUAAUGAUUAAUUAAAAAAGCUGCUGAAAGGGGUUCGCAGUUCGUGGAUUUUUGCUGGGGUAG…	...............(((.((((((((((((.((((.....((((((((....((((.((((((((..((((((((..((((((((..................(((((((((.((((((....((((((((((((((((((......((((..(((((((((((((.((....)).))))))))(((((.(((((((......((((.(((((....(((((...((((((((((.((.(.(..(....)..)).))))))))))))))))).))))))))))))))))))))).((........))((((((.((((((...)).)))).....(((((.....)))))....((((((((((((((...((((((.((((.(((((((((((((((…	1.45022e-06	FALSE	2.37383	2.12613	2.82179	2.68563	2.39261	2.65496	29.3345	3.25503	0.775756	2.03554	0.5741	0.3804	4.28419	2.38322	7.94401
39523	chr3L	5054881	5079842	AUAUAGUACCAUUCACCUUUUUAACAAGUCUAACUUAUAAAGGUAAGGAUUUAAUUUGAAGUGCAUCAACUAGUUUUCUUCACAGUAAUUAUAAAAAUAAAUAUGUUUAUGCGUGCACCUUAAAUAUUUCUCCGUGUGUUGCAAUGGAGCCUUUCUUGGGGACGGGCGCCAUUUGGGGUCUGUUCGUCCGUUGUUCCUAAUUGCUGGCUCCUCGGAAAGCGGACAUAUCAAAGAGCAUGGAUGGGGAGUGCAACUGCAGUUUUUUGAUUCUGCGCGGGGGCCGAGGGGCAUGGACCGCUUUUAUCUGCUUUGGUCGCCAGCCGAGCGUGGCUCUUAUUAAUGAUUAAUUAAAAAAGCUGCUGAAAGGGGUUCGCAGUUCGUGGAUUUUUGCUGGGGUAG…	.....(.(((((((((((.......((((...))))...(((((.(((.(((((((((..((((((.((((.(((....(((((((..................(((((((((.((((((....((((((((((((((((((......((((..(((((((((((((.((....)).))))))))(((((.(((((((......((((.(((((....(((((...((((((((((.((.(.(..(....)..)).))))))))))))))))).))))))))))))))))))))).((........))((((((.((((((...)).)))).....(((((.....)))))....((((((((((((((...((((((.((((.(((((((((((((((…	9.41012e-06	FALSE	0	0.010547	0	0	0	0.052948	0	0.313922	0	0	0	0	0.0314514	0	0.0902479
39524	chr2L	5804331	5810835	GUUUAUGUCAAUGUUUAUAAAAUCGGCAGGAUCUUUAAAAGUGCAUACAAUUACAAAAAACAAACGAUCUUCAUCAAAUAAAAAUUGAAAUAGGAAUGCUAGAUACUUAUCCCAUCUCAAUCUUCUUCUUGAAGUUGAAAGAAUAUAGUUAGAAAUCGAAAGUAAAAAUCUUUGUUAUCUUUACUUUUAAAGCCGUGAAGGUAGACGCCCUCCUAAUGGCAAAAUAUUCUACAUUCAAGUAUGAAAUCUAUUUAAGAAGCUGAAUUAGAGGGAUUCGACUGUAAGAUACUCACUACACACUCAAAUAAAACGACUUGUUUUGUGCCAUCAAAAUCGUGAUAAAUAAAAAAUAAAAUAGUUUAAAAAGCGAACAUAGUUUCAUCGCAAAGAGGUAUUAGC…	......(((((((.........(((((((..((((((((((((................(((((((((((...((((.......))))........(((((..(((..(((((...((((.((((.....)))))))).(((((((...........(((((((((.............)))))))))...(((((..(((.((.....))))).)))))...)))))))...((((....)))).((((((((......))))).))).(((((.((((((..((((((((............(((((((.....)))))))...((((......)))).............((((.(((.....((((...........))))...))).)))).((…	3.38615e-07	FALSE	3.26013	1.48123	0.944357	1.15105	1.03181	2.67476	0	4.99088	0.789056	0.318685	0.545557	0.16409	1.44597	0.988081	1.48097
39525	chr3L	5024267	5078885	GAGCAGGAGCGCGGGAAGCUCAGUAAAAGGAAUUAAUUCAGUUAAAAGUUUCGCAUUAAGAGCAAAAAAAGUGAAAAAAGGGGAGCUUUUUAAAGGAAGAGCAGCCAGCGGAUGGAAGGAAAAACUCGACGAACAAUAAAAAUGGAAAAUAAAAAAUGAAAAGAAGAGUAGCAAAGUUGAAAAACAAAAGUUUUUAAAUAUGCUCGUCUGCUGGUUGGCUUUGCCUUUAACUCCUUUGGCCGCUUUGUUUUCCCAGUUUCUCCGCCAACUCCCUUGGUUUUUUUUUUUUAAUUUUUUAUUUUUUUUUUGGAUAAGCAGGCUGUGGCGACUGCAGCAAAACAAAUUGCAAAUUAAGAACUAAUUGGCUUACACAACCUAAAGCAGCCAUUAAAAGGGCUG…	(((((((.(((((((((.((((((....((..(((((((((((..(((((((((.((((((((....((((((...(((((((......(((((((.(((((((((((((((((.........((((..(................................)..))))((((..(((.((((((....)))))).))).))))))))))))))))).)))).))))))))))))))...)))))).((((((((((((.(((((....(((((((((((((((...............((((((((((........((((((((((.((((.((((......))))..............(((((((.............(((((........)))))…	1.28989e-06	FALSE	7.0659	6.68949	6.1776	8.19883	7.13804	9.61317	0	10.84	2.73427	6.43169	2.18701	3.47758	5.87946	6.56059	3.1885
39526	chr3L	5081101	5084733	UUUUUUUUCAGUGCGUAGGCACUUAUGUUUUGCAUAUGAAAUCGCGCACAUAUCAUCAGGGACACGGCGACAGCGAACUCUGACUCUCGUUUUGACUCUCGAUCCCUGGCCGCUUGCAGAAAUGCUAAUUAGGCGUAAUUCGCAUAAAAUUCGCAAACAUUUGCUGUCACUGGAGUCCGGGACUCGGGAAUCGGGAUUCGCUUGGCGGCAGUCAGCUUUUGAUUUACGAGUUCCAGGGCUCCGGGAUGCCAAUCUGGCCAAUCUGGCCUAUCAACGGCUCAUCAACGGCCACCCGACAUUCGGAGGAUCUGCUCCAAUCAGCGGUCCAUCCGUCAUCAGGUCCCGGCUUAAUUACUAAGUGUAUGUGUAAGCCGAUAUGAUUCAGUUUAUUACGGUUUU…	((((((((.(((((....)))))(((((...))))).......(((((((.....(((((..(((.(((((.(.((((((((((.((.((.((((...(((......(((((.(((..((.((((.(((((....))))).)))).......((((....)))).(((.(((((((((((((((((..((((((((...((.((((....))))))))))))))..)))))))).))))))))))))(((.....(((((...))))).......)))))..))))))))(((.((....(((((((.(((((......)))))))).))))...)).)))..(((((((..(((.....)))....)))))))..((((......))))..)))...)…	2.25405e-07	FALSE	4.04376	0.854323	0.213453	0.629556	1.20679	2.65776	0	3.84125	0.88626	0.292434	0.213201	0.016358	1.23793	0.741939	1.45621
39527	chr3L	5093423	5098021	GGAUAGUACAAGAGGUGCCCAUUGUUAUUGUUGCUGCAACAUAAAUUUAAACGUGACAUUUAGACACUCGACUGGGGUCCUUCGUCCUGCCGCCCGACCCGUCUCCAUUUCAGCGCUUCUCUCAAGUGCCACGCACUGAAAAAGAACUCGAAGAGUUGAAUGCUUUUCCAGGGCAGAAUUCGAGGGGGUUUUGCGGUGAGCGUACUUCAUUCUUAACCUCUUCAACUUGCGAACAAAGUCAGUCGGCCUCAACCGCAAACUCAUACACACACACACAUACACACAUUUGUCGUCCAAUGACACAUGAUGGAUAGCUCAGAAAGGGUUCUUCAAAUAAGGAAAAUUUUGUACACAGAAUAAUGAUGAUGGAUGUUGGGCCCUUUCACAAUGUGCAUAAAG…	(((..(((...(((((((...((((((..((.(((((((......((((((.......))))))(((..(((((((((((((((...((((((((((((((((..(((((((((.(((((((..(((((...))))).....)))....)))).))))).((((((...))))))......(((((((((..(.((((((.....)))))))..)))))))))...(((((......(((....)))......))))).........................(((.((((((...)))))).))).((((.(((((.....))))).))))..........((((((....))))))))))..)))))..)))))))(((.((.....(((((..(((…	1.87565e-07	FALSE	2.47788	2.31966	0.472693	2.43618	2.96185	4.44641	0	5.95432	1.27905	0.361778	0.147405	0.165822	1.91859	1.79935	1.89066
39528	chr3L	5101903	5103577	UGGCAUUGUGGCCCAGAGGCAAACACAGCCCACGCAAUUGCCACUCUGCUCCCGCUCCUUUAGAUCCUGCUGCACCUCCAGCUAAAGGUCCUCCGACUCACCUCAGUUGAUUUAAGCUGCACAAAAAAAGUAAACAACGCACACGGGACAAAAGUGGGUGGUGCAACUAUGAAAAUGCCUGCACAAAAGUAACUCAUAAUUAAGGUAAGACAGCCAAGCGGGGACAAGAAGAAAGGCGAAGAAGGUGGAGAACGGUGGAGAAAGGAGGAGAAAGGAGGAGAAAGCAGGGCGAGUGCAGCAGACGGCCUUUCUUCUGCGGCAAAUGGCAAAUGCCACAAGUGUUGCCUACUUUCGGGCUAAAAUGGGUUCGCAAACUUGGAACUAGAUCAAAAGAAUAAA…	.(((..(((.(((....)))..)))..)))...(((.(((((...(((((..(.(((((((...((((.((.((((((((.((....((((.(((.((.....(((((......)))))..................(((.(((.........))).)))(((((..(((....)))..)))))...................(((......))).))))))))).................)).))))....)))).))..))))....)))))))..)..)))))))))).)))........(((((((((((((((((..((((....)))).....(((((((((((((((((((((((((((((.((....))))))((((....((((...((…	9.06601e-06	FALSE	2.39269	1.00647	0.033706	0.664659	0.596716	1.97976	0	2.8631	1.45475	0.110936	0	0.273674	0.948038	0.630688	1.00326
39529	chr3L	5115367	5122056	UAUCCAGCUCCUCAACAAAUCAGCUGCGGAUUCACCUGUCAAAGUUCUUGGUAUCCAAUGGAACCCUGGGAAGGACGUCCUGUAUCUCAACCUAAAGGGAUGCGAUGCGACCAUUUCUCCGACGAAAAGAGAACUCUUGUCUCAGCUAUCAAGAAUUUAUGAUCCGCUUGGACUGGUAGCGCCGGUCACAGUUCUACUCAAGCUAAUCUUCCAAGAAAGCUGGACAAGUGUCCUGCAGUGGGACGACCCCAUACCUGAAAGUCUACGUACGCGCUGGAGAGCCUUAGUAGAGGAUUUGCCAGCACUUACGCAAUGCCAAGUACCACGGUAUAUUGCGUCACCAUUUCGAGAUGUUCAACUACACGGAUUCGCCGACGCAUCCUCGCACGCCUACGGUGC…	..((((((.............((((((((((......)))...((((((((...)))..)))))...(((((((.(((.(.((((((((........((.(((((((......((((.(((.(((...(((.((.((((((.(((((.((..(((.....(((..((((((((((((...)))))))...........)))))..))))))...)).))))))))))).))......(((((.....)))))..(((((((((...(((.(((((((.(((((((....)))).))).)))))....((((((((((.........)))))..)))))......((((((.(((..((((((..((((.((....)).)))).(((((.......))))…	3.11496e-08	FALSE	3.94019	2.01382	1.97427	2.26232	1.54379	1.6711	0	3.68247	1.04606	0.897434	0.414837	0.705281	1.6793	1.60745	1.20836
39530	chr3L	5115426	5122056	UAUCCAGCUCCUCAACAAAUCAGCUGCGGAUUCACCUGUCAAAGUUCUUGGUAUCCAAUGGAACCCUGGGAAGGACGUCCUGUAUCUCAACCUAAAGGGAUGCGAUGCGACCAUUUCUCCGACGAAAAGAGAACUCUUGUCUCAGCUAUCAAGAAUUUAUGAUCCGCUUGGACUGGUAGCGCCGGUCACAGUUCUACUCAAGCUAAUCUUCCAAGAAAGCUGGACAAGUGUCCUGCAGUGGGACGACCCCAUACCUGAAAGUCUACGUACGCGCUGGAGAGCCUUAGUAGAGGAUUUGCCAGCACUUACGCAAUGCCAAGUACCACGGUAUAUUGCGUCACCAUUUCGAGAUGUUCAACUACACGGAUUCGCCGACGCAUCCUCGCACGCCUACGGUGC…	..((((((.............((((((((((......)))...((((((((...)))..)))))...(((((((.(((.(.((((((((........((.(((((((......((((.(((.(((...(((.((.((((((.(((((.((..(((.....(((..((((((((((((...)))))))...........)))))..))))))...)).))))))))))).))......(((((.....)))))..(((((((((...(((.(((((((.(((((((....)))).))).)))))....((((((((((.........)))))..)))))......((((((.(((..((((((..((((.((....)).)))).(((((.......))))…	3.65426e-08	FALSE	2.01423	0	1.21439	1.85998	3.1306	6.19373	0	0.170856	0.904059	0	0.449913	1.20751	1.42877	1.05579	1.78796
39531	chr3L	5116321	5122056	UAUCCAGCUCCUCAACAAAUCAGCUGCGGAUUCACCUGUCAAAGUUCUUGGUAUCCAAUGGAACCCUGGGAAGGACGUCCUGUAUCUCAACCUAAAGGGAUGCGAUGCGACCAUUUCUCCGACGAAAAGAGAACUCUUGUCUCAGCUAUCAAGAAUUUAUGAUCCGCUUGGACUGGUAGCGCCGGUCACAGUUCUACUCAAGCUAAUCUUCCAAGAAAGCUGGACAAGUGUCCUGCAGUGGGACGACCCCAUACCUGAAAGUCUACGUACGCGCUGGAGAGCCUUAGUAGAGGAUUUGCCAGCACUUACGCAAUGCCAAGUACCACGGUAUAUUGCGUCACCAUUUCGAGAUGUUCAACUACACGGAUUCGCCGACGCAUCCUCGCACGCCUACGGUGC…	..((((((.(((.........(((.((((.......((((...(((((((((.(((...))))))..(((((((.(((.(.((((((((........((.(((((((......((((.(((.(((...(((.((.((((((.(((((.((..(((.....(((..((((((((((((...)))))))...........)))))..))))))...)).))))))))))).))......(((((.....)))))..(((((((((...(((.(((((((.(((((((....)))).))).)))))....((((((((((.........)))))..)))))......((((((.(((..((((((..((((.((....)).)))).(((((.......))))…	4.214e-08	FALSE	0	0	1.63185	0	0	0	0	5.83006	0	0	0	0	0.621825	0	1.70594
39532	chr3L	5117936	5122056	CUUGUCCAGCUUUCUUGGAAGAUUAGCUUGAGUAGAACUGUGACCGGCGCUACCAGUCCAAGCGGAUCAUAAAUUCUUGAUAGCUGAGACAAGAGUUCUCUUUUCGUCGGAGAAAUGGUCGCAUCGCAUCCCUUUAGGUUGAGAUACAGGACGUCCUUCCCAGGGUUCCAUUGGAUACCAAGAACUUUGACAGGUGAAUCCGCAGCUGAUUUGUUGAGGAGCUGGAUAGGUUCAAAACAUCUAUCUUCCUCUGGUAAUGAUUUCAGAAGACGCCAACUAUUAGAACUCCAUUUGCGUAGCUUGAAUUUUCCCUUAUCCAAGAGGGCUAUAAGCUCGUCCUUGAGAAUCAUAAGCUCCUCGAAUGUGUUGGCGCCUGUCGGGAUAUCGUCCACAUAGGCA…	..((((((((.(((((((.(((((((((((.((((..(((....)))..))))))(((..(((..((((........)))).)))..)))....(((((((....((.(((....(((((((((((((((((((((((..(((.(((.(((((....(((((((((((..((((...)))))))))))(((((((.........((((((...((((((((((((((((((.......))))))))((.(((((........))))).))...............(((.....(((.((((((......(((((......)))))...)))))))))....))).......))))))))))....)))))))))))))))))...))))).(((.((((…	3.41511e-08	FALSE	14.7999	15.2121	14.3319	12.2949	17.2542	21.7565	0	20.1112	11.0822	8.08018	0	1.94341	11.4056	13.3134	7.46734
39533	chr3L	5124642	5126776	AACAUGUUGUAAAGUGUCCGAAUCGAUUAAGUUUCUUGGUUGUGACCCCGCCAACUGCUCGAUUUUUCUGACCGUUCAGGCAAACAAACCAAUAAACUGCAUGAGCUGACCAAAAAAGUUUUGACCCCCGAACCGAAGGGAAUUCGCUGGAAAUGUUAGUUUGCUCCACUUUCUGCACUUGAAAUAUAAAUUGAAGAUACGCACACAAGAUGAACAAGUUUGUCUUGCAGCAAAGAUGUUUACCGACUGCCAAUGCAAAAAAAUAUCAUUUAAAAGGCAUCUCCAAAUGGAGAUACACAAAAUGGCAAACGUUUCCCAGGGGCAGUCAAGCGAUGUAAAAUAUUUGUAUGGAGAGGUUGGAAUGGGGCAGUCAUAAAUGGACAUGGUCUCUUGUUAGUC…	...(((((((((((.((((..(((.....(((((.(((((((((....))).)))(((((..((((((((...(((((.(((...............))).))))).(((((.....((((((((.(((........))).....(((((.....))))).(((((((.((((.((.(((...((((((((.....((((((......(.((((((..(((((......)))))..)))))).)(((((((..((..(((.....((((((.....(.((((((....)))))).)...))))))......)))..))..)))))))..))).))).....))))))))...))))).))))))))))))))).)))).....)))))..(((((((((…	2.22622e-05	FALSE	2.14941	1.84475	0.264404	0.434325	0.78982	1.64635	0	3.02013	0.645728	0.065431	0.192341	0	0.921058	0.540026	1.00069
39534	chr2L	5813078	5815228	GGUUUCCCGCUGGCCUGCAUUGCCGGGAUUUCAUGAGCCAUAUGGCCUGUGGGCUGCAGCUUAUUUGGAUCGCCUCAUUGCCGGCAUUUCGCUUGGCAUUUUCCUCACGAAAUUCAAUAAAGAACUUUUGACACAUUUUUUUUUUGUUCAAUUGUAUACAUUAUGGCGUUUUGCUGGAUUGACCUUUAAAGAAUUGAAGUUUAUGAGCUUGACAACCUUAAGUUUUGAUCUCAUAAAUGAUAGUCCAAAAGAAAGUAAGUAUAUCUUCUUGUUAUAAACAAAUGUAAAAAAAAUGUAAACCUAAAGUUUAGCCCGAGCACUUGGAUUCGCUGGCGUUUGCCUAUAUUUUGUUUUAGAACGUGUCUAAACUUCGCAAUUCUUUAGGGUUCCAUUUAGAAU…	((((...(((((((..((((.(((((....((((((((..(((((((((((((((((.............(((..(.(((.((((((((((((((..(((((((((..............(((((((((...(((((((((((((((((((..((((((.((((....((((..(((((((..((((((....))))))((((((((.((((.(((.....))))))).))))))))...))))))).))))..))))))))))....))).....))))))....))))))))))...(((((((..(.((((((....)))).......(((....)))..........((((((.....))))))....)).)..))))))).........(((((…	2.43068e-06	FALSE	2.28255	2.52221	1.15918	0.587989	2.45962	3.55529	0	4.87212	0.548845	0.255447	0.68182	0	1.57709	0.9205	1.55719
39535	chr3L	5140419	5141749	UUACUAAGCCACUGCAGAGAUAACUUUAAUAAAUUUUCAAAUUUCGCGCCACCGGCGAAUGAGCUUUUUCAUUCACUGUGAAUGGCAAACCGCUGAAAAGAAGAACUAGUAAACAGUUUGGAGAUUCGUAGUUAAAAUAGGGAAAAUCAAUUAUUAGGCAACGAAUCUCAAGAUCCUUCGCAAAAGUCCUACUUCAAAAAUGUUGCAUCUGAGCAAACAACUGGUGGUCAGGGCGCCCAAGAUCCGUCUGAAUGCCAGCGCUGUGAGUGGAAGUGGUCAAAGUUCAAGUUUCGAUCAAAACAGCAACAAUUACAGCCGAAAACUUGUUGGCCCUAAUCUCAAUCAAUGCCACAAACGCUUGUCCAGCAGUAGUCAAAGUUCGACAGCCGGCACGAUGAA…	...(((((((.....((((((.........(((((....))))).(((((.(..((((((((((((((((((((((.(((..(((((.....((....))..(((((.......))))).(((((((((.(((..(((((.((...))..))))).))).))))))))).((((...((......((((((((.(.......((((......)))).......).))).)))))......))...))))...))))).))).))))))))))).((((((....(((((((((.......................))))).))))))))))((((((((((((..(((((..((((((((((..((.((.(((.......))).))..))..))).))…	1.15406e-06	FALSE	0.057129	0.17631	0	0	3.24528	0	0	4.45505	3.20668	0	2.41243	0	1.12941	0.0285645	1.68441
39536	chr3L	5140420	5141749	UUACUAAGCCACUGCAGAGAUAACUUUAAUAAAUUUUCAAAUUUCGCGCCACCGGCGAAUGAGCUUUUUCAUUCACUGUGAAUGGCAAACCGCUGAAAAGAAGAACUAGUAAACAGUUUGGAGAUUCGUAGUUAAAAUAGGGAAAAUCAAUUAUUAGGCAACGAAUCUCAAGAUCCUUCGCAAAAGUCCUACUUCAAAAAUGUUGCAUCUGAGCAAACAACUGGUGGUCAGGGCGCCCAAGAUCCGUCUGAAUGCCAGCGCUGUGAGUGGAAGUGGUCAAAGUUCAAGUUUCGAUCAAAACAGCAACAAUUACAGCCGAAAACUUGUUGGCCCUAAUCUCAAUCAAUGCCACAAACGCUUGUCCAGCAGUAGUCAAAGUUCGACAGCCGGCACGAUGAA…	...(((((((.....((((((.........(((((....))))).(((((.(..((((((((((((((((((((((.(((..(((((.....((....))..(((((.......))))).(((((((((.(((..(((((.((...))..))))).))).))))))))).((((...((......((((((((.(.......((((......)))).......).))).)))))......))...))))...))))).))).))))))))))).((((((....(((((((((.......................))))).))))))))))((((((((((((..(((((..((((((((((..((.((.(((.......))).))..))..))).))…	1.15406e-06	FALSE	2.27424	1.96913	0	0	0	0	0	0	0	0	0	0	0.353614	0	0.828422
39537	chr3L	5142778	5144021	CUAAUGAAGUGGAUUGAAGCGGAGUGAAAAAACAAAAUAAACAAACUUAUGUGUGGAGGAAUCUGCUCCAAAAGAACGUAAUAUAAUAACUAAACCGAAAUGAUUUAAUUUAAUGCCAGAUCGUGUCUAAAAAUAUCUGUUUUGGUUAAUGAAGCGAGUAAUUAGUAGCGGAAUAUUGCAUCUUUGGGUUCGUCUUUAGAUACAUUUAAGCAAAUGCACAUAUAUACUUAAUAUCUGAGUUAUAAAUCUGCUAAUAUCAUAGCUCAGUUAAAGUGAACCCACUUAUCAUCGCAGGUUCUUAUGGUCUUCUACGAGAAGAAGAUCGACUUCUUUCCCUAUGUGGUGGACCUGUGCAAUGGCGAGCAGUACUCCAAUUGGUUCCUAAACCUCAAUCCCAAG…	.....(((((.(.(((.((((((........(((..((((......)))).))).......)))))).)))......(((((((............((.(((((((...........))))))).))........(((((((((((((.(......).))))))).)))))))))))))...((((((((((((....)))((((((..((...((((((.....((((..((.(((((((((...............))))))))).))))))(((((..(........)..)))))....(((((.(((((((..(((((......)))))..)).))))).)))))))))))...(((.(((((..(((....((.(((..(((((((((((((.(…	1.42868e-07	FALSE	1.96785	0.332884	0	0	0	0	0	3.68557	1.10058	1.13204	0	0	0.68491	0	1.14536
39538	chr3L	5146201	5149852	ACUCGGCCAAGCAGCUGCAGCGCGUGCUGACAGCGCGCGAGAUUCGUAAAACCUUUUUGGAUCAUUUCACCGUCAAUCAUGGCCACAAGUUCGUUCGCUCCAGCCCGGUGGUGCCCUUUUGCGAUCCCACUGUGGCUUUCGUUAACGCGGGCAUGAAUCAGGUGAGGUAACAGGCCCAUUAAAAGCUAUUGUUCGCUUGUUUAUACGAUGGCCUUCGCUGUAGUUCAAGUCGGUGUUCCUGGGCACAGCAGCGGCGCCACACAAGCGGGUUGUCAACUCCCAGAAGUGCGUCCGCGUUGGGGGAAAGCACAAUGAUCUCUCCGUGGUGGGCACGGAUGGCUAUCAUCACACGUUCUUUGAGAUGCUGGGCAACUGGUCCUUUGGGGAUUACUUCAAGGU…	(((..((((.((.(((.(..((((((((...)))))))).((((((...........))))))((((((((.....(((((.((.......((((.((...(((((((((((((......)))...)))))).))))...)).)))).)).)))))....))))))))..(((((.........((((((((............))))))))..((((((((((((..(((((((..(((((((.((((((((((.((.(....).)))))))......((((..((((.(((.(....).)))..)))).........((((((.....)))))).((((((...((((((.(((((....(((((((.((((((((...((((((.........((.…	1.20617e-06	FALSE	0.211581	0	2.34005	0	0	0	0	5.13323	0	1.71614	0	3.19544	1.0497	0	1.70038
39539	chr3L	5146476	5149852	ACUCCCAGAAGUGCGUCCGCGUUGGGGGAAAGCACAAUGAUCUCUCCGUGGUGGGCACGGAUGGCUAUCAUCACACGUUCUUUGAGAUGCUGGGCAACUGGUCCUUUGGGGAUUACUUCAAGGUGGGUGCGUUCAGCUUACCCUCUAUCACUUCUUUCUCACGAGACCUUUGGGUUUUCAGCGGGAGGCGUGUGCAAUGGCCCUGGAGCUGCUCCGUGGUCCCUACAACAUUGAUCCAGGUCGUCUAUACGUCACAUACUUUGCUGGCGACAAGGUGCUGGGCAUUCCAGCCGAUCUGGAGUGUUUCGAGAUCUGGAGGAGCCUGGGGUAAAGCUUGUUACAUAACGAGAAGUUGGUUUCUUAAGUACUCGUGCUUUGCAGCUUUCCCGCCUCGCGAAU…	...((.((((.(.((((.(((((((((((............(((((.((((((((((((((((.....)))).............(((.((((((.(((.((((.(((((((..(((((((((((((((((...(((((((.......(((.((((((.(..((((((....))))))..).)))))).))).......(((((((.(((.(((((.((((.(...(((((...(((((((((......(((((((.....)).))))).......(((((.....)))))))))))))))))))..).))))))))).))))))))))....((((((....)))))).(((((((.((..........((((((((((..(((.(((((((..(((.…	1.16482e-06	FALSE	0.3156	0	1.84586	0	0.413486	0	0	0.338727	0	1.82254	1.6917	0.292237	0.560012	0.303918	0.756669
39540	chr3L	5147154	5149852	UCAUCAUGUGGACACCGGCAUGGGUUUUGAGCGGCUAACGGCUGUGCUUCAGAAUAAGUCUUCUAACUAUGAUACGGACUUGUUCACGCCGAUAUUUGAUGGCAUCCAGCAGGCGGCCAAGACUCCGGUUUACAGUGGCAGCUUUCCGGAUGGUGGAAAUGCAGCAGUACUCGACACCAGCUAUAGGAUACUAGCCGAUCAUGCACGCAUGGUGACCGCCUGUUUGGCCGACGGCAUGCUUCCAGAUCAAAAGUAAGCUUGUACUCAUGCCCUGCAAAUUUCGCAUAUAAUCCAAUAUCUAUUUCAGUCAGAAAUUGCGUCGCGUGCUGCGCAAAGCUCUCAACAUUUCGGAGCAUGUGUUUGCCCACGACAAAUUGCUGACCCAGCUAGUUCCUAUUG…	(((((((((.(....).)))))((((((((((.((((..(((((.(((((.((((((((((((.......))...))))))))))..((((...((((.(((...))).)))))))).....((((((.(((((((.(((((((((..((((((((...(((.(((((((.((((....((((........)))).((((.((...(((((.((.(.(((.....))).).)).)))))...))))))........((.((....)).))...((.((((((............................)))))))))))).))))))))))..(((((.........)))))..((((((.(((((((..((((((((...)))).))))....)))…	5.8839e-08	FALSE	5.44466	8.61582	0.87959	5.00733	5.24174	0	0	0.757232	1.06545	1.54057	1.9504	0.593955	2.5914	1.30301	2.77742
39541	chr3L	5154995	5273384	AACCUUACUCAAUGAGAAAUUCAGAAUCCAUUCGACGAUUGUCAAGUUCAGUUACAAACGCCUUUUCCUCAUUUUGCGCACCACAAAAGCGGAAAGCGACCACAGAGCCCCAAGCACACUGAGAUUGCCGGAGACAACCAACAGCCAAGUCUGAAGCCAAAAUCGAAUCGAAGUCCUAAUCGAAUAUCAAAUUCAAGCCCAAAACCAAAUCCUACUAUUAACAAAUAGCCAAUAGCGAGGAGUUCACGAAGGAGUCCUGCAAACACAUCCUUUCAACACAGUGCAAGCUCGCCAUUUUGUGUUUUUUCGAAAUAGAAAAAGUUUUUAAAAGCCAUACCGCAAGAUUCUGCAUUAAAUAUAUACAUACAUAUAUUUAUAUUUCCAUUUUUCCGUGCGUAU…	...(((((.(((.((((..(((....((.((((((((.((((...((((((((((.........((((..((((((((....(((((((((((.......(((((((......(((((((.(.((((((((((..((((..(((((.(((....(((((...((((.((((........))))........(((((((((..............(((((....)))))......((.((((.(((.....))).))))))...............((((((.((......))....))))))((((((......))))))..........((......))...((((((((((((((((((......)))))))))..((((((.....(.((((....…	1.54671e-06	FALSE	130.459	36.6074	80.0985	139.199	58.0597	35.9295	270.904	110.008	21.7709	101.045	162.733	120.011	105.569	105.526	68.845
39542	chr3L	5157907	5184797	GGUUAGUUCGCAGUUCGCAGUUCCCAGAGUUUGUCCAUUUCUCCAGUAAAAAAGAGGCACUACUCUCUCCUCCCACUUACUUCCUCCCGUCGUUUUGAGAUCAGCUGCUCUCGCAACAACAACAACUAUAACUGUAGUUACCGUCUCUUUUGCAUCGUUCGUUUUUCGUUUGUGUCGCCAAGUGAUUGUGUGUGUGCGUAAGCUUAAAGCUGACUAACAAAACGAAACAAGAAAAAAUAUAAAUUAUAGGAAAAUUGUUAAAUUAUAACCAGAAAGAGAGCGGCACUUACGUGUGUUAUUGUGUGCGUGUGCUUUAAAAAGAUAUAAAAAUAGCAAUAGAAAGUUAUUAAAGCGUUGGCAAAAAAGUCCAACGAACAGCGAGAGGAAGCGGAGAACGAA…	.((((..(((((((((((....(((.(((...((((...((((.........(((.((.((((((...((((..((((((((.......((((((((((.(((((((((..((((...((...((((((....))))))((.(((.(((..((((....((.....))...))))....))).))).))))...))))..)))....))))))))..))))))))(((((.......((((...))))......)))))............(((((((.((((((.((((((((((....(((((.(.((((((((............((((((........))))))....(((((((......).))))))..((((((......((....(((...…	2.1059e-06	FALSE	9.98154	5.93195	6.58411	3.2052	22.2182	4.81354	3.00931	12.2919	44.88	2.03391	19.0813	14.0613	12.341	8.28283	12.128
39543	chr3L	5160830	5273384	AACCUUACUCAAUGAGAAAUUCAGAAUCCAUUCGACGAUUGUCAAGUUCAGUUACAAACGCCUUUUCCUCAUUUUGCGCACCACAAAAGCGGAAAGCGACCACAGAGCCCCAAGCACACUGAGAUUGCCGGAGACAACCAACAGCCAAGUCUGAAGCCAAAAUCGAAUCGAAGUCCUAAUCGAAUAUCAAAUUCAAGCCCAAAACCAAAUCCUACUAUUAACAAAUAGCCAAUAGCGAGGAGUUCACGAAGGAGUCCUGCAAACACAUCCUUUCAACACAGUGCAAGCUCGCCAUUUUGUGUUUUUUCGAAAUAGAAAAAGUUUUUAAAAGCCAUACCGCAAGAUUCUGCAUUAAAUAUAUACAUACAUAUAUUUAUAUUUCCAUUUUUCCGUGCGUAU…	..((((.(((((((((...(((.((.(((.(((..(((((((....(((..((((...((((((......(((((((((((((((((((((((.......(((((((......(((((((.(.((((((((((..((((..(((((.(((....(((((...((((.((((........))))........(((((((((..............(((((....)))))......((.((((.(((.....))).))))))...............((((((.((......))....))))))((((((......))))))..........((......))...((((((((((((((((((......)))))))))..((((((.....(.((((....…	1.29131e-06	FALSE	1.89559	0.078766	6.25596	2.25927	2.83342	3.54907	0	4.5074	0.491297	0.380382	2.98379	0.496955	2.14432	2.07743	1.98036
39544	chr3L	5155806	5273384	AACCUUACUCAAUGAGAAAUUCAGAAUCCAUUCGACGAUUGUCAAGUUCAGUUACAAACGCCUUUUCCUCAUUUUGCGCACCACAAAAGCGGAAAGCGACCACAGAGCCCCAAGCACACUGAGAUUGCCGGAGACAACCAACAGCCAAGUCUGAAGCCAAAAUCGAAUCGAAGUCCUAAUCGAAUAUCAAAUUCAAGCCCAAAACCAAAUCCUACUAUUAACAAAUAGCCAAUAGCGAGGAGUUCACGAAGGAGUCCUGCAAACACAUCCUUUCAACACAGUGCAAGCUCGCCAUUUUGUGUUUUUUCGAAAUAGAAAAAGUUUUUAAAAGCCAUACCGCAAGAUUCUGCAUUAAAUAUAUACAUACAUAUAUUUAUAUUUCCAUUUUUCCGUGCGUAU…	...(((((.....(((((((((((..((.((((((((.((((...((((((((((.........((((..((((((((....(((((((((((.......(((((((......(((((((.(.((((((((((..((((..(((((.(((....(((((...((((.((((........))))........(((((((((..............(((((....)))))......((.((((.(((.....))).))))))...............((((((.((......))....))))))((((((......))))))..........((......))...((((((((((((((((((......)))))))))..((((((.....(.((((....…	1.4695e-06	FALSE	3.32173	19.0446	16.5391	6.94615	17.7869	15.6134	221.214	7.49974	112.736	13.5076	30.5123	66.721	44.2869	17.163	63.9504
39545	chr3L	5160920	5278367	GUUAUAAAUAAUACAGUAGAAACCCGAAAGAGUUUCGUUAAACAGCAAAGCGCAAGCUAAUAAGAGGCAAUAAGAAGAGAAAUUUUCUAAGAGAGUACAAUUUGAAGAGAAGAAAUAUAUACAGUAGCGGAAAAAGGAGUAUGUACACAGAAUAUAUUUGCUACACGGCCACAUAUCCAACCCGAAGUUAAAGUUCUUGUGCUAUUUUAUUAAGACCUUUAUUAUUAUGCUACUCGCCGCUGAAAAUUCUUUUUUACACAAUGUUUAAACUACAUAGAGUAAAAGAAAAUAUUUAAUAUUAUGAGUCGCACCUAGACUAUUUUCCGCUACUGUAGAUUGCUGUAAAUUAAGCGAGAGAGCGAAGAGAGCAUUGCCGGCAGAAAAGGAAGAAGAAGAAGC…	...........(((...(((((((.(((..(((((((((.........)))).))))).(((((((((....((((((....)))))).((((((((......(((((((((...........((((.(......((((((.(((((.(((((......(((...(((.............))).)))....)))))))))))))))).......(((((.((((...(((.(.((((((((...(((.((((((((.(.((((.......)))).).)))))))).))).............(((((...(((((((((((..((((.((.(....((((........))))).)))))).....(((((.(((((((....(((((((((.((.(((…	2.09026e-06	FALSE	1.56627	2.54628	1.75569	2.31155	0.723129	1.51826	112.323	1.65505	0.971452	3.05638	0.167542	0.435171	10.7525	1.61066	31.9979
39546	chr3L	5160920	5168809	GGGGGGGGGGCACUAGUAGUGUAACUAAGAAGAUAUCGAUUUUAUUUCAGCCGACAGUCAAAGGGGCAUUUACACACGGACUAAGUCAAUUAUUAUGCCAGGCUCAAAUGAGCAAAGUAACGCCACAGGAGUUGGGGAAAAGAUAGCCAAAGGGUUGUGAGAAUUUCCAUUGCCUACUUUGGCGCGCACGAGCAUAAAAAUUGCAUUUUAAUGACACUUUAAUUGCUUACGGUAAGGUAAACUCGACCCAAUCAGGACGAACUAGCAAGCUACCAAACUGUGAAAAACCAGACCCCCUGCUCCUUAAAAAAUAACAAGAAUACAUUGUGGCACGUGGCACCAGGCGCACGCACACUUCGACACCCUGAGAGACAUGAAUGUGUUUAUAAUCUGAUUAUC…	(((.((((((.....(((((....(((........((((.(((((((..((((...........(((((.........(((...))).......)))))..((((....)))).......(((((.(((...((((((....((((((....)))))).....))))))...)))....))))).....(((((...(((.(((((....))).)).)))...))))).)))).))))))).)))).((.....))......)))...)))))....(((........))).)))))).))).........((((((((......((((((.(.((....)).).)).))))..(((((((.(((((((((((((....))))))......(((((.((…	2.83911e-05	FALSE	6.27416	5.22904	5.12374	6.61596	6.18853	6.70589	163.156	6.00878	4.34651	6.18753	1.56621	2.96801	18.3642	6.09815	45.6245
39547	chr3L	5170144	5273384	AACCUUACUCAAUGAGAAAUUCAGAAUCCAUUCGACGAUUGUCAAGUUCAGUUACAAACGCCUUUUCCUCAUUUUGCGCACCACAAAAGCGGAAAGCGACCACAGAGCCCCAAGCACACUGAGAUUGCCGGAGACAACCAACAGCCAAGUCUGAAGCCAAAAUCGAAUCGAAGUCCUAAUCGAAUAUCAAAUUCAAGCCCAAAACCAAAUCCUACUAUUAACAAAUAGCCAAUAGCGAGGAGUUCACGAAGGAGUCCUGCAAACACAUCCUUUCAACACAGUGCAAGCUCGCCAUUUUGUGUUUUUUCGAAAUAGAAAAAGUUUUUAAAAGCCAUACCGCAAGAUUCUGCAUUAAAUAUAUACAUACAUAUAUUUAUAUUUCCAUUUUUCCGUGCGUAU…	...((((.....))))..........((((((((.((((((((..((((((((((.........((((..((((((((....(((((((((((.......(((((((......(((((((.(.((((((((((..((((..(((((.(((....(((((...((((.((((........))))........(((((((((..............(((((....)))))......((.((((.(((.....))).))))))...............((((((.((......))....))))))((((((......))))))..........((......))...((((((((((((((((((......)))))))))..((((((.....(.((((....…	1.20934e-06	FALSE	51.9856	4.00239	24.8629	5.35834	56.9193	43.503	67.3841	19.1216	76.7703	69.465	19.0766	14.3427	37.7327	34.183	26.2983
39548	chr3L	5193066	5273384	AACCUUACUCAAUGAGAAAUUCAGAAUCCAUUCGACGAUUGUCAAGUUCAGUUACAAACGCCUUUUCCUCAUUUUGCGCACCACAAAAGCGGAAAGCGACCACAGAGCCCCAAGCACACUGAGAUUGCCGGAGACAACCAACAGCCAAGUCUGAAGCCAAAAUCGAAUCGAAGUCCUAAUCGAAUAUCAAAUUCAAGCCCAAAACCAAAUCCUACUAUUAACAAAUAGCCAAUAGCGAGGAGUUCACGAAGGAGUCCUGCAAACACAUCCUUUCAACACAGUGCAAGCUCGCCAUUUUGUGUUUUUUCGAAAUAGAAAAAGUUUUUAAAAGCCAUACCGCAAGAUUCUGCAUUAAAUAUAUACAUACAUAUAUUUAUAUUUCCAUUUUUCCGUGCGUAU…	..((((...((((((((((.((((((....(((...((.((.((((((..((((.....(((.((((((((..((((((((((((((((((((.......(((((((......(((((((.(.((((((((((..((((..(((((.(((....(((((...((((.((((........))))........(((((((((..............(((((....)))))......((.((((.(((.....))).))))))...............((((((.((......))....))))))((((((......))))))..........((......))...((((((((((((((((((......)))))))))..((((((.....(.((((....…	2.64455e-06	FALSE	47.9205	15.4117	46.3972	44.9849	58.6045	90.3686	0	89.1505	58.2244	67.4791	40.8128	13.7554	47.7591	47.1588	28.1008
39551	chr3L	5155807	5273384	AACCUUACUCAAUGAGAAAUUCAGAAUCCAUUCGACGAUUGUCAAGUUCAGUUACAAACGCCUUUUCCUCAUUUUGCGCACCACAAAAGCGGAAAGCGACCACAGAGCCCCAAGCACACUGAGAUUGCCGGAGACAACCAACAGCCAAGUCUGAAGCCAAAAUCGAAUCGAAGUCCUAAUCGAAUAUCAAAUUCAAGCCCAAAACCAAAUCCUACUAUUAACAAAUAGCCAAUAGCGAGGAGUUCACGAAGGAGUCCUGCAAACACAUCCUUUCAACACAGUGCAAGCUCGCCAUUUUGUGUUUUUUCGAAAUAGAAAAAGUUUUUAAAAGCCAUACCGCAAGAUUCUGCAUUAAAUAUAUACAUACAUAUAUUUAUAUUUCCAUUUUUCCGUGCGUAU…	...(((((.....(((((((((((..((.((((((((.((((...((((((((((.........((((..((((((((....(((((((((((.......(((((((......(((((((.(.((((((((((..((((..(((((.(((....(((((...((((.((((........))))........(((((((((..............(((((....)))))......((.((((.(((.....))).))))))...............((((((.((......))....))))))((((((......))))))..........((......))...((((((((((((((((((......)))))))))..((((((.....(.((((....…	1.46898e-06	FALSE	3.38599	16.252	15.7816	6.76839	5.12632	16.9813	0	5.26604	44.0668	11.8571	22.6889	15.0965	13.6059	13.4768	11.7417
39552	chr3L	5155807	5184797	GGUUAGUUCGCAGUUCGCAGUUCCCAGAGUUUGUCCAUUUCUCCAGUAAAAAAGAGGCACUACUCUCUCCUCCCACUUACUUCCUCCCGUCGUUUUGAGAUCAGCUGCUCUCGCAACAACAACAACUAUAACUGUAGUUACCGUCUCUUUUGCAUCGUUCGUUUUUCGUUUGUGUCGCCAAGUGAUUGUGUGUGUGCGUAAGCUUAAAGCUGACUAACAAAACGAAACAAGAAAAAAUAUAAAUUAUAGGAAAAUUGUUAAAUUAUAACCAGAAAGAGAGCGGCACUUACGUGUGUUAUUGUGUGCGUGUGCUUUAAAAAGAUAUAAAAAUAGCAAUAGAAAGUUAUUAAAGCGUUGGCAAAAAAGUCCAACGAACAGCGAGAGGAAGCGGAGAACGAA…	.((((..(((((((((((....(((.(((...((((...((((.........(((.((.((((((...((((..((((((((.......((((((((((.(((((((((..((((...((...((((((....))))))((.(((.(((..((((....((.....))...))))....))).))).))))...))))..)))....))))))))..))))))))(((((.......((((...))))......)))))............(((((((.((((((.((((((((((....(((((.(.((((((((............((((((........))))))....(((((((......).))))))..((((((......((....(((...…	4.00379e-06	FALSE	0	0	0.981058	0	0	0	0	0	1.44326	3.08934	0.501847	15.7622	1.81481	0	4.49006
39553	chr3L	5155820	5184797	GGUUAGUUCGCAGUUCGCAGUUCCCAGAGUUUGUCCAUUUCUCCAGUAAAAAAGAGGCACUACUCUCUCCUCCCACUUACUUCCUCCCGUCGUUUUGAGAUCAGCUGCUCUCGCAACAACAACAACUAUAACUGUAGUUACCGUCUCUUUUGCAUCGUUCGUUUUUCGUUUGUGUCGCCAAGUGAUUGUGUGUGUGCGUAAGCUUAAAGCUGACUAACAAAACGAAACAAGAAAAAAUAUAAAUUAUAGGAAAAUUGUUAAAUUAUAACCAGAAAGAGAGCGGCACUUACGUGUGUUAUUGUGUGCGUGUGCUUUAAAAAGAUAUAAAAAUAGCAAUAGAAAGUUAUUAAAGCGUUGGCAAAAAAGUCCAACGAACAGCGAGAGGAAGCGGAGAACGAA…	.....((((((((((((((((((((((((((((......(((((.((.....(((.((.((((((...((((..((((((((.......((((((((((.(((((((((..((((...((...((((((....))))))((.(((.(((..((((....((.....))...))))....))).))).))))...))))..)))....))))))))..))))))))(((((.......((((...))))......)))))............(((((((.((((((.((((((((((....(((((.(.((((((((............((((((........))))))....(((((((......).))))))..((((((......((....(((...…	4.00442e-06	FALSE	3.982	43.8677	7.77611	5.68185	4.14726	8.38011	0	2.80607	24.2947	9.14229	10.6258	14.7966	11.2917	8.07811	12.0752
39554	chr3L	5155820	5273384	AACCUUACUCAAUGAGAAAUUCAGAAUCCAUUCGACGAUUGUCAAGUUCAGUUACAAACGCCUUUUCCUCAUUUUGCGCACCACAAAAGCGGAAAGCGACCACAGAGCCCCAAGCACACUGAGAUUGCCGGAGACAACCAACAGCCAAGUCUGAAGCCAAAAUCGAAUCGAAGUCCUAAUCGAAUAUCAAAUUCAAGCCCAAAACCAAAUCCUACUAUUAACAAAUAGCCAAUAGCGAGGAGUUCACGAAGGAGUCCUGCAAACACAUCCUUUCAACACAGUGCAAGCUCGCCAUUUUGUGUUUUUUCGAAAUAGAAAAAGUUUUUAAAAGCCAUACCGCAAGAUUCUGCAUUAAAUAUAUACAUACAUAUAUUUAUAUUUCCAUUUUUCCGUGCGUAU…	.............(((((((((((..((.((((((((.((((...((((((((((.........((((..((((((((....(((((((((((.......(((((((......(((((((.(.((((((((((..((((..(((((.(((....(((((...((((.((((........))))........(((((((((..............(((((....)))))......((.((((.(((.....))).))))))...............((((((.((......))....))))))((((((......))))))..........((......))...((((((((((((((((((......)))))))))..((((((.....(.((((....…	1.46829e-06	FALSE	0.850688	5.38528	1.175	1.28235	1.0988	0	0	5.69623	38.4878	0	4.04988	27.6666	7.14105	1.22868	12.4959
39556	chr3L	5208920	5238502	UUUUUUUGGGUUUGCUGUAAAUAAAUUUUGUUUGGCCCCAAAGUUUUUGAUAAAUCACUGCAACGGAAAGUUUGUCCCAAACUGCAGCGGGAAAAUUGUGCCCUCAAGGGCCACGCCCCCCAUGGCCACGGGGGAAUCCCACAACCCUAAAAUCCGAAAUAAAAAAAAGUUUAUUUCGAACUGCAUUCGUCCAAGGCAAGUUUGAAAGCUGCUAAAUUGCACAGUGGUUGAAAGUUAUUGGAAACUGCGAACUUUAAAGCAACUACUCUAUGUAUUUUUGCUCUCUUGCACAUUAAUUUUUUAUGGAUUUAUGGUUAAUCUGUAGGUAUUGAAAAUAAAAUAUGUAUAGCACCGUUUUUUACGAUACGAUUUGUCACACUGCAACUUAAACUGAAAUCU…	...((((((.((((...(((((((...)))))))(((((...(((.(((((((((....(((((....((((((...)))))).....((((....(((((((....)))).))).(((((........)))))..)))).(((((((......(((((((((......)))))))))...((((.((((...((((((...((..((((.((..(((((..((((((((((((((...(....)....))))))....))))))))........(((((((((((((..(((.(((((.....))))).))).......((((.(((((........))))).))))((((((((((((((((...((..((((((((..((((...........(((…	2.85422e-06	FALSE	9.91447	6.63254	6.94509	10.7266	6.76407	11.9739	0	11.301	4.61813	9.84458	1.65511	3.33742	6.97608	6.85458	3.93763
39557	chr3L	5225262	5228966	UCUAUGUAUACAUUUGAUGAUGAAGUUUUUCCGCGUACCAGCUCUGUAUACAUAUGCACGUAUGAAUAUUGUUCGAUUGUCAUUCAAUUGCUCAGAUUUCGCUGGCCUUCAGUUGGAGUUUUCUAUUUCAUUUGGUUUCAAAGAACUUUAGUUCUAUAUAGUCUGAACUCCUUGGGCUUUGUCAGUGUCUGAUUUGAGUUCGAAGACUAGACAUCGCGAGAGUGUUUGACAAAUAGAUAAUAAAUAUAGAAAUCUAUAUAUAUACAUGGAUCCACCGAUGCCACAUACAUCUGCCACCCGCUUUAACUUCAGCGACAUUCAUGAGCGACUGCAACGUUUGUCAUUGCUGCGAUAUCAUUUCAAUUUGCAUGGCAUGACGACCGAUUUGCAGGAGGAUGC…	(((((((...((((....))))..........((......))..........((((((.(((((.....((..((((((.....))))))..)).....((((((((....(((((((..((((((......(((((((..(((((....)))))...((((((((((((.((((((.........))))))...))))))..)))))).....(((...(((((..(((((((.(((.(((.((((((....)))))).))).(((((...((((((.((..(...(((..((((..((((........))))..(((((.((((..((((((((.((((((.((((((((............)))))..))))))))).))..))))))......))…	6.55952e-07	FALSE	8.16612	6.31717	4.35922	5.98323	4.99381	8.68852	0	9.53211	4.28691	7.11238	1.82028	3.90494	5.43039	5.48852	2.80161
39558	chr3L	5280463	5280735	AGUGAGGGGGUGGCAAAGCAAGUGGAGGCGAUGGGGUGCAGUGGGCACUCCUCGCUGCGUAAUCGCAUCAAGAAAGUGAAAUGUCAGCUGUUUCCAUCAUCUUGGCGCUGCGCCUCUGUCGGCAUGUGACUGCCAGGAAUUCAAGCUAGUUAAAAAAUAAAAAAAAAAACGAUAGAAUCAUGGAAUCUAAGGGUCUACAGGCCAGGAACUACAACCACUAGUUUCCCAAUGGAAUGCAUUGUAUAGGUCACUGCGUAAGGACCAAAAAAAAA	....((((((((((....(((((((((((((.(((((((.....)))))))))(((((((..((((.........)))).))).)))).)))))))....))))..))))).)))))...(((.(((((((....(((.((((..(((........................))).....)))).)))...)))).))).))).(((((((.......))))))).(((((.....)))))....((((.((.....)))))).........	0.433981	FALSE	4.10959	1.13478	0.62232	2.42822	5.53209	8.34484	0	2.40523	1.75757	0.68446	0	0	2.25159	1.44617	2.57977
39559	chr3L	5285304	5286148	GCUCCUCUGCCUACAGCCACGCCCACGUCGCUUCCUUCAACCCACACCAACACACACAGCUGCCGCACAGUGCAGCGUUGCACAAUAUUGUUGCAAUUCAUUUAAUAUAUACGUUGCUCGUAGGUUACUGGGCAAUUUUUUUUUUGGGUUUCGUAACAAAUGUGUGACAUUCUCUUAAGUAGCAAAAGGUUCUACUUGUUUGAAGCAGGCAAAAUCAGCAAAACAAAAAUAUGUUGCCUACUUUUAGACGCCUUAGAGAAUCCUUUCGCAACAUAACAACAAAAACUAUUAAAAAAUUGUUUUCGGUUUUCAUUUCCAUUUAAGGCGCUUAGCCUAUCGGUGCAAAUUUUGAAUCGAAUUUAAUUCCCUCGAAAUGCAAUGCUCAUUUUUCUAAGUGCC…	((......))...((((((.((.......)).................((((((....((((((.....).)))))((((((((...(((((((((((((............((((((((((...))).)))))))........))))))..))))))).))))))))..........((.((.(((((((((.(((((((((((.((((((.....................)))))).)))).)))))....)))))).))))).)).)).......(.(((((.(((....))).))))).)((((((((((((......(((((((((...((.((((((..((((((...((((...))))..)))))))))...))).))....)))))))))…	1.24229e-06	FALSE	2.30924	2.12697	0.330252	1.01727	1.68629	2.5825	0	2.89033	1.96864	0.165438	0.306505	0	1.28195	1.35178	1.09309
39560	chr3L	5289740	5291625	CAUUUAGACAGUAGAGUUUCGAAGCUCUAGAUGUUUCUGCGACAUCACCGACAAAACAAAAUCCAAUACUUGGAUCCGGAACAGAGUAGAUCCUAAAUCAAGACUUUCUGCAGUGUAUGUGGAAUGGGGCGGCUUGUUUUGUUUGGGGAGUUUGGGGACUGCCAGCCAAGGACUACACACUGAAAUCAGCAUAUCCUGCCGGCUGCGGCUCUGGUCUGAACAUUUAUAUUGUUUACGCGAUGGAUUAGUGGCGACUAAACGUGGCAUAUUGGCAACGACACUACAACCGAUGAUGAUGAAGGACGACGCCGGAUGGAUGAAUGGAUUGGAAUGGAAGCCUUGGCAGGACUAUAAAACAAAGCUGACCGCAUUUCUCUAAGCGAUUAAAUGCCAGCGGAA…	......((((.(((((((....)))))))..))))(((((.....(((((((........((((((...))))))..(((.(......).)))....((.(((((((.....(.(((((.(((((((((.(((((((((((((.((((((((...(((((((..(((((((.((.(.((....((((....(((((..(((((..((.((.(.(((((((((.......)))))).((.(((..(((((....))))).))).)).((((((..............))))))..))).).)).))..)))))..)))))....))))....))).))))))))).............(((((((...((((((.((.....))..)))))).((((((.…	3.20045e-08	FALSE	1.66561	0.409735	0.029933	0.886689	0.474369	1.75598	0	3.22541	0.259803	0.317779	0.274472	0	0.774981	0.363757	0.975968
39561	chr3L	5292305	5306585	AGUAGCAUAUGUGCCAUAGUAUAAGACCACAUAUACUUACACACACACACACAUACAUAACCACAUAGGAACAGCCAUACACAAAAUCAUAGAAUGCCUUAGGAUAUAAGUCAUAAAAUCAUGUAUCCAAUAAGAACCCAAAUUCUGGUGACAAUAACAAAUCCAGCCUACCCUAAUGUAAACAUUAACAUCCGCUGCCGAAUCAGUUAUUCCCACCAAAGGGUCAAAACCGCUUACGCAGCUCAAGUUCUCGGCUGAUCAGUACCCAUGAGUGAUCCACUCAAGAAGGCACCCAAUCCAACAGACAUAAACAUCCGCAGCCGCAUUCGCGACUCCCACCAGAGGGUCAAAACUGCUAACACAGCUUUAAGGGUCAAAACUUUCCACGUAGCUCAAACU…	..(((((((((((....((((((........))))))....)))................(((.....((((((((((....((((.(((((((((.(((((((((((.(.........).)))))))..)))).((((......(((((..((((((...((((((......(((((....)))))......))))..))....))))))..)))))..)))).......(..(((.(((((........((((((.((....((((((..((..((((((.....(((.(((....................((...(((.((((((.(((((.(....).)))))......(((.....)))........(((...((((((.(...((((...(.…	2.02573e-06	FALSE	6.13396	3.42927	1.25903	4.34032	2.65372	4.43755	0.002455	8.53212	1.36991	0.855079	0.595321	0.273952	2.82356	2.01182	2.64072
39562	chr3L	5306884	5311700	UCCUGGCCAGCAUACAUAACGGAUGGCUUGGAUGGACAGGAUCUAGGAUCUCUAACCCUUAGCCCAAAAUCUGCGAUUUGGCAAGCAACUGCUGGUAACAUCGCCCAUCGUUUGUUCAAUCAUUCAUGUAGUCAUUCAAACAUUGACGCCAGCUGCUCGGCUUUCAAAAACCGUCGAGCGAAACAAAUGUGUUUGUUUUUCAUUUUCUAGUCCCUCUGACAUUUUGCUGUGUAUUUUGUUUUUCUUCUAUUUUUUUUUUCUGGUGCUGCCAAAUCUUUUGCUCACAGUAAGGCUUUUUUUUAAGUAGUUUUUAAUAAUGCGCCACACACGCGGAAAAGGACAAAAGGGAUAAGCCAAGCGGCGGGCCAAAAGGACACAACCCAUACAUGUGGGCAGGAU…	(((.(((((..............))))).))).(((((((..(((((..........))))).)).(((((...)))))(((((((((((((.((.....((((((((((...((((((((((.(((((((....((((...))))(((((((.(((((((...........)))))))((((((((....))))))))..........(((.....)))...(((((((((.(((((((.......((((((((((((.((((.(((((....(((((((((.(.((..(((((.(((((.....((((((.....((((.......))))...))))))...))))).)))))..)).).)))).)))))..((((.........))))))))).))…	0.000982512	FALSE	2.78836	1.19839	0.567166	2.02872	0.864632	2.22001	0	4.25932	0.802823	0.400779	0.10743	0.080049	1.27647	0.833727	1.30512
39563	chr3L	5312159	5315818	AAAAAGUUAUCCUUUCUGCAAGGAAGUGCGACCUAAACCUCAUAUUUCAUUGGGCUCACCAAAGUUGUUCCAACUUUUUUUUUAUUUUUAAAACCCUGACCAGUGUGCAUGGAAGUCCCAGCAUUUGAAUAGUUUUCCCUUUUAAGCCUUUCGGGCAUUUUUAAAUACAGGACCACAAUCAGUGGAGAAGGCCUCACCUCAGCUAGCAAAACCCCAUACCGCAACUGAAAUCCUAACAACUUUUUAUGAUGCUAAAACAUGAGACGCGUGUACGUAGUUUGUAUUUAGUAAAAGGAUUUCACCAUACACAUCACACACUCACUGGAUUUUUCUACGCUUUUCCAGCUAUGCAAACACAGACGGGUCGCUCCGCAUGAAACACGAACACGUAUUUUGUAU…	.........(((((.....))))).(((((......(((((.(((((((((((..(((.((((((((............(((((....))))).((((..(((.((((.(((.....))))))))))..................((((...))))...........)))).((((.....))))...(((.....)))......((.............))...(((((((((....(((...(((((.((((..(((((.....)))))...)))))))))...)))...)))))))))(((..(((((..........(((((..............)))))....(((((......(((((.((((.(((((((...((((..((((((((((.(…	9.96415e-05	FALSE	3.85992	2.67994	0.153743	2.36535	1.2774	3.30867	0	4.59953	0.988401	0.590982	0.094266	0.389511	1.69231	1.1329	1.61116
39564	chr2L	5824003	5856770	GAGCCGUCAGAAUGUCGCGGCAUCUCAAACGAAUCGGACGCGAAAUGCCAAAAUCGAGCGGGAAUUCGAACCCAGAACUCCGGGUGAUAUUUGAAUAAUAUUUUCACUCGUUUUCGUACUGAAUAAGCGGAAUAACCGCUCGUGGUUGUGUAAGUUCGCCGAAUGUUCGGAUUCGACAGAAGCGCAAUUUCUGAAAUAUUUAUGAUACUGUCAGUGCAAGUUAAUAAAUUGUGAAAAGCUGCACCGAGUUAUCGCAAGAUUGAGGAUCUCAAAAGUGAAAUGUUUCCAGUUGUUGAACAGUUCAUUUCGUCCGACGGAUUACUCGAAAAUCGUAUUGAAACGAAAAAUAUAAAACAAUUUGCAAAAAACGCUUUAACUUAAAACCAUAAUGUGCGCCGC…	(.((((((.....(((((((.........(((((((((((((((.((((((...(((((((..((((.....(((.((..(((((((((((.....))))...))))))).....)).)))........))))..)))))))...))).)))..))))).....))))).))))).((((((.....))))))...(((((((((((..((..(((((.((((.......((..(((((((((.(((((.(((......(((((...)))))(((((((.(((((.........))))).)))))))(((...)))))).)))))....((((......))))................))))......))))).)).........)))).))))).))…	6.29924e-08	FALSE	1.97391	1.46865	0.561775	1.18525	1.51881	2.788	0	3.72637	0.95049	0.870234	0.714738	0.145596	1.32532	1.06787	1.08101
39565	chr2L	5849950	5856770	GACACCUUAAUGUCGCAUUAGUUUUGGCGGGCGUGUCAUAACAUUUUAUGUGGCUUGUGCUAAAUUUGGCUCUGCCACCAAUAUUGCCAAGUAUAUGCUCUUUAAAGAGCGAAACUUUUGCCCAUAAAUAAUUAUUUAUGUCCUUUCAGCUGGGUCUUUGGCGAGUUCCUCUGCCGCAUGUACCAGUUUGUCCACUCCCUGAGCUACACGGCCUCCAUUUUCAUCCUGGUUGUCAUCUGUAUGGAGCGCUACUUUGCCAUCGUACACCCCAUUACCUGCAAACAGAUCCUAACUGCGGCUCGUCUGAGGGUAAGUUCUAACCAUAAACCUCAUAUUCACGGCCAGUAAUAGGCAAGUAUGCAUUUUAAAUGAGGUCUAUGUGUAUGUGCCCUGCUUUUU…	((((((......((((.((.((((((((..((....((((........))))(((((.((((((..(((((((.((((((...(((((.(((....(((((....)))))((((((.((((((((((((....))))))........((((((((((((((((((...))).)))(((.((.((((((((((((.((((...((((((((((((.(((((.......(((.......(((((((.(.((......))).))))))).......)))((((.((....((((..((((((.(((.(((((..................))))).....)))))).))).))))...)).))))....))))))))))...))))).)).((((((((((.…	3.47178e-07	FALSE	0.12185	0.044447	0.144584	0.091385	0.255463	0.199395	0	0.053712	0.093329	0.077831	0	0	0.0901663	0.084608	0.0804486
39566	chr2L	5851270	5856770	AUAAAUAAUCUAUGAAAUGAUUUUUCUUCGUCUGUUAAAAAAGUGAUUAAUGGAAGUGUAGAUUUCCCUUUAUUUUUUUAACGACUCCAUUUUUCAAUUUCUUCUGAGAAAUUUGAUAAGAAUUGAGAAGCUUUUUGCAUAAAAUCGCCCCUUGUUCCGCAAUGAAAUUUGAAUAAUGAAUUUAACGAACCCAUUUGCAUUGCAGGUGCUGUACAGCAAAAUCGCCAUCGCCUUGUGGCGCAGUUCGCGCGGCCUCACGCCGCAUGUGGUGCAGCAUCAGCAUCAGCAGCCGCAGCAGCCAUCCUGCCAGGACAUUGGCAUGGGUAUGCACAACAGCAUGUACCAUCACCAUCCGCAUCAUCAUCACCACCACCACCAGCAUCACCAGCUGCAAUCGGC…	......((((........))))..((((((((((((((((((((((.....((((((....))))))..)))))))))))))........(((((.(((((((..((((((.(((((.....(((((..((((((........(((((((((......((((((((((((((((.....)))))).......)))).)))))).((((((((((.(((.....(((((......)))))((.....))(((((.....))))).))).)))))))))).......((.((....)).)).((((((((((....)))))).))))((((......))))..((((((((((((((.(((..(((..(((((((..((.((......((((((.....))…	1.07154e-07	FALSE	5.73539	1.19979	3.26818	1.63059	2.10617	4.17813	0	4.13026	1.00144	2.15887	1.36008	2.17286	2.41181	2.13252	1.62532
39567	chr3L	5316466	5319357	UUUUUUUUCGUGUUGCAAAAAGUUGAGUACGUGACAGAUUUGUUAUAAUUAACAUGAUUGACGAGCCAACGACGCCCAGACAAAAACCCAAUAGCCACAGCAUCUCUACCUUUCCAAAAAUUCAAAAGAUGGUUAUCUGGGAACCAAAAAAAAGUUGCUAGCAUCGUUGGUGGUAAGGUGUCUCGUUGAGUUUGUCAGUUUGGGCUUUGAAGUUCUGUGGGCAAAGUUGGCAAAGUGCAUAAAUUUCAAUGUUAACAAACAUUUCCAUUGCAUCCAGUCGCAGCGCAUACGCUUCGAUUGAAAUCUAAAUUGCAUUGCAUGCCACACCCCCUGCCGCCCACGAUUCCCUUACGCACACAAACACACUGGCACACACAUAUACACAUAUAGAUACUAGCC…	........((((((.(((....)))))))))..(((((..(((((....))))).(((((((((((((((((((((..........(((((((((((.....(((.....................)))))))))).)))).............((((((.((....)).))))))))))))..)))).)))))))))))(((((...((((.((.((((((...(((((((.((((((........((((((....))))))...........((((((.((((....)))).))))))..........))))))...)))))........)).))))))(((((.(((((((.((((.((((((.((((((((((((.(((((....((((((((((…	3.12067e-07	FALSE	2.82368	2.00086	1.3943	1.4674	1.02334	3.05119	0.793674	4.90235	2.1787	0.704992	0.298271	0.045668	1.7237	1.43085	1.37427
39568	chr3L	5321132	5321663	UUUUUUUUUGGCCAACAUCAUCAGCAUCGAGUGCAGCAUAUCUCAUCUUUGGCUAUCACUUUGUGGGUGCAUUGUUCAAACUUAAAAUUGAUAGUUUUAUGGCUCUUGCCCCCAUUUCUGGCUUAAUGAGCGGUACUUGCCGUGUUUGUAGUGCCCGUAAAGUACGGCAGAGAUUGUUGCCCGAAACGAGGAAAAGAAAACCCGGACAUGAAAAGCUAUGGAAAUAUUUGCCCUGAUUGCAGUGGCUGUUCGGAAAACAAGAAGGACGAUGCGAUACGUUACAUGGCUUCAUUAAGCAUUUAUUGAUAACAAACUAAGAUGGAAAACUGGAGAGCUGAUGGGAAAGAAAUACUUUCUAUUGGAAUGGCGAAUUGUGUAGAAAAUGCUUAAGGCAUUCAU…	......((((((((....(((((((.((.(((........((.((((((.((((((.....((((..(((((((((((((((..........)))))...(((....)))(((.((((.(((......((((((..(((((((((((............)))))))))))..))))))))).)))).).))..........(((((((.....................((((((....))).))))))))))..........)))))))))).))))....))))))(((.(((....))).))).........))))))))..))).))..)))))))((((((.....))))))...(((((.(((((.((.(((((.((((((...))))))..(…	2.52654e-07	FALSE	0.715423	0.170965	0.850074	1.07691	1.51591	4.25913	0	1.73837	0.154662	0.084146	0	0	0.880467	0.443194	1.22889
39569	chr3L	5325119	5331612	AAGGCUCAGCACACAGACGUAAAAAUUAGGAGAGGUAUGGCGAAAUGGGGACACGGCAACGCUUUUGGGUCUCAUGUGUGCCUUACUAGCGGUGGAAAUGAACUGUGUCACGAAGGGCAAAAUGUAUACAAAUAUUAAUCAGUGAAAUAAAGCCAGGCGUGACUAUUUUUGGGGGACUUAUCUUAGUUUUUUUAAGGGCCUCUUAAAAUCUAAAUAUUCAAAGGCUUACAAAACAUUUUAGAAAACUAAGUAGAACUUACUAGUUUGACAUUCAAAAUAUAGUUUAGAAAACUAGAUAAUAAGUUCAAAAGUUAAUAUCCUAUAAAAUCUUUGUCAGUGAAUCAAGGUCUUAAUUAUAUUUGUUGAAUACCCAAAAUCUUUACCACUUAAAUUGUCAUC…	..((((..((((((.(((((.......((((((.(.(((..((.....((((.(.(((((((((.(((.(((((((((((((((....(((((........)))))......))))......(((((((((((.....(((((.......((((.(((((((...(((((.((((.((...(((((((((((.((((((((....................))))).........))).)))))))))))..(((((......(((((...)))))....))))).(((((((........(((((((((((((((...............((((((((..(((.(((((....((.(((((((((((................(((((((((((((.(…	2.5331e-07	FALSE	2.3495	1.27118	0.198217	0.978902	0.822296	2.31018	0	3.44866	0.724285	0.322499	0.300271	0.061001	1.06558	0.77329	1.09282
39570	chr3L	5337157	5339758	CUUCAAAGCGCCAAAAGCAACAAAAGGACCAAAGAGUUGAGCCAAAAAGUGUGGCCAAGUCACACACACUUAGUUAGACGCACACUUACACAGUCUCACUAACUCGCACACACUCACACACACACGCACUCAGAGGCAACAAGGGAAACCACUUAAAAGUAAAGGCAAAAGCCAUCCAUGUAAAUUUCUUUAACUUUUCUCCUUUUCCCAUUUCAGACUCUUCUUUUUUUUGUAUUUUUGUUCGCCCAUCAUAUUUAUUUAACAUAUUUCGCACUGAAUGAGUGUUUGUGUGUGUGUGUGUGUUUGCUAGGCACGCCCCUAAAUUAAAUGCCGCCCCGUGUCCUUGUGUACAUUUCAUGCAAUUGGAUUACAUGGCACUGCUUUCCAUUUUUCUUUAUG…	.......((((((((((((......((..(((....)))..)).....(((((((...)))))))....(((((.((((.............)))).)))))...((((((((.((((((((((.(((((((..((((((((((((((......(((((((((((.....((.......)).....)))))).))))).....)))))).....(((....))).............))))).))).....................(((.....)))))))))).)))))))))).))))))..))..((((.(((((..((((..((((((.((((((((...(((((...((((......)))).))))))))))......(((((((...(((..…	0.000181724	FALSE	3.24459	1.65046	0.636692	2.81633	1.69197	2.74626	0	6.24236	0.852849	0.346435	0.232068	0.146188	1.71718	1.25166	1.82154
39571	chr3L	5362854	5366448	GCAGCUGGCUGCCGUUUUUGGUAUGACCAUAUAUUAUGACAAACUUAUCAGCUAAUGCAACUAUUAAAUUUCCUUUUUAUUUUCAGAGAAUAUGCUAUAUAUUGUUAAAUAAUGAUUUUUAAUUAGUGACCAAAUAUUGCACUUGACGGCGCUGUUAAGUGUUACCACUGUUAACGGUGUAAAAAUCAGAGUUGUUAAGCAAGCCAAGCAAAACCUAAACCGCACUGGUCACAUCGCACUGGAAACGCGUUAGCACACUUUUACGGUAUUUUAGCACUUAGCAUUAACCACAAUGGCGAAUACAUCAAGUACCGGCGUUGGUAAGAAAUAAAAUUGAUAAAUUAGCAAUUUGGCAGCUUAAAAAUGCGAUCCCCGCACGCCCGGAGUUGUUGGCCAUCC…	...((((((.((((((((((((.(((.((((..(((((((..........((((((((.(((((((((..((....((((((...((.((((((...)))))).)))))))).))..)))))).)))...........((((((((((....)))))))))).......(((..((((((....(((((.((.(((.((...((...)).....)).))).)).)))))......))))))..)))))))))))...((((((((((((..(((..(((.(((((.....(((((.((..(((.....))).)).)))))..........((((((.........))))))((((((((((((((((((....((((((((((...(((((((...(((…	3.08185e-05	FALSE	14.8699	5.07861	1.86552	13.8823	6.65539	10.1078	0	10.6334	11.62	10.1016	15.0464	0.494764	8.36298	10.1047	5.45286
39572	chr3L	5378432	5381531	GUAUUUAAUUUGGUGUUUCAUUUAGCAAUGUGUGGUUAGUUCAAAUUAACCUGGCAAUUGCGGUUUCGGAGGCAUUUAAUUAUAGUCAUUAAAUGUAUUCUGUAUUCUGUUCAUUUCGAAUACUUGAUUAUUAGGACAUUUUGUAAUAAAAAGAAAUAUUUGCCUAUUUAAUUAUGCAAUGGCUACCAACCAGAUCAAUGUAUCUCACAUCCCUGUUCAACCAUAUUGACCUCAAGCACCUCCAAAGCUUCCUUAGCCUGAAUAAUAUCGCCACAGUCAAAGGACAAACUAUCAUUUCACCAACACUUGACCGCAAAACCAUUCAUUCCAUUCCACUGAAAUACCAGAGAGAAGCGUGGCACUUCUGCCUGGUUGCCAUCAACACAUCAGACAUAAUUU…	...........((((((((.....(((((((..(((((((....)))))))..))).))))(((.(((((((((((((((.......))))))))).((((((.((((.(((.((((((((.(((.(((((((.((....)).)))))...........((((.((......)).))))((((((((..((.((((.(((((((((((........((((.....)))).....(((.........)))(((((.(.(((.............))).).)))))....(((..(((((.((((..(((.((((((..(((((.((((.(((((..((((...(((((..(((((.......)))))..))))).............)))).......((…	5.39226e-08	FALSE	1.2291	0.131856	0.492163	0	0.455377	3.59071	0	0	0	0	0	0	0.491601	0	1.0432
39573	chr3L	5378848	5381531	GUAUUUAAUUUGGUGUUUCAUUUAGCAAUGUGUGGUUAGUUCAAAUUAACCUGGCAAUUGCGGUUUCGGAGGCAUUUAAUUAUAGUCAUUAAAUGUAUUCUGUAUUCUGUUCAUUUCGAAUACUUGAUUAUUAGGACAUUUUGUAAUAAAAAGAAAUAUUUGCCUAUUUAAUUAUGCAAUGGCUACCAACCAGAUCAAUGUAUCUCACAUCCCUGUUCAACCAUAUUGACCUCAAGCACCUCCAAAGCUUCCUUAGCCUGAAUAAUAUCGCCACAGUCAAAGGACAAACUAUCAUUUCACCAACACUUGACCGCAAAACCAUUCAUUCCAUUCCACUGAAAUACCAGAGAGAAGCGUGGCACUUCUGCCUGGUUGCCAUCAACACAUCAGACAUAAUUU…	..........((((((........(((((((..(((((((....)))))))..))).))))....(((((((((((((((.......))))))))).((((((.((((.(((.((((((((.(((.(((((((.((....)).)))))...........((((.((......)).))))((((((((..((.((((.(((((((((((........((((.....)))).....(((.........)))(((((.(.(((.............))).).)))))....(((..(((((.((((..(((.((((((..(((((.((((.(((((..((((...(((((..(((((.......)))))..))))).............)))).......((…	1.82954e-08	FALSE	0.520514	0	0	2.19521	1.66421	0	0	1.2132	0.556828	0.010388	0	0.161539	0.526824	0.0859635	0.759011
39574	chr3L	5378989	5381531	GUAUUUAAUUUGGUGUUUCAUUUAGCAAUGUGUGGUUAGUUCAAAUUAACCUGGCAAUUGCGGUUUCGGAGGCAUUUAAUUAUAGUCAUUAAAUGUAUUCUGUAUUCUGUUCAUUUCGAAUACUUGAUUAUUAGGACAUUUUGUAAUAAAAAGAAAUAUUUGCCUAUUUAAUUAUGCAAUGGCUACCAACCAGAUCAAUGUAUCUCACAUCCCUGUUCAACCAUAUUGACCUCAAGCACCUCCAAAGCUUCCUUAGCCUGAAUAAUAUCGCCACAGUCAAAGGACAAACUAUCAUUUCACCAACACUUGACCGCAAAACCAUUCAUUCCAUUCCACUGAAAUACCAGAGAGAAGCGUGGCACUUCUGCCUGGUUGCCAUCAACACAUCAGACAUAAUUU…	.........((((.(((((((((.(((((((..(((((((....)))))))..))).))))....(((((((((((((((.......))))))))).((((((.((((.(((.((((((((.(((.(((((((.((....)).)))))...........((((.((......)).))))((((((((..((.((((.(((((((((((........((((.....)))).....(((.........)))(((((.(.(((.............))).).)))))....(((..(((((.((((..(((.((((((..(((((.((((.(((((..((((...(((((..(((((.......)))))..))))).............)))).......((…	2.17328e-08	FALSE	2.92519	1.19495	0	0.364932	0.038013	0	0	3.8539	0.40594	0.420595	0.825097	0	0.835719	0.385436	1.26539
39575	chr3L	5387079	5388253	GUGGAGGCAGUCAAACGUCAGGCGUGAACGUUUGUUAAUCUCCAACCUGGCAAAGUGUGGACAAUAAUUCAAGACACGUACCUGCAAUAAACUGCCGAGUUGUCGCCUGCAUGUAGACCGACUCACAUAAAUAUCGCUGCUAACCUUGUUUUACGACCUCCGAUCCGAGAUCAGCUUUAAAACGAAAUUAAUUGAACUUUGUCUAAACAUUUCCUAUUUAUACUCCGUUCCUCUUUUUAGCUGCCACCUAAUUUUCUCGUCCUGUGCGUGACCAGGACUCAUUGAAAUUUUCCAAGCGCGCUUCGUGUUGACAUUUGGGUAGAUUAAGUUAUAAACAAAUACGGCAAAAUGCGGCUACUAAUGAAGUGCUGUUCGACUUUUUCGGACCGGCAGCGCAAU…	.((((((....(((((((((....))).))))))....))))))...(((....((((...............))))......(((......)))(((((((((((((.....(((((((((.......((((.((((((.......((((((.((.(((......))).)).....))))))(((((.....((......)).....))))).............(((((((..(((.((((((((((.........((((((........)))))).(((((((.(((((((...(((((((((((((.(((((..(((..................)))....))))))))).....))))))))).((((((.....))))))((((.(((((((…	1.00422e-07	FALSE	3.15682	1.13374	0.845394	2.46084	2.60414	4.55383	0	4.55687	1.07582	0.458694	0.07345	0.110771	1.75253	1.10478	1.67425
39576	chr3L	5388523	5396404	GGAUUCCAUCACUUAACUUGAGCUGAUUGACCAGGACAAUCGCCUGUCGCUACCUUUAAGUUCUUUGACAGGAAUAAAUCAUUUUGUGUUUGUGCUUGGCACUUACACCUGUCCAAGGCUCCUUUGGCAUUUCCAUUUACAUUCGACCAGCCCACAUUUCCACCGAUUUUCCCCAUCCAACUCAUUCCAUUCCUUUUGCAUACCACACCCCGCUGGCGCAAUAAACUUUUACGCAUUCAUUAUGACCAACAUGGAAAAUGGCGUUUUUCUUUGUGCUCACCGCGUUUUUCCGUUUCUCUUUUAGCUGGUGAAAAGUGUGUAAGUGGUUGGGGCAGGAAAAUGGUGGGAGCGGGAGCGGGAGGGGGGGGAGUGGGCGGCAUUAAAUGGCCGCCGCGGUCU…	(((((((.((..(((..((((((((.(((....(((((....(((((((..((......))....))))))).............((((..((((...))))..)))).))))).((((.((((((((.((((((((....((((((..((((.(.((((((((.(((((((...((((((.(((..........((((((((..((((..(((((((.((.......)).)))................((((((((..(((.....(.....).....)))..))))))))........)))).))))....)))))))))))))))))...))))))))))))))).))).)).(((((((((.(((((((((((........))))))(((....…	4.08869e-07	FALSE	3.07299	2.42818	0.956002	1.72645	2.47864	3.10101	0.291151	5.10359	0.482041	0.427755	0.229006	0.180926	1.70648	1.34122	1.55741
39577	chr3L	5401854	5405965	AAAAACUGGUCAAAACUUCUUCACUUGUUUUUUCCACUCCAUCCAUAUCCUAAUGACUGAAAAAAGAAAUCAAAAAGUCUUUACCAACAAAGUCAUGGAAAUCGUAGCAAUUAUCCGGCAGCGUCCACAAAGAUUCCACCAAUAUUCAGUUUUCUGAUUCUGUCUGGCUGCCGAUUGAAACUGAAAUCAUGGGAAAAAAUCAUAGGAAUAUGGGAAAAUGUGGAGUCGAAUAGCAAGAGCCGGCAAAAAAAAAAUAAUAUUUACUUUUGCCAUGACAAUGUCCUUACAGUGACUCCAGCGAGGCGAACUUUGUGAUGGCGUGUGCGAGACUCCAUUCCAGAUUAUCUGAGCCACAACCACAGGCGGAUAUAGAUGCAGAGAUAUGGGAAACUGGGGAAC…	....(((((((............((((((..(((.(((((((((((((((((..((((.................)))).............((((((...((((..((((....(((((((....(((................((((....))))...)))...)))))))))))..)).))..))))))..........))))).)))))......))))))).))).))))))....(((((((..(((......)))..))))))).....(((((..(((((((((((...((((((....))))))..((((.((((((((..((((...((((...)))).(((.........)))((((((.((((.((((((.((((....((((...(…	3.49595e-06	FALSE	4.076	1.63175	0.559022	2.9056	1.38403	3.01427	0	4.04597	0.556204	0.492265	0.313793	0.013007	1.58266	0.971525	1.53727
39578	chr3L	5409481	5411913	UUUUUUUUUUUUUGAAUUUUUUAUCUGAGUUUUUUUAUUACAUUGCUGUAUUUGCUUCCUCCUGUGAGAAACGUACAUUUUUGUGCGGAUCUCGGGACAUAAGAAUGCAUGUAUCAAAAUUAUUACUUAUGUUGCAUGUAAUAUGUGUCGAAAAAUCUUAUUUUUACAGAAUAUUGUCCACUUUUAUAUGAAACCAUUUAGUGAACUUAUUGGACAUUUUUCAGACAUGUAAUUAAACUGCAGUCACGUUAUACCGCCUGAAGGUGAUUUGUAUAAAGAAACAAUUCUAUUACAUAGGUAUACAAAAUAUUUCCCUUGCAUCGUAGAUUUCAAAGUAGCUUGUGGCUUUAGUUAGUUUUGCUACCUUUUGAUCUGGCUAACGUUCUUCUCUUUUUCAUC…	.............(((((((((((((((.(((((....((((((((((......(((..((((..((((..((((((....))))))..))))))))...)))..((((((((.((.............)).))))))))....((((((((((..............(((...((((((..((((((((....)))...))))).....))))))...))).(((.((((.......)))))))...((((((((((....))))....)))))).........(((((.....(((...............)))......)))))..((((((((((....((((......))))..)))))..))))).(((((....(((((((...........…	2.40715e-07	FALSE	2.6389	1.61297	1.22545	2.4536	0.406989	2.12648	0	3.62235	0.426554	0.704465	0.106369	0	1.27701	0.964959	1.20668
39579	chr3L	5414844	5420103	GGGAUUUUCCGCUGCCAUGGCGAGCUGAAUUUGCUGGGAAAGAGAUACGAACUGUGGUCACGAAUCGAACGCUUUUGCUGGGCUUAAAGCAGCUACAAAUUGAACAAACUUUGGGUCGAUAAACCCCAUCGAUUUAUUAAAUAGCCCCAGGGGCACUUUAAAUUGAAUAGAAGUGAAAACCGUUGCAGCAAGCAAUAAAAAUAAUAUUAAUUUAAUAUAUUUUGCGGUGGCCGUUGACAUGCGGAAAUGUGACCGCAGCUCAUUUAAAAAUGUAAGUGGAAAAAAAGGGAAAACCAUUUCUGUGUAAACAGAGGCAUUCUUCUUUUUUUCGUCCACAUUUAAAUCAGAAUUUUUUCCGCUUAACCAUUAAUGGUUUCAACAAUUCGCAGCUGAUCUGGU…	((((((((((.((.....((((((.((((((((.(((.....(((((.((.((((((((((........(((((((((((.........))))...................((((......))))..((((((((.......((((...))))....))))))))..)))))))...((((((((.....)))...(((((.((((((...))))))))))))))))..((((......))))....)))))))))).))......((((((.....(((((((((((((..((...(((((....)))))))..)))).)))))))))....))))))..(((((..............(((((....)))))..............)))))(((((…	9.56468e-08	FALSE	2.70613	1.45783	0.389784	1.01431	1.10273	2.0401	0	3.39063	0.446871	0.076554	0.145274	0.19883	1.08075	0.730591	1.11817
39580	chr3L	5421203	5421777	GGGUAAAUACCAGUUUCCAGGUUGCAGCUCCUAAUUUCAUUGUUCAUUGAUGGGCAGCCUGCACCUGAUGAGCUUUGCAUUUUCCCCGCAACUCGCAUCAAAUAUAUACACUCAGGGAUCUGACAUAAUGCGACGAUUUCUGGCGCAGAGGCCUGAAUAAUAAUUUCGAUUACGGAAUUUGUGGCCGAAAUUCGGGCAGCCGCAGAUGCAAUUAAAUGUUAAUCGAUUGAGUUUGUGUAUUGUGGAUGGAAGUUCAACAAAUGCCACGCCCCCACAACUGCAUACUUGAGUGAGAUAAUCAAAAAGGAACCAGGACAUUGACCCUUUGCAUGUCCAAAGGGACAAAAGGGUGUUACUGUGUCACAGACGUAAUUAAUUGUAAAUAAUUGUGCAUGUGUC…	((((((.....(((((.((((.(((((((((((...(((........))))))).))).))))))))..)))))..((((((.....(.((((..((((.((((((((.((((((.(((.((((((..((((......(((.(((..(..((((((......((((((.(((((.....))))).))))))))))))..))))))))))).....)))))))))..)))))).))))))))...))))..)))))...)))))).((((((......(((....(((...(((.....)))..)))....)))....(((.(((((((......))))))).)))..))))))....(((.((((..((((((((........))))))))..)))).)…	9.05877e-08	FALSE	1.3262	0.905555	0.375503	0.345837	0.449736	2.88186	0	3.01702	0.306484	0	0.223087	0	0.819273	0.36067	1.06764
39581	chr3L	5424102	5452347	GAAUUCAGUUUGACUCGAACCUGCUCCGGAAGUAGAAGUCAGCCCGCGAGUUUCCAUCGCAAGGGAAAAUUCUCAAUAAAACACAACAAAUUAAUCAUCUUUUAAUCACAGUUAAAAACGAGUUAAUUGCAAAUUACUCGCUCGUAAAAAGUGCUCAUACCUAAACAUACAAAGUAAACCACCAAGUGUGUAACAAUUAAAAUAAAUCUUGUGUUAGUGCGGUUGGCCAUAAAAAUAAUUCGUGUCGCAACAGCAGGCGACAAUAAAUUUUGCGGUUGGAUCGUUAAAAUUUCGCUUUACCUGAAUGCAACUGAAGCCGGAAAAUAGCAAAUGAGAACGCGGAGUUUUCCCUACCAUUAACUUUUUUUUGCAGCAAUUUGAAUUCGGGGGAAAAUUCAU…	.........((((((.....(((((.....))))).)))))).....(((((((((.((.((((((((((((..........((((((((....((((.((((((..(((((.(((((.((((((((((((..((((......)))).(((((((.........((((((...((.....))...))))))..................(.((((..((.((((((((((....((((((((((((((........)))))).(((((((.((((((((...................((((....(((((((((((((((((((((.....((((((.....)))))).....................((((........((((((((....(((..…	1.74625e-05	FALSE	2.04332	3.53564	1.40027	1.78701	1.06907	0.941269	0	1.04159	1.15534	1.68385	0	1.93716	1.38288	1.27781	0.949566
39582	chr3L	5425162	5452347	CUCUAAUUGGGUUCACUUGGAAAGUUAUAAAGGAAAACGGAUAAAGGCGGUGAAGAGCUCAUAAAUUUGCUUGUUAAACACUUGAAUACAUUAAAGCCCUUGAAUCAGACGAUCGCAAAAGGUGCGUGGAACAGAACUGUCAGUUGAAGUUGACUUUGAACUUUUAAAACUUUUGAAGAAUUCAGUAAAAAUCAGCAAUAUCCGAAUAUUAAUUUAAAUGUACAAUAUAAUGCCUCAAGCUAAUUUAAAAGUUGGAAAAAUUUUAAAUGAGCCAAAUGCUUUCAACUCAAAAGGCAAUCUUAAAAUUCGCGGAAACUAACCAUAAGCUAUUUAGUUACCCAAAUGGACCACAGGAAAAUGUGUGCUUCUAUGUUUUCGCCUCAAGCUCAUUAACUGCUC…	.(((((((((..(((((((((((((((....(((((((((.((((((((((((((((...........((((((((((((((((...........((((((..(((....))).....)))).))((........)).(((((......)))))..((((.(((((((...)))))))..))))(((((((((((..........(((((......)))))......(((((((.(((((.(((((((((((.(((((((.....(((((((....((((((........))))))............((((((((........((((....))))......(((((.((((........))))..))))))))))))).....)))))))....(((.…	1.2576e-05	FALSE	0	0	0	0	0	0.508023	0	0	0	0	0.401147	0.218166	0.0939447	0	0.181081
[truncated: 23,801 more rows]
