# Supplementary material for: FLYNC: a machine-learning-driven framework for discovering long noncoding RNAs in Drosophila melanogaster
Source: NAR Genom Bioinform. 2026 Jan 15;8(1):lqaf216. doi: 10.1093/nargab/lqaf216 (PMC12805895; doi:10.1093/nargab/lqaf216)
Supplement: lqaf216_Supplemental_Files [file lqaf216_supplemental_files.zip › Sup_Table_8 _scNeurons.xlsx]

## Sheet: lncRNA predicted sc Neuron
index	chromosome	start	end	ss_sequence	ss_structure	proba	pred
MSTRG.10004.1	chr3R	22773111	22773475	UUUUUAGCUUGAAAUUGUUUAUUACAGCAAAAUUAAUAAUGCGAGUAAAAUAGCAACGGAUUUCGUUUUGCUUAGUAUACUCUUAAGUGUAUAGGAACGUAGCUCUAUAACUAUUGACAAAUGUAACAGGUAUUACCAAACAUUCUGAGUUUAAAUCUCUUAAGGAUAAUCAGUCGGUUAACUUAUUAAAUUGGCUUAAACGACACUUAAGCUAAAAUCUUCAGCACUUUGGCUGAUAGAUUGUUGACUGGUUCCGUUGUUAAUCCUGCGCCGGCAUUGGUGAUUUUAGACAGGAAUGUAUAAGGAUACUCCAACUCGGCUGAUUCCUGACACGACGUGGAAGAUUCCUUUCCAAGAGCUUGGC	.....(((((.....(((.....)))(((..........)))(((((....(((((((.....)))..)))).....)))))....((((.((((((..(((((.......((((....)))).....((((((.....(((((((..(((((((.......(((((...((((((((((((........(((((((((.......)))))))))((((((((((......))))).)))))))))))))).....)))...))))).(((((....)))))..))))))).))))))).....)))))).......))))).))))))))))....((((((.....)))))).)))))....	1.84784e-08	FALSE
MSTRG.10007.1	chr3R	22789089	22789380	GGCUGGAAUAUUAACGUAUGGAACGAACGCUUCGUUCGGGGGGUAAUUUCAAAUGCGUACUGGGUCUUUUUGGCGUAUAUUCCGCGCCGGCAUAUGCUAACCUUCAAGGGUUUUUGGUUUUGGGUCGCGAAACGUGAUCAGGCAAGUUAAUCCCUGAAGAUGGGCAAUUAUGGGUUUAGCCCGCAUAACUCAUUCACAAAACGAUUAGCCAGGAUAACAGAAAACCCGAAAAUAUUAUGCAAAUAAACCUAAAAUAGACGCCAGCAGGUAAAGAAGUCAUAAACCGUGGCA	...((((((....((.(.(.(((((((...))))))).).).)).))))))..(((.(.((((((((.((((((((.......)))))......((((...(((((.(((((((((.((...(((((((...))))))))).))))..))))).)))))...))))....((((((((....((((((....(((................................)))....))))))...))))))))))).)))).)))).).))).....(((((.....))))).	9.11469e-08	FALSE
MSTRG.10009.1	chr3R	22915711	22916068	GGAGUACGCUCCCCUGGUUCGAGUCACAUCUGAACAAUGGCCCUGUGGAAUGGAAAAGCUGAGCGCAGCUUUUUUUUAGUGCACUGAGAGAAAUGUGGAAGUUAGAUCUGCAAUAAUGCACUUUAAAAAUACCUUCUUAUAAACUGACCAUUGAUACUUUUCUACUGCGAGACCCAUUAAGAUUGAAAAACAUAAUCUUCUUGUAUGCCAUAUUUUUGUCCAAAUCCCAAGCAACUUGUUCAUAUUUUGCCGUGCAGCUAUUUCUGCAUCGCUUUGCAGUCAUCGCAUUUUAUUUCGCACAGCACUCAACGCAAGUUGCAUUUAUGUUUUUACAUAAUAGAGAGUGCGAUGCGGGGG	((((....))))((..((((((......)).))))...))((((((.....((((((((((....))))))))))....((((((((.((((((((((((((((((..((((....)))).)))))......))))................((......))...(((((((.......((((((.......)))))))))))))...))))))))).))..........(((((((((........(((.((((.((.((..(((((......)))))..)).))..........)))).)))......)))))))))..((((((....)))))).....))))))..)))))).	8.13885e-10	FALSE
MSTRG.10012.1	chr3R	22940405	22940664	AAAUAAAACAAAACGAUCGUGGGAGCUGAAUCAAAUUGAAAUUUCUCGGCCCUGCUCCAGACGUCGAAAAAGAAAAAGAUGGAGCGGCCAGGAAGCGAGGCAGCCAGGAAGCAGCAAGGCGAUGGCUGGUAAAAAAUCAAGCCAAAAAGAAAUCGAGCGAGCUGUAAAACGGCGGCCAGCGGGUAUCUACCAACUACCAAAAGCUUUUGGACAGGAACUGGACAUGCGGCGCGGAAAUGUCUUGGGCAAAAAAGUACGA	................((.(((..(((..............(((((.((((..((((((....((......))......)))))))))))))))....)))..))).)).((..((((((..((((((((.....)))).))))...(((.(((..((..(((((......)))))..)).))).)))........((....(((..((..(((...)))..))...)))..))....)))))).))............	1.35617e-07	FALSE
MSTRG.10013.1	chr3R	22943188	22943477	CACCUAAUGGCCAACAGGGUGGGCGGAAAAUGGCAGGCAAUAAAAAUGAAUUGGCCGCAGCUAGCUGCGCUUUAAAAACAACAUUGUGCCGCGGGCUAAGAGUCGACACCGUAAAUAAUUUGCAUGCAUUAAAUAUGCAGCAAGGUAAAACAACGGAAAAUGCAAUAUGCUGGUGGGUGGGGGUGUAGAUUUUCCAGUUGCCAGGUGUGGCUACGUAUCCCGCGGCUCUCCGCGCUCCAUAUGCAUGGAAAUCUCGGCUAACAAGCCAACUCCUCGACGAAGAAGCUGC	(((((..((.....))))))).((........)).((((((........)))).))((((((....((((.......(((....)))((((((((.((.(((((.(((((........(((((.(((((.....))))))))))......(((((((((((.(.((((.((........)).)))).)))))))).))))...))))))))).).)).)))))))).....))))(((((....)))))......((((....))))......((......))))))))	2.21685e-08	FALSE
MSTRG.10014.1	chr3R	22952140	22952511	CUGAGCCGGCAAAGGACGAACCACCCACCCACUUUUACAUUGGAUAAACGCUGGCGACGUCGUGUUUACACAACUCUGAUUUCGGUUUUACAGCACGUAUACGUAAUAUGAGCGUGCGGCGCUUUUUCACGUUUGCUUUUUUAAUAUUUCCAUAAUAAAUACAAGUUCAUAAAUUGUUCGAGGCCGUCAGAGUUGAAUGCGGGUCUCUCAUUCAGGGACUUAAGCACACAAAAUAAAUAAACAUAUUAUACGCCACUUAAUCUCAUUUAACAAAUAUUCGUUUGCCUUUUUGUGGCGACGACGACAAUAAAAGCGAUCCGACUGGCAUAUGCAUAUUUUGCAAAGAAUAAAAAACAAAAAAAAAAAAAAAC	....(((((....((.....)).................((((((...((((.....((((((.......(((((((((...(((((((..((((.(((.((((.....((((((...))))))....)))).)))........((((.....)))).................)))).))))))))))))))))..(((((((((((.....))))))))..)))........................((((((..((...((...(((........)))))...))..))))))))))))........)))))))))))))))...((((.....)))).............................	3.46823e-06	FALSE
MSTRG.10018.1	chr3R	23054409	23059983	CUCUCCGAUGCAGCAGCAACAACAACAACAACAACAGCAGCAGCAGCAGCUGCAGCACACACAACUGGCAGCUCACCUGGGCGGCAGCUACUCCAGCGAUUCGUACCCGAUCUACGAGAAUCCGUCCCGCGUCAUCUCGAUGCGCGCCACGCAGUCGCAGCGAUCGGAGUCGCCCAUCUACAGCAAUACGACGGCCUCGUCGGCCACGCUGGCCGUGGUUCCGCAGCAUCAUCAUCAGGGUCACCUGGCGGUGCCAUCUGGAAGCGGGGGAGGAUCCCUGAGCGGCAGCGGUCGUGGUGGCAGUUCUGGCAGUGUUCGCGGCGCCUCUACCUCAGUGCAAUCACUGUACGUCCCACCGCGAACUCCGCCCAGUGCGGUUGCCGGAGCGGGAGGCAGUGC…	.........((((((((((((((((...........((.(((((....))))).))..........(((((((((.((((((((..(((.....)))((((((((.......)))))..))).....((((((.....)))))).((((.((.(((((.(((((((..(((((((((...((((....(((((....))))).....))))...))))(((((......((((.(((((....))))).)))).....))))).(((((......))))).)))))..))))))).))))).))..))))...((((((((.(.........(((((....))))).......).)))))))).)))))))))).)))))))((.((((((((((((((…	5.82008e-08	FALSE
MSTRG.10026.1	chr3R	23108643	23108917	GUUCGAGUCAUAUUUUCUUCAGAGCAGGAGCUGUGUCACUCCUGGGAAAUUUUGCAUCGCACAAAAGGCAAGAAAAUUGCUGGUUGCAGACAUUUUCUGAGCUGCCGGUGCUCUGUUCCCUUGCUGUUUUUUCGGCUGCGUGCUGGCAAUUUAUGCAACAGUUUGACAACAUAAAAGUUUAUUACAUAACUUGCACUACACUACGGAGAGGUCAAACGGAUGCUGAGACCAGACAUUAUCCAUCUAGUGCCCAUAAAAAUGGAUUUUAAGCCAC	((.(((..((...(((((......((((((........)))))))))))...))..))).))....(((.(((((((..(((....)))..)))))))((((.......))))((((..(..((((((....((((.....))))(((.....)))))))))..)..))))...(((((........)))))((((((......(((..((((...(((...))).))))........)))...))))))((((....)))).......)))..	3.38553e-08	FALSE
MSTRG.10034.16	chr3R	23218760	23221966	UGGACAGACGUUUUUUGCCUCAAAUGUUUUGAGGCCGCAAUCGAAAAUCGCGACUGAUUUCGACGGCGGAGAAAUUGCCAAACGCGGCGUAACAAACAAAACACGUUUUCAAGCUCACCACGUAGGUACGGCGGUUGGCGAAAGAGAGUAGCAAAGCGGACGCGACAAUAAUUUGCCAAAUAACAGUGAAAGAAGACGCGUAAAGGUGCGAAGUACACGCCGCUUAAAUUGUGUGUGUGUGUGUGUGCGUGUCUGGCUGCGUGUGCUUGUGUGCCGGAACAACAAAUGAAAAAGUUUCGGUUGUGCGUUUAAGAACUACAGUUGCGAAAUGUUGCAUGCCCCACUAAAUAAGUGCAACUCAUUGUGUGGUGGUGGUACUGUCGGUGGGGGUGGUGGGUU…	.....((((((.((((((((((((...)))))))((((..(((.(((((......))))))))..)))).......(((......)))........))))).))))))((.(((((.(((.((((((((((.((((((((((..(..((.((.........)).))..)..))))))).......((........))((((...((((((..((...(.((((((....(((((((((((((((((((((((..(..((((((((.(((((.((((((((.............))))))))(.(((((((..(((((....((((((....((((((...(((((......((((..(((.((((.(((((...(((((....(((((((((((((((.…	1.27854e-06	FALSE
MSTRG.10035.1	chr3R	23195063	23195336	AGGGGAACAAAUUGGAGGGCAGCCACCGCGGCAAAGUGCCACCGAAUUCAAUAAACACUUCGGUCCCAUGCGGAAAAGUCAAGUGGCACAUUGCAAGCGAGACAAGAAACCAAACAAAAAAAAAGAGAAAAACAAUGAAAAUAUUCAGGCGACAAGCAAAAAAGUCAACGGCAAAGUGUUCGUAAUGAACGCAGGCGAAACAACGCCCCACUUCACACUUCGCACAUCCACUAAUCAUUUUAUUAAGUAUUAGUUAUAAAAUAAAAAUAUUCA	..(.(((.....(((((((..(((..(((.((((.(((((((((((............)))).(((.....)))........))))))).))))..)))....................................((((....)))).((.....))............)))...((((((.....)))))).((((......)))))).)))))...))).)......((((((.((((....))))))))))...................	3.12163e-05	FALSE
MSTRG.10036.1	chr3R	23199385	23199630	UUUGGUCUUUGGGCUGAUUGUUUGCCUCUCGUUUCGUGGGUUUUCAGCUUGCAUUGUGGCCGAAACGACAACGAAAAUAUUAGUAGAUUCGGGUUCGUGUGCUUGCCUUUGUUUUGUCGUCCGGUUGGUCAGGAGCAACUGUCAACUGUCACCAGCAAUUAGGCGACAAGGCUCAAAGAAGGCGUUGAUGGGGCCAACCAUUGUUUGAUCAUAUUGGUAUGGGAGUGGGUGUACUUCAAUUUUCG	(((((((..((((((((......((((..((...)).))))..))))))..))....))))))).......(((((((...((((.(((((..(((.((((((.((((((((((((((((((((((((.(((......)))))))))).............))))))))))).....))))))..((((.((((........)))).))))....)))))).)))))))).))))...)))))))	7.11587e-07	FALSE
MSTRG.10038.1	chr3R	23205861	23206227	GCGUAAUGCUGACCACGUAGAAUUUGAACAAUUUCUACAGUCCGCACCGUCUCCGCUGGCCACUCUUCACCAGCACACCCUCGCUUUUCCAGACAACAGCAGGGCGCAGAGUGGUGGAGGCGGGUCAAGGAAGGCCACCAGACAGUUGAAAAAGAUGUGGAAUAGAGAUCUUCAAUAGGGUGCACCGCUGCACCAGAUGUGACCAGAUGUGAUGGGCAGGAAAUUAAAUAAUAACUCUAGUUUCUAUGGCUUAUGUAGCAGAACAGGCAAAGGACUGAGCUAACUUCAAUUAAUUAAUCCAUAUUCUUAAAUCAGAUAGAAAAACACUUUAGAUUGGAAAUUUUUAAGCCCUAGUUCCUUAACGGU	......(((.(((...((((((..........)))))).))).)))((((((((....((((((((......((...((((.(((.((......)).))))))).))))))))))))))))))((.(((((((((..........((((..((((((((((....(.(((((((((..((((((....))))))..)).)))..)))).).((((((.((((((((...........))))))))...)))))).((((....(((........))).))))...............))))))).)))...)))).((((((....(........)....)))))).)))....)))))).))...	7.73878e-07	FALSE
MSTRG.10039.1	chr3R	23227726	23250201	GCUUGGCGAGAUCCAGAUUUAUAAAUUGCGGCAGCACCAAAAGUUUAAGCAUCUGUUCAAGGAGUUAGCAUCACGCAAUGGGAUAGAUGAGAAUGAUAUAACGGUGGAUAUGUACUAUAACUUCGUUGGACCUGAGGAUACGCCGCACAGCAUUGGUCUCAAAUCAUUUCAUACGCUCAGUAGGUGUCCUCUAUUCAGAUAUAUAUUAUUAUUUGAAAAUUUCUCAACUAUUUAACAGCUGGCCAUCCAACAAAGAGUCACAAUAAUAACAACGUGGCUGCUAAAAUUGACUACAAUCCAGAAGCUCUUUGCCGGAAACCUAAGAAGUUUCAAGUUAAAGUACAGGCGGAUAAAUGGAAGCAUCCUUUGGUGAUACCCAUGAAGAAAACUGAUAAUUUC…	(((((((((((((.............((.(((((((...........((((((((((((((((((((((((.......((((((((((((.....(((((.(....).))))).((((((((((((((((.((((.((..(((((..(((.(((((.....((((((((((.....(((((.(((((.((((.((((((((........)))))))).........(((.(((..(((((.......((((((((((((((............)))))).)).............((((((.((((((((((..(((((.......)))))..))...((((((....((((((((((....)))(((.(((.....))).))).....(((.....))…	5.82829e-08	FALSE
MSTRG.10051.1	chr3R	23385088	23385409	UCACUUGAUUGUUUUGGCCACUCACACAAUGCGGGCGAAUGAGCGGAGAAAAUUCGUUGAGCAUUCGACAGAAGAAGUAUUGAGUUCGUCUAUAGGGCAGAAAUUUCUCUCUAACUGAGAGAGUGCUUGGGGAGAACAAAAUAUAUCUAUUUGUUUGUUGUUUAUAUCGGGGGCGAGAAGAUACGCUUUUGUUUACGUAUCUUCAUGUGCGAAACCGAAAGACGCACAGUCAGAUGAAAUUUAGAUAUACUCGUAUGUGCACGGAUAUAUUUGUUGGCGGAGAGCGGAGUGUAUUAUAAAUAGUUGCAAUCACUGGGCGGG	.....(((((((((((.((.(.........).)).))))..((((((.....))))))(((((...(((((((((.(((((..((((.(((...(((((.....(((((((.....))))))))))))..)))))))..))))).))).))))))...)))))...(((((.(((.(((((((((..........))))))))).))).)....))))..(((.....))).......((((((((((((((...(.(.(.(.((((....)))).).).).)...))))))))).)))))....))))))).........	2.79955e-07	FALSE
MSTRG.10056.2	chr3R	23681351	23682317	UCAUUAACCACAACUUUAGCCAGCAGGUGCUUAAGACUGGAGACCAGGAACCCAAAUACAAGUUCGAGGAAAGCAACCCUUUCAUCAGCGAGGACGAAGAUAUCCAAGUCGCCAGCGUGGGCUACCGCUACAAGAAGUGGGAGCUGGGAAGCGAUAUUGUAAGUGUUGCAUAAUCCAACUUUAAAGUUGGAAUAUUUUUCUAUAUUAUGUUAAACUAUUGUCUUAUACUUUUAGGUCCUGGUAGCGCGUUGCGAGCACGAUGGUGUCCUGCAGACGCCAAGCGGCGAGCCGCAGUUCAUGACUAUCAAGGCACUCAACGAGUGGGACUCGAAGUUGGCCAAUGGCGUGGAAUGGCGUCAAAAGUUGGACACGCAGCGCGGUGCUGUGCUCGCCAACGAG…	..................(((.(((((((((((((.((((.......((((..........))))((.(((((.....))))).)).(((((((........)))...))))....((((....)))).....((.(((((((..(((..(((...(((((.((((((.(((.(((((((....))))))).)))..........................((((......))))((((..((((.((((((((((......((((((.((.(((((((.((((....))))..((((((.((((...(((......(((((...)))))......))).)))))))))).)))))))....)).))))))(((((.....))))))))))).)))).)…	1.10099e-07	FALSE
MSTRG.10064.1	chr3R	23734350	23734823	GCCUAUUUUGUGCGUCCUUCGCAGUAAAAAAAACACUUGAACCAAAUCGGCCAGAGUUUACUGUAACAUCCUGCUGCGCUGUCAACAUUUCUUUUCAUUUCCUGACGCCACUGUGCGUUUUUGGUAGAAAGAAAGUACUACUACUUUCUCGAUGUAGCAGUUGAUUUCCUUGGCCUGUUCCCCACUUUACCAAUUUACCAAAAUCGAAAUGGGCGACAUCUGGCAGCGACAGAAACGAUGCACAACUAUAAUAUAUAUAUAUAUGGAUAUGUAUGGUAUAUAUGAAAACCGGCUGAAGGCGUAUUACGGUUAUGUGAAGAGCGGCAAUUUCAAAAAUCCAAAACAAAUUCCGAAAAAAAAAACGCCGUCGGAUGACGACUUCAUCUUCAUCUCCGUCCC…	((.....(((((((((....(((((((.......((((...((.....))...))))))))))).........(((((((((((..........(((.....)))((((.(....((.((((((((((.((((((((....))))))))((((......))))......((((...((.....))....)))))))))))))).))....))))).....)))))))).)))....))))))))).....((((((((((((((....))))))).)))))))......((((....((((.((((((((...........(((.(((((..............))))))))...........))))).((((((.((.....)).)))))).((((..…	2.59324e-06	FALSE
MSTRG.1007.1	chr2L	9413861	9414210	UUUUUUUUUUUUUGGUAGAACCUCAUUACUCAAUUACGAAGUAUAAAGGAUUUUCAUUGCCCGCACGCAUCUCGCAUAAAGAAGAAGUCUUUGAUGAAUGUGAGGAAAGUUAACUGGCACUUCUUGGCGGCUUUUUACGGCUUUUUUUGUUCAACACUUGCGACUAUUUUCUGUUUAUGUUUAUUGGUCAUGGUGUCUGCCUGAUUCUGGCGUGGUCCACAUAAAAUGUCACCGAAGUUGACAGUAAACAAAAAAGUUUUCGGCACUGAAAAAGUGUCUCGCAAAUGUAUCGUGGGCAUUGGGCCAAUCUGAAAGGACCAUAAAUUAAACCUUUUUGCCGCUGGCCAAC	...........((((((((((((...(((((......)).)))...))).))))...((((.(.((...((((((((...((((....)))).....))))))))...))...).))))......((((((.......(((((....(((((((((.((((((..............((((((((.(((((((((.(.(((.......)))(((.....))).....).)))))....))))))))))))...........((((((.....)))))))))))).)))....))))))..))))).....((((((.............)))))).)))))).))))).	1.90851e-08	FALSE
MSTRG.10079.5	chr3R	23830465	23830823	GGAGAUGUGCUGGCUACUCGAGCGCAGCAGGCCAUUUCCUCAGAACGUGAGCGAAUGUUUUGGGCAAAUGUAUGCCCUGCCGCCGUAUCCUUGCAGACUUUACGUUACGCACGGCUGACAAUGAAACCACUUUCAAAAAUUAAAAAACAUUUUUCAUCUCGGCUGCCAUUUGUGCUCGUUGUCGAGUAUUCCUUUUGCCAUCCGGCGCCUUUGUGGCCCAGCAAGUUGCCGUUGGUGGUGUCGCUUCGUUGCCUCCUAAUGUGAAAAACUCAUUUAUUUCUUCACGUUAGAUUUGCGGUCACAUGUGUGUGGGGCAGCAGGACGCCAACACCCCUCCCCCAACCCAAAAAAAAAUAAA	((.(((.((((((((((....((((.(((((((((((.((((((((((......)))))))))).)))))...))).))).))........(((.(((.....)))..)))(((((((..((((((.........................)))))).)))))))......(((((((....))))))).......(((....)))))....)))))).)))).))).))((((((((((((.((..((((((((((((((((((...............)))))))))).........(((....))).)))))))))))))))))...........)))))...............	3.16293e-06	FALSE
MSTRG.10080.1	chr3R	23817365	23817718	CUUUAAUUGGAAUGUGGUGUAUGAUGUCACUCGCGGGGCGUGUAUACAUCCAAAAUGCUUUCGAAGAUGGCUCGACACCUUAUCGCGCCGGUUUUAUCAAUGGACUAGUCACUUGCGCAGCCUAAAUACUUGUACAUAGGUGACACACGGUAACAAGUGGCGCUAUUAGUCAGUACUGGCCUUAAAGCGGAACAAAACAAAGGCAGCCACAAAGAAGCAGCUGCCAGCGAGCGUAGGAGGUGAGCUAUGGGCUGCUGUCGUCUUUAUGGCUACAACCAGUUUGGCAUUCCGUCAGCACUUCCAUCGGCACAGUGGAGACCGCAAGAACUAGAUCACUUAAAACUGUUUACGAU	........((((((((((((.(((.((((((((.(((((((.............)))))))))).).)))))))))))).....((((((.(((((((..((.....((((((((.((((.........))))...)))))))).)).))))).)).)))))).......(((.(((((((((................)))))(((((.(((((.(((((.((((((..((.......))..)))...))).)))))..))))).))))).....))))))))))))))(((..((((.((...))...))))..)))((...((((................)))).))..	1.18421e-06	FALSE
MSTRG.10081.1	chr3R	23822471	23822732	CUCAAUAAAAGGCCGCAUGUAUCGCAGAUGACUUAAACUCCGGGCCAUGAUGUACUUUUAAUGAGUUUUCAACUGGGAAAGUAGCAAGUUGAUGCAUCAUCUUCAUACGUAAAGUUUUUCUUGUAAUGCCAUAAAAAACUUGGCUUAUAGCUGAAAAACAAAUGCCUGUACAAGCUAUUAGCACCCAUCACGAGGCUGUAAUUAAAAUCGAAAAAAAUGUCUUGCAAGAUUUAUUAUACAAAGUACUUGGCAAGACGGCUU	.........(((((..((((((.(.((((((.......(((.((...(((...((((.....))))..))).)).))).....(((......))).)))))).)))))))...(((((((((((((.((((.........))))))))))..)))))))....((((((....(((...))).......)).))))......................((((((((((((((........)))).)))).)))))))))))	1.5847e-09	FALSE
MSTRG.10082.1	chr3R	23823452	23823796	GAUUCAUUUGAACAUUUACUUAUAAAUUAAGAGCAAACUGUCGGCGAGCAGGGAAAUGCUUAUUUAUGGCCCGAAAUUAUUCUUCGCAUUAUGCAAAACACCGCGAUAAGGCAUUAGAGGGGCCAAUGAACCGCAAACGAACUAUGUAAAUCAUUCAUAUCUCGGCCGAGUGGUACUGCCAAAAAAUCCGGGCAUGGUGAUGGUGUAAUGUGGAAACCGGUUGACAGACCAAGUAGCUUUGUACUUGGCCCGCACAGUUCCCAGGUGGAAACCGUCUUGGCCCAAAACUAACACACAAACAGAAGUGAGUCGGCGGCAAUCUUGUCGCCCCAGUCUCGCACUUA	(((((((((.........((((.....)))).(((.(((.((((((((((......))))).((((((((((.......((((..((.((((((........)).)))).))...)))))))))).)))).......(((..((((.........))))..))))))))..)))..)))..........((((.....((((((...((.(((.(((..(.((.(.(.(((((((......))))))).).)))).))).))).))....))))))...))))...................)))))))))(((((((....)))))))...............	3.56773e-08	FALSE
MSTRG.10085.1	chr3R	23827354	23827591	GCCCAACGUCCCCUUAACUUUUUCGCCCGGGAAGAGUCUAUUGCGGAAGUAAAUGAAAAUUUGAUUUGGAAUUUCGUGUGUCCUGGUCGUGCGUGCGUGCGUUACAGGAUCUCAGCCCAAACCAAUGAACCCAAACCGAAUGAAACCCCCGAACGACGAGGAUGAUGAUGUUGAUGACGACGUCAAAGUCGAAGAUGGGCAUGUGAUAAAAUAAAUUACGGGCAGAUUAGUGCGAAU	(((((.(.((.......(((..(((..((((.....((..((((....))))..))..(((((.(((((...(((((..((((((..(((((....)))))...))))))..............))))).))))).)))))......))))..))).)))(((..((((((((....))))))))..))))).).)))))..(((((.......)))))..(((......)))....	1.25256e-05	FALSE
MSTRG.10088.1	chr3R	23846345	23846875	CUGCCGCACACUCACACAAUUGCACCCAGAUUGGGGUUAGUUUGCCACUGUGUGCGUCGGUGUGUAUCUGUGUGCGAGUGUUGUUUGUGGAGUUUUGAGCGCGCAUGCCCGAUUUUUUACCAAGAGUGUGGGGGUUUUUGGGGGGUUUGCAGGCGGUUGGGGGACAGCCCCACACGGAGGCAUACUACAUAAACACACAUUAUGUACAAAUGUUUUGGGUAUACAACAACAAUGCGCUUGUUUGCUUACUUAGAACCGCGUCGAAUGUAGACGCGGUGUCGCGUAAAAAUCACGUGUAGAAUUUACGACAUUCUCUUAAAGUUAAGCUUUAUUUUAAGAACUAGCUUAAUUAUCAACUCUAUUAAACACAUAAAAAGGAAAUAUACUCUAUAUUCAAUC…	....(((((((.(((((...(((((.(((..(((.(......).)))))).)))))...))))).....))))))).(((((....((((((((((((((((((((.((((((((((....)))))).)))).)).((((((((((..(((((((((((((((....))))((.(.(((((((..(((((((.......)))))))...))))))).))).........)))).)))))))..)))).))))))((((((((.......))))))))...))))........((((.......))))......(((((((((........)))))))))....)))))).....))))))))..))))).............(((((.(((((((((((…	4.13236e-06	FALSE
MSTRG.10090.3	chr3R	23882377	23890052	UGCAGUCACACUUGCUCCAACGAACAAAAACCACCGCCCGCAUAACCACGCAUCGUUAUUUGUUGUUGUCUACGCCGUUUAAUCGCUGACAAUUAACAACAAAACAAUAACAGGAACGGCAGGCACUGCCUUCACUUUAAGAGAAGCCCGCGAAUCGAAACUGCCAGGCGAUCGAAGUCGAGGCGAUUUUAAAUCGAAAACGCGCGCGAGAUGCGGAAAAGCCAAACGCCGCGAGCUUUGUUUAUGUGUAUCGGAAAAUAACAUAAGAAAAUCCCUUAGAUUCUUUGUGCGGAUGAGCCAGUGCGAAAGCAAUAUCAAUAAUAUCCCAAGCAGAUUGCUGAAUAAAUCGCAUUCGAGAGGUAAAAAUGCAAAACGAAGUGUGAUUUUGAAGAGUGUGCC…	.((((((..((((((........................((........))...((((((((((((((((..((.........))..))))....)))))))....)))))(((((.(((((...)))))))).))...((((((((.((((..((((((.((((.(((.......)))..)))).)).....))))...)))).))(((((((((..(((......((.(((.((.((((((((((...((.((((((......((((((((((((((((.(((((.((.((((.(..((((.(((((((.((((..((((((((..((((...)))).....(((((((((((....(((....)))....)))).)))))))(((((((...((((…	1.26359e-06	FALSE
MSTRG.10091.1	chr3R	23869415	23869778	AUUUUAUGGUUAAAUUUGCGGUCUGUGCUUGGGUUAGCUGAUGGGCGAAAUGCCGGGCUCUUCUCAUGCUUCCCAUGCCCAUUCACAUGCCGUGGAUGUAUCUGUAUCUGAGUGCUUGUAUCUCAGUAUUCGCAUUCGCAUUCGUAUUCGUAUCUGUAUCCAUAUCCGCAUCUGUAUCUGUAUCUGUAUCUGUGCACAUGUCUCUGCCACACAGCUGUUUGCAUUUCAAGAAUGAAACUCUCAUUGAGACAACUUCAAAAAACAUUCACGAAAAAAAAACUCGUUUUGCCAGCGAAAUUCAAGCACAAAGAAUGGCCAAAAGAGAACAUCCAAAUUGCGGAGCAUAAAAAAUAAGCAAGCCAA	......((((.....((((((((((((((((((((....(((((((...(((..((((.........))))..)))))))))).......(((((((((..........((((((..((((....))))..))))))((((..((((..((((..((((..((......))..))))..))))..))))..))))...(((((((((.(((....)))..))).......(((((.....)))))))))))..........)))))))))..........(((((.....)))))))))))))))))......))))...........(((.......))).............)))))))).	1.25986e-06	FALSE
MSTRG.10092.1	chr3R	23879762	23880038	UUUUAUUCGCUUAAUAAAAGCAUUUUCGUGUUUUAAUCACUGAUCUGCCUCAACAAUUUGUUAGUUAAUUGCAGCAAUUUCAUGGAUGUUUUGCUUUUUUCAGCUUCCCACUAAUUGGCAGCAGUUGUCGAAGGGGGCGUGGUUUAUUCCAGAUGAGGGCGAAAAGUGGGAGUGGCAAUGAGAGGUAUAUUACGUGUAAAUGCCUAACAAUUGAAACAAAGCAUCGUAAGAUGAAAUGAUUCAGAGCGUCAAUUAAGCUGAGGUCAUCAAACAGCU	........((((.....))))......(((.......)))((((..(((((......(((((((.........(((.((.(((((((((...(((((((...((((((((((..(((.(..((...(((......))).(((......)))..))..).)))..)))))))..)))...)))))))))))).)))).)).)))))))))).((((.((...((((....))))...)).)))).(((.........)))))))).)))).......	1.9173e-08	FALSE
MSTRG.10093.1	chr3R	23880699	23880981	UCAUUUCGUAACUGAAAUGUUAUGCUAGAUUAUCUUAAAUAGUCCUACAGUUUUCAUUUUGCUCCUUUAUUUCUGCAUAGCAACGUCAGCUGGCCAUGAAUAUUUAAGUGUUUACGUUUGGCCCCAAAAGUUGAAAGCAAUUUGGGGCCAACUUAUGCUCACAACAAAUUACUUAUGCGAAUUUUAAUACUUUUAAGAGCCGCAGAGAAAGAUAGCUUGUUUGUGCGGAAACUAGUUCUCGUCUCCCUUUUCAUCCGACAGAUUAAUUUUGCUCCAGUUUUC	...........((((..((((((((.(((........(((((.....(((........))).....))))))))))))))))...))))((((...(((((((....)))))))...((((((((((..((((....))))))))))))))........................((((..((((((.....))))))..))))((((..((.((((.((((......)))).)))).)).)))).............((((.....))))..)))).....	1.8384e-09	FALSE
MSTRG.10097.7	chr3R	23921640	23923037	UCACAUCACAUUUUGUUGUUGUCGCGGUCGGAAAAGUGCACGGAGUUACGGUCGUCGAUUCGUCGAUUUUCCGUUAAAUACAGCAUACAAAUUCCAAAACAAAUGUGCGCACUCGCCGCCGCCGCAAACGCAGCGCAAUAAGGUGUGUAAUGUGUCCAAUUGGCCGCAAAUGAAAGUGAAUAAAAGUCAUAAAAUUCGUGAAGUUGAAAUAAAAAAAAAAAUAUAAAUUUUGUGUGCGCGUUUGCCAAUGAGAGUGAGAGAGCAGGCCAGAAAGAGAGAAUGAGAGCGAGCCAUAAUAUUGCGUGAAUCGAAUCGAGCGACACAAAAUUGUUGUAAUUAAUUCAUAUUUAAUUGGCAUUUGGCGUAAUCCGAGUCUGUGCAUAAUAAAGCCCAAAGCGA…	......(((.(((((((.((((.((((.(((....((((((((((((((((..(((((....)))))...))))...............)))))).........)))))).....))))))).)))).....(((.....(((((((((.(((((.....((((((.....(((((((..(((((((.........(((((((.((((.............(((((.(..(((((((.((((((((..((.(((.(.(((((((((((.(..((.(.(.(((((((((......(((((((.(((..(((...)))((((((......))))))((((((.......))))))((.((((((......))))))))..((((((((((..((..(((.(…	0.000570928	FALSE
MSTRG.10107.1	chr3R	23941843	23942155	ACUUUUUUUUUAGCACUUGACACACUGUGCAGUGCUGUGCUCUCAUUUCAAUUAGAAAGCAAAACACAAGCAAAAGUUCAUUAUAAAUAGCACCCAGCCAAAGGAAAAACAAACAGCAGCGAAAGAAUCGAAAUACAUUUGCCAGCUCGAAAAUAAUGAAAUGUGCGAAAAGCGGGCAGUACAUUCAGCAUAUGUACAUCUGUUUUUGAAUGGUGGCACACUUGAAGGGUUUGGAAAUCUAAUGCAAACACGUGUGCCCAACGUCCGAGCCUUAUGCAAUGCGGCCUAAAAACCCUCAAAUAACAAAAAAAA	...((((((((((((((..(((...)))..)))))))((((.((..........)).))))........(((....((((((((.........((.......))..........(((.(((((.(..........).)))))..))).....))))))))...))).(((((((((..((((((.......)))))).)))))))))....(((.(((...(((.(((((((((...............((((.......)))))))))))))...)))))).)))..................))))))).	9.14133e-09	FALSE
MSTRG.1011.1	chr2L	9438600	9439415	UUAUGUUUGUUGGAAUUGCGACGCUAGCAUUAUUGGGAUUUCUUCUGUUUAUUGUUCUUGCCUUAUUUGUUUUUUCAUUACUGGCACGCGUUUCAGUUUCAUCGUUCUUUUUUGCAUCCUUUGACCCCAAUUGCAGUUCCGUCUUGUUUUGAUCGCCAAACGAACUACAUACAUACCUCUUGAAAUCGCUUUCGAACAUUGAUUUUAACGCAUUACGCCCGUUCGUUAAUAAAUUAUUGAAGUUAUGACUUCAAAGAAGCGAGUUUAUUUGCCAAAUUUGGAUAUGCCCACGCUUCAAAUUUGAAUCAGCAGAAAAAAAACAUGUUAAUCGCCCUGUAGCGUUAUAUUUCGUCUGGAAAAGAACAAAGCAAAUGCUCGAAAAUCUAAUUUUUUUUUGUA…	........(.((((((((.(((((.((((.((...(((.....)))...)).))))..((((.....((......)).....)))).))))).)))))))).).......................(((.((((((((..(((((((((((...((((((......(((((...(((...((((.(((((((.......(((((((((((.((.......)).))))))..)))))(((((((....))))))).))))))).)))).....((((((((((...((....)))))))))))).....(((((((((((.........(((......((((((...(((..(((.....)))..)))...)))))))))........))))))))))).…	6.51219e-07	FALSE
MSTRG.10110.1	chr3R	23958591	23961625	ACUAGCUCUGUUUGCUUGAAGCCCACUGUACUUGCCAUUCCCUUGAACACGUCGGCAGAUGUAGUGCGAAUGGCAGCAGUGCACGAAGAAGAACUUUCUAUGUGUGUUUUGCUCGCUGGCUGCAUGGAAAAAUAAGAUUUUUCCAUAUAUUUUGUAAUCCCAGCCCACGGAAAAACUUCACCACACAGAGAAAAACAAAAAUAAAUGGUAAGGCUUAAGAAAAAUUUGCGGAAAAAGUGAUUUUUUCGUUAUCGAAUGUUAUUUGUGUGUUGACGAUGCGGUGGCUCCAGGUGUACAAGUAUGUGUGUGUUGGUGGGGCUGCUCAAUGACUGUGUCGGUGAAAAUUGGGAGCUUCGCUGGCCUUAAAAGAUAUGAAAAAUGCAUUACGACCGUAAAAUC…	..(((((.(((((((((((((((((((((...((((((((......(((((((....))))).))..)))))))))))))).............(((((.(((((((((((...(((((.(((((((((((((...))))))))).......))))...)))))...))))).........)))))).)))))..................)))))..((((((.((((.......)))).))))))(((((((..(((.(((((((((((...((.((....))))...((((....((.(((((((((((((((((((.((((((.((((...)))).)...)))))))))))))))))..............................((((((.(…	6.13843e-07	FALSE
MSTRG.10110.5	chr3R	23959057	23962555	GCAGGGCAAACUGCGGUUACAAAAGUGGUACAUGGCCUAUCCGGAUAAGGUGAAAAAGAAGAUCACCCGGGAACUGGUCACUACGAUACUGGCCCGCAAGCCCAAAAUGUGCUCCUUUCUGGAGUGGAAGGACUGCAAAAUUGUCUACAAAAGGUGGGUAAAAUCUUAUGAAUAUUCUAAAGAAUAAUUAUAAUACAUGCAUUCACGUUUGUUGUUUUAUAGGUAUGCCAGCUUGUAUUUCUGUUGCGCCAUCGAGCAGAACGACAACGAACUGCUGACACUGGAGAUCAUUCAUCGCUAUGUGGAGCUGUUGGAUAAGUACUUCGGCAGCGUAAGUUACUAACACCAUUUUGCAAUGGAAGCGUUAAAGAGUGUUAUAUUUAUCAUUUGCUGAACAGG…	((((......))))((((((.....((((((((((((..(((.(....(((((.........)))))).)))...)))))...(((((((((.......((((..((((.(((.......((((((((((((..(((....)))........(((((((......((((((.(((((....))))).)))))).....(((.....((((((((((.(((((((......))))))).(((((((.((....))))))))).)))))))))))))((((((((.(((((((...(((...((((((.((.((((........((((((((.((((((...((((((..((((((.......)))..)))..)))))).))))))...))))))))((((…	8.20162e-07	FALSE
MSTRG.10114.3	chr3R	23993732	23995562	UGCGAAUGGCUUGCACUUCGAGCACUUAGGCAGUCAGGUCCUGGCAGAGAUUACGGCUUUCAUUGGCAUGUAGUUUAGACUCUAGAGGUUUGCGCAGUUCACUUUCAUUUAUCUUAGGAAAGAAACCAUCACACCCCUACACUUCCUAAUCGAAUUAGAGGAAACCGCAAUGGUAUUUUUAACACACAAUCAAUAAUAUUCUGUGGUUUUCAGCACCAAAUACCAAAAGAAAUAACCCCGAGUAAGCCAACGCCACAAACUGCAUCGAAAUGUCCGGACGUAAGAAAUCCCUACUGAAAGUCAUCAUUCUGGGCGACAGCAGUGUGGGCAAGACCUCUCUGAUGAAUCAGUAUGUAAACAAACGCUUCUCCAACCAAUACAAAGCCACGAUCGGAGCUG…	.((...(((((((((.((((((((.((.(((.(((((...)))))..(((((((((((......))).))))))))..........(((((((((.(((..((((.((((...(((((((......................)))))))..)))).))))..))).))..((((((((..(((.((((.............))))))).........))))))))................)))))))...)))...)).))).))))).))).(((((((.............(((......)))...((((((...(((.((((((((((......((((....)))).........(((((((.((((((.(........(((((..((((.(.((…	1.35093e-06	FALSE
MSTRG.10115.1	chr3R	23995658	23997111	CUGUUAAUAUUUGUCUGCGAAAACAGCUGUGGCUAUUGUCUGUUAACUCGCUUAGUCUAUUUAUUUAACUAAAUACCAUGUCGAAUAUUUCAAGUGUGGCACCACCUCCUCCCCCACCACCCAUGAUAGUCACUCCUAGCACACCUGCUACCACAAAGGAACGUCCAGUUGGGGACAAUAUAACCACCGAUGAGUGCACUUGGGCAUGUGAGUAUCCUGAGGUGCAGAAAGGAUGCUAUUUAAGUCGCGUCUGCCAAUAUACACCACCGAAACACUGUCAAUACUACUCCGUAAACAGCAUAGUGCAGGUGAGUUAGAAAACAAUAAAGAUUUCUCAGUUUGUUAUUCGAUAACAUAUGUAUGUGCACCGAAGGUGGGACCUACUUGUGGCUUAGUGGC…	......(((.(((...((((.((((((..........).)))))...))))(((((.((......))))))).......(((((...((((....((((((((.(((((((((.(((((((((.((((.((((.((((((((.(((..........)))...((((......)))).................))))...))))...)))).)))).)).)))(((((...(((.........)))...)))))..........((((....(((((((..(((......)))....).))))))..)))).(((....))).......(((((((.((((((((((.(((......(((((((((((.(((.((((((((((((...(((...(((..…	5.27628e-07	FALSE
MSTRG.10117.1	chr3R	24001617	24002027	GUUGGUUAGAUUGCAAAAAGGGCCGGGGAGUUUUAUUUUAAGACCCCACAAACAUGCACCUCAACUAUGUAUACUGAAAACAAACGAUCAAUGGAUUUGACGCACAAAUCAAAAAAUUCCCCCUAAUCCCACUCCAAUUUCGAGCAUGCAAAGGUGCAGAGCCGUAUGGUGCAACAACAACUAGGAUACGAGCAAGGCAUACAUUUACAUAUCCAGUGUACUUGUGGCAGUGUGUGUAUGACUGUGUAGCUGUAUGCGUGUGUGGGCUGUGCGUGAGUGUGGAGCAAGGCAAGGAAUUUGGGUGAACGCCUCCUUUAAAUAUUAAAAACCUGUAAUCCUAUUCUAUAAACUGCGCAUUAUAUAUUCCUGUUUUUUGUUAAGAAAACACAGCACAAGGCU…	(((..((((..((((...(((((..(((.((((((...)))))))))........)).)))......))))..)))).)))((((((..((((((((((.....))))))...(((((((.(((..((((((((...........(((((..(((.((.(..((((((..((.(((.....(((.(((((.(((..((.((((..(((((.....)))))..))))))..))).)))))..)))))).))..))))))..).)).))).)))))))))).)))...)))...)))))))((((....))))................................(((((........)))))......((((((((....)))))))).(((.....)))…	3.51979e-06	FALSE
MSTRG.10118.1	chr3R	24016030	24016290	CCGGAAAGCAUUUUCUUAUAUAUUUCUGUUGCCUUUAUUCGCGUCUUUAUCUCCGUGAGUACCUCCUCGUCCCGUCAUCCCCGACUAUCCAAUCUUUUCUUUCCAGUUCAUCGUACCCAAGUCGCCAACAAUGUUUUCUUUGUUGGGAAGGAGCUUUGAUAAAUGACCAAUUGAGGUAGCGGACAACGGACAUUGGACAUGAAUAUGAAUUAUGGCCUAGGGGAUUGAUUGGCUGAUCCAUGGGGAUAAUCCAAUCUUCU	..(((((....))))).....((((((...(((..((((((.((((.....(((((..((.((((((((....(((((...(((...(((.....................((.((....))))(((((((........)))))))...)))...)))....)))))....))))).)).).)).)))))....)))).))))))........)))...)))))).((((((...((((....))))...))))))....	2.67246e-07	FALSE
MSTRG.10122.7	chr3R	24044286	24047183	AGUUCUAUGCAAAUUAAAAUUUGAUUUCGCAAAGUGUGAAGAAGAAGAACACGAAUCUAAUGCAACCGUGUGUGUCACCCGCCCGCCGGUUUCGCAAAAUUUCCCACAUCUUUCUCUUCCUUUUCCCUGUUUUUCUUUCUCCUCAUUUUGUUAUCGACGGUCAUUCAUCUUCUAGUCGAUUUUCGUCGUUCUCCUUUCGCCCUCGUCUCGCUGGCGUGCCUGAGUGUGCAUUUCUGUGUGCUGUGCGUGAGUGGCCCAAAAAAAAAUUUGUAAAUGUGAAUACAGAAAUAUAUUAAUUAUAAACUAAAUCAUUUUGCAAGGCCCGCAAAUUUGUUGCGAAUGAAUGGCUAUUGUCAAUUGUUGGCCAUUCGCUUUGUUAUAAAGACAGGCAGUCUCUUU…	((((((((...(((((((((........((((((((.((.(((((((((((.(((.....((((((((.(((.((.....)).))))))))..)))....)))........................))))))))))).))..)))))))).((((((................)))))).(((((((((.(((((((((...((((.....)))).))(((((((((........(((((((..((.((((((..(((.......((((((((.((((....((...((((.....))))..))...))))))))))))((.(((...(((((.(((((((((((((((...........)))))))))).))))).)))))((((((..........…	4.36345e-07	FALSE
MSTRG.1013.1	chr2L	9450910	9451556	CGCACAUACAUACAUACGCACAUACGUACAUAUAUAUCUAAAAAGUUACGAUUGACUGGAUUCUACUGGUCUCCAGUCUCUCACGUUUCCGAAGAUGAAUCAUUUGGCAUGACUACAACUCUUCGAAUCGAUCGUAUAUAAAGACUAUUUAGACUAUUUCAAAUAUAGUCCCACAUUUCAGUUUAAAAUCCAAUGAAUUUCUGCCGAAGCAUGCACAUAUUCUUACCACAAACUCUUCUCCCAGCUCUUUUGUAAAGUUAAUUUAUUUUAAUGUAUACUGUGUGCCAAAUUAUUUGACUGUCAACUGCAUAAAUUACUGCGAUAACAAACAAAACGAAGAAAAAAAAGAAAAGUGGCAAAGGCAAAAUGGAAAAUGGGGAAAAUUUCCCAUUGAAAUGA…	.(((((((.(((..((((......))))..))).....((((.(((((((((((((((((..((...))..)))))))...........((((((((..((((.....))))...))..))))))....))))))).......))).))))((((((.......))))))...((((((.........((((.....(((.((((......(((.(((.(((((.........(((((.....((.(....(((..(((((......)))))...)))...).)).......((((..(((....((((........))))...)))..))))..))))).....)))))..))))))..))))))))))).((((((((....)))))))))))))).…	6.1499e-06	FALSE
MSTRG.10147.1	chr3R	24162828	24163545	AACCGUUACGUCACGUCAAUCAGCUGUUGCUGGACGCAAAAUUGUUUCUGCCGCAAAAUAAUGAACUUCUUGAAAAAGGUGUGUUAAAUAACAACAAACAGGACAAAUUAUAUAUUAAAAUAACCUAAUCUAUUGCAGCUGUUGCCCCAGGUGGCGACCGAGGUGCAGCAGCUCAGCCGGUCAGGAUUCCACACCAGCUCCGUGUGCUGUCGCGUGCAAUCCGGGCGAUACCGCAUAACCACAAAGCGAAACAGGCCUCUUACCUACGAGAUGGCCAAUCCGCCGCAUUUUAUUGGCCACCGCAAAUCGUGGAACUCAUGGAACACGUGUAAGUUGUGAGAAAAUUUUAUUAAGGAAGCAUUUUGAUGGCCACCUUCUAUCUUAGCAACAAUGAAGGAU…	.............((((...((((....))))))))..........((((.(((...(((((.....(((((.......(((........))).....)))))...))))).........................(((((((((((..(((....)))..)).))))))))).(((.(((..((...))..))).)))..(((((.((((((.((.....)).)))))).))))).........(((.....((((((((......)))).))))....)))....((((((((.((((((....((((((..((.((((.....((((..(((((..((.(((...(((..((.((((...(((.(((..(((((...............)))))((…	1.0459e-05	FALSE
MSTRG.10163.1	chr3R	24233004	24233389	UUACGUAGACUUGUCUCUAAGACAUACUAAAGAGUAUUGUAUUCGCUUUAAAGUUGUCCUGCAUGUCCAUCGAUCUUUUCGAAAGCUGACAUUUUGGUACUAUUUUGAAAUCUCAAGCUUGUUACUCGACGCCUCUAGAAGUAGAACUAGUUUUUGUUUGGCCUUAGUCAUAAACACAUACUACACUCAUCUUUAUAAACCCAUCUAUUACUCGGAACCAUCUUAUCUUGCUUAGAAUUACAGGACAACGCAAUGAACUAGUGACUGUGGAUUAAACUAGCUUUGUCACAAAAACCAAAAUAGUAUAAAAAAAAGAUGGUAAUGCUAAGCAGCAUUUAAAUUACAGUCAUCUUAUUUUUGGAUAUUUACAUAUACAUACAUAUAG	.....(((...(((((...)))))..)))((((..((((((.....(((((((((((...((((..(((((........(((((.......)))))(((((((((((.........(((((.....))).)).((((....))))....((((((((..(((..((((......(((((((((...((((..........((...........))..........(((((..........))))).......))))..)))))..))))......))))))).....)))))))))))))))))))........)))))..))))...))))).)))))).))))))..))))................................	1.1245e-07	FALSE
MSTRG.10167.1	chr3R	24267929	24268491	AGUUGCAGUGCGGGUUCAACGACUUGGAAUUGUUAAAAAAAAAAGAUGAAGCGUAGAGAAGGGGGAUUAUGUAAGGCGAAGAAAUGACUGUCGAUAGUUAAACGUCGAGCAAGUGGAACCAAUUAAUGCGGACCAGUCAAAAGAAAUCCGAAAAAGCCGGAAAACUACCGACAAUUGAAAAGCGUUUUUUUUUUUUCCUGUGAGCCAAACGGCAAUUAACGCUGCUCGUUUCCUACAAUUCGGAGAUGCAAUUAAAAUGCAAAUGCUAACCGCUGGCUAUCCCACAUCCAGACCCAGACCCAGAUCCGAAUCCCAUUUCCAUUCCCAUUGCCAUUGCCAUUAACCAAGUCAUUUUACAGACGUUGAUGGAUUUGUGUGACGACCCUAUAACUCAUUUUC…	((((((.((...(((((.(((....(((.......(((((((((((((...((((..((..((..(((.(((..((((......((((((....))))))..))))..))))))....))..))..)))).....(((...((...((((.......))))...))...)))..........))))))))))))))))))))))))..)).))))))...(((((((((((((........))))))(((.......)))...........((((((((...((((......((((((((((((..(((((((........(((((..........((((((((...(((........)))))))))))..(((((.((..................))…	2.4419e-07	FALSE
MSTRG.10169.6	chr3R	24290776	24293371	ACGUGGUCUUGUUCGAGGGCAUCUUGGUAUUUUACUUCCCCAAGAUACGAGAACUGUUCCACAUGAAGCUGUUCGUGGACACAGACUCCGAUACCAGGUUGGCCAGGAGAGGUAAGUUGUGGCUUGUGGCAUGAUUUGAAAUAACCUAUGUAAUAAACCCUUUGUUAGUGCCACGUGAUAUCAAUGAGCGUGGUCGGGACUUGGAUGCGGUGCUCACCCAGUAUAUGACCUUCGUAAAGCCGGCUUUCGAGGAGUUCUGCUCGCCCGUAAGUUGAGACCGUGCCACAUGUGCCAUAUAAUGGAACUAAUAGACCCUGCCCAUUUCAGACGAAAAAGUUUGCUGACGUUAUUAUACCACGAGGCGCCGACAACACAGGUGAGGCAGCUGCACCCACACUC…	.(((.((((((((((((((.(((((((............))))))).)(((..(((((((((..(((....)))))))).)))).)))((((.....(.((((((.((((((((((.((((..((((((..((((..(((((((.................(((((.(((((.((((.(((.(((((.((((((.(((.(((((.((((((.((((...((((...((((((((.((((....))))))))).))).))))...........)))))))))))))...((.((((...)))).))....)).))).)))((...(((((......))))).))))))))))))).)))).))))).)))))....((((((....)).)))).......…	9.457e-08	FALSE
MSTRG.10179.2	chr3R	24356104	24360144	CGGCCAUUCCGCGGUCACACUUAAUAUCACGUUCAAUUGUUUAUUAUUCGGCGGUUGGGAUUUAAUUGUUUUUCGGCGAUGGCGCUUCUCAGAAACGCGUCCCAGAGCUUCUUGGGCAGUUUCCGGCGCUUUGCCAGCAGCGGAUGCACCAUCUACAGCCUCAGUUCCGGUCAUGUCAAGUGCGGUGUGUCCGUGAUCCGUGUCUCCGGGCCGCAAACAAAGAAGGCCCUCCGAGCAAUUGUUGCAAACAAAGAAUACGAGCCAAAGGCAAGUCAAUCGAUAUAAACGUUUAUUAUUCCAUAUAUGAGGGGUCGUGACCUGUGCAGUGUAUAGUUUUGUUUUCUAGUAUCCAAAAUAUAUGUAUGCAAAUGAAAAGACCUGUUGCUUAUUUAUAUACAU…	(((..((((.(.(((((((((.........(((((((((((.(((((..(..((((((((.....((((((...(((((.((((((.....(((((..((((.(((...))).)))).))))).)))))))))))....(((((((((((..((((((((........)))..)))..))...)))))))))))....(((((((..(((((............))))).....((((...))))......))).)))).(((...)))..((((..((((.....(((.(((......))).)))....)))))))).(((((((.(((((.........(((....((((((((.((((((.((((..(.......)..)))).....)))))).))…	1.38631e-07	FALSE
MSTRG.10182.1	chr3R	24410678	24411021	AAUUUGGGCCAUUUACAAAGGCUGGCCAACUAUUUAUUUUGCUGCCAUUGCGCGUUUAGCAGACAAUUAAACAUUUUUCAUUGCAUACAAAUGGGCGCACGAGGCGCAUGGUAUUCCCAUUCCGCCACUCAUACGCGUACAAAAAGUUGCAUCGUAAAAUAGAUUGCCAUCGUCCUUGUUGCACGCGUGUGUGAGUGUGUAAGUGCGACAAUAAACGCGUUUUCCUCCGCCGGCUGCUGCACAUGUAUUUGCAUUUAAAAUUACAGCCAGCGAACGCGUCUUUUUUGCACUGCAACACUUGGCGCUUAAUUUCUGCAUAAAUUUUCAUGCCCGCUUGUUUGCU	.....((((......(((.(((.(((.((........)).)))))).)))...((((((((((.((((((.......(((((.......)))))((((....((((.((((.....))))..))))...(((((((((.(((.(((.((.((.((((......)))).))))..))).))).))))))))).((((((...(((((((......(((((((......(((.(((((.((((........))))..........))))).)))))))))).....)))))))...)))))).))))))))))))))).)))))......))))((......)).	5.09543e-09	FALSE
MSTRG.10183.1	chr3R	24425093	24425422	UUUUUUGUGCUGGCAUUUUUAAGCGCCAGUAAAUUUUUUAGUAGGCAGUGCUGCGCAGACCAACCGCAGCAAAAGCAGCAACAAUAACCAAGUGAAGCUCUGCCGGAAACGCCGUCGACGGCAAAAUGGCUGGCGAGUCAACUUCCGCUUGUUGUAUGUGAGCUGAAUGUGUGUGUGUGUUGGUGUGUGGGUGUUAUGGGUGCUGUAUGAUUGUAAGGGUGCGCGCUCUGGGCAGAGGGGCUCUUGCAAUUUUCCAGUCGAGUUCGUUUUUCAUUUCCGUGUUAUUUGUUUUGCAUGUGCCACUUCGUCCCUUAUCCCAUUUCUUUGUU	.......(((((((..........)))))))........(((.((((((((..((((.(((((((((((((....((((.(((((((.((((((((((((.(((((....((((....)))).......))))))))....)))).))))))))).)))..))))....))).)))).)))))).))))((((.((((((.((((...((((((((((((...(.((((....)))).)))))))))))))...)))).(((.......)))...)))))).))))......)))).))))))).........................	4.56579e-08	FALSE
MSTRG.10196.1	chr3R	24576043	24576290	AAAAAAUAAUAACAAAAUAUAUACAUGUACAAAAAUAAGACUGACAGCGCAUUCAGCACAACUAAGCAUUUAUUUUGGCGGUAUACUAGAAGAAAAAAAAAAGCCAAGACCAUUGACUCUAUUUUCCCGAAGACCAACUCAAGUCAAGUUCAGGGCCAAUCGCCAAUCAGUUGCUACUACUACUCAUGGCUAUAUUUUCUGGUUUUUGUGGAGAAACAUGGUUGGACCACUGGACAUUAUCUAAUAU	.............((((((((..((((...........((((((..((.......)).................((((((((....................(((..((...((((((.......................))))))..))..)))..))))))))))))))............))))..)))))))).(((((((((((......)))))..)))))).((((.....))))....	8.67907e-09	FALSE
MSTRG.10201.1	chr3R	24608173	24608525	UAAAAAUUACGAUUCAAUGCACAAUCUGCCGAAAUGCCGAAAUCUACACAUCUGAUUAAUCUAUUUAUAUGUGAGAACAACCUUUGAUUGCACCGCCAAAAAGUUAAUUAAACAAGAUGUUUCGCUUAAUGCGACUUGUGUGAAAUGUACAGGCAGCAACGAAAACUUAUGAUAGCUGAGAAAAUGUUGUUUUGUGAUAAAACCAAGUCUGCCGCCAAAAUCCGGAAAGCGAGCCAAGUUCAAGCGAAUCCAUAAAAUAUGCAAAACAAGAGUCGUCGGCAAAAUAAUAAAAGUGAACAACAAAAAAAAAAAGAACCGAGCUCUGGCACAUGAGCGACAGCAAAAAAAAAAA	.....(((((((..((((......((.((((......))...(((.(((((.(((.........))).))))))))......((((.((((...(((.....(((..(((.(((((.....((((.....))))))))).)))))).....))).))))))))...........)).))......))))..)))))))........(.(((.(((((....(((((..((((((...))))..))...))).................(((((..((((.............((.....))..............)))))))))))....)).))).))))...........	1.03245e-07	FALSE
MSTRG.10217.1	chr3R	24728741	24728995	GUAAAAGCGAAAAGUCUUGUUAACUCGAGACGCAGACAGCUACACACACGUGGAAGUGUCUCAGCUCCAUCCAGAGCCACCCCUCCUUAUCCCAGUCCAUCGCAUCCCAACCCACUCAACAUUAUUUAUGGCCACCACCGAGACCACCCCACCCCACUCACCAGCACUUGGCAUCCAGCCCCCCGGAAAAGCCCCUGUCAGCCGCUUGUUGCAGCGCUCGAAAUUAAGCGCUAUUGUGGCAUGCUACGUCUACU	(((((((((....((((((......))))))((.(((((..........((((..(((((((.((((......))))....................................................((......))))))).)).)))).................(((.(((........)))...))).))))).))))))).))))((((((........))))))...((((.(((...))))))).	3.80332e-05	FALSE
MSTRG.10232.5	chr3R	24818119	24819728	CUGGAUGACGACGAUGAAGAGGAUGAGGAUCAUGUGUACGACGAUGAGCCCCAGAGCGGUGAUGGCGAUGCCGAGGGGAAAGCUCAGGACGAUGGAGCCGAGAACAAUGGCGACGACAAGGCUAUUAUCCAUGGUGAGGAGGAAAACACCGGGGACACCGGAAAUAUGGACAAUGACGAGUCAAUCAAUUUGACAAUUGGGGAGGACGAGCAGAAGCUGCUGCACGAUGAGGUGAUUUUAACUAUUUGGCCUUAAAUUGAUGUAUUCUAAUCCAAUUUGUUUUGUCCUCAGGCUUCCGACGACAAAUCUAUUAAGUCUGGUAUGUUUGCAGUAUCACUCAAAACCAUAGAAAAUUUAUAAUUCAUGACUAGAAAUAUCAUGGCGUUUGUAUUCAUGCAA…	.(((.(((((((..((((.(((((((....((((.((((((((.((((((((....((((.((....))))))..)))...)))))((.(......)))......((((((.........)))))).((.(((((...(((((.....((((.....))))......((((((.((((((((((.....))))).((((((.((((..(((((...)))))((((((((((((.(..(.....)..).)))))..)))).))).))))..))))))))))))))))).(((((((.....((....))....)))))))(((....)))....)).)))...))))).))...........((((((.((....)))))))))))).)))).))))...…	2.7441e-07	FALSE
MSTRG.1024.1	chr2L	9618497	9618796	GUUUUUUAUUGCAAUGAGCGAAAGCCGGAACAAGGUCAAAUUUUCCAGUUUACUUUGCAUUUUUAUUGAAUGGCCCAUAAAAAGGUUAAUCUGUUUUGACCACUUUAAACCUACUGGUUUAAUCUAAUCAGACAAACCUUUUCGAUUUUAGGUAACAGAUUUGUUUUGUAUCUGCAGCCUAUGUUUUAGUUAUUUAUUCACGAGUUUAUUGGCUAAUAAAGUUCUCGAAAUACAGCUGAAUUUGCAGAACGAAAAUGCGGCAAUCCAGAUUCAAGGCUAAUAUGCAAUAAGGUGGACCA	(((((((((((((...(((((..((((...((((((.(((((....)))))))))))(((((.....)))))(((....((((((((..((((....((.....(((((((....)))))))))....))))..))))))))........)))..((..(((((((((((....((((...((((((((...((((((..(((.....)))...))))))...)).))))))..))))....)))))))))))..))))))..))..........)))....))))))))))..)))..	9.87992e-09	FALSE
MSTRG.1025.1	chr2L	9681650	9681912	AUAUAAGCCGACGGCAAGUGUGUCAUAUGUGUGUGUAUGUGCUGGAAAAUCGGAAGCAAACGGAAAAACGAAACAAACCAAAAAAUGAUGCAGAACUUUUUGACAGUCCCGCAGUCCUUAUUUCAGCUUUCUUAUUUGCCGUUUCCUUUGUUGUUCCUGUCGGUUGAAAGUUUCUGUUUUUGGUCUAAAACUUUCCCAAUACGGAACAAGCAGAGCAACUUAAAUUGAUACGGAUGAAAAUUGCAUGUGUGCAUAUAUGGAA	((((..(((...)))..)))).((.(((((((((((((((((.........(((((((((.(((....((..((....((((((.(........).))))))...))..))...)))...)))..)))))).......((((.(((((((((((((((((.((..((((((((..(........)..)))))))))).))).))))))).)))))...........)).)))).........))))))))))))))))))).	2.46921e-07	FALSE
MSTRG.10256.1	chr3R	24982303	24982573	UUGAAUCAGUAUUACAAGUUUAAAUUGUUUGCUCCCCGUUUAAAUGGUCUUAAAGCUUAAAUUGCUAUAAUUGCUGGCUAUUUCCAGUGAGCCACUUGGCCAAACGUUGGCUGGCAACAUCAGCACUAAAAGCCCCAUCCCCCGCUAACGUGGCAACAGCGUAAAACUUUGAUGGUCGAGAAGACAAUAACAAAGUCCAGCGAAAUUGGCCAUGGCGAAGUUAAACAUUUUCUGGAAAUCAAUUUACCGAGCUACACUUUCAUGUUAAAU	((((((..((...))..))))))..(((..((((.((((....))))..(((.(((.......))).)))(((((((......)))))))((((..(((((((((((((((.((........((.......)).......)).))))))))........(((...((((((...(((.....))).....))))))...)))...)))))))))))((((........)))).((.((.....)).)))))).)))..............	7.9625e-09	FALSE
MSTRG.10258.1	chr3R	24985102	24985493	AUCUUCGUCGUCGUCGUCGUCUUGGCCAAUUCUUCUUCUGCCCGUUUUGGCCAUGGCCAAGACCGCGACCACGAAGUUGCCAACCGAAGACCAAGAACUUGCCGAGCUGCAGAGCGUGUGAGCCGAGCUUUUGGCGUCGCCGAAGCCGGCUUCGAAGCAAACGCAACUGCGCUGCAGCAGCGCCGGCGACGUCGACCGCGGCGUAGUGAGAUCCAAUUGAUGAGCAGUUUUUGCUUUUGCUUUUGCCUUUGCUUUUGCCUUUGCCUUUGCUCGCACAGCAUUUGAGUGUGUUUGUAUUUGGGGUUUGGGGUUCUUAGGCGCUCUCUCUCUUCGCUGCAAGUUGUUGCUUUUGCUGCCGCUGACCGCGUCGCUGCCAGCGUCGCUGCCACCG	.((((((((((.(((((.((((((((((...........(((......)))..)))))))))).))))).))))..........))))))..............(((.((((.((((((((((((.((.((((((...))))))))))))))....))..))))..)))))))(((((.((((((((((((.((...((((((.((.((((..........((((.......((....))....((((........(((((.((((((((..(((((.........)))))..)))...)))))..)))))....)))))))))))).)).)))))).(((.((.((....)).)).)))...))))))))))...)))).))))).....	2.06772e-05	FALSE
MSTRG.10259.1	chr3R	25022894	25023279	AGUGUGCCCGCUGAUGAACCGUUUAAAAAUACCAUAACGUAGAAAUAUAUUCGAUUGCUCGAUUGGAAAACAUCGAAAUUCCCGCUUUAAAAGGUGAGCUAUAACGAUUUUUUAAAAUUUCAACUUAACUAACGAGCAAUCUAUUACUUUAAUAUAGAGCCUAACCUUUAUUUUAUCAAACCAUUGGUUCUGUGAAGAAAGCCAUUGAAAACCCUGUCUCUUUCUAAGAACAUUUCACAUUUGUGUAUGCAGUGUAUAAAGGAUAUCCAAAAUGACCACUUUAAUUACAAAACACUCUCCAGAUAUACAUUUCAAUAAAAAGCGUUGUAUUUAUUUAUUAGAUUACAAAGAAUAGCUGCAUAUAAAUUAUGAUAAGGUAUGGAAA	((((....))))................(((((.((.(((((((.....)))(((((((((.((((........(((((......((((((((((...........))))))))))))))).......))))))))))))).....((((..(((((((((........................)))))))))...))))....(((((....(((.((((...))))))))))))......((((((((((((((((((....((......))...)))))..))).............((........))...........(((((((((.....))))).))))......))))))))))...)))).)).))))).....	2.86103e-07	FALSE
MSTRG.10269.3	chr3R	25049739	25051180	GUUCAGGGGCUAACUCGGCUAGCAAUCUAGCCAAUUGCUUAAGUGCGAUGAUAGUUUGGCGUGGAACGCUCAAAUUAAAGCAGCGUUUCGUUUCGUAAAGCGUGAGAUUCGCGAUCGUGUUGUUAGGCAGUUUUUUUUUAUUUGUUUCGCAGCGGUCAUCGUUGGCGUAAGCGUAUUCCUCGGAACCUGGAUUUUUUGUAUCUUGGGGUAAAUCACUCAAAACACGCUAUUUAUACACCCGCUGAUACCCAAAUACACGCAAAUGUACCCGAAUUGGUGUUGGUUAAAACACAGUGCUCGCUAAAUGUCAGCUGACGUCAGAAGGUCUUGAAAAAAGAGCGAGGAGUACACACGAACACAAAAACGAUUACGAAUACGAGUGGGACGUAUAUAUGUGUA…	((((((((.....)))((((((....)))))).(((((......)))))..(((((((((((...)))).)))))))..(((((((.((..((((((...(((((...))))).(((.((((((..((((.................(((((((......((((((((.((((((.(((.........)))......(((((.(((((((.......................))).))))..))))).......((((((((((((((.(((((((((((......)))))(.(.((((((.....((((..(((........)))))))......)))))).).)..(((((..........(((...(((((..(((((...(((......(((((…	1.41141e-06	FALSE
MSTRG.10284.2	chr3R	25125749	25126873	GUGCUGUCAUUGGCGUACGAGGCCUACGAUAGCAUGGCACUCAAGGAAAUGAAUAAAAUAUGCUCAGAUCUCCGAUCUAAGUGGCUCGAUCUGAAGCACAUAGUCAUAUAUCAUCGAUUGGGAACAGUGCCCGUAUGCGAAGCCAGUGUAGUUAUAGCCGCCUCGUCACCACAUCGUUCUGAGGCCUUAGAAUCAGUAUCUUUUGCAAUAGACCAGCUAAAAACUCGGGUUCCCAUCUGGAAAAAGGAAAUCUACGACGGCGAUAACGACAGCGAAUGGAAGGAGAACAAGGAGUCCAUCAGGCCUAGUAAGAUCUUAUGAGUAGCCAGCAUGACAUGUAUUCUUAUUAUUUGUACACUUGUAAAUAUAAUUAACAAUCGAGCGUUUACGAUUUUAUUG…	((((((((...(((.......)))...)))))))).(((....((((((((.........((((((((((.(((.......)))...))))))).)))...............(((.((((.......((((((.((((((((..((((((((..(((((.((..((.............((((((.((((((((((.(((........)))...)))......(((...((((.((((((.........)))).)).)).))...)))..((((((((.(((((.(((....(((.....(((((.((((....)))).))..))).....))).))).))))).))))))))((.((((.................)))).))....)))))))..)…	4.211e-08	FALSE
MSTRG.10290.2	chr3R	25198645	25199199	GCGGCCUUAGUUGUUCAAAGUUUGAAUUUGAAUUGGAGGGGAGACGGUUGGUUAUUAACUGAAAUGAAUGACGGCUACUUGGGAAAUCGGAUAGCCCAAUAAAUCAGAAGGAAAGUGGCUUAAUAAAACACUUAUUAAUAGGAUUUCUGCCUCGUUAGUAAAACAAACAGCUUGAUUGUGUGACAUUUAUAAAGCAAUUUGUUAUUCAUUUUUUUUUUUAGGUAAUGAAAUCUCUGGAGCCACACAUCAAUGUUGUUCAUUUGUUGGGCUGCUGCACGGACAAGGAUCCCACAUUUGUGAUUCUGGAGUACGUGAAUCGGGGAAAACUGCAAACGUACCUACGCAGCUCACGCGCCGAAAGGUAGGCAAUAAUUCUUAUAAAUAUUAAAAACAAAUUAA…	(((.((((....(((((((.......)))))))..)))).....((((((.....))))))((((((((((((((((.((((....)))).)))))..................(((((((..........(((((((((((.......))).))))))))((((((..((((....(((...))).....))))..)))))).((((((.(((.....))).)))))).......)))))))........)))))))))))..((((((((..........((((((.((....)).))))))((.((((((....(((......)))...))))))))..)))))))))))(((........)))...............................(…	2.98528e-07	FALSE
MSTRG.10299.3	chr3R	25256792	25258870	GAUGGGGCGGCAAAGAGCAGAGGAGGCGAAUCGGAAGUACUUGAUGUUGGCAAAACCUCUUCUGUAAGGCCAACCACGCACGAAGUAAUCCCUCCACUUCCCAUGACCCUUCCCCUACUGACUCUCCCCCAGCCAUUGGCCAAGCCUAACGAUUACCAAACACCUGCCACCAUAUUGUUCAAAGGCAGUUCGCUGAGCAGAAAUAACUCUUCGGCUUCUGAGGCAAGCAAAACGCCUAGUUCAGCAUUCAUUUUCGGUAGCACGGGUAUGUAUAAUUCGACGUUGACCUCAAGAUAAAAGGAUCUAACCGCUUUUUAUGUUCACUUCAGAUAAAUCGGAGCCUGGAAAGGAUGCUGGCCCAUUAGCUAAUCUUCAAAAACUAGCAUCAGGCGAAGGACA…	(((.(((.((...(((((((((((((...((.((((((((((..((((((.....(((........)))....))).)))..)))).........)))))).))...)))...))).))).))))))))).(((...)))...((((((((((....................))))))...)))).(((((((((((((......((((((..(((((.((((.........))))....((((((((.(((((((......((((((((........))))..)))).((.((((((((.........)))))))).))..((((.((....)))))).)))))))))))))))(((.....((((............))))....)))........…	5.6319e-07	FALSE
MSTRG.1030.1	chr2L	9706884	9707237	GCAAUUACAUGCUAAACUUAAAUAGAACAAUCUUGAAAGCCAUCUAACUUUAACCUUGUGUCGAUUUGAAAUAACUCAAGAACUUCUGGUACAUAGAAAUGAAUCUGUCAGUGACUCAUGGAGCGAGAAGGAACUGCCCUUUCAGGCCGAGAAUAGAUCAUCUCCAGCAGAAUCUUCUCUUUGCAUCACACUUGUUCCACCUUUGGCCAUUUCUAUGCUCAAUUUGGAUGGAAUAUUUAUGUGCAGGCUGCCUUCCCCCGUCUAAUGACCUCGUUAAAGAUGCUAUUUUUAAGUUCCCGCGAUGCAAUAUUGAAUACAUGCGCGUGCAUAUGUGAGAAUAUCUUGGAGGGGUC	(((......)))..........((((...........((((...........(((....((...(((((......))))).))....)))..(((((......)))))..((..(....)..))(((((((..(((((((...)))..((((........))))..))))..)))))))..((((.((....(((((((((.((((.(((....))).))))...)).)))))))....))))))))))...........))))..((((((....((((...((((((((......((((.((((............))))))))......))))))))))))...))))))	3.18871e-08	FALSE
MSTRG.10318.1	chr3R	25467712	25467943	GAGUUGGCAAAAAGUGCCAAAAAAUUUACAGAGCAGCAAAUAUUAACUAUGACAUUUAUGACACACUUUUCUGCUGGCUUUCUUGCAAGACAACGAACGGCGAACAACGAACAACAAAUACACGGUGGGAGACAACAAACAACAAUUUAUUGUCACGUGCCAAAAAGUACAAACACACACACACACACAUAUAUAUACACUUAUACACUCAAAAAAUUGUAUAACUUUGGC	...((((((.....))))))........((((((((((.................................)))))(((((((((.....))).))).)))......................((((.(.(((((.(((......))).))))).).)))).......................................(((((((..........))))))))))))..	1.68038e-08	FALSE
MSTRG.10328.1	chr3R	25521100	25521431	CUUUAAGUGUUUUGCUGGUACACUUUUUCGAUAUUGUAGCUUAUGCAAUACUUUUCAAUAUUGAAUUGCUUGGAAGAACAAUUGUGUACCUAUUUUCAUUCGCCAGCAAUGCCAAAAUAGAUUAUGAAAUUUAAAAUUAUCCCCAUGGCACUUGACAGAGAAUGGAAACUAGAGCCAAAAAUCGAAAGAAAAACAGAAACGCCGGCGAAAAUCGUUCAUCGAUGGUCAGAGAGCAUAGACAAAGCGUUGAUUGGAUUUAAAGUGACAGUAAUAAAUGACAAGAAAGGCAAGUUUCGUUUAUAAAUACUUGUACCAAACUGAAAAAAAAAAA	...((((((((((((((((....(((((((((.((...(((((((((((..(((((((((......)).)))))))....)))))))).((((((((((((.....((((((((.....(((.((..........)).)))....))))).))).....))))))))).))))))..)).)))))))))...........)))))))).....((((.((........))))))(((((((((((.((..(((.(((((............)))))..)))..)).))...))).)))))).)))))))).....................	2.22843e-07	FALSE
MSTRG.10329.1	chr3R	25529181	25529416	UAAUCAAGAACUUGCCAUAAAAUCGAAUCUUUUUUGCGGCUCCGUGGGAAAUCAAUCGAGUCACUUAACCAUGGCCUAAUCAUAAUUGAAAUCUUCUUUUUGGCCAUUAUGCAAUCGCCGCCACUCAACUGUGUCAGAUUCAGAAACCGAAGAGCUUAAAAAUAGAAGAUAUCUGCUUAGCAAAUCUCCGCCCUCCCCUGAUCUGUUAAAUCGAAAAAUGCAGAAAGAGUGGAGC	.....(((((...(((.(((((.........))))).))).((((((.....................)))))).....(((....)))....)))))..((((.(((....))).))))((((((..((((((((((.((((....((.((((((......((((.....))))...)))...))).)).......))))))))............))))))...))))))...	4.06873e-07	FALSE
MSTRG.1033.1	chr2L	9728404	9728747	AGUGGGAAGUUUUGUUGUAUUUCAUUUUGCCUUCACUAUAAUCAAAAAGAAACAGAUAAAACACAAAAACAUUUGGAAUAACUUUGUCGGAGAACUGAAACCGAAAAAUACUUUCAAUUGAUGCGAAUUAAUAGUUGGCACAUUAGCGAAGGAAGCGCAGGCAGAUGAGGGGUAUAAAUCGGAUUUUUAAUCGAAAUUUGUGGUUCUAACUAAUGCAAUGCAAGGCAGGCACUACUAAUCGUAUAGCUACGAAUAUCUAAAAUGUGUACUGAAUGAGGCGGGAGGUGACUAAUGGGAGGUACUCUAAUGAAUGAAUGGAAACGAAACGAUAUGAUAAUUGGCC	........((((((((....(((((((.((((((.......(((...((..(((.((...............(((((((.((....((((......(((.((((...(((((((((.(((.((((..((....((((......))))....))..))))..))).)))))).)))...)))).)))....)))).....)).)))))))....(((..(((...))).))).......(((((....))))).........)).))).))...)))....))))))........((((...))))...)))))))....))))))))................	3.72483e-08	FALSE
MSTRG.10330.1	chr3R	25536613	25536914	CAAACCCAAACAUAAAUAUCAAAAAGGUUUCUUUUCUCGUUUUAAAUGAUAUAUGGUUGUGUUCGGGUCUGGGGGUCUCUUCGCUUUUAUCAGCCAUUAAUGAUCGCCUGAGUAGCGUGAUGGGUCGCUGGGGCGGGUUUGCACCUCCAACUGUUUGUCAGCUGGCUGAUAUUUUUCAGUUAUUAUUUUUAUUUAUUUCUUUCUGUUUGCCGCAGAGACAUUAAGGCGUCGGCGACCAUCAGCUGUCAGCAGCUUUGGCUGCUGUCUGCCUAAAUAUUUGCCAGCUGCGUAAUUGCAGCCG	...((((.(((((((((((((((((.(..........).))))...))))))....))))))).))))..((.((((.....(((......))).......)))).)).....(((.((((.(((((((((.((((((....))))(((.(((.....))).)))((((......))))....................(((((((.....))))))).......)).))))))))))))))))(.(((((((....))))))).).................((((((....))))))..	4.39193e-05	FALSE
MSTRG.10331.1	chr3R	25537753	25538120	AAAGUCGGGCCUUCGAGUGGCUUUUGGCGCAGUUUAGAUGGCCUAAGGCACUUCGGGCCCGGUAAGAAACACGCCUACAAGGCCCUCAGUUGGCUGGCAACCAUAUUUUAUUGUUGCAGCGAGUGAGUUUUAAAUGGAUUUUGUUUUUUUAUUCUCCACUUGGACCUUGUCUAAGUUCUUUUUAAUGAGUUUCAACUCCGCGUAUCUGCGCUGCAGUGGCGGGUCAAAACUUUUGCCUGACUGGCGUGUUUUUAGCUUCAUUUGCUGACGCCCGACUUAAAGGAUUUCCAUUUUCCAAGGACUUGGCCGAGUGGGGUUGCCUAGGAACCGGCAAAAAAACAAGCAUAUGUGAUUAUGGGUGAGGGCA	.....(((((((..(((((.(((..(((.((.......))))).))).))))).)))))))((.(((((((((((....((((.((((.((.(((.(((((.(((...))).)))))))))).))))........(((...((......))...)))((((((((...))))))))..........((((((..((.((((....((((...))))..))))))..))))))..))))....))))))))))).))......((((..(((((............((((((((.((((....))))..))))))))(((((........)))))....(((......)))......)))))..))))	4.38307e-08	FALSE
MSTRG.10332.1	chr3R	25553229	25553523	AAGUGCUGGCCAAUGGGUUCGGUUUGCUUUCAGCCUUUGUGUUGCUGUGUGCUGCUGAAUGCUGAUUUCUGCCUUGGCAUUGUUUAUUUUGCAAUCAUAAUGCCGCAGAACAACAACCAAAGCCCCCCACUUCCACCGCCACCCAGCUACUUGUCUUGCGUACAAUGGUAUAUGCAUGUUUCAAUUAUGGCGCUCAGAAGCCAAAACACCCGCCAACCGAUGAACAAUAGACUUGGGGCGUGGGCUAUGCUACAUCUGCAGUGCAAAUGGAAAUUUAUAUAUGUACAUACAUCG	..(((.(((....((((...(((((....(((((.((((.((.((.....)).)))))).))))).((((((...((((((((.............)))))))))))))).........))))).))))...))).)))..(((((((.(..((((...((.((.((((....((.(((((......((((........)))))))))...))..)))).)).))...))))..).))).))))...(((.......)))(((((.(((........))).)))))........	3.86592e-07	FALSE
MSTRG.10334.1	chr3R	25563661	25563904	AAUUAUCUGCGUGCUUCUCUGACUGGCAAUUAAAUCGUUUUGUGCAUUUUGUAAAUAUUUUACAAACACCAGACCCACAUCCCUCUUGAGUAAACCACCAAAAUAACGACCCAUGCAUUUUAAUUGAUACGUGGUCGGCCAUCAAAAAACAAACUACUACUAUUACUACAACUACUGUUUUCAACUCGUUUAUACUCCCAUAUACAUAUCUAGUUUUGAUGCAACCAUUCGUAGUAACAAAAA	......((((((((.((...((((((..........((((.(((...((((((((...))))))))))).)))).............((((((((...........(((.(((((.(((......))).))))))))........((((((........................))))))......)))..)))))............))))))..)).)))......))))).........	7.61733e-09	FALSE
MSTRG.10335.1	chr3R	25574294	25574613	UGAUGAAUUGCACCCAUUUGUUGACUUGACUGAUUGAUAUAUUUCCGUGAAAACUACCACUUCAACUUGGCAUUUCAUAUGGUUUUAUGCAGCUUUCGCUCCGAGUUUUUGAUGGACACCAGCCAGGCAGCCGUCUGACCCCUGAUGUUGAUCAACUUUUAUCCGUCGCUGGAAAGGAAGAACUUAAACUUCCGCUUUUACAUUUUAUACCCGCCUUUUUUGCUUGGUACUUUUGUUGCGCUUUACCUAUCAGCUGUGCGGAUUUUCCACUCACUCUUGCCUCUUUGGCCCGGGGAUAUCGUCUAACCCUCGAAGGGAA	.((((.((..(.(((.......(((((((.((((((.((((...((((((((....(((........)))..))))))..))...)))))))...))).)).))))).(((((.((((.(((.(((((....)))))....))).)))).))))).....((((((.((((....(((((........)))))((....(((.....((((.((.......))..))))....)))...)).........))))...))))))...............(((.....)))..))))..))))))...((((...))))..	3.41352e-09	FALSE
MSTRG.10339.1	chr3R	25596466	25597566	AUGUGUGGCUGGCUCCCCAGCGGAAAAGAGCGCGCGCGCCGCUUUCUGGCCAUAAAACAGCAGCUGCUAGCUGGCGCAUUGUUCCGAGUCCUGUUCCCUCGGCGCAGCUGUUCCUGCGACCUCCGCAGCUAGGGUUCGCUGUGGAUGGAUGCGGCACAGGACAAAUUCUAUAGCUGUACGUGCACCUGGGGUUGUUUCCGAGCCAAUUGCGCAAUUACGGAAUGAGUCGGCCUGCUACGACUGCAUGAUAGGGCAGUUAUAUUCGCGGCGAUCGACUAACGGGGUUGUGUCCUGGCCCCUCAGGAAGACCCCGAAAGAUAUACACACACAAAACACCUUUGUUCCGUCCCCCCUUCAAAGAACCAAAAAAAAAAAAAAGAGUACACAAGAAACAAGAAA…	.(((((((((((....)))))((((.((.((((..((((.(((..(((.........))).))).))..))..)))).)).))))..(((((((.((((((((((((......))))).))((((((((........))))))))..)).).)).)))))))...........(((((.(((((....((.(((....))).))...)))))...)))))....(((((((((((((.((((((........)))))).))...)))).).))))))..(((((((...((((((....)))))).)))))))...........))))))......(((((..............)))))................((((.....((.(((((......…	2.08731e-06	FALSE
MSTRG.10340.1	chr3R	25598763	25599046	GUUCGCAUUCACAGCAAAGUGAACGAAUGUUUUUGGUAUCCUCCAGUUAUCGUGUAUAUAUAAUCUAUGCCUCCCGUACCUACAUAUAUAUCUGGGAUCUAGAGGGGUGUCGCAUCUGUAUGGAGAACAUGUUGAAUGCAUAUAUUUCGUAAUGUUUCUAUGAUAUAUGUAUGUUCCAGUUUAGCAAAUGACCAUAUAACGAUCGAUCUACUUGCGUAUAAAUAUUGGUAUUCUGUUAAAACAGCAAAAGUAUCCUUAGACGAAUUUUAGUUUUUAGUUGAAA	(((((..(((((......))))))))))((((..(((((((((.((...(((.((((((((....((((.....)))).....)))))))).)))...)).))))(((((((.((((((((((......((((((((((((((((.(((((.......)))))...))))))))....)))))))).....)))))))..)))))))..)))(((............)))..((((....)))).....))).))..))))......................	5.73549e-10	FALSE
MSTRG.10345.1	chr3R	25630393	25630925	GUUGGUGAAGAGCUCAGGUCUUCCAUUCUACGCUGAUUUGCUUUUACACUGCAAGAAAAAUACCUUCUUCUGAUAAUAAUGUAGAUUAUGUACAUAUGUAACUUAAAGUAACAUAAGUAAGUUAAGAAAUUGUAUUUAAAAAUGUUUAUAAGUAAAUACUCUCUUCAUUUGACAAUUAUAUUUGACAGUUAUGAACCAAAGGAACCAAAUAUAAUUGCAGUGCAUUUGUGCUUAUUUUCUAGUUCAAAAUCAACCCCAACUUUUGGAGAUCCAGGUUUCGCAAUGAGUAAGUCGCAAUAAAUGUACCAAAUUUGAACUUUACCAACUUUUGGGGAAGGAGACGCGAACGGAAUGCGCAAUUUAAUAUUUCCUAUCCAGAGACAACAGAAGGACGAACAG…	....((((((.....((((..((((((((.(((....((((.........))))..........((((((((...(((((....))))).(((.(((((.(((...))).))))).)))(((.((((....(((((((..............)))))))..)))).)))((.((((((((((((.....................))))))))))))))((((((((((((((((((....((...(((((...(((((...)))).).....))))).))...))))))).)))))...))))))....((((..((((......(((((((..((((((((((.......))))..........)))))).)))))))......))))..)))))))…	2.23596e-07	FALSE
MSTRG.10346.10	chr3R	25646743	25650571	GUGAGUUUGCUUCUUGUUUAUUCUAUGUUCUUAUGUGUACUCAAUCGCUUUCAAUUCGUGUUCAUAUUAUCCCACACUUCCCAGUUACAUUUGAUAUUUAAACAUUUCCCAAGCGCGCGCGCUAUUCUGGUACUUUUCAUCCCUUUUCCGUUAUUAAAAUGCCCGACCGUGGUUGCCACUUGUAUUUGAGUCGAAAACGCUGCCACCUGGUUGGCUGUGUGCUAGAGAUGUGCAAUUGAAUGGUCUGUGCAAUGAAUAAAAAGUGUCCCAAUGGUGCAAUGCAGUUUAAAAUGAUUAAAAACGAAAAGUUAAUACUAUAAACUACAAUAAAACAACCCAAACGUAGCAGAAGUUAGAGUGGUGCUAACUGGGUUGACUGCAUGUUCAAAGUCGGGCGUC…	((((...(.((((((.(((((.(((((((((((..(((((.(((((((.........(((((.((((((......(((....)))......))))))...)))))...(((.((((((((((((((..((((((((..............(((((....((((.((((((((...))))((((((.....((....((((.((((......)))).))))....))...))))))......)))).).)))...))))))))))).)).)))))))).(((((((..............(((.....)))......................(((((((....(((((.............)))))..))))))))))))))........((((.(.((…	3.20162e-06	FALSE
MSTRG.10346.13	chr3R	25648384	25650571	ACCGAUUUAUCGAAGUGAUAAUAUGCAGGAUACGAUCCAUCCAGCAUCAAAACCUCAAGCAGUUUUACGAACAUUCAGUAGUUCUCACACGCCAAUGCUUCGUUUAAUAGUCUUCUUCUGCUCGACCAGACUUUGUUUUUUAAUUGUUUAUGCUCCCUUUUGUUGAAAAACCGGUAACUAAGUAAGUGUGUAUGUAUAUCCUCAAAAGUAUUCCUUCUUUCUUGUGUUCUUUUCUUUCGCUGGAUCGAUUCUUUUUUUAGACCUUUGAGCGGCAUUAAUUAUGUUUUAGAAAAAGAGCGGUUAUAAAGUAAAAAAAUAUGAACAUUCAAGUUUUCAUGUAUUAUGUAUUUUUAAUUUUUUAGUUUUUUAAGUCAGUUCGCUUUGAAUAACUUUUUAGUU…	...........(((((.(((((.(((.((((.......)))).(((((.............(((..(((((((((..((.((....))))...)))).)))))..))).((((((((.(.(((..((.....((((((((.((((((((((((.((((((.(((....))).(((((((..(((((((((........(((........((((((((((((((((((((((((((..((((.((.....(((......)))...)).))))((((.....))))...)))))).))))((((((..............(((....)))..(((((((.....(((((((((..((((...((((((.....((((((..((((...(((((....))))…	3.62554e-07	FALSE
MSTRG.10354.2	chr3R	25678760	25679529	ACAUCCCCUGAAAACGAUGAAGUUACUUGAGCCUCAGACGACCAUUAGUCCUGAACCGGACAUACUGCAUCCGGACGACGGUCAAUACAUAUGGCUGCCAAUUUCCGUGCUCGUUGGCAUUUUCGUUCUGGCUGCACUGGUGCGUUAUCGCCACAGUCUGUUUGUUUAAGUGGAUGUACAUUUGUUUAAUUUAUGCAUUUGGGUGUACACAGGUCUACGCCAUGUCACGUAGUCGCUGUCGGAAUUCCUGGGAUUGCCUAAAGAGCAGGAAGGCUCCGCGAAGUGGAUACAUCAAUGUGGAUGAGGAGGAUUCCGAUGUGCCCAUGGACUGCGGAGAUGAACUGGGAGAUCAAAGGACUACUGCUACUCUCCUCACUGGUCGCCUCCACAUUCAGGAUG…	..............(((((.(((.((.((((((...((((((((((.((((.((..(((.....)))..)).))))...(((((.......)))))(((...((((.(((((...((((.((((((((((((.((((((..(((....)))..))))((((.((((((((((.(((...............))).))))))))..)).))))(.(((((........))))).))).))))))))....)))).))))....))))))))))))(((((...))))).....((((((((((((.((((.......((((.....(((((...(((((..(((((((((..(((((................(((((((.(((((........))).))…	1.43963e-07	FALSE
MSTRG.10358.1	chr3R	25685233	25686866	UGCUCGCGAAAGAGUCUGGACUUGAGACAGGGAUCGAACGUCAAUUAACCUAUGCUGCCCGCCAUCAUUUUCCGGCAGGUGCAGCGCCCACUGCACCAUGGAGCCGCCACAUUGGAGCACGUUUUGGGAGUCGGCGGAAGCAGCUUCGUGAACUGCCUGAAUCGCUAUGCGGCCGCCACGGGAUUCAUUCGGAUCUCGUUUCUGGACAUUAAGCGGCGCAGGAACUACGAGUUAGCCAGACUUCGCCUCUAUGCCGAUGAGAAGAAGCAGUCGCUCCAUUUGCGCACCUUGCAGGGACGCCAUCUCCUGCAGGGUGUCAUCGAAAGGAAGAACUUCCUGGUGGAUGACAUCCGGGAGGCCAGGCACAAAGUCCAGGAGCGGGUGCGCGAGAAGAUCGAC…	((((.((((...((((((((((((((..(((.................))).(.((((((((........((((((((((((((......))))))).))..((.(((.(((...(((..((((.((.(((..(((((......)))))..))).)).)))).)))))).))).)).(((((((((....)))))))))..)))))......)))).)))).).)).)))))...)))))))))))...(((((((((...........((((.((..((((((((((.(((..(((((((.((((((...((((((((((.(.(((((....)))))..).))))))))))))))))...))).....))))....)))))))))))))..)).))))…	1.06958e-06	FALSE
MSTRG.10362.3	chr3R	25856175	25867459	GGUUUCUGGCUUUAUUUGUGGGAAAAGUGUGUGUCUGACGGCGAAACGGUAAACGGGGAAAACGCUGCGCGGUUUUUGCUGCUAUCGAGUUCUUCUUUUGCUGGAUUUUAUAUAUGGAAACGAUUGUUGCUGCUGUAUCAUUGCAGCUUGCAGCUUUAAAUUUAACUUAAAUGCUAAAACAUCGUUUUGAAAAGCAACGCGAGAGUUAGACAAACAAGUUGGAGGAAAUUUUCCAGCUACAGCUACAGCUGCUGCCUCAGCCAGCGUCGCAGUCGCUGUUCGAGAUAAAGGAUAUGCCCGGAUCUAAAAGAUACAGUUUUUCCUCUUGUUUCUUUUUCCGCUGCUGCUGCUCGUGCUACAUUUGCUGCUUGGCAUUUUCCGCACAGCAACAACAAUCGU…	.((((((((((((.((((((((..((((.(((..((((((((((..(((((((.(((....((((((((((((....)))))...(((((......(((((((((((.......(.(((((((.((((((.((((((....))))))..))((((((((.......))))).)))..))))))))))).).......((((((.(((.....))).(((((((((....))))))))).((((..((((.((((...))))(((((.......)))))...(((((((((((...((....((((...))))...))...)))).))))))).......))))..))))))))))........(((((((((...(((((((.(((..(((((((((((…	1.91671e-07	FALSE
MSTRG.1037.1	chr2L	9758911	9759366	GGCCAACUAGGAGCAUUUGUGCGUGAUGCGCGCACUUCAAGUCGCUGUCCUGCCUACCUGCCCCGCCUCCCCCGUCACUUGCCCAUCGACUCGGCGAACGCAACGCCACCAGGGCUGCAGCACAGCGUCGCUAAUCGGCUGCCGUCGUCGGUGUUAUUGUUGUUGUUGGAGGUGUCGGUGGUAGUGGUGGUGGGUUGCAAGAACGAAUUGAAUAUCGAACAAAGGGCUCGUUGCCGAUAGUUGGUUCGAAAGGAGACUUAUGAAUACAUUCAUUUUAUGGCACUAAAAUAUGUUAUGACCAUUGGAAAACAGCUUUUAUUAUUUUUUUGAAUCAAAUAGAAAUUGAAAAUAAUAUAAAUUGAAACCAUUAUUAACAUAAUAAUGAAUAUCCUAAAUUAA…	.......(((((......(((((((...)))))))(((((.(((...((.(((..(((((((((((..((.(((.(((((..(((.((((..(((((....((((((...(.(((.(((((..(((...))).....))))).))).).)))))).))))))))).)))))))).))).))..)))).))))))).))).)).))).)))))..((((((....(((.....)))........))))))(((....)))(((((....))))).((((((((........))))))))...........(((.((.((((((((((.....((.....))....)))))))))).)).)))....((((((((...))))))))....)))))......…	0.418096	FALSE
MSTRG.10374.1	chr3R	26035052	26035311	AAUCUUUAGUGUGUGUCAAUUUGCCGUACAGUCAUUUAGUUUGCAUGUCCCUCGUCGAUCCAUCGAACAAUCAUCCCUUUUUCUGGGACCUGGGUCCCACGAUGAUGAUGUCCCGACGUGAGCAGGAAUACCAUACGCGUAUAUGUAUGCCACUUAGCGAUGGACGAUCCCAACCGAUGCCAUCCGAAACGAAACCCAGGGCCCAAGUGUUCAACAGAAGCUACAAUUCAGCAUUCAUAAUUGACAAGAGCAGGAGCGA	...((((.((...(((((((((((((((..((.((((.(((..((((((...(((((...(((((..................((((((....))))))))))).)))))....)))))))))..))))))..)))).))).......((......))(((((.(.(((......)))))))))..............((((......))))....((((((.......))).)))..))))))))...)).))))...	8.81724e-06	FALSE
MSTRG.10377.7	chr3R	26041927	26043379	GCAAAAAUAUUUGAGACGAGAACGCCAUUUACAAGCCGCGUUUGUACAGCGAGUGCGCGUGUAGUAGAGCCGGAGAGAGAGCCGCUGCGUGUGUGUGUGCCUGUGAGAGAGCGAGAGAGCGCCGCCGCCAAAGCUGCCCAACACAUACACGAAUGUUAGACACUUCGCGGUCGGUCGGCAGAAACAGGCAAUUUUAUACGGGCGAAAAGUUACAAAAAAUAAUUUUCCCACUUUUCGGUGGCGAAAACGAAGAAACUGUAAAAAAUGGACCAGAGAUUUAAGUGCAAAACAUAGAAACAUCUUGCGAUAAAGCGUGCUAAUCCGGGGCAUAAAACUGGUACUGCCAUUAUCUCGCUUUUUUAAUUGCUUUUGUUUAUUUUUUGUAUAGGACACAGUAUA…	...........((((.......((((((((....(..((((((((((.(((.(((((((((..((((((((((.(((.....((((.((((((....(((((((......((......))(((((((((.(((.((.(.((((..........)))).).)))))...)).))).))))....)))))))....)))))))))).....(((((........((((((((((....))))).))))).........)))))....(((.(((((.......((((((((.....(((((....(((((((((((.(.((((....((((............)))))))).).))))))....)))))...)))))...))))))))...(((((.((((…	6.45297e-06	FALSE
MSTRG.10391.1	chr3R	26171607	26171942	UUAAGAUCUGCCACGUUACAACAUAAGGGAAAAUAUUCUUGUGAAGUCCGUAAUUAUUUUGUUCAUCUAAGGAACGUUGUUGGGUUUCAUUAAAAGAUUUUCCGAUUUCUCCCUGUAAUUUGGUUUUCCAACUUUACCGAAAAUCAAUUAACCCAAGAUUACUGGAUUUUCUUCGCCUAUAGUCAGUUAAUACAUGUGCCAGUUUUUCUUUCCUUCCUUUGGCAUAUUUAAUAAGCUGACAAUGUAUCAGCAAAAUUUUCUCAGCUUUUGUUUACCUUUGACGGUGCACUUCGUGCCAAAAAUAAGGGAAAGUGCAUGACCGCACACACAAAAAA	....((..(((..(((((...(((((((........)))))))((((((((((((.....((((.......))))....(((((((..(((....(((((((............((((.((((....))))..)))).)))))))))).))))))))))))).))))))............(((((((.....(((((((((................)))))))))......)))))))...(((..(((((((..........))))))))))...)))))..)))..)).(.((........)).)..((((......))))..........	1.25842e-09	FALSE
MSTRG.10398.5	chr3R	26532334	26535240	GUUAAGCAGUGCGCCAAAGCUCGGCGAACAGUUUGGACGUGUUUGCUGCGUCGCUCUGUGUAAUUGCGGGCGGAUUUCUCUAGUAAAUUUUUGCCGGCGCUUGUAAAUUCGCGAUAUUUUCGACGACGCUGCGUGCUUGUGUGUGUUUCAAACAACAAACAAAAGUUAAACAAGCUGGGCAACAACAGUAAUUGCAGCUAUGUGUGCGUCUGUGUUUGCGUGUGUUUGAGUGCGUGAGUGCGAGCGAAACACAAACGUAAAGCGGAAAUGCAAAAAAGACAACAAAGGUAGCAGAAAAGUAAAAAGUAAAAAGUAAAAGAGAGGAGCCGGUGCAGCCAGAAAGAGCAAGACAGCACGAGUGGGGGCUAAUGAAAACGAAAUGUGAUUCAUUGGCUUUAU…	...((((.((.((((.......)))).)).))))((((((.((((((((((((((((......(((((..(((.(((((((..((..(((((((..((..((((....((((((.....))).))).((((((.((((.(((.((((......)))).))).)))).......((((........))))...))))))......(((((((((.(((((((((((((..((.(((....))).)).))))))..))))))))))))..)))).........))))..)).)))))))..))..................)))))))))).)))))......)))))......((((((.((((((((((((((.((.....))..)))))))))))..)…	5.48189e-07	FALSE
MSTRG.10402.1	chr3R	26530325	26530566	UUUAAUGGAAAAUUUAUUGACGACAUGCCGCUUAGUCGUUUGACUUGGACUUUUGCCUUUGCCUUCGAGGCAGAGCCACCCGCCCACAAUUUUGCCAUUUCCUGGCCCCAAAACUCCUCCACUCCGAUCCUGGCUGCUCCGUCAUGUGUGCAAAGUUUUCGCAUUCGGUUUGCUUUGGUCGGGAUUCAUGAACUUGCCCAUGCCCUGCACUCUAGCUGAUUCUUCCAAGCAAUUGGGGAUA	...(((((((((((..(((...(((((.((..((((((...((.(((((....((.((((((((...)))))))).))...............((((.....))))................))))))).))))))...)).)))))...)))))))))).)))).((((.(((..(((((((...((((........)))).)))).)))..))).)))).((((((....))))))...	6.1964e-06	FALSE
MSTRG.10404.1	chr3R	26536846	26537314	GUAACGAAAUAGCUAUUUGGAUUCCCGGCUUUCGGGCUUUCCCUGUGUGCGUGUGUCCGUUUGGGUGUGUCGCAUUAAUGUUAAUUUUCCGCUGAAGUUUUUCACUAUUCCACCAUUCCACGCAGCUUCGCUGUGGAGAGGAAGCAACAAAUGCGAUGCGUUGCGUUGCGUUUCUUGUUUCUUUUAACUAACUACGUGAUGCAAUGCGUUUUAUGGCAUUCCAACCAAGUGCCAAUUAGAAUUGAUUAUUAUUCAUUAUUUCGCUUAUUACCCACACAGGCGCGUGUUUGUGCGUUUGUGUGUAAGCGGCUCUCUUUUGGCGCUCUCUCGCUCGUCCUCUCUCUUUCAAACAAACUCCAGUGAGCCGCAACAACAAAAUGGCAAGGCCAGGCAAACACA…	...........(((((..(((..((((.....))))...)))..))).))(((....((.((((((((..(((................(((((.(((((....................((((((...))))))(((((((.(((.....)))(((((((((((((((((.....(((......))).....)))))))))))))))))...(((((((.......)))))))....((((........))))......(((((((.....((((((((((((......))))))))))))))))))).........((((......))))..)))))))..........))))).))))).............(((((((((((...((.((((...…	6.51714e-06	FALSE
MSTRG.10407.1	chr3R	26592435	26592711	AGUCGUCGCCCCCACGCGAUGUUCCAGUGGCUGGCUCUAACAACAUUAUAUAAUGAGCAACAACAAAGAAAUUUAAUACAAUUUCGCCCCAAAGCUGUUGCAGGAAAACAUUAAAAAGAGCGCAACCGCCAAGCGUCAGCAAAAGUCGCCACUGAAAUACCCUUUUCAGGUCAUUAGCCUAACGAUCAGUUGACCAGUUGCUUGACCUCUGCCAUAAAUAGGAACACACGAGCUGAUGUUAAUGUUCUGCUUUUAAUUUAUAACAACUUAUCUGAC	...((((((......))))))...(((((((.((((.......((((....)))).((((((.....((((((......))))))((......))))))))..................(((....)))...((....))...)))))))))))............((((.(((((((......(((((((.....(((.((.................)).))).....)))))))))))))).))))...........................	5.37154e-07	FALSE
MSTRG.10412.1	chr3R	26711973	26712579	UUAUUACGAGGACCACACCCACACAGAGCAUGGGAUUUUUGGGCAAUUAUCUAAAAACGAGUUCGAAGUCCGGAGGGGAAAUGGCAACAGGCUGCGAUUUGUAAUUAAAUCGGGGGCUAUUUUUAAAACGUUGAGCAGGAAAAUCUUUUAGCUCUGAUAGGAUUAUAUCGGCAAUUAAGUGGGUAAAAAAUCAAUAAUAAUUACGAAGCUACAUAAUUAGAGUGGAAAUUCCCCUGAAAAAGAUUGUCUCUACGGGCAUGAAGGAAAUCGAGAGGAAUUAGUCGUUUGAAAUUGCACAGAUUUUUGCUUGUGUUUCGUUUGCAAAGAAAACAUUCCGACGCAAUUAGUCCCUUUCCCAGGACCCGUAUGUACGCCUGUGCAAUGCGAGAGCUGUGGCCA…	.........((.......))....(((((.(((..((((((((......)))))))).((((((((.((((((..((((((((((......((.(((((((....))))))).)))))))))))....(((((.(((((..((((((((.((((((((..((((.((((.((......)).))))...)))).......................))))))))(((...))).....))))))))((...(((((((.((..(((((......(((((...((.((((((((.((((((........))))))...)))).))))))....)))))(((.......)))..))))))).).))))))...)).))))).))))).(((.(((.((((.(…	2.21474e-08	FALSE
MSTRG.10415.1	chr3R	26799734	26800078	UUUAAAGUACAUAAAAUGAGCUGUAAAAUAUUUGUAAACAUCUUUAAAUUGAUCUAUUAAUACUACUACUACUACUACUACUACUACUAGUACUCUGCGUAAAACCGUAUUUUUUCCUGUGCAAAUUGGCGAUGAAUAACAGUUUCAGCAGUUGUAACCGUUGCACAAUUUUCCCCAGUGCUUGUGUGUGUCACACUCUUGUUGUCCACAAUUUCCGUGGUUUUUCUCGGCACUUUCCAGGGAAAUGUGCAAAAUGCUGCAGUGCAGCAGCAAGUGCUCUUCGGCCUUGGGGUGUGCUUUGCGUUUUGGCCAACCCAUGAACGAAACAAAAAAGAAAACAAAGC	..((((((((((.....(.((((.....(((((((....(((........))).........................(((((....)))))...((((......)))).......((((..((((((...........))))))..)))).........(((((((..((((((.((((((.(((((...))))).........((((.......))))........)))))).....)))))))))))))..((((((...))))))))))))).....))))).....)))))))))).((((((..((.....))..)))))).................	3.4042e-07	FALSE
MSTRG.10416.1	chr3R	26800489	26800831	AUCUCUUCUUAGUUGAUAGCCCUUGACCACUAGCUACAUUUAUAUGAAAAAUUCGGAAAACCCCAAGAUUCAACCCCAAAAGUUCAACGAUUAUCGCUCAGAAGCAGCAGGUCUUGAAUUCAAGAACAAUGCUGUUUUAACAAUAAUUAUACAAUAUAUAUAAAUUUUGAUUGUAUUUUUUUCCGAUAGUUAACAUCCUGCCAUUGAGCUUCUUUCGCCUGAGGGUUUUCCGAAUAACUGUACUCUGGAUUUAGGUUAAGAUUUUUCUUCUUUGGCCCACAUCAAAGGCAAAGAAGCUUUCAAAGCGGCUAUAACAAUGGCGGCAAACUGAAAAAAAAAAAU	........((((((.......(((((((.((((.((((.((((.........(((((((((((......(((.......((((((((.((((((((....(((((((((..(((((....)))))....)))))))))......((..(((((((..(........)..)))))))..))...))))))))............))))))))........)))))))))))))))))).))))..)))).....)))))))......(((((((.(((.........))))))))))........((.(((((....))))).)).))))))...........	1.54125e-06	FALSE
MSTRG.10418.1	chr3R	26806723	26807162	CUCUGGCUGGCUGGAUGUUGCGAAUUAACAUUCAGUGCGCCCCGAGCACUACAUUCAAAUGUCUGCCGGGCAUUUGAGUAACGUCGAGCUAAAAACUUCCUCUGACAUUCAUUUCUUUCAUGGAGCUGGAAGCGCCUUUUCUUGUUGCGGCUAGGCAGAUAAGCAGAUAAGCCAAGUUAAGGCGAUUUCAUGAGGAUGCAGAGGCAAUGUUGAAAUUUUACGCCUCAACAGAAUAUCGAUUAGAAUUGUUCAAUUUCAAUUAUCAUCCAGGCGACCGGGAAAUGAAAAGAUUUUCCCAGAUGAUGACAACGAUAAUGAGCAAUGGGCGGGGAUUUCGGGCGGCCCAUUCGAGCGGGAAACAUGGAAAACGUGAAACGUGAAUUGCAUAAAAUUUAACAC…	...(((((.(((((((((((.....))))))))))).(((((..(((.(.((((((((((((((...))))))))))))...)).).)))...(((((((((((.(((((..((((.....)))).(((((.((((((..((((..((......((......))......))))))..)))))).)))))...))))))))))).)).)))((((((((.(((((...................((((((((...((..((((((((..((...))((((((.........)))))).))))))))....))...)))))))))))))))))))))))))).(((........)))...((((.....)))).....((((((......))))))....…	1.17749e-08	FALSE
MSTRG.10420.1	chr3R	26828010	26828323	GCUAGGCAACGGCAAAUGCAACGGCUGCUGACCGCAAAUUAAAAUAAAAGCGUUGGCCAAAACCCACGAAGGCCAAUGGCGUAUUUGGCCCAGCUGAAGAAUAAGCAAAGCGGCUAUACAAAAUUUAAAUUGCAUUGCCGGCCCGUCCGUUUUGACCAUUUUGCCCGCCGAAUGCGGCGGCGACCACGUGGUGAAAGGACAAACACAAUGUGCACGGCUUAUUCGACUUUAUGCAAAUUGAUUGCAUAAAUAAUUUAUGAUUAAGGAUCGAGCAAUAAUUUGCCAAUUUAAAUGCACAAUUAGUUUAAUUGAU	....(((..((((.(((((((.(((((((...(((..............)))((((((............)))))).(((.......)))..(((........)))..)))))))..............)))))))))))))).((((..(((.(((((.(((.((((((....)))))))))....))))).)))))))((((....(((((((((.....)))..(((((((((.....)))))))))........((((...))))..((((....)))).........))))))....)))).......	3.0792e-06	FALSE
MSTRG.10423.1	chr3R	26855100	26855393	CUGCAUAUUUAAUGCAUGAAUGGCACCGCAAUUUCGGGCAUUUGACCAAAGGGCCACGAGCAUAUUGAGGCGUUUAUGAGGUGGAAAUACGAAGUGGGAGUGACUUAAAUUACGAGCAAUCCCCACGCUGUCCUCUCAAACGUUAUGUGCAUGCAAAGAGUUUCAAGCACAUAAGCGGCUUUCCUUCACGUGGCCAAAACACCCAUCCCACCCCACCCUUUUGGCCCUUUGAAGUAUGCAUACGCACAGCUGGGCUCAAAAGAAUAUAGACAUACACAUAGAUAUAGAAGGCU	.(((.((((((.....)))))))))((((...(((((((.(((.....))).))).)))).........((((((..((((.......(((..(((((.((..(((.......)))..)).)))))..)))))))..))))))(((((((.((.(((...))))).))))))).))))....(((((..((((..............))))......((((((((((.....(((.(((....)))..))))))).))))))........................)))))..	1.90295e-08	FALSE
MSTRG.10427.2	chr3R	26872152	26875742	GGUGUAUCGAAUCAAUGAUUCGCUUCCUGACAGCACAAUUUUCACUUCGCUUCAACCGUUCGACGUGCAAACUGGUCGUUUUCGUUUCUUAAUUUCGGUUAAAUUUAGUGAUAAUUAAUUUGCUAACACAAUGGUGAAGGAUGAGCCCCUAUCGGACGAGUCCGCCGAUGUGAUUGUGCUUGCAGAUCGCGAGGAAGAUGUAAGUACAUACGCGUACCUUUCUGUGCAUGUAUGCGGCUUGGCAAGUGACGCACCUAUAUUUGUUUCCCUUCACACAUACCACCCUUCACCACAUGCCAACCCACUUGGCUAACCCACUUACCACCUCUGCACCGGUAGGACAUAUGCGAGCUGGAGCACUUGCGUAAGCUCUUCAUCGGCGGGCUGGCCCCGUACACC…	.......((((((...))))))(((.((..(((((((....((((((.(((....((((...(((((((....((((((.........(((((....)))))..(((((((........)))))))((((.((((...((((..(((......)).)..)))))))).))))..((((((((((..((.....))...))))))))))...))).)))......)))))))..))))...)))))))))...........((((.(((((((..((.((((..............(((((.....))))).....((((..(((.(..(((.(((((((((((((((((((........))))))))...(((((.((((.((..((......))..))…	2.50496e-07	FALSE
MSTRG.10439.1	chr3R	26953708	26962375	AUUCUUCAACUCUGAUAUUUGCAAAUUAGAUGCAAAUAAGACCAAUUCGGUUAAUUUAUUUUUAAUGUUGCCCACAAUUGGCAACUAUUCGCAUGAAACUAGGCACCCUGUGAUCGUAACUCAAAGUAACUCUACAAAAAGAAAUAUUUCGCCAUGGACAAGAAUGUGAGCAGCGCAACUACCACUAUUGUAGGCCCAGUCACCAGUGCGUCAUCCGAUGUCGGUGGCUUUAAUUUCGAAGUCAGGCCAUUAAAUAUACAUAAACAGACGACAGCGAAAGACAAACGAAAGAGGAGCUCAUUGCCCACACACAGUUACUCCUGCACUCACACUGGCAAGCAGAAAGCGAAACAAUCAGCAAAGAAAAGAGGGAACUUAAACAAACAGAAAGAAAAAUAA…	........(((((((((((((((.......)))))))).((((.....))))..............((((((.......))))))........((((((...((((((......(((.((((.......((((((........(((((((((((((((((((((((..((((((....((((.......))))(((((((((((...(((((....))))).)))))))....(((((..(((..........................)))..))))).......((...(((((...((((........))))..)))))....))...(((.....)))..((((((((((.(((((.............(((((..((((((((((((.......…	9.30029e-07	FALSE
MSTRG.1044.1	chr2L	9804138	9804529	UGCUGCUGCGUUCGACAAAAGUUCUGGUUGUUCUUUUAGUGGUUGUUGGUGGUUCGGUGGUGUUUUGUAUUUUUGUGGUUCGGUGUACUUACGUCUGUUCAUCGUGUUGUCUAUUUACAGUGUUCGGUUUUUGUGGGUGAUCGGUGUCGAAAUAUAUAUUUUUAUAUAUAUAUAGGUAUAUAGUCAUAUGAUUAACAUAGAUGCUUAGUUUCGAGGGCAGCCCUGCACUGCCCCUAAGGCGUAUUUGUACAGCUCUAGGGUUACAAACUGAUUGGUAAAGCUAUACCUACCGCGAUGCCUCUAUAGUAACGGCUUUGAUUCGUGUGCUCAGUGAUUCGGGUUCUCUGGCCUAACUAGCUUAGCUAUUCCUCUCUACCAAGCCAAGUAUCAA	.((((..(((..(((.....(((..(((((((((..(((.(((...(.(((((..((((..((((((.((((((((((..(((((.((........)).))))).............((((((..(((.((((((..(((((.((((.((..(((((((((.(((....))).))))))))).))))))))))).))))))(((((........))))))))..)))))).(((((.((((((....))).))).))))))))))))..)))...))))))..)))).))))).).))).))).)).)))))))..))))))..))).)))).....(((((....))))).....((((.(((..............))).)))).....	0.00155961	FALSE
MSTRG.10442.1	chr3R	26967626	26968224	AACCCUUUUCGAAAGUAUGUAACUAUUUUCCAACCACUCACCGUGGAUUUGCCCAUUGAAACCAAGGUCUCGCGUUGGCGGUUCUGUUGACUGUUAAUUAUUUCAUAAUUUAUUUGCAUUCAUAGCAAUAACAAUGAAACUGGUUGGCUUUAUUUUUUAUGCAUAUACUUUUUUUUCGGCUCGGUGGGCGUCGUUCGCACCAUUUUCGUUCCACGGUGGCUCCGCUCUCAAUGACGUUCUGCCCACAGGCCGCCAAACAACAACAGCGAAAAGUGGAUCCACAGUGCUGGCCAUUUCCUGUUGGGCACCAAAGAACCUCCACAUAUGCGAUGUGUACCCCACAUAAGCCCCCCAUUCUUUCAGUGGAAAAACAUUAAUUUAUGCAAAAACGGAAAAAAG…	.....((((((...((.(((((((.((((((..((((.....))))......(((((((((....((...((((((((.((((((.(((...((((((((((((((...(((.((((.......)))))))..)))))).)))))))).............................((((..((((((((((((((..((((...(((...)))))))...)).....)))))).....)))))).))))(((......((((((.(((..((((..(((......)))))))))))))))))))..))))))))).)))...)))))(((((.....))))).......))....))))))))).....(((......))).......)))))).))…	1.58484e-06	FALSE
MSTRG.1045.1	chr2L	9808116	9808649	UUAAUUGGAGAAAGAGAACAUUUAAGAGUUUAGUUUGUUGUUAAAUUUUUUAAGAGUUUUUACAAUAAGCCACAUUGAAACAACAUUUAUGUACAGAUAUAGCAUGUGUUCGAGGUGUACGAAAGAGAGAGAGAGAGAGAUAGAGAGAGCGAGCAAAAUAUAGAAUUUUUUAUUCUUUUCAUUUGUUUUGAGAUUGGUUUCUAAAUUCUUGUGGGUGCAAAAUACGUGGGAAAUAAAAGCGCUGUAAAUCAAAGACGUUCUCAAAACAUCCUUUACUUUUGGUAUAAAUAUAUAUAUAUUUCUUUGUUGACUUUCAUUAAGAGUCUUUACGUCGUCCAAAAAUAUUCGCCUGUUGCUGAUUUAUUUGGGCGUGGUUUUUGCCUGCUACCAUGCAAAAUA…	....(((((((((((((((.(((..((((((.(((((((((.(((((((...)))))))..)))))))))(((.(((.(((.((((((((((....)))))).)))))))))).)))....((((((((((((((((.(((...(((((((.......(((((....((((((..(((((((.((((((((((......)))..((((....)))).))))))).)))))))))))))...))))).........))))))).....))))))).))))).(((((......))))).)))))))...((((((.....)))))).......((((((((...(((.((.....)).)))...)))))))).(((....)))(((......))).....…	2.11343e-06	FALSE
MSTRG.10455.1	chr3R	27152210	27152529	AUUCCGAUUGGGAAUCGCACAUGGCCUGGCAUUGACCCUUCGGCUUCCCUCCCUUUCUCGCACUUGCUGGUCCCGUUCGGUGAACAGCUGUUUUCAGAAUUUUCACUUUUCCCUUGCAAUUGCAUAAGCGUUUUCGAACAUGCAUGUCUUCGUUUUUUGGCUGCCAAACAAGAAACAGCUGAAAAAAUCAAUGGGCUGCAGAGAGAGAAACGGGGUGCUACGUAUCAUAAGUAUAUGUGCUUUAAUUUUGCUUUUCUUCGGUGGAGGAAUAUCGCCGCACAUAAUUCGUAUGAAUUUUCUAUGAUUCACAGUUGGAUAG	..((((((((.(((((((((..((((.((.......))...)))).....(((((((((....((((.((.((((((.((((((...(((....)))....))))))........(((..(((((...((....))...)))))))).....(((((((((((............)))))))))))...))))))))))))...)))))).)))))))......(((((....(((((((.........((..((((((....))))))....)).))))))).....))))).........))))).))))))))...	2.53873e-06	FALSE
MSTRG.1046.1	chr2L	9810814	9811042	GUUUUCCGUUUUGGGCUGUGCGGCUUACUUCCAACUGCUGUGCGACUUGUGAUGCUUUGAAAAAUAUACAGAUAAUGUUGCAAUUAGAGUGAAAGCUUCUGGCAUUGGUGGUUAAAGGUACAGCAUCUCAAUUAAUCAGCCGUGAAAGGAACCUCAAUCCGCGACCGAAAUCAGCAUAAGCAAAAUGAAGGAGAUGUAGUCGCGAUUGAUUCGCCCCAAUAAUGAGGC	...((((.((((.(((((....((((((((..(((((((((((.(...((...(((((((..(((((.......)))))....)))))))....))...).)))).)))))))..))))).)))............)))))..))))))))..(((((.((((((....(((..(..............)..)))...)))))))))))...(((.((....)).)))	1.15371e-08	FALSE
MSTRG.10460.1	chr3R	27193488	27193785	UGUUUUGCGUCCCUGUGUGCGUUAUCAAUGGAGCACACUGUGGCCAGCGAUUCCCCCGGAAUGGGGCACUCGUUUUCGCAUAUUCACAUUGUUUGCACUUUUACUUUUCGCCUUUGAUUAAACACAAUUUUGACGGCAUUGUAUUUUGAUAUAUUAAUGUAUUGUAUUUAAUUGAAAGGUAUUUCCGUUUUCCUUAGCUCACACGAUCUGGGCUCAGAAAUUAAUCACACACUAUGGAAACACACACAUAGCAAAAUGUCGGCUGAUUGUCGAUCUUUCGAUUUGCUUUUCUUCCAC	.(((((((.....((((((.((...((((((((.....(((((..(((((...((((.....))))...))))).)))))..))).)))))...)).............(((((((((((((.(((((.......(((((((((......)))).)))))))))).))))))).)))))).(((((((((((...((((((.......))))))..)))).............)))))))))))))....)))))))((((((.....)))))).......................	3.13808e-07	FALSE
MSTRG.10462.1	chr3R	27229485	27238114	ACUUUUUGCCAGUCUUACUCAACGCGUACACAACAGGAUAACGGUGCAAAAUCAAAGCGGCGAGAACUUUCGGUUAUUUUGUUAAUUUCAGAAGUAAAACCCUCUGGAAAAGAGGUUUACAAAAGGAAAAAACCCCUCUAAGGUAAUGAAAAAACAGUUGAGGGAAAGCGGCAGCAAAGGAAACUCGGAACUUAUUGAACAGCUAAUAUCGAUAUAUGUAUAUAUCUGUAUUUUUAUGGACGCCCACGCACACACACACACUACUCAGGCGUACUUUGAAGCAGCAGCGAAAUGCGUGGACUUGUCGAGGAUACAAAAAGGACCAAGUUGUCGUCGGCGAACAACAACAACCUCAGCAGCACCAGCGGCAGCGGUCGCAUCAAGUCGAGCAGCCUUGCA…	..................((((((.......(((((((((((.(.......((........)).......).)))))))))))..((((((..(((((..(((((.....)))))))))).((((((......(((((....((.........))....)))))..((.((((((((.(((.((((((((...((((.((((..(((((.((((((....)))))).)))))((((.(((((((.......................))))).)).))))...(((......))).((.((((.((((((..........((((..((((((((.((.(....................).)).))))))))))))........((((((.((..(((.…	5.51499e-09	FALSE
MSTRG.1047.1	chr2L	9814165	9814597	GAUUUGAUUUCUCAUGCACAAUACUUGAAAAUCUAUUUUGCCUUUUUUAUGAUGGUCUGGAUGGUUUCUGGUUUUGUUUUUUGCAAGCUACGUAUGAGUAUGACAAAAAACAUUUUUCUUUCCAUUUUCGGUUUUAAUUAAUGCUUUACAGUAUUUGUUGUCGGCCAAAUAAAUUCAAGUACUGAACGUCUAACCAGAAAUAUUACACCAGCAUAUUGUUGAACAAUCUCUAAGGUGGUUAUUGUCUUUCGGAAAUGGAGCGAGAGGACUUUGACUUGAGCUCGAGUUAAGGUGGAUUCUACUGCAAAGGUGUGAGUCCUUAGACUGGAAAGCAGACCACAGACCGCUGUCCUCGAUUCAUUGAGGAAUUUGACCCGGGCUGUUUCGAAACAAAAUACU…	..((((((.......(((.((((..(....)..)))).)))............((((((..((.(((((((((((((((((((((.(((.(....)))).)).))))))))).(((((.((((((((((((...((((...((((((((((((((((..................)))))))))....(((....)))..........(((((...))))).........)))))))...))))....)))))))))))).))))).(((((((((((....)))))))))))((((((((((.....)))).))))))..)))))))))).)).....))))))....(((((((....))))))).(((((.(((((.((((.((...(((.....)…	7.03532e-09	FALSE
MSTRG.10478.1	chr3R	27282845	27283495	CUUGAAAUUUUCGGGGUGGCAGAUGCCGAGAAUGCGAAUAGGUUGUAUCUCGUAUCGCAUCUGAAAGCCAUGUGCUGAAGUCAGUCGAAACUAGAUUUACAAGUAUUGGGCGGACCGAAAAGAUGGGUUGCGGGGAAGCUGGAGUUUUCGAACUGGGAGCGAUGCCAGAACAGGAAACUUGAAAUCGGCUGCAGCUAUUCUCUGUGGAUGAGCAGCACGACGCUGGGAAAUGCGGAAAGCAUUUGCAUUAAUUACGCAUGGCACCAGUUCUAGGAAAAUCCACACGUUUAUCUGAAUUUCAUGUAUGCAAAUAAAUAAACAAAACGCGAGGCAAACCUUGCAAGCAUUGAAUCCAAGAGCACAAACACAUGCAUUUUCUUAUCAUAACGAACUUUGUAG…	..((((((((((((((((((((((((((((.((((((.....))))))))))....)))))))...(((..((((((((((((((....))).))))).)).))))..))).((((.(.....).))))(((((((((((.((((((((...((((.(....).))))....)))))))).)..((((((((...(((((.....))))).))))).))).((((((..(((((....................)))))..).)))))...((((((((.......((((.....((((((((((..(.....(((((((.....(.(((((...(((((((((..(((.....(((((((........)))....)))).......)))..)))))))…	0.000664467	FALSE
MSTRG.10483.1	chr3R	27292378	27292701	AUGAGGUCCAAGAAUUUGCACUGAAUCGCCUUGAUCUUGAGGCGUCCCAAAGGGUGGGUGCGGGUCGGUCUCUGGGUGGCUAAGACCGCCAGGCCACCCGAUGCCCGGUCGUGGUCACGUGUCGUCGUCGUGGCCGGGGGAAUACUCCCAGCGCAGACUGUCGGUAUGCCGUAAAUUUCGCACAUAAAACGAGCGCAAACAUAUUUGGAGAAAAAAUUAGGUAACAUGCUCGCAGGUUGAAACCGCUUAGUGCACUGAAAAAAAAAAUGUAGCUCGUAUGUUUAACUUAUUUUAUAAAUUUUAUACAUGCAGCUUGUAUGUAU	......((((((..(((((.......((((((......)))))).(((...))).((((((((((.(((((...(((((......))))))))))))))).)))))(.(((((((((((((....)).)))))))(((((....))))).(((.(((.(..(((....)))..).)))))).......)))).))))))....))))))....(((.((((((((((((..((.(((....)))((.....))..................))..)))))))..))))).))).........(((((((((...)))))))))	0.000246494	FALSE
MSTRG.10486.1	chr3R	27423969	27424287	GUUUGGCUGACAUUUCCUCCCCUUUCCAUACCCCUUUUCCUAAUCCUGGCUCAUCCGUCAAUCAUGUCGGCGAUUCCUUAUUUAUUUACACACUCUUGGCUGGCUUUAAUUUGGUGUUUGCAUAUUUCCCCAAAACUUCCGGUCUUUUGUAAUGCCAAUACAUUUGUUAGCGACAAAGUUUGCCGUUUCUUCAAUUUGAAAUAACAGCUGGUUGCAAUUAAAUUAAACGUUUUAAAUUGCCAAAUAUAUUUACACGUGCCCCGGGCCGAGCCCGAAAUUUGAAUUUAAAUUGAAGUUAGUUGGCCAGCAAGCCGCACA	((.(((((((....)).........................(((((((((...............))))).)))).......................((((((......((((((.(((((.....((...........)).....))))))))))).......))))))......(((.((((...((((((((((((......((.....))...........((((..(((((..........))))).))))....(((((...))))).........)))))))))))).....)))).))).))))).)).	2.76135e-08	FALSE
MSTRG.10498.1	chr3R	27645460	27645816	GGUGCGAGAGUGUGCGGUUUCGAUGCGAUUCGUUUCGGUCGUAAGUUGUUGUAAAUAGAUACAAGGUAGGUAAAACGAUUAUAAGCCAAAGUCAAAAUAUCGAUCGAACGGAUGAUAUCCGCAUCAAUGUCAGAGUCGCACCCAGUUCUACGGAUACGGAUGGAUUUGGAAUACGCUACAUAAGGCAACGGAAUUAUGCUGCUAAGUGUCGCUGCGAAUUGGUAAUUGCAUUUCCUACAACAAGAUACGAGAUACAAGAUACAAGAUACCGUGCUGACGAUUGCCCAUCUAUAAUGGGCAUAAAUCUCAAAUAGCAAAUCGACCGUGAAAUUGCUUUUAUUCAGCCAAUACAUUAC	(((..((....(((((((.(((((((((((((.((((((((....((((((((......)))))(((..((((.....))))..))).....))).....)))))))))))))......)))))).....(((..(((((.((((.((((((....))..)))).)))).....((.((((..((((.((......)).))))..)))).))))))).)))(((.(((.(((((.((........)).))))).)))..)))..)).)))))))(((.((((((((((.....)))))))...))))))...(((((.(((....)))..))))).....)).)))..........	6.92133e-08	FALSE
MSTRG.10510.1	chr3R	27783755	27784065	AAGUUGUUGCCUACACCAAUUGGUCAGAGCUACGGCACAGCUGCUCCCCAAAGUUGCCGCCUAGGGAAAAGCUAAUAGAAAUUAGAUAAUGACAAUAAAUAACUUUGGCGUAAUUAAUGACAGUAGUUGAACAGCAGUUUAGAGUGCUGGCCUACUAUGUCAUUAAGUCUAUAAUCGGGCCAUCUCCUCAAACUUUACACACUUCUAUAUGCAACAUGUUGCACGGUUACAUAGUUAAAUUGAAUUAUUUAUGCCCCAGAAGUUUGGUUAAUCUAGUGGCCUUAAACUAAUUUUGUUUAACUAAUUGUCG	..(((((.((((..(((....))).)).)).)))))..((((..((((....((....))...))))..))))...........((((((.....(((((((..((((.....(((((((((.((((.(..(((((........)))))..).)))))))))))))..........(((((((....(((((((((.............(((((....))))).(((...((((((......))))))....)))...)))))))))........)))))))....))))..)))))))....)))))).	3.87701e-07	FALSE
MSTRG.10511.1	chr3R	27785028	27785381	UACCUUUCAAUGCGCGCUAAAUAAUUAAUAUGGAGCCCCCGUGUGGCAUGUAGUGCGGUUUUUCCGCAUUGAACUGCCUGGAUAUCGUUGACAAGACAUAAUUAAAAUUGCACGCCGCACAAGAACAAUGCAAACAAUGAUGGGCAUAUAUAUAUACGUAUUAUUUGCAUCGGGAUUCAUUAGUUCAUUAGCUGUCGAUCAUUUGCACCUUUGUGCCAUUGCUUAAAUUCCGCCAGUGAUGAAAACGAGAAUGAAAAUUCUAUGCAACAGAUUUGUGACCGUAAUUACAGUACAUAUGGCAUGCCAUAGAUAUUUGCCCAACUUUACCCUUCCUCUUAUCACGCUAAUUAAAC	...........(((.(.(((.......((((((.....))))))((((..((((((((.....))))))))...)))).....(((((((....(.(((.........(((.....)))........))))...)))))))(((((.((((...((((.(((..((((((.((((((((((..(((((((.(((.((..((...((((....))))...)).........)).))))))))))......)))))..)))))))))))..))).))))...(((.......))).(((((....))))).)))).)))))................))).).))).........	1.55067e-07	FALSE
MSTRG.10512.1	chr3R	27786726	27787041	UCCGCAAUUUUACUUUGAAUUAUAGCCGAGCGUAUUAAUUUAAAUGUCGACAAAAGGCGCAGAGCACAAAAAUAAACACCAGAGGAUGAGAGAGUGAGAGCCGGGCUAAAAGUGAAGUCGAAAUUACUGCAGACAAGCUCUGAAUGUAGGAAAAUGCAUUCGGCAACAGGACGACAAGGACACGCUCAGCGGCUCUCGCUCGCACAGUGUCGCCAUCUCGCUCGGACUUUUUGUGAGCGAUGUUUGAUUAAAAUUAUGCUCGGCGCCAUUUCUUUGUCGUCCUUUUUAUCUUCUCUUAUCUGCACUUUGUGUUGC	...........(((((((((((..((.....))..))))))))).))(((((.((((.(((((........(((((.....((((((((.((((.((..(((((((.........((((((.......((......)).(((((((((......)))))))))..............((..(((((..(((((....)).)))..)))))..))((.(((((((.(.....).))))))).))))))))........)))))))....)).)))).))))))))))))).........))))).)))).))))).	6.6656e-08	FALSE
MSTRG.10514.1	chr3R	27832821	27833215	UUGCAUCUUUUUCAACAAUUCUAGCACGAAAUGAAAAUUCAUGCAAACGUUGGCAGAUAAAAACGGAAUCCCGAAACCCUCCGUCCCUCCGCAAAAGGACGAAAGGGACGAAGCGUAGCGGUAGUAGGAGCGAAUGGCCAGAGGAAUUUAAGCUUUCAGUUUAGUUCAGUCAAGAUAUGAAUACUAAUAGCCACUGGAAUGUUUGAGUAGCCAAAGGACAUUGCACCGCCGCAUCCCUAGAUUCUCUGUCAAGGAACUCGGCCAGAUCCCAAGACGCUGAAGGUUUCUCCGCCUCCUGCUCUCACUGCUGCAUGCUGCCUGCUGGCUGCUUCCUGCUCCCAGGAUCACAGGCUCCUUUGGCUGGCAAUGUCAUUACUCUUAUUUGAUUCCGUGG	((((((..((((((....(((......))).))))))...))))))((((((.(((.((((..(((....)))........(((((((((......))).....)))))).(((((.((((((((.((((((...((((((((((((((((((((((((((((((....(((.....)))..))))).....))))))).))))))))......(((....(((......)))..)))...)))))))...(((((((((((.............)))))..))))))..)))...)))))).)))))))))))))(((((((((..((.....))..)))).....)))))...)))).))).))))))........................	1.33334e-08	FALSE
MSTRG.10519.1	chr3R	27870014	27870261	CUCUUCAACGUUUGUCGUAUUUGUCGUCUGGCAGCACUUUGGAGUGCCAAAAUAUUUUUACAUUUGUAUACCGCUUCCAUUGUCAUUUGUUUUAGGAAACAUUUUAUCUUGCGAAAUGCGACAAAUACUCUUGCCUUAAUAGGGAUACGCACUGGAUAUCGACCUGCUUCGGCAUUUAUGACAUCCGACGGCACUCUAAUUAAGCCACCAAGUGCUACAAUCAGCCAGGUGAGAAGCGCAGCAGUUA	...........((((.((.(((.(((((((((((((((((((((((((.............((((((....((((((((..((.(..(((((....)))))..).))..)).)))..))))))))).....(.(((....))).).......(((((.(((...(((....)))....))).)))))..))))))))))...........)))))).......))))))))).))).)).))))...	8.24883e-08	FALSE
MSTRG.10522.1	chr3R	27884120	27884454	GAGAGUCUUUUUUUUUUGCCAUCGUCGAGUAAUUGGACUCCACUUUCAAUUGCUGUGUUCUCUAAGCGUCUCUUGAGUUUUCAACCUUAAUUGCACUUUAGCAACGUUUUCCGGCUUGUUUGUGUUUGACCAAAUUUCAUUUCUGCCGCCGCCGCUCCCACUUGAUCGAUGGAUUGAUUGAUUGAUUGAUUGAUUGUUUGCCCAAUUGUUGUUCGAGUAUCUCGGAAAAAGGAGAGAAAUAUUUGCAUAGAUUUUAUUAAUUGCCGGACAAUCGAAAGCCGCUGCCUGCUCCAAUUCGGCUUAAAUCGAGUUCAGUGCACUUGACCAAAUGUUG	(.((((((..((.(((.((....)).))).))..)))))))....((((.(((..((..(((.((((((..((.((((...(((......))).)))).))..))))))((((((..((((((((........(((((.(((((((....)).((...((.(((((((((.((((....)))).))))))))).))...))..........((((((...))))))...))))).)))))....))))))))..........)))))).......((((((.((.......))...)))))).....)))..))..))).))))..........	6.66002e-08	FALSE
MSTRG.10523.1	chr3R	27904335	27904788	CAUUCAUAAUUUAUACGGAUAUCAAUCGAUUAAGCUCGACUGGCAUAUUAUGCGAGUAAACGAACUGUGAUUGUCACAUCGAGAGAUUUGGUUUUCCUUUUGGAUUUAUGCCAUUUCAAUCAGAUCCGCUCGGUGUUUUUGCAACUGGCGCAUAAUUGUUUUCUAUAUAAACUGCAUUUUUACAAUGUUUCAAACCUUUUGCAAUUUGCAAUUGGCCAUGGCCAAAGCCUAUGGCAAAACGGCGAUUUAUGGGUGGAAAAAAUGAUAAACUGGCAAACAAAACGAAAUAAAAUAGAAUUCUCGCAGCCAAUUGAAGUGCGAAAACACAUCAUACAUAUUUUUAAUUAAUUGUUAAAAAAUACAAACAAUAAAGCAGCGACAAGGAAUACAAGCAAACAA…	((((((.........(((((......(((......)))(((.((((...)))).)))...(((..(((((...))))))))...((..((((..(((....))).....))))..))......)))))....(((((((((((..((((((......(..((((((......(((...((((((...((((..((((........((((.....((((((((....))).)))))......)))).....)))).))))...)).))))...)))................))))))..)..)).)))).......)))))))))))..........((((((((.....))))))))........((((((((.(((.....................…	3.08481e-05	FALSE
MSTRG.10544.1	chr3R	28024006	28024338	UUAUGUCAUUAUUCUAAACAUUUAUAAAUAUAAGAACAAUAUGAUCAAUUAUUUUGGGAGUUUGUAUUAAAAUUGUCAUCUAUAAAGAACUAAAUUAAACUUUAAAAACAGUUAAUAAUAUACUCUUCAUUGUUUUCGUCUCGAAAACAUCUAGCACUUUAAGAGCAUAGCUCAUGAAAUAUUCAAGAUAAACUUCUGGUCGUACAUCAAGCCGGCAGACUUUAGUUAAAGCCACUUUAAAGCCUUCCACUUGGCAGUUAAUCGAUUGGCGUUAGGUCUGUGUUAUGGUUCUGUGCGGGGAUUAAGUGAAAAAGUCUAUAAAAAUACGCCGG	....(((((..((((.................))))....)))))...((((((((((((..(((((((.((((((......(((((............)))))...))))))..)))))))..))))..((((((((...))))))))........((((.((((...)))).)))).....))))))))....(((((((((((...((((((((((((.....(((.((((..((((.(((........)))..)))).....)))).))))))))))....))))).)))))).(((((.........)))))..........)))))	8.87167e-08	FALSE
MSTRG.10545.2	chr3R	28031063	28050379	UUUAUAAUAACAUACCUGCUCAGUCGAUGAUCUUUGUACCCGUGAUGUUGCCCAUGCAACAGCAACAUCCACAACAGCAACAGCAUGAUUUGCAUAUGCAACAUCCUCUGACGCCGUCGGAGGAUUGCAAACCAUUGUUGCACGCCAAGAGCGUACCACCGCCGCCACAGCCGCCGCCUAUGCUCACCCACUUCCAGGCGAUGAUGCAACCACCACCACUACCACCAUCACCGAUGAUGCCUCCACAAAGCUUUGGGUGCCCACUUCCCAGCAGGACUCCUGCCACUCCCCCCCUGCCGGGUACCUACCGCGUUCAAAGCCUCAAAUCCGCGGCUGCAGCGGCGGUCAGUGCUUACCAGCGGGUAAGUACAAAUUUAAACUAUCUGAAAAAUAUAAGAA…	..............((((..((...((((.(((((((((((..((((((((..........))))))))((((((((((.........((((((..((((((((........(((...(((((((((((..(((((((((...(((..(((((((.....((.((....)).))....)))))))..((((((...((.((((.((................)).)))).))...(((((((.((((..(((((((((((......(((.(((((.................))))).)))........))))))))))).......((((.((....)).))))...(((((((((....)))))))))............(((..........)))(…	7.17348e-08	FALSE
MSTRG.10546.1	chr3R	28044111	28044450	GUCCGGCAAUGAUGGUCGGGAGCAGCAGCACCUGGCCAUCCCGUCUAUACUGCCAUCCAUUGGUCCUUUGGUCCAGUGGUCCACUGGCUCAGUGGUUCAGUGCUCCGUUGUCAGAGGCACUGUCAGGCGUUUCAAUUUACUUUUAUGUCUCGCAGCCUUAUCGCGGCGCAAAUUGAAAUGAAAUCUUGACACAAUCAGCAUGCCCAUGCCACCGGCAGCUCGGAUUCCCACAUACAAUUAAGUUAAACGCUGACCAUCAAUUAUGGGACGGACUCUAAGGCAGCUGGGUGCCGGUGUGUUUCACAAUGGGGCAAAAGUUUGCAGCCCAAAUAUAUAUCU	...(((....((((((((((.((....)).)))))))))))))......((((...(((((((.((...)).))))))).((((((...)))))).....(((((((((((..((((((((((((((((((((((((........(((.((((.........)))).)))))))))))))....)))))))......((((....)))).(((((((.(((((...((.....................(((.((((.....))))..))).......))...)))))))))))))))))))))))))))))).......))))...............	8.28603e-08	FALSE
MSTRG.10549.4	chr3R	28147915	28159170	ACCAGCCAACCCAGCUUCGCUUCCCGAGUCCAGCGACCAAAAUUCACUCGCAAAUUAUGCUGACCAUGUCGACCCUGAUGAUGCCAGCACCGACCAUAGCCAUGGGUGCCCCGCAGAUCACAAUGGGUCCGCACAAGCCGCCGGAAACGAAGCUGUUGGCCAUCCAUCCCGCUGCAGCGGCCGCAGCAGCCGCCCAGCAGCAGCAGCAGUCGGUGACAGCUGCUCAUUUGCAGCACAAUGGCCAACAGCAGCACUCGCAGCAGCAACAGCAACAGCAAAUGUCGCAACAGCAACAGCAGCAGCAGCAGCAGCUCGUGGGCAACAACUCCAAGCCAGGUGAGUGGAAAAGCGAGUUUCCCGGGGUGAAUGUCCUUUUCGUCCCGUUUCGGUUCUCGGUCU…	....(((..(((.(((((((..(((((((...((((...........)))).......(((((((.(((.(((((((((..(((..(((((.............)))))...))).))))....))))).)))((((..((((((..((((((((((((((((...(((((((((.((.((.((.((....))...)).)).)).)))).))).))..(((((......)))))...))))))))))))...((((((.((.(((...((....))...))).))....((..((..(((.((....)).)))..)).))......((((..(.....)..))))...))))))....(((((((((.......))))))))).))))..)).))))))…	1.02503e-07	FALSE
MSTRG.1055.2	chr2L	9911576	9912763	UAUACAAAAGCAAAUUGUUAGAUAAUCUCAUAGAAGCUUACACUAAUGCGUUACAGUUCGAUAAAAAUAAAUGAAAAAUAAUAAUAAUCAUUAAGCUAAUACUUAAAUUGGCGCACAGUGUGACCGCAUUCCGUUGGAGAAAUAGAAAUAGGUUUUAUCGGGAUAAUCAAACGGCCGCACUAGCAUGCGAAUAUUCACAAAUACCAACUUAAGAUUGUAGGAGUUGCAAACAGAAUUUGUUAAUAAGGACUGACAGAUUGCCAGGAAGCGUUUCGCCUUGUCCCACGAUGUCGGACAGCACAGUGGCCGCAUCUGCGUCGGCCUCCGCCUCAUCGUCCGCGAAGUCGAGCCUCAGCGAUCUGCGUCAGUUCCGCAUCAACAAGAAUGCUUCCUCUGUCG…	.........((.....(((.(((.(((((((((((.((....(((((((((((((.(............(((((.............)))))..((((((......))))))....).)))))).))))(((...)))....)))....)).)))))).))))).))).)))(((((.(((((.(((((...............((((((..........)))))).......(((((((((........)))))))))((((....((..(((((.((((...)))).).))))..))....)))))))))))).)))))))..(((.(((((((((((((.((((.(((..(.(((....((((((((((((((........))))......(((((…	1.10993e-06	FALSE
MSTRG.10550.1	chr3R	28148330	28148762	UUCGAUUUCGGUUUCGGCGCAAUUUCCACCGGCAAAAGGUGUUGCAUAAAUUGAGAAAUGUCUCUGCCACUUUGCCCCUGAGACGUGUUUCGAAUGCGGCAGACAACGAUCUGCGUUUUGUUCUGGGGGGUACUAUUCGCAUCAACAACUGGAAUAAAUUUUCAAUAGACAACGAUUUCAUUCAGCGACUAAACUUGUGUUUAUUUGCAAUAUCAAAACUUAAUUAAAUGCAUCAUAACGGACUGGGCUGCAACCAAAUAACCCAAUUUUCUUUCUGAUAUUGGGAAUGAAGGCAAAUCUAUGAAAAUUGACAAAUAUUUUUGCCUAAUUUAUUGAAAUGUCUAUAUGAAAACUCUGGGAAAUGCAAACCGUUUAAUAUCAUGUAAAGACCAAUAAAUC…	....((((.((((.((((.((...((((((.......)))(.(((((.(((((((...(((((.(((.....(((((((.(((((((((...))))))(((((......))))).......))).)))))))......)))........(((((.....)))))..)))))..((......)).((((.(((((....))))).))))..........)))))))..))))).).....))).)).)))).))))))))..((((((..((.....)).)))))).....(((((((..(((............)))..))))))).((((((((....((((((((((......(((..........))).......))))))..)))))))))))).…	1.70784e-08	FALSE
MSTRG.10554.1	chr3R	28182983	28183358	GUGUGCAUUCAUAUUUUUUCUUCUUUUCUAACAUUAAUGUGGCCACAAAUUGAAAAAGAAGCAAAGAGGCGAAAUCAAAAGUUGCCCUAAAGUAUGCCGGCAGGAUUGGUACACUGUAAAAAGUGAUUAAUAUAAUCGUCAUCGAUAGUAACAACUUAAAAACUACUUCAUUAAGGAAUAGUUCUUAGGAGAAAUACAACAUAUUGAUUGUAUGUAUGAGUUAGUUGCGAUUUUAUAAUCGUUCAAUCAUGUGUAUUGUUUUCGACUUUAAUCGUAUAGUAUUUUUCCGAUGUAGAAUGUAGACUUGGCCACCAACAGAGCCAAAUGGAGUGGGAAAGGCACAGCGCACCUGAACUCAAUAAAAGCUUCAUUUUA	((.((((((((((((....((((((((......(((((.((....)).)))))))))))))...((.(((((.........)))))))........((....))((((((.((((......))))))))))...((((....))))(((....)))(((.(((((.(((.....))).))))).)))((((((((((.(((((.((((((.(((((((((...........))))))..))).)))))))))))........(((......)))....))))))))))))))).))))))).))((((((.......).)))))((((((((((..(((.........)))...))).......)))))))....	4.13581e-08	FALSE
MSTRG.10555.1	chr3R	28211347	28211648	UGCUCCUUUGAGAAGGCAGACGGGAAGAAGAUGAAGUCAUCAGAUUAGUUAGUUUCAGCUUUCCCCAACUGAAAGCUCCUUCUAAAUCAAGUCGGAGAUAUUAAUUCGCCAACACACCUCAACUGAACUGCUGGCUGAGUAAUUAUGUGCGCCAAUGCUCGUGCUCAGGUGGAAAUCAUGUUGAGUAUUUCCGUUGCAAUUGCGAAAUUUUAAACUUGUUAACAGCAAAUUGAAGCCAUUUCCUGUUGCAACAACAAUAUGUUGCGGCAUAGUGCAGCACAAAAUAAAUGAGAAAACCACA	((((...((((.((((((.(((((((...((((....)))).((((..((((....(((((((.......)))))))....))))....))))((.((.......)).)).......(((((((((....(((.((((((....(((.((......)).))))))))).)))...))).))))))..))))))))))((((....)))).....))).)))).)))).......((((((...((((((((((......)))))))))).))))..)).......................	2.68155e-08	FALSE
MSTRG.10565.1	chr3R	28424373	28424658	GCAGCGGGCAGUGGCUGGUGGUUCUUGCUGCCACCAACGAUAUUCUCAGCUGUUGUUGCUGCUGCUUCUUGUUGGCUGGUUAAGUGACCAAAUCGAGUACCAAAUGGGCAAACGUCUGCUCCACCCGAUGUAAUAAUUCAAUUGUGCAGCGGACCAAUGCCUUCAAGAUGGAUGGCGUGCAUCGAGACUUGCUUUUGGCGACAUUUGUGUGACGUGUUGCCCUAGCUUCUUGCUGAAUUAUGUAUAGAUAUAGAUAUGUGUGUGCGUGUGCGACGCUGCGAGGCG	((((((((((((((((((((((.......)))))))((((((........)))))).))))))))).((((.....(((((....)))))...))))........(((((...(((((((.(((....((........))...))).)))))))...))))).((((.(.((((.....)))).)..)))).....((((((((.(.....).)))))))).((((.....))))...((((((((.((((....)))).)))))))).....))))))......	1.68042e-07	FALSE
MSTRG.10571.1	chr3R	28599691	28605777	CUAAUUUGACCCACAUAGAUUUUCAGUGGAAACAAGUGGAAGCAACAACCGAUUAGUGUAACCAAAUACCUUUGCUUUUAUUUAGGUCUAGUAUUUUUGUAAGGUCUGUCUACGGCUUUCCUUUCCACAGGAAAAUAUAUUUUCAGUUUUAGGGAAGGGGUGCUACAGUGAGCGUCUUUCGUUCCCAGUGUCGUUAUUUCUAUAGUAUUGCUGAGAUAUAUAUCAGAGCAGUAAAGAUAUUUAAAUAUAAGUUCUUCGAAAUGGGUGGUCACGACAACUGGAACAAUGGUCAAAAUGAGGAGCAAGAUGUAAGUAGCACACAAAACCGCGACUGCACAGGGAAAAAACUCAGUUCGGCCAUAAUCCCAAUAUAUAUAUAUUUUGGUGAUCAACGCGCUU…	....(((((.((((...........))))....((((((((((...........(((((((..((((((....((((......))))...))))))..(((((((..(((...(((.(((((((((((..(((((....))))).))....))))))))).))).....(((((.....)))))((((((((((.((((((((..(((((((..(((....)))..)))))))((((.(((((....)))))))))....))))).))).)))))).)))).((((((((((...(((.(((((((((.((((((....((((((((((((((((.(((((.(((.....(((.((......(((((((.(((....))).)))).)))...)).))))…	4.76581e-07	FALSE
MSTRG.10580.1	chr3R	28631112	28631451	GCAGAUGACGAUGGGGAUGGCGAUGAUGAUGUUGUCGGUUUGUUAGAGUGCGGCUGCUCGGGGGCCAGUUGGAAACUAAUAAAACGUCAAAGCAAUUUUGACAACAUGCAACUUGGAGAUCUCGAGGAGGCAGAAGGCCCAGAAACACACAAAAAACCCACACAAAUCUUCGGUUUGAGUUGGAACAGCCUGUGAAUGCUUCUCCUCUCCGCAAAGCGAAAAGUUACUUCGUAAGUUUUUCAUCUUUUGCCAGUUUUUCUAUUCGCAAUGCUGCUUUCAUUUCGCCAUAUUUCUGCUGGCCCUGUUUGUUUCGGUUAGGGGGCACUGUCUGUAGGGAAU	((((((..(((((((((((((((.((((((((((((((((((((((..(.((((((((....))).))))).)..))))))))..............))))))))))((....((((((....(.(((((((..((((((((...........(((((.............)))))...))))....)))).....))))))).)))))))....))(((((.((((...)))).)))))))))..))))))...))))))).))..)).))))...............(((((((.(((..(((((.((......)).)))))..))).)))))))..	1.32341e-07	FALSE
MSTRG.10586.3	chr3R	28820282	28824508	UGCUAAAUUACCGGUGAAUAAAGCCUUUCGAGACAAAUUUUAAGAUCCGGCCGAAAUGGAUCGGUUUGCUUUUAAGAUCGACGCUGCCCUCAAGGCGAAUCUGUGCACGAUCUGUCGUCUGUGCGGCAUCGAUAAUCCAGGAAAAGUGCCAAUACUUUUGCCAAAUGAAGAAGACACCAUCGACCUGGACGAGCCUAGGAUGUCCCAGAAGAUCUACGAGCUGGUGGGCUUCACUGUGGGUGUUUUUCUUAAAAAUGUUCAUAGCCAAGUUAACCAACGCCCUUUGCAGGUGUCCGUGGACGACAAAAUGCCGCAGACAAUUUGCAGCCAGUGCGUGGAUAAAAUCAAUGAUUUUUAUGAGUUUCGGGAAAUGUGCUAUGCGACGAAUAAACAGACUCG…	(((((((.....((((((...(((((((.((((((........(((.(((.((((..((((((((((((((((...(((((.(((((.....(((((((((.......)))...))))))..))))).)))))......(((((((((....))))))).))...................(((((((.....(((..((((((((((.(((((((((.((((((((((....((((((((((((((...))))))))))))))....(((....)))))))..((((((((((.((((.(........))))).)))).)))))))))))).)))))))((((((...)))))).....((((((((...(((..(((.......))).)))..))))…	2.12929e-08	FALSE
MSTRG.1059.2	chr2L	9919017	9921459	AAAUGGUCUUAACUUGGAACUGCUGCAGGACCUGAAGAGCUCCAUUGAUGAAAUCGAGAGCAAUAAGAGUCGCGGACUCAUUUUGACUUCGGUAGGAAGGAUAUUAAAUCAAUGGAGUAUAAUAAAUACAUAAAUACAAAUUUCACCCGUAGUCUAGCUCCACAAUAUUCUCAGCUGGUUUGGAUAUUCUGGAGAUGUACAAGCCGGAUAAGGACAGGAUUCGCGCCUUCUGGACGCAACUGCAGGAUACUUGGCUGGCCCUUUACGGCAGCAGUGUUCCCACAGCGGCAGCCAUCAAUGUGAGUUCCCUCCUAGAUUCUAAGAAGCAUGCAGUGAGAGCGUUUCUUCUUAUCCCUAGGGACACUCCCCUGCCGGUGGAUGCUUGCUAGCCACAUCCUG…	...((((.....(((((((.((((((((((((((...((((((((((((...((((((..(((...(((((...)))))...)))..))))))..............)))))))))((((.....))))...................(((((((.((.((((((((..((((((((((((.(...................(((((...((((..(((((((((.....(((..((..(((..(((((((..(((.(((......))))))))))).))..)))..))..)))....)))))))))..))))......(((((((.((((.......))))..)))))))....(((((......)))))))))).(((((((((............)…	1.54723e-07	FALSE
MSTRG.10590.1	chr3R	28846714	28847037	ACACAUUUUACUUGGAAUAUGUUGCUGGUUUCUCUUGAUAUAUAUAUUAUAUCUAUAAUAUUAUAUCUAUUAUCAAGCUUUAAGCAGAAUAAAUAAACAGCAAAUAUAUUUUUGCCUGCACCACAGUCUACAUUUAAACGGUUACCACUGUGUAACCGGCGUGGAAAAUCAAGUUGCGUGUUGUGAUAACACACAUGCGAAUAAUACAAGUGAAUCUUGGAUAUUCUUUGGGCAGCACAAUGUGCUGGUCUUGGUUUCUCCUCGACUGGGAUGCUCCAUUAUCUUCGCAUUCGUCGCACUUCUCGCUUCAAUGGCAGCGCUUA	.............((((((((((((((.........((((((.(((((((....))))))))))))).........(((...)))............)))))).)))))))).((((((....(((((..........(((((((......)))))))..(.((((((((((...(((((.((((....)))))))))(((((...((((.....))))..)))))...((.((((((...)))))).))))))))).))).))))))((((((............))))))...((.......)).......)))).))...	0.000116077	FALSE
MSTRG.10592.1	chr3R	28856213	28856489	GGACGAACGGACGGACGGACAGAUAGACAGCCUUUUUUUUUUGGGUGCGCCCCAACUUUAUCGUUCACUAUGACUCCCCCGUGUUCCUACUAUAACUCCUCCCCCUUUUGGAUAAACAAAGUGGAUACAAAUGGAGCUGCAGACGAAGGUGGAGCGGGCUGGAUGGGGAAUUCCCAGAACCAACCGUCAAUAUUUGACUGUGGUUUUGUCAGUUGUUCACUUUUGGAGCACUUCUUUUAAUGUACAAAUAUUUGGAUUGAAGCUGCGAUGGCUUUG	(..((......))..)(((...((((..(((.........(((((.....))))).......)))..))))...)))...(((((((.........(((..........))).....(((((((((((..((((((((((((.((((....((.(((..(((.((((.....))))...))).)))))....)))).))))))))))))..)).))))))))).))))))).(((...(((((....))))).)))..((((((.....)))))).	2.03674e-08	FALSE
MSTRG.10593.1	chr3R	28857489	28857784	GAGCAAGUUAUCUUGAUUGUGGAGUGCAUUGCAAUCUGCCUCAUUUCUUUUGCCACACUUGAUUGCGUUCUGUGUGUUUGCCUUGUGCGUUAUCUAGGACAGACAUGACAUAUUCCAAAUUAUUUCACCACCCUUUACCCACCCAUACACGACCAUACUUCCUCCCCACUACUCCCAAUCUGAGCUCCAGUACCAGUCCAUGUUCCCAUGCCAUACUAUAUAGCAUACCGAACCAUUCCAUCGGUUGUCUGGGUCUCUCGGCGUUAUCGUCGACAAGCCGCACUUACAAUUAGGU	(.(((((......(((..(((((.(((...))).))))).))).....))))))..(((((((((.....((((.(((((..((((.(........).))))...(((.(((........))).))).............(((((...((((((.........................(((.....)))...........((((..((((.(((...))).))))...)))).........)))))).)))))...((((((....)))))))))))))))....)))))))))	1.35085e-06	FALSE
MSTRG.10594.1	chr3R	28858142	28859077	GUUCUGCUUGGCUUUCUUCUCGGCUCUUUUGUUUAUAUGCAAAUUUUUUUUUUUUGGUGUUUCGGGCUAUUGUGUGUGUUUUGGCUGUAUUUCAUUUCGGCACGACAGAUCGCAUCGUAUAUAACUCCGAAUCCGAAUCGGAAUCCGUAACUCCGAGAGCGAAACGCACACAGCAACACUGCGCCGCACGCAGGGCGCAUAGAGUCGUCUCUGUCGCACGCAUACGAGCGGCAAUUAAAGUCGCAAAGUAUCUGUAUCUGCGCAACGGCAGCUACUCCUUUUAAAUGCAUCAGCUUCUGCACUGAACAUUCAAUCUUACCACGCACACAACGCCACGAACGGCACUCACACAGAUACGCGGAGAGCACUUCAUUUCGGCCCAACUUCAAUUCUGGCCUU…	....(((..(((....(((.(((((..(((((......)))))............((((((....((...(((((((((((((((((..........))))((((.........)))).......(((((.......))))).((((......)).)).)))))))))))))))))))))(((((........)))))...(((((((((.((((((.(((......)))))..(((((((.(((..((((((((..((((......))))............((((..((((........)))).)))).....................(((......)))......))))))))((((((((...........((((.............))))..…	3.57648e-06	FALSE
MSTRG.10619.1	chr3R	29086042	29086276	AAGCUGCACAAUGAUAUGUGUAUUAAAUAUGCAUCGCGCAGCUAUUUUGCUGUCAAAUUACCUCGUUAUGGAAAAAUCGAUUGUAGAUAUGUUUUAACCAUUUCAAUUCAAUAAACAUUGCAUCUUUCCCCCUCCAGACAAAUUUGUGUUGCCAAAACACUGCACACGCAGCCGGCUAAAAGUAUUUUCGGCAAAUGAAUGCAAAACUGCUGCCAAAAGCCAAAAUCAACAAAA	.((((((.(.(((.(((((.......)))))))).).)))))).((((((..(((.........(((.((((.........((((...((((((..................))))))))))..........)))))))......(((((.....)))))(((....)))(((((............)))))...)))..))))))..(((......)))..............	9.46506e-08	FALSE
MSTRG.10624.2	chr3R	29123401	29124104	UCUUGGGGCGAUUCAGUAUUAUUUCGAUUGUGAAGGAGUUUACUUCGUAGAAAGUCAAGUGCUCGCCGUUUAAUUAGCGCAAGUGCAAGUGAGUCGCAGUACGUGAGCUUGGGGGCUUAAUUUCAUGCGCCCGCUCCACAACAAAAACAAGCGAAACGAAAAGAGUUGCAUGCACAGAAAUUCGAAUUCGGUCGAAACUGCAAGGUGUUAUUAUAACGGGAAUGGCCAGUGCUCGUUAUCGGGUGAAAACGAUUAGGAUUGUGCAAUUAACAAAAGUGUGCCGUGCUGCUCUUUUCACAAUCCAAUCCAACCCAAUCCCCAACUCCCCCACCCCCAAUCCCCAAGUGGCACCACACAAACACUAGCACAUAAACACUUAUGCUGCCUUUAUGCUUGCAG…	(((((((((..((((..(((.....)))..))))(((((((((((((..((((((((.(((((.(.((((.....))))).)))))......(((.(.((((((((((..(((.((..........)).)))))))....................(((...(.((((((.((((((...(((((......))))).)))...(((((((((.....((((.(((...(((.........(((.......((((.((((((((........(((((.((((...)).)).))))))))))))))))).........))).........)))..))).))))..)))))))))............((((((((....))))).))).....))).)))))…	9.52497e-07	FALSE
MSTRG.10627.1	chr3R	29132836	29133179	AUCAGUUGAUGGUUAUUGUUUCUUUCGGUCGCGUUCCUGGGCAAUCAGAGGAAAGCCAUGGGGCAAUAGGUUCUAAAAUAUAUUUAUAAAAAAAGGUCUUGGAACGCCCUCUUCCUUCUGGCUGCUUGUGAGGAACUCAUCCGUGUAUUACCCUUUCAAAUGCUUCGUUUUCCCCAACCCUCUGUUUAUAUAUACAUAUGUACCUAGAUGUUUGUACAGCCUUAUUGUUUAUUAUUAAUUAUUUGACUUUUUUCGGUUACUUUAUUAUGCGUUUUACAUUUUGUUUUUCCAUAUCAAUCAAUACACAAUCAAUCAAUCAAUCAACCAACCAACCAACCAACCA	....((((((((((((((........((..(.(((((((((((.(((((((.(((....(((((.....(((((((.((...(((....)))...)).))))))))))))))).))))))).)))))...)))))).)..))(((((((........(((((...)))))....(((.(.((((..((((((....))))))..)))).).))).((((.....))))...............(((((......)))))......((((.(....(((...)))....)))))......)))))))...)))).))))).)))))..................	0.0280505	FALSE
MSTRG.10649.1	chr3R	29266250	29266619	GCAACGGAAUCAAGAAAUCAACAAUGCAUCGCACAAUGGCCGGCCAAGGAAAAUCAGUGCAACACCGGGCUCCUGGCGCACAUCUUGCACGUCCCAGUUCCCCUUCCUUCGAAAGGACAAAAGGACCCAAUGUUUAUGCCAUUAUUCUUCCGGCGCACAUCGGCUCAUUGUGUGCGGCAUUCCCCGUUUCUGCUGCCGGGCAGCAGCUUCCAUCCCCGAUCGCCGUUUUCUUCUUCCGUCUCCAAAAUGCAAUCAUUGUAAUCGAUUUUGCACAAUUUCCAAUGCUCAAGACAGUCGUCAAGAUGUCGCAGGGGUGGGUAGAGAUGCACUCAGAAAAAUACUUGGACAAUUGAAUGGGAUCUUGAAAAG	.........((((((.......(((((..((((((((((((((((.((((...((.(((...))).))..)))))))(((.....)))..((((......((.(((....))).))......))))...((((...((((...........)))).)))))))).)))))))))..))))).((((((((((((((...))))))).........((((......((((((.....((((((.....(((((..((((....)))).))))).....(((.((.((...((((.((.....))))))...)).)))))..)))))).....))))))....))))......))))))).))))))....	1.01588e-06	FALSE
MSTRG.10650.1	chr3R	29315246	29320393	UUAUGCGAAUUUAUAUGUCUCAAAUGAAAACAUGCAGCUUUCUUUCCCCUUGUAACCAUUUAUUCUUUAUUUAUAACAUUGUAUUUGUUUAUAUAUUUCAUUCUGUAUUAUGAUCAUGUAUUAAUUAUGAUUAGCAGUGAAAAGUAUGCAACAUUCAAUUAGCGUCUGGGGGUAAGUCUGUACUACAAACUUAUCGGAGUUCCAAACCCUGUAACGACGAUUGGAGUGAGGCAUAUCGAUAUGCUUAAGGUAACGAUUACGAUGAUGUUUUUAUUAUUUGAUCAACGCACUGUUACCCAUGCGGCAACUUAAUUUGAUCUGCUUAAAUUAUUUUAUUUUACAAUGUGUCUUGGUUACUUAAGACUAACAGAUUUUUAAUCCUAAAAAUGAUAGGGAGAA…	...(((.......(((((.((....))..)))))..(((((..((((((((((((((............................(((((((((.(((((..((((....((((((((.......))))))))))))))))).))))).))))(((((((..(((..((((((((((.(((...))).)))))))((....))...)))....)))..)))))))(((((((((((((.((((((.........(((((.(((((((....))))))))))))..(((.((.((((((.((((((((..((((((((.....))))))))(((((((((((.....(((((((....)))))))...((((((((((((((((.......))))...((…	6.07411e-08	FALSE
MSTRG.10652.1	chr3R	29349218	29349465	CCGAGCCACCCAAAGGAUUCGAUGGAUUCAAUGGGUGGCCCGGUGGGCGUCCCCCUACCCGUGACCACUCCAUCUGCACGGAGCACGGAGAAAGGAUAAAGAGAAAGCAGAAAGGAAGCACGGACUCCUGGCAAGGGCCAAUGAAAGCGAAAGAAACGAAUCGAGUCGAAUCGAAACGGAGCGAAACGAUACGAAUACUUACACGGAAAAGAAAGUGGUUUACCCAGGUAAAACUGCAUAAAGUGCU	(((.((((((((..((((((...))))))..)))))))).))).(((.((((.(((.((((((....((((........))))))))).)..)))...........((.........))..)))).)))(((....))).................((.((((..(((..((......)).)))..)))).))....................((((.((((..(((......)))..)))).))))	1.14339e-05	FALSE
MSTRG.10653.2	chr3R	29457561	29485152	CUUUCCCUGUCAUCAUCAUCAGUCGCCGUCGUCGUCUCGUCGCUGUGGUUUUUAUUCCGAUUGUGGCCAUGCAAAAAGAGGCAAAUAUCUGGGAAAAUUAAGCAAUAUCCUAAGUGAAACAAACUAAAACAUGAGUUAAACAGUGUGUGAACUAGGAACCUAUGAAAAACCGAAAUAAAAACCGUGAAAAUCGCAUGAAAAGCCAGGUGUUUAGUUGGUGGUUAGAAAAGAAAGAACUGGCUUCUCUGUGCGCAGCAGCCGCCUUUUUUCCGAACCUAAAAACCUAUAGGCAAUCCAUCAGAUACUUUUGUAUCUCUUGAGCAAAGAUACGCUAAAAAAACAGUGUUAAAUGAAGUUAAAAGCUGCCGAGUGGACGGCAGUCCAAAACAAACAAUAAAA…	......(((((....((((.(((((.(((((((((...((.(((((((((........((.(((((...(((((((((.((...((((((((((((((...((....((((.(((...(((.(((..(((....)))....))).)))..)))))))..........................((((...))))..(((((..(((((((.(((..(((..((((....(((((((.(((((...(((....))).)))))..))))))).....))))..)))...((((........((((((....))))))...((((((((....((...((((((((.(((.((.((((......(((((((......)))))))..................…	1.20064e-07	FALSE
MSTRG.10653.7	chr3R	29483554	29485152	AGUACGCGAAGCUGUACCACAACAAGCGACCCGGGGUGUGGACAUCCAGCGAGGACAUCCGCGUCAUCUACAACAUACUUUCAUUUUUGCCUGGCAAUUUGAACCUGCUGAAGCGCACGGCGCUUCGGACUGAAUUCGAGGAUGUGACAACGGCCACGCCGGAUCUCUAUAGCAAAAUAUGCAGCAAUGGUAAUGUUCCACAGCAUGUCAUACUGCAGCAGCAGCAGCUGCACAUGCUGCAGUUGCAGCAGCAACACCUAGAAACACAGCAGCAGCAGCAGCAGCAACAGCAGCAGCAGCAGCAGCAGCAACAACAGACAGCACUCAAUGAGACAGUCAGCACACCAAGCACCGAUACUAAUCCAAGCCUCUUGCCCAUUCUGUCAUUGCUACCGCCCA…	....(((...(((((......))).)).....(((((((((.......(((.((....)).)))...............((((...((((...))))..))))......(((((((...)))))))(((.((((((.(((((((((((..((((...))))........((((((..((((((((..(((.......)))..)).)).))))((((.((.((.((.(((((...((((((.(((((.((.((................)).)).))))).))))))...))))).)).)).)).)))).......................(((((...(((......((...(((....)))...))....))).....))))).)))))).......…	1.822e-07	FALSE
MSTRG.10654.1	chr3R	29386379	29386733	AUUUUAUUUGGUGUGGGCGACGUCCUUGGCGGCAUUCCUGUCUGGAGUAAUUUCUUUAUUAGAUUCAUUCGGGCCCUCUAGGACAUUCUCACUUGCCCGGGGCAAAGUUAAAGGCAAAGGCAAAGGCAAAAGCCAAGCGAAGCGGACGGGCAACGGACUCUAAAAACAAUUUUCUAAAUUAGUUUUUACUAUCCCGGCUCCGGCUAACGAAACUGCAAUAUAGCAGAAGAAAUUGUUUAAGAAUUACAUGGAGUGGCCGACGGAGGACAAGAGUUAGUUCUGCACAUCCCUUAAUAACUUUAAAAGCACCCGGAGCGCUUAAAUCCAGUCUUUUCCACACGUUUUGCAGUCUCA	..........(((((((.(((((((((.(((((((((((((((.((((((((((((............(((((((.................(((((((..((...(((...(((....((....))....))).)))...))...))))))).(((...((((((((((((...))))).)))))))...))).))).)))).........((((......)))))))))))))))).)))....)).)))))).))).).))))))..((((..((((((........((((.....)))).......)))))))))).......)))...)))))))..............	5.19371e-08	FALSE
MSTRG.10656.1	chr3R	29428821	29429137	CGCCACAUUUUAUCUCCGCGUGCAUGUAUUUUUUUUGUGCUCAAGUCACUUUGGUGGACUUCAGGACAUGGCUUUGUGUUAUUCCCAUAUCGCAGCAUCAGCAUUCAGGAUCCUGCGGCUUCUGUCGACCUGCCACGCCCCUAUCUCGCCGCCGCCUCCCAUGGCCAGCGGCAUUCACAUCGAGCUGUCACGUGUGAGGUGGAAAGCGAGGGGGCGUUGGAUUUUCCAGCGCUCGCCCGCAGGGCUAAAUUUGCCAAUUUUCUAAUUAAAAUUUCUGCGCCGUAAAGCAUAAAUUUCGCAACUUUCACGCAGAUAA	.........((((((..(((((...((......((((((((.(((((((....))).))))..(((.(((((.....)))))))).....(((((.(((.........))).)))))((((...((.((((..((((.......((((((((.(((......)))..))))).........)))......))))..)))).))))))..((((((((((((...)))))))))).))((((((((.......)))((((((......)))))).)))))......)))))))).......))...)))))))))))	5.63784e-09	FALSE
MSTRG.10657.1	chr3R	29435461	29435725	GGCAGAAUGUUGAAAUAUUGAACUUUAUCGCAGAAAAUCGCAGUAUGCAAAUCAAGCAGGCCAAGCCUUUUUGACCAACUUUUUUAGAGGCAGGGUAAGUAAGAUGAUGCCCGCAGCAAACAGCGGUAAGAGAGUUGGGACUAUUGAGGAAGGGGGUGGGGCAGGGGCGGGAAAUGGAGGGCGGAAAGGAGCAGAAGGACGAAGCAGCAGCAGGAUAAGGUACAACGUGAAAAGUAUGUUUUAAUAAAAGCGGAAAUGAAGCAG	.((....(((((((((((((.((((((((((......((((....(.((..((..((..(((..((((((((..((((((((((((...((.(((((..........))))))).((.....))..))))))))))))...........))))))))..)))....))..))..)).)..))))......))...........((....))..)))))))).))...........)))))))))))...)).............	1.93517e-08	FALSE
MSTRG.10658.1	chr3R	29440549	29440962	AAGCCGACACAAUGACAACCUGCAAUGACCGAGAGUCCUGUUCUCCACUCCUCUGUGCUGUCCUGGCCAUUGUUUUCACCUAUUUGCCAGCGAAAUUCCCCGCUCCGGGCAGUUAUCCUGAUUUGCAGCCAUUGUGGGGGCCACGCCCAGCGUUUUGCAUAACUUAAGCUCUUGCCAACGGGUUGGUUCAGCCCUCCUUUCCAGCGUUAAUUUGAUUUAAGCAUUUAUGGCAUGCGGUCGCUCGUCCAGCGGAAUUUUCUGGCAUAAGGUCAGGUUUUCGCACUUUCGGGGAGUGGCACUUCUGCGCAACAUAUUUGCAGGCUUUGGCAAGCCCUGAACAGGGGGAAAAAAAUAUAUAUAAAAAAAAAAACAAAUUACAGCUUACUAUAGUUAGCUGGC…	..................((.((((((........((((((((..((((((((.((((...(((((((.(((............((((((.((((((((((((....(((.((...........)).)))...))))))((.((((...))))...)).........((...(((((..((((((...)))))).........((.((((......)))))).....))))).))..(((((.....))))))))))))))))))))))))))).....))))....))))))))(((....)))((((.....)))).(((((....)))))..))))))))..................................(((((.((....)).))))).)…	0.000789711	FALSE
MSTRG.10659.1	chr3R	29448574	29448876	CCACGUUAUCUGUGAGGGAUUCUCUGUGCCCCCGCCACCGCCACCGGCUUUCCCAUUUUCCCACUCGACUGGCGCACAUUUCACUCGAAACUUUUCAAGUGCCCAUAUAAGUAAUGACAUAUCAGUCUGACGACGUCGACUGUUCUUGGAUGUGAGUGGGCGGUGGGUGGUGCUCGGUGGGCGGGGUUGAAGGUUGAGUGCUCUGAGAAGCUGGCUUCUUGUCAGUCGUUUUGCCAAUUGACAGGAUGACAAGUGAGCAGCAGGAGAAUUCCACUCGUACAUACGGAAAUAUGUAAAGUUAA	.((((.....)))).((((((((((.((((((((((((((.(((((.....((((((..(((((((.(((((.((((.....................)))))))............((...(((((.(((...))))))))....))...))))))))).)))))))))))..)))))).)))))((..((((.....)).))..)).(((.(((((((((((((.(......).)))))))))).....))).))).)))))))))))))(((..((((((......)))))).)))...	1.72982e-06	FALSE
MSTRG.10660.1	chr3R	29450949	29451431	UCAACACUUGGCUGGCGCUCCAAAUGGAAACCACUUUGGCUGCUGGCACCGGCACACCCCACAGAUUUAAAACUUAACCUUUAAUUUGCACCUUUUAUCUGACCCAACUUUUAAGCUCCAUCGCCUUUUUAUUUUUAUGCCCUCUUCAAGUUCUUUUAUCCGUUUUUAUGGCUCCUCCAUUGCCAUAAAACUUGGCCACACCUGCUAAUCAAGUUUGACUCUAUAACACGCUUAUCCUCUAAGCUGUUAACAUGAGAAAUUUAAAACGCCCGCUAAGGCACAGUAGAUUACAGUAAUUGUAGAAAGCAAAUGGAUAUUGUGUUUGAAAAAUAUCACAAAUUAGAUAUUAUACUAUCAGUAAACAAAAAAAAAAUGUAAGUAAUUGAAACACAUUCUAGU…	((((.((((((((((.(((((((((((...))).))))).....))).)))))........(((((..............................))))).............((......))........................(((........(((.(((((((((.........)))))))))..)))........)))...)))))))))(((..(((((.(((((.....))))))))))....))).((((((....(((......)))....))))))...((((.(((((((((((...((((((((((((.((..((((((........)))))).((((...))))..................(((..(((.((((((....((…	3.7889e-07	FALSE
MSTRG.10661.1	chr3R	29456021	29456252	CGCGGGCCGCGCAUCCUUUUUUACGAUUUUUCACUGGCAGCUCGGGGAAAUUACUUUUUAAGUACUUAACUUCAAUGCAGCGGCAAAAGUUUUGAGUUCUGCAGUAAAGCAAAACACUGAGGGAUAAAACAGCUUAUAAAGUUGCACAGAAUACCUGCUCGUUUUAAAUCUACAUUGAAAAUGCAGGAAAUACCAAUAAAAACAUACAAAAAGUUACUAAAACUAUUUUAA	(.(((((.((..........................)).))))).)(((((....((((.(((((((...(((..((((((.....(((((((..(((((.((((..........)))).)))))..)).))))).....))))))..)))..(((((...((((((.......))))))..))))).......................)))).)))))))..)))))..	1.42993e-09	FALSE
MSTRG.10663.1	chr3R	29459428	29459728	UUGGUUUUUGACAAUUUGUAUACAGCUUGUUUGAAUUUGAAAUGAAAACUCACUCAUUUUAACAAGUAAUCGGCUUAUGUAGGUUUUAGCGGACCAAAACCGUAGUAAGAUCUACUUCCGUUGAAGAAGCCCACGCAUUUCCACAUUUUCUUCCGGUUACCUGGGAUAUUACUUCCCAUCCCGAGCCAUUUUCCCUUUUUAUCAUAACCCCAAGACAGACAAAUUGUCUAUUAUUUGAAUGGUUUUUGUAUCUACGGGCGGGGCACUGAAUAAUGGACAUCAUGCGGGGCUCAUGUCGUC	.........((((...........((((((.......((((((((........))))))))))))))..(((((....((((((((((((((.......))))..))))))))))....)))))...(((((.(((((.((((....(((...(((.....(((((.......)))))..))).(((.....(((.......((.((((.((((..(((((...)))))....))))...))))..)).......)))...)))...)))...))))....))))))))))..))))...	6.14964e-07	FALSE
MSTRG.10664.1	chr3R	29465283	29465600	CUUGAUAAUGUGAAUAGUGUGCGGCUGAAACCGCAACGCCAGCAAUUCGAACUUAAAUAUUCCACUCGCAGCUUGAACUUGCAGCAAAGUGCUUGCCACAUAGACUGGACCAUGUCCAUGAUCUGUGCACAUAUAGUAUAUAGUAUCAUACUACUAUAUAUAGCCGCACUCAAAGUCCAAAGUCGGACAUGUCGCAGGCGCAAGGUUUGAAAGUUUCUAAUACAAAUUGGCACAACUUUCGGCUUGUCAACGGCAAACAGGCAGCAACUUUGCUGCGUACUCUCGUAUUUUGACAAAUGAUUUGCGUCUCUGCGGAA	.((((...(((.....((((((((......))))).)))..)))..))))...............((((((.........((((((((((((.((((.((((((((((((...))))).).))))))........((((((((((......)))))))))).((((........((((......)))).....((((((..((((((((..(((((.......)))))..)).))))))..))))))...)))).....))))))).)))))))))((((....))))...(((...........))).))))))..	6.5412e-09	FALSE
MSTRG.10665.1	chr3R	29466052	29466324	ACUUUCAGGACUUUUGUUGCACAACCGAAAGGCGUGAAUCGUGCUCAAGGCUCCAUUGGCACGACUCAGCAAUGAUAAGCCAGCUGACUAGACUUCCCAAGGACUUUUUAUUCCUGAUGGGGAGUGAACAAUGCCAGGAGUUUAUUCACUUUGAGUUGCGCUUUUCACGACCUGUCACUGGCGUUUUUCCUCUGCGGUUGCCACUCCCACGUGUGGUGCAAAAAAGGCCAGAUAUCCACACAAAUAUGUUGCCUACUUAUCGGCUGUCGCUA	.(((((.((....((((...)))))))))))((.(((.((((((.(((.......))))))))).))))).......((((((((((..((((((((((((((........))))..))))))))(((.((((((((((......((.....((((...)))).....))....)).)))))))).)))...(((....(((((........))))))))....((((.(.((((........)))).).)))).))..)))))))..))).	1.79939e-07	FALSE
MSTRG.10666.1	chr3R	29473709	29474048	AUGUCAAUCGAGUCGGCUUAUCGCGGCCAUUUGGCCCGUUCUGCGGCCCAUAAAAAAAAAAGGAGAAGUUCUAUGAUAAACGGCCUAAUACAGACAGAUAUUCAAGGGGGAGCGGCAGUAAUAAUUGCAUUUUUAUGCAGCAAACAACAAACGGCAUAGAAUAAAGCCCACCUGCCACGGCACCUGUAAAUAUUUCAUAAAAAAUUCUACAUGCAAAAAAUGCAACAUUCACACACACAUUCACACACACGCGUUGCAAACCGCCCACCUGCGAAAAUAAAUUAAAUUUAUGUUGUUUUUCCUGUCCGCCUUUGUGCCGCGUCUUCCCUUUUUAUUUAG	.........(.(((.((....((.((((....))))))....))))).).......(((((((.((((.......(((((.(((........(((((.......((((((.(.(((((......((((((....))))))............(((..........)))...))))).).(((..((((...((((......))))..)))))))......((((((..........................)))))).....))).)))..((((((((..((....))..)))))))).))))).)))))))).......)))))))))))......	3.00952e-07	FALSE
MSTRG.10671.1	chr3R	29498930	29499992	GACGCCAACAACGCAGCUGCGCAGCGACGCUCUCCGGAGCGUGCUCCAGUCGAAGCAUCAGAACAGGCGCCCGCCACCAGCUCCUCCAGCGCAGCGGCGACAAUCGGGGCGGAGGCAGUGUCGGCCAUCGUGGAGUCGGCAGCGGCUGUGGGCGAGGCGCGUUCGCUGGUCAGCGUAGCCAGCAGCAGCAGCGCCACUCACCGAAUCAGCGCCAGCGGGAGCAGCGACAGCAGCUACAUGACCGCAUCCGCCCAAUCGCCGCCGCCGACGGCCACCUCGGCUGCUGCUGUGGCCACGGCGGCGGCCAGCAAUACGACGCACAUGUUCCGGAUGUCGCAGGACCAGCAGUAGUCGCAUAUAGGGUAGGCUAGGACCGAAUCGAACGGAACGGGAGCGCUC…	.......(((((((((((.(((.((((((...(((((((((((.....((((..((.........(((((..(((.((.(((((.....(((....)))......))))))).))).))))).......((((.((((((.(((((..((((((.((((((((((.(((...((((.((........)).))))...))).)))))..))))).((((((((.((....)).))).)....))))...))))))...))))).))))))..))))...((((((((((((....)))))))))))).))....))))...)))))))))))))))))..(((........))).......(((((((...((.(((.......)))...((((((((..…	1.07867e-05	FALSE
MSTRG.10681.1	chr3R	29666647	29668877	AUGGCCAAGGGAGAUAAUUCGGUCAAACCGACAGAGGCAGCCGGUUUUGGUGACAACGAGAGGUGCCUCGCGGAUUUGUUAAAGGUCCACUUUCGGAGCUACUGCGAGAAGUCCACCAUUCACUGCGUUCGCUAUCUGUACGAUUCCCACCUGCAUAACUUGGAGAGGUUUGUGGUUUAUCCUCUAUUCAUAUCUACAUUCAAUUUUAAAUUGUAUAUAAUCAUUGUAUUUAGAAUCAUCUGGUCGAUGCUGCUCAUCAUUAGCAUCGGGCUGUCCUUCUUUUUCUACCUCCUGCUCUCCGAGCGAUUCGUUUCCCAGAAGCUGCAGACGGUGGUCCACGAUCCGCAGUUCCCCGUGUUUCUGGUGCCAUUUCCGGCCGUGGGAAUCUGCACGGACAAC…	(((((...((((((((..(((((...))))).(((((((((((((((((((((..((((.(.((((((((.((((((.....)))))).....(((.(..((((((.((.((..((((((..(((((...(((.((((.((((.((............((((((((((..(((((..................)))))..).(((((((...(((((.......)))))))))))).....(.(((((((((........))))))))).).......................))))))))).)).))))....))))))))))))..))))))..))..))))))))..)))).(((((.(((((((((((((((((((........))))).....…	6.65453e-08	FALSE
MSTRG.10708.1	chr3R	29782027	29782257	CCGGCGGCGACAUCCGAUCCGCCUGGCUAUGGCGACCCAUUUCGGAAAGCCAUUCCCCGAUAAGAGGAGCAAAGCCACAAAGGCGCACCAUUCAUUUGAUGGCGUUGCUGCAUUCGGUGGGUCGGUGGGGUUUACCGGGCGCUUUAAAUUUAGUUGCUUAUGUCAUAACUAAAUUGUCUGGCCGGGGCGAUAAGAUAAAUGUGGCUAUGGCAUCGGCAAUCGGGUGCCCA	..((.(((..((.((((((((((.((..(((((...((.....))...)))))..))........(.(((((.((((((((((........)).)))).)))).))))).)....))))))))))))..)))..))((((((((........((((((.((((((((.(((..((((((...((...))...))))))...))).)))))))).)))))).)))))))).	1.75579e-05	FALSE
MSTRG.10709.1	chr3R	29783539	29783799	GGGAAUUAUUGUUGGCUGUGGCAAGUGUGUGUGUUUUUUUUAUGAUUUAUUUUUGGGGGCUAGUGCGGGACAUCCAUCAUUGGUUUCGUAAUUAUUGAAAAUCAUUAUUUUGCCUUCGAGUGCUAUGUAUGUACAAAUGUGUGUUUUUAUUCGAAAUAAUUCAGUUCAAAUCAACUUAGAUUGUGUUAUAUUCUUUUGGGCAACUCUUGCUCGCACCCUUGUUAAUUUAUUAACUUUUGCGUGUGCGGAUUCAUUAAAUC	..(((((............((((((...(((.((((((...((((((........((((((((((..((....))..))))))))))..)))))).)))))))))...))))))((((((((..((((((((....))))))))...))))))))(((((.(((((.((......)).))))).)))))........((((((...))))))((((((..(((((....)))))....).).)))).)))))........	1.03905e-07	FALSE
MSTRG.10713.2	chr3R	29801732	29802659	GUGCGCGUCAAGCCCGACAAGACUGGCGUGGUCACCCAGGGCGUGAAGCACUCGAUGAAUCCCUUCGACGAGAUCGCCGUGGAGGAGGCGGUGAAGCUGAAGGAGAAAAAGCUGGCCGAGGAGGUGAUCGCCGUCUCCGUGGGCCCGGCCCAGUCGCAGGAGGUGAUCCGCACCGCCCUGGCCAUGGGCGCCGAUCGCGGCGUCCACGUAGAGAUCCCGGCCGCCGAGUACGAGCUUCUGCAGCCCAUCCACGUGUCGAAGAUUCUGGCCAAGUUGGCUCUUGACGAAAAAGCCGACCUGGUCAUCCUUGGCAAGCAGGCCAUCGACGAUGAUGCCAACCAAACGGCCCAGAUGACCGCCGCCGUGCUCGACUGGCCGCAGGGCACCUUCUGCAACAAG…	(((((((....((((..(.....((((.((((((.(((((((((...((.((((.((((....)))).))))...))(((((..((((.((((.((((...(((((......((((((.((.((((((((((.(((.(((((((...)))))..)).))).)))))))...))).)).))))))(((((((((....))))))))).((((((..(((.((.(((.(((.(((((..(.((.((.((((..((((((((......((((((.(((((((.((.....)).))))))).))))))....((((......))))))))).)))..(((........)))...))))...)).)).).))))))))))).)).)))....))))))......…	1.83589e-05	FALSE
MSTRG.10721.4	chr3R	29855649	29856574	ACACGCUGGCGUCUUUACACGCGCAGAGGCAGUAAAGAUUGCCGAAACGAAGCUGAUCAAGCUUCAGGGUCUUUACCGCGAGCAGAUUUCAUAUCUGCAGAACGUGCUGAGGCAGCGACGUCGCAAGUAUUUGCACGAUAUACGACGCGAGCGAGAGCUAUAUUGUAAGUUUCACUUGCCUUUAGGUAUGCAGGAUAAUGUGUCUUAUGCCACACUUUCAGGCAGCAUUCACGAUCAGCUAAAGGACACGCCACACGAGCGAAAGCUGUACGAGCAGCUAAAGGCGCUGAAUAGCUAUCAUCGACGCCAGGGCGUCGAGGCGGUGCUCUACAAGAAACUGAAGGAGAAGCGAGCUCGCGACGCCUUGUACGCAGCCAAGUCGUCGAGCAACCCGAAGUG…	......((((((((((((..((......)).)))))))).))))......((((.....))))((((((((.....(((((((((((.....))))))......((((.((((.(((....))).((((((.((((.((((((...(((((.((((..(((...)))..)))).)))))((((((((((((.(((((..(((.....((((.........)))).....)))(((.(((((..((.....)).....((((..((((((....)))))).....))))...)))))))).(((((((....)))))))(((((((((...........((.((.((.((((.((((((.(((.((((.((((.(((...(((..(((((........))…	5.01557e-08	FALSE
MSTRG.10727.4	chr3R	29874176	29875161	UGGUAUUUAUUUUUCUUUGUCAUUGCAGGUUCGCCGCGAUCGCAGCGACUUUUGGGAAGGCAUUAAAGCACACAAUGCUACGGUCACUUGUGCCAUAUUCGCGCCACACCCAGAGGCUAUCAUCAAGCCCGAACCGGAUGAGAUCUCCAAUGAGAAGGUGGGUCCCAAUCGCGUUGAAUCUUGUUCUUUAUAUUUUUCGAGAUCAGUUCUAUUCAACAUGUUUUCCGCUUGCAGUUGGCUCACAAUCAGCCGGAUCCACUGGUCGAGCAGCACAAAAAGGGAUGUGGUUAUGUGUUGGUCAGCGCCGAUUUCAAUGGCGCCAUCAAGGUGUUCAUCAACAAGACGAAGCCGAAGCACAGCAGUCUACCCUACACGGCCAUUGCGGAUUAGUCUUUAGAU…	((((.............((((.((.((((.((((.((....)).))))..)))).)).)))).....(((((....((....))....))))).....(((((((.........((((.......))))((.(((((.((.(((((....(((....(((((..(((((.(((((((((.(((.((((.(......).)))).)))....))))))).............)).))))))))))..)))...))))))))))))))(((((((.((((.(((.(((((...(((((((((..((((((.......)))))).)))).(((.(((.((.....)).))))))...)))))(((((...((......))..)))))((((((((.....(((…	1.26503e-07	FALSE
MSTRG.10730.1	chr3R	29899636	29899950	CCGCCAUUCCCAGCGCCAUCAGCGGCACCAUCUCUAAUGUGAGCAACGAUGAAAAUGAAGUAAUAAACCCGGUUAAUGCAACACAACGCAUCGGGGAGAAAUAAACCCGAGUGGGGCCACAAUGGGAGAAAACAGGAGUACGACUAAUCAGCGCAUGCGCAGCCAUUAAGCCAGGCAAUCCAGCAAACUGGCAAGCUGGCAAGCUGGCAACUUGGCAAUCGGGCAAGUGGGCAAGUAAGCAAGUGAGCAAGUAAGCAAGCUGGCAGCAAAGCAACAACAAAGCGGCGGGUCCGCUUCAGCUAAUUUAUGUUGCC	((((....(((...(((......)))....(((((..((((.((.......................((((....((((........))))))))..........(((....)))))))))...)))))....((........)).....(((....))).((((....(((((.....(((((..........)))))....)))))....))))....)))...))))((......)).(((..((......))..)))(((((((...........((((((.....))))))...........)))))))	6.4878e-06	FALSE
MSTRG.10744.3	chr3R	30009677	30010352	GUGAACACACCCAAGGACUCCGUGCAAAUUCCCAUCGCCGUAUUGAAGGCCGGAGAGACCCGCGCCGUCAAUCCCGACGUGGAGUUCUACGAGUCGAAGGUGACAUUCAAGCUGAUCAAGGGCAGCGGACCCGUCUACAUCCACGGGCACAACAUCAAGGACGAUGUGGAGGUGGUCGACAUGGAGGAGGAUGACGAGGAGGAUGAUGUCGCCGAGGACGAGGAGGACGAGCACCCAAAGAAGCGCGCCAAGAUCGAGAACGCCGCCGAUGGUAAAAAUGCCAAGAACAACAAGAAGAAGUAAACUGCUGACCGCCAAUCAUCCAUCGAGGUUUAAGCUAUGAACGUGUAGAUUUUAAAGCAAAAACAGUUUUAGGCCCUAUAAUACAAUACGAUGCAU…	.((((..((((....((((.((((..(((((((.(((....(((((.((((((......))).))).)))))..))).).)))))).))))))))...))))...))))..((((.(((((((.((((((((.((((((((..(..(........)..)...)))))))).).))))....((.((((((....(((...((((.((.((((((((((.((((.((.(.(((..........(((.((.............)))))...(((((....))))).......................)))).)).))..)).))).)))..(((((.....))))).(((((..((((((((.......))))))))..))))).........((.((((…	2.94754e-07	FALSE
MSTRG.10749.5	chr3R	30023244	30026131	CGGAGAGCCCAAAGUUGCCAGCGGACGAGGAUGACUGCUCCUGGCGAAGCAUUAAGUUAAGAGACAUACAGCCAUUGUUUACAGCAGGCAGCUCAGACACCGGGAUAGGAUAGGAUAGGAUAUGCCCUCGGGCCAGCCCACUUGAGUUGAGGAGAGCAGAGGAGAGGAUCGGGAUCCGUGCGCGAGGAGAGGAUCUGCAGCCUUGUUUAGCAUUUAGUCCGGUCAUCGUGCCAGCGCCUUGUUAACCACACUCUCUUGUUUACGUUUGCUUGUUUGUUGAACUCCACAAAUCGUCCUUCCAUUAAUUGUUAGUCACGCGUCCCUCUCGUUGAGCACACUAAUCAAAAUGAAAGCAUCCUCGUCGAUAUCGAAAUUGAAGUUGAAAUUGAAAUCGAAAUU…	...((((((......((((((((((((((((((.(((((...(((((.((..((.(((....))).))..))..)))))...)))))...((((((.....(((((.(((.(((((.((....(((....)))....))....(((((.((..((((((((((((((((((((....((((((((((..((...))....))))))...))))....)))))))...(((..(((.....)))...))).))))))........))))))).....)).)))))........))))))))(((((...))))).....))))).....))))))...................))))))))))(((((....(((((((.((((((((...((((..((…	1.31583e-06	FALSE
MSTRG.10751.1	chr3R	30028506	30028875	GUGAUAUUUAUUAGGAUCUUUUUUAACAAGCAUGUGGUGUAGCAUGGACUUUUACUUUAAAAUCGUAGAGUUCCUGGUUAGAUAAAACUAAACUUAGUUUAGUUUUGUACAAAAGAGCAAGAUAUCCUUUUAUCUUUGAACUAAUAAUUGAUCUCGCCAGUUUUAAGCAUAAAAUAGUUUAUGAAAUACGCUUAGUACGUUAUGUAAGUAGAAAGAGCAUGGCAUUUCUUUAGUUCCAAGAACCAUUGCAAGUUUUAGAAUUUGGAAAAGUUGUAGCCGUUUUAAGUAUUCCUUGAGUGAUUGUGAAACCGCUUAGGCAACCACUCGCAUCAGUCAAAGGUAAUUCCCUCUUUUGGAUGAAUGUUCCGC	(.((((((((((..................(((((......)))))((((...((((((......))))))....))))..((((((((((((...)))))))))))).((((((((...((...(((((..((((.(((((((.....(((...(((((((((...((((((....))))))......(((((..........)))))....))))).)))))))...))))))).))))....((.((((((....)))))).))..((((((((.((((((..(((((...)))))....)))))).)))...)))))..............)))))....)).)))))))))))))))))).)..	7.97176e-09	FALSE
MSTRG.10770.1	chr3R	30113241	30114023	AUUUGCUUUUGUUGUUUGAGUUACCGGCAUCCAUCAGGUUUAUGUUCUAGACCUUAUCCCUAUGAUUUCUGUUAACUUAUUCGAGCAAUUUGUUAGAUGUGUAAGCUUUGACUGAGCAAAAUGAAAGUAGCAUCAGUGCAGGAAUGCGGAUAUAAACGAUAUGAUAUAUGAUUGAAAGACAGAACGCGUUUGAUUUCGAGUUCAUUUUUGGCCUUUUUGUUGAUGAGUAUUGAAGCACCACGCAGCAGCAAAUGCGGAACAUAUGUAAAUUGUCAAAAUUUGUGAACGAAAAGUAGCAAAAUUGAAAACUCAAAUUCGAGCGCUGAAGGUACAAAAAAAAAAAAGAAAAAAGAAAAAAACUCAAGAAAAGGAUAUCCCUAGAGAAAGGUUAAGAGAAGA…	....((((((.((((((........(((((((...((((((...((((.((((((.((.((.....(((((((...(((.(((..((..(((((..((.((((..(((..(((((((............)).)))))..)))..)))).))...)))))..)).....))).)))..))))))).((((((((.((.(((((((.(((((..(((((((((.((((((.((((.......((((........))))................)))).)))))).)))))))))...))))).)))..)))).)).)))))))).............................................(((.....))))).)))))))).))))....…	7.70927e-08	FALSE
MSTRG.10774.2	chr3R	30180348	30181486	UAGCAAGAUGACCAUCUUUAACCUGUACAUAUUCGACAAGUUCGGAACACUGCUCCACUACGCAGAAUGGAAUCGCACCAAGAAAUCGGGCAUCACACGCGAGGAAGUAAGAUCAUAAUUCAGAAAAGUAACUUGUUUCACCAAAUAUGUUUGUUUUUAGGAAGCCAAACUCACCUACGGAAUGCUCUUCUCCAUAAAGUCCUUCGUCAGUAAGAUAUCGCCACACGAUCCCAAGGAGGGCUUCCUUUACUACAAGACCAAUCGCUACGCCCUGCAUUAUCUGGAAACUCCCUCUGGAUUAAAGUGAGUUAAUGAUAAUAUUCAGAAAACCCAAUUUAAGUAAAAACAAGCUCAUCAUCAAUUAUGAGCAAAAUGAAAAUAAGAUACUAAAGCUGUAUC…	(((((((((....))))).....(((((((((((((..(((((((((((..(((((....(((((..((((.((((((...((....((((.......((.(((..(((.(((.........(((((..(((.(((((....))))).)))..)))))((((((((...((.((..(((((..(((...........)))..)))))..)).))...(((.....)))(((...))).))))))))..............)))..)))..)))))...(((((((.......)))))))((((.((.(((..(((......)))...))).)).))))...........((((((........))))))..........((((((((.......)))))…	3.83373e-07	FALSE
MSTRG.10794.1	chr3R	30453972	30454621	AUAAACAAUGCCAUCUGUGCAACUACUAUUCAUAAGAAGGGGUCUAAUCAGGGUGUUGGUGUGAUGUGGGCUGAAGUGGGCUUUCCCUAAGGCCAAACAUAAAACACAUUUGAUAAUUGAGAACUGCAGUGCGAAUCAGGGGUGCAAUGUGUUCACGGAAGUAAUUUCGUUCUAAGUGGCCUUAAGGUGCGACCAUUGGCUUCGUGUCUCUUCAUCUCAUCUCUUACAAUCAAGGCUAAGUUGUCAGGGAUUUAAGAUUAAUACAAGAACAUGCUUUGAAAUAUCUAGAUAAAGGAUUCACUUAACAUUAGGAGCUCCAAUAGAUCGAUCUAACUGUAAGUCAUACAAUGUAUUUACGAAGAAUAGGUACAAAUCCUUUAAUUAAACAAAUUCAUGUUU…	........(((((..((((((.............((..((((((..((...(((.(((((((((.(((((.(((((.((((...((.((((((((.......(((((((...............((((.(.(......).).))))))))))).((((((....))))))......)))))))).)).((((((...))..))))))))))))).)))))...))))).)))).))).........((((((((((((.......((((((((.((((.......(((.(((((((((.((((.((((((((.(.((.....)).)..))))).))))))).......((((((((.......))))))))))))))))).)))..))))..)))))).…	2.95712e-07	FALSE
MSTRG.10796.3	chr3R	30484231	30486121	GUCGCUAUGUCACCAACAGAGUGCCCUUCCUGCGUCUGGGUCCCCUGAAAUUGGAGGAGGUUCACGCGGAUCCGUACAUUGUGAUCUAUCACGAUGCCAUGUACGACAGCGAGAUCGAUCUGAUCAAGCGGAUGGCCCGCCCGCGAUUCCGCAGGGCCACGGUCCAGAACUCCGUGACCGGAGCCUUGGAGACGGCGAACUACAGGAUCAGCAAGUCCGCCUGGCUAAAGACCCAGGAGGAUCGGGUGAUUGAGACUGUAGUGCAGCGCACUGCAGACAUGACUGGCUUGGAUAUGGACUCCGCCGAGGAGCUGCAGGUGGUAAACUACGGCAUUGGAGGUCAUUACGAGCCGCACUUUGAUUUUGCCAGGGUGAGUUUCCGAGUUUCCUCCAUUAGUU…	.........(((((..((.((.((((((((((((((((((..........((((((..(((((..(((....))).((((((((....))))))))((((((((((.(.(((((((.....))))..((((.....))))....(((((((((((((..((((((........).)))))..)))))).(((.((((((((.(..(((((.(..((((.(((((........))))).))))..).)))))..).(((((((((...))))))))).......(((((((...(((..((((((((((..(((......)))...)).))))...))))..)))..)))))))...........((((((((.((((....(((((....(((((((((…	2.73812e-08	FALSE
MSTRG.10806.1	chr3R	30768099	30768425	ACAUUUGCAUCUUCGAUUGGGAAUACCUACCUAGUGUGUGUGUUCCACCAGCAACAAGAUUGCCUCCUGUCUAAUUAAUCAUUUUGGCUGCUGUCAGUGGAUGUCAGUUUUAUAUGCUGGUGCUGUCGGUGCUGCCAUUUAUAACUCCUGGCCGGCUCAUCCUGCAUCUUUCACCGGGCACAGGACUCUGCCCCGUCAGCUGGUAAUCGAAAUUAAACAAACUUGGCCCCACAAACUAUCUGGCAACUGGCAUGCAAAGAUGAUUAAUUUUGCCGAUGCCUAUCUCAAGUGGAGUUGGAGACUUCGGCCCGACUUUGCCCAAAAUA	......(((...(((....(((((((.(((.....))).)))))))....((((.....)))).........(((((((((((((...((((((((((...((((((.......((.(((.(((((((((..(((((..........(((((.(((...(((((..(((......)))..)))))....)))..))))).)))))))))).............)))).)))))......))))))))))))).))))))))))))))))..(((((.(((((.(((.....))).))).).).))))).)))...)))........	6.72013e-08	FALSE
MSTRG.10810.1	chr3R	30808616	30827053	UGGUUGUUGUAGUUGUAGUGGGAGUUCGUCGGCGUGUUUGCGUUUCGCUCGCUCGUUUGGCGAUUUGCUGGGAUUAUAUUUGCCCGUUUAUUUUGUGGCAAAAGCGCAUUUAAUUCGAAGGAAGUGAGUAGUGAGUGGCGAAAAGCGGAGACGCACUGCCGCGCUGGAAAGGCGGAGUGAAUUGAGUGCAUGCGAAUGCGUGUGGAGAGCAAAUCGAAGUGCAAGUGCGUGCCAGCGAAUAAGAAGAAGUGCGAAGCCGAAAAGGAAGCGAAGCAAGGUGGGCAGUGAAAAGUGCAACGAAAAACGGCAGAGGAAACUGCAAUAAAUCAACAAAAAAAAAAAGGAAAAUAUUCUACGUGACGCGAAAUUAAAUGCGCUCGCUCCUUCUCGCUCGCACGC…	.(((((((((((((((((((((.(((.((((((.(.((.(((((((..(((((.(...((((.((((..((((((......((((((((.....((((((((((.((............(((((((((((.(((((((.((((((((((((((((((.((((.((....)))))))))).......(((((.(((.(((.........)))..)))..))))).((((((((.(((((....((((..((.((...((.....))...))..))..(((..(((((......(((..((.....)))))......))))).....)))..............((((....))))..((((((((........)))).))))..))))))))).))))))…	4.57074e-07	FALSE
MSTRG.10813.1	chr3R	30860129	30860380	CAUGGCGACAGUCAAAACCAAUCCGAAACCCUGUGGCACCCAAAAAAUUAUCUGACGGAUACGCGAGCUGUGACUGACUCGCCGUGGCUUGUCAGCUUCACUGUGGCUUGGUGACAGUGGUUAAAAGUGGUGGUUAAGUAGUAAAAAAGAAAUUUUAACCAAACUCUACGUCUGUUGAAAAUCAUAUUACUUUGACUGGUCCUUCGAGCCGGAUAUCGUAAAGUCUUUUAAACAAGAGACAUAAAUUGUAA	....((((((((((((((((......((((((((.((..(((.........(((((((.(((((((((.......).))))).)))..)))))))........)))....)).)))).)))).....))))(((((((...............)))))))....((.((....)).))............))))))))((((........)))).))))...(((((((....)))))))...........	6.70202e-07	FALSE
MSTRG.10814.1	chr3R	30865408	30865611	AAAAAUCAACCUCCUGGUGCCACUCCCUCCCUCGAAAUUCUGGGUGGCAGUAUCGUCGCAUCAGGCAAACGCCUCAAAAUCGAAAUGGAAAUCAAAAAGGCAGCAGCAGAGAGGCCAGCGAAGAAGGACGCUUCGGGAGUACAGUGGCCGCUCGAGCAUGACGGAUUUAGUUACUUAACUAGAUGAAAUAUUUUGAAUUAAUU	.....(((..((((((.(((((((.((.(((..........))).)).))).(((.......((((....))))......)))...............)))).)))..(((.(((((((...((((....))))....))....))))).))))))..)))...((((((((....))))))))...................	7.58123e-08	FALSE
MSTRG.10815.2	chr3R	30877568	30879966	AUGACAUGGUAUACCCUUUAUAUAUAUUUAUUUUACUGAAUAUUUUUUAUUAAUCGCCAGAUCGGCGCCGUUAACAUGGAUAAGAUGACGGUUGCCCAGAAGAACGCAUAUCUCGAGGCGCACAUGGCGGUGCAGCAGCAGAUGGCCCAGGCGGCCAUUCAGUUCAAGCAGCAGCAGACGUCCCAGCAACAGAACUCCCCCACGGCCAACAACAACAACAACAGCCAGAACAAUGGCAACAUGCAGCAGCAACAGCAGCAGCAGCAGCAGCAACAGCAGCAGCAGCAGCAACAACAGCAGCAGCAGCAUUAUGCAGCAACCAUCAAGGUGCCGCAGAUCAGUUCCUCCAAUGUGGCAGCCGCGGCGGCGGGGGAGAGCACCUUCACAGUUCCGGACGAC…	.......((((........(((((((((((........((((.....))))....((((((((((((.((((.((.(((((.((((((..(..((..(((.(...((....(((((((.((....((((.(((.((.((.(((((((.....)))))))........)).)).)))..)))).........(((((......((((.................((((......))))....(((.((.((....)).)).)))((.((.((....)).)).)).((.((.......)).)).((.(((...))).)).(((.....)))))))......))))).(((..(((.((((((((((((((((((..((((.(((((...((((((.....)…	1.25416e-07	FALSE
MSTRG.10818.1	chr3R	30913874	30914184	CCUAGCUUUCCAGCGAGGAUCAGCAGAGGUUCCCAUUGAGGGCCCAGAGCAAGCCCAUAAACGGCUUGUUGGACAACGAAUUAAGUUUACGGCGGACUCUCACGCCGCGCAUAAAUCACGGCGGAGUGAGACUCGGAUCCGGAUUGCCGCCAUAAACAGAGAUCUCGGCCAUUCCGUAAGGGGGCCUCUGGGCUUCUGGGCCAGUACUGUGGGUUUUGCCAAAAAAAUUGGAGGAGAGCCCGGCCAAGCGGCGCUGGCUCAUUGACGUCACCUGAACAAUUAGCAAACAAGAUGUGGAAAAAACCUAAGU	(((.(((....))).))).(((((((((((((((((.(((((((.((((((((((.......)))))))...............(((((.(((((..((((((.((((............)))).)))))).(((....)))....))))).))))).....))).)))).))).))..)))))))))))(((.(((((((((((.(((((((((((.((((.....))))...)))))))......)))).)))))))))..)).)))..))))....................((......)).....	2.14338e-06	FALSE
MSTRG.10824.1	chr3R	31090706	31092543	ACAAAUAUGUGAAGAGGCCCCCACGGAAGGCAUAUGGACGACUGAGUGCCGAGGCCGACGAUGCCGUCUCACUUGGCCACAAAAUCGAUGAUCCGUUCGAUGAGCUAGACGACUUUGAAAUGCUGGCAGCGAACUCCGCCACUGCCGGCUGUAGCAGUCAGGUACCAGGAGAAGCCAAUGGCAACGUCAAUGUCAACGGGGGCUCGGGUUCAGGCUUAGGAUCCACAGGAGCGGCAGGCUGUGGGAACGGCAAUGGGAACGGUAACGGGAGUGGAAACGGGAACCUGUCACUCCUGCCCUGCAUGGAUGCCGAUUGCCAGGGCAACUACGAGGUGGAGAGCGCCCUCUGCGAGCUGGGAUUGUGCCAGGCGAAAGCCAAAACAUCAAAGGACCUCGGCG…	(((.((((((....((((((((((((..(((((.(((....))).)))))..((((((((....))))(((((((((......(((((........)))))..(((.(((..((.......((((((((.(........).))))))))...))..))).))).((((.(...(((...)))...((((.(((((.(...(((((((...(((.(((.((((((..(((((.((((((...((((((.((((((.((..(((((.((((((((...((((....))))))))))))...))).))....)).))))))..((((....(.((.(.(((((....)))).).).)).).....)))).(((....))).......(((.(((.(((((((…	3.20895e-07	FALSE
MSTRG.10838.1	chr3R	31313319	31313671	GCCUUUGAAGUUGCCGCAAAUGCGGAUGGCGAUGAUGAUGUUCGCCACACUAACAGAUUGCUGAUAAAAGCCACCCCCCCCUACCGACCAACAUUUCUCCAUCACAAAUCGCCUGGUUAACCCUUUCAGCACCUCUAAUCGCCGGCAAAGCCAGGCCACGAGUCGCGGUAUUCUUCUAACCAAAGCUGCAAAACGCCCAUCCAUCAGUGAUGAGCGGCAGCUGUCAGCGGGUUCGCCGGUUAGAAGGCAGGGAUUGGCCAUCCGUCGAAAUUUGACAAAACUGUUUCGUUUAUAAAUGACUCUUUGAUGGCCAUAAGCGGUGCCCGAAACGAGGAAUUGAUUGGGGGGGUAU	.............((((....)))).((((((.........))))))............(((......))).((((((((.....(((((.......................)))))..(((((((.(((((.((....((((((...))).)))....((((.(.((...(((((((((..((((((....(((.(((((....).)))).)))))))))....(((....))).))))))))))).).))))(((((((.(((((...)))))......(..(((((....)))))..)...)))))))...)).)))))..)))).).))........))))))))..	1.46037e-06	FALSE
MSTRG.10845.1	chr3R	31407434	31407830	GUAUCCUGGGCCCCGUGCAGACAACAAUAAACCAUCAGCGCCAACCCCAUGGGCAAAUAAAACCCAAUCGAAUAUUAUUAUCAAUGAGGGCAGGACCCAAACAACGAACGCCAGUUCGAGCGCGAAGGAGGGUUGGCCACAUGCUGCUCUUCCCUUGGCAGGAUAUCAUUGCCAGCACUUGGACCCAGCCCACUGAACUUCCCAAUUCCAAUUCCAAUCCCGACCACGCCCACAUGCCAUCAUCGUCGCCUUCUGCGCUAAUUUGGCGCGACUUUGACACUUGUUAGCCAAUAUGUUUUUGGCUCGUGUUAAUGGCCCAACGGGAAUUGAUAUUAAUUGCGCCGCACGCCCCUCACGCCGCCCGAACUGGGCGUGGUCGUCGGUCAAUAUUGUUGG	.....(((.((...)).))).((((((((.(((....(((((((.....((((.........)))).....................(((.....)))......(((((....)))))((((((((((.((((((((((..(((...........((((((.......)))))))))..)))..))))))).............................((((...((......)).......))))))))).)))))...)))))))....(((((((.....((((((.......)))))).))))))).(((....(((((((((....))))).).)))...)))....(((((((((......)).)))).))).)))...)))))))).	7.46848e-07	FALSE
MSTRG.10847.1	chr3R	31443335	31443629	AUGUACACGCAUGCAAAUCCAGACUGAUAAAAUGGCCCAGAUAAUUGUGAUUAAUCUGGCCGCUCCGCAAUAAGCCCAUUAUGGCCUAAAGAAGAAAGCGACGGAAUUUCCCUGCCCUUAAAGUCGUUUUUUAAAGAGCCACAUGGCGGUUCAGCUGCUCGUUCACUUGUUCGGCGGUAUAUUACACAAAUGUUGUACAACUUCAAAUGCAACCAUAUGUGCAACAGUGAAACAGCACACUCAUUAAGCAAGUGGGUAUGAUGUUUGCCUUGUCCAGUAAAUUUACGAAAUAUA	((((....))))..........((((((((...((.(((((((((....)))).)))))))((...)).....(((......))).......((((((((((....................))))))))))...(((((.......))))).(((((.((..(....)..)))))))......(((...(((((((((..................))))))))))))(((((.((.(((((((.....))))))).)).)))))...))))).)))................	5.44652e-08	FALSE
MSTRG.10857.2	chr3R	31617052	31621474	AGUGUGGCCGGCACUUCACCUGCCCCAGCAACUUCAAGUUGCACCUCCUCCGACACACCGGCGUAAAGAGCUUUGCCUGUGACCAGUGCUCCCAGCAGUUCUACACUGCUACGCUUCUGCGGCGCCACCAAGAACUGCAUGCGGGGAAUGCUUUGUUUCAGUGUCGCUACUGCGAGGCAACCUACAGCAACGCCAGCGGACGCAUCCAGCACGAACGCAUGUACGACAGAACUCGUUCCCAUUCAUGAAACGUCUAAUGCUUUUCACAUAUUUCUGACCACUUUCCAUUUCAUCAGGCGCCACACGAAUGUCAAGCCCUUCACGUGCAAGGAAUGCAAUAAAAGCUUUGCCAUGAGCGGAAAACUCCGCACGCACAUGCUGAGUCACACCGGAGUGCGA…	(((((((((((((..(((((((((((.((((((...)))))).((((((.(..((.((((((.......)))..(((.((((.(((((.((...((((((((.....((..(((....)))..)).....)))))))).(((((((((((.((((((...((((((((...(((..((........))..))).)))).)))).....((......))......))))))...))))))).....(((((.((.....)).)))))........(((.((..((((((((.....(((...(((....)))...)))..(((.(.((((((..(.......)..))))))).)))(((((....))))).((((...((((((..(((.((((((.(((…	1.12388e-08	FALSE
MSTRG.10858.1	chr3R	31633946	31634284	UUUUUUUUUUUCGCAAUCCCCCAGCUCAACAACUCAAUCUGCUACGAUUUUGAAUGGAGCUGGUACCCAGUGGGUCCCAGAUGGGGCGCAGAGUCAUGAAAAAUUACACAGGGCAUUUUGUUCGCCUGUCGACUCGACUCUUGAGAUAUUCCAAUUUUUGAAGUGUCAAAAAUAUCCGCUUAUGUAUGGAAAUACAUACCGACUUUUAUGGUACAUACACAUGAAUAUGUAAGCAGAUAAUGGCUGCUUUCGGCCGCCACAUCUUUCUUUCUUUCCCCCAUUGAGUUCAGUUGAGUUGAGUUGGCCAAAACAAGGGGAGAGAGCAAGAAAUUGAUAAU	..((((((.(((....((((((((((((((((((((....(((.(.(((...))).))))(((.((((...)))).))).((((((.(.((((....((((.........((((.........))))((((...))))......((((((.(((...))).)))))).....((((.(((((((((((......))))).....((((((((....)).))))))...)))))).)))).((((.(((...))).))))....))))...)))))))))))))))))..))))))))).(((......)))..)))))..))).))))))........	4.34713e-08	FALSE
MSTRG.1086.1	chr2L	10143802	10144249	GUCGAGGGUGAAAAUGAGUUCUACUUUCAAAUUGCUUUAGUUACGCAUUUAAGGCAUAAUGAAUAAAAACUCCGCGAACUUUUCGCCCAACUCGAACGCCUCGAGAAUUCUAAUUUGUGACGCCAACUCUUGCCGCUUGUCAUCACAUUUGAUUUACAUAUUUUUCGAAAGGUGAGAGCGUGACAUCUCGUUAACCCUUUCGCCAAACUUUUGAGCGGAAUUUUAUUUAAUAUAAAGUUUGACUUCCGAAUGCCAAAACUUUUGUAUGGCAUACGAAAUGGAUUUCUAAUGACCACUUGCUAAUGAAAAUUUUCAGAAAUAUCAUUUUAAUCAAAAUGAAAUUAAUGCAGCAAAAUAUAUAUAAUAAAAAAAAUAAGCACCAUAACUUCUAUAUUUGUA…	((((((((((((((.(((((.....((((...((((((((........))))))))...))))....))))).......)))))))))..(((((.....)))))..........(((.((((....(((((((..(((..((((....))))............)))..))))))))))).))).............((((((((....))).)))))(((((((.....))))))))))))...((.((((((..((....)).)))))).)).......((((((((((((((((............((((((((((.(((((((....))))))).))).(((..((.........................))..))).........((((((.…	0.0218134	FALSE
MSTRG.10860.1	chr3R	31670315	31670606	AUGUAGAAGAGAGGGUGGUCCGAAAGCAACUAGAUUUGUGUAUUCGUUAUGACAGGAUCACUAGUCGAAUUGAUUCGAUCCGCCUGCGCGUAAAACGAGAGGUAUCUUGCAUCUAAGUAUAGAAUUGUGGUUUUGCUCGACUGUGAUGUCCUCUCUAGCUUAUUACUCAAAAUUAAAUUUGUUGUGUCGGAGGACAUGAGGGGGAUUCGUUGACAUUAUAGCUAAUAAAGAGUUUCAAGUGUUCUGUUUGAUUGUAAUAUUAAAAACCCAAUAUUGUACAUAUGGAUUCCU	(((((.((....((((...((((..((((((((.((((.(((...((((.((.((((((((.((((((.............((....))(((((((.(.((...((((((......))).))).)).).)))))))))))))))))..)))).))))))....))).)))).))).....))))).))))(((((((....(((((((.....................)))))))..))))))).((((((......)))))).))))....)).)))))..........	1.98245e-06	FALSE
MSTRG.10863.2	chr3R	31737492	31737999	GCGUGUAUUGGGCCUCAAGAAACCAGUCGUAGAGGAGGGUCCAAAACGUGGACACGUAGUCCAGGAACUAGAACAACUGGCUAGCGAGCGAGCCGACCCAGAGUUCAGGUAAAAUAUUGAUUCUGCAAUGGAAAACUGUCAAAAUACAGGUUUUGUAUUUGCACAGAUUACCCAAGGGCGUGGUCAAGGAACUGUCCUACUUUCUUAACAAACAUAAGUUUAACUACAAGGCGAUGGUUGCCGAUCGGAAAAACUUUGGCCAGUGGACGUGGCGGCAGUUCCGCUUGAAGAUUCGCAGAUUUAUGUCGAUUCCGGAGCAGUUUAACGUUUACCUGGAGCAGAAGAAGUUGCCCGUGGGCGUGAAACCGGACUGGGAGGAAUACGAGUCGGACAGUGAAU…	((((...((((((((......((.....))......)))))))).))))((((.....)))).((((((.((....((.(((....))).))(((...(((((.((((........)))))))))...)))...((((((.(((((((.....))))))).....((((((((...)).))))))..(((((((((((((.........((((....))))..((((..(((.(.((((.((....))...)))).).))).))))..)))).)))))))))((((...((.(((((......)).))).))..)))).((((.((((((((..((.((((......)))))))))))))).))))..((((.(........).)))).))))))((((…	1.08117e-07	FALSE
MSTRG.10869.4	chr3R	31750328	31751894	UGGUGACUGAGCCGAAGGAAGCCGCCAGCAGCGAAGAGGAGCCUAGCAAGGUUGUGGACUCUGCGGAACCCAAGGAGGCAGAGAGCAAUACGGAUGAGAGCGCCACGCCCGUUCCUAUUGAUGUUUCUACCGCCCCCGCAUCCAAUGAUGUCAGCAAGCCCUUGGAAAUCGAUACAACCUUGGUUAAGACUGCCGACAGUCCUGCAAAGGAACCACAGGAAAUCUGCGAGGUCAAGAAGGCCGAAAUUAAUGUAAAUGGUAAGCUGGAAAUACCUUGUUAAUCAUGGACUCAAUUAAUACCAAGUCUCUUUCCAAGGUGAGCCCAAGAUCGUCAACAGUUCCGCCGAGGUGGGCGAGAAUGCUGCGCCCAAAGUGUGUAACUAAACCAAUCCCACCGAU…	(((((((((((..((((((.(((.((((((.(((...(.((((((.((((((((.((..((.(((((((((((((.((.(((((.(((((.(((((.(.(((...))))))))).)))))...))))).))((....(((((....)))))..))....))))))....((((...(((((((...(((((..((.((((((((...........)))))...))))).((((.....))))...((((((((..(((((.(((.((.....))..))).)))))..))...))))))....)))))....))))))).........))))......))))))).))(((((((((((..((.((((..(((((.(((.......((.(((.....)))…	2.74958e-08	FALSE
MSTRG.10872.2	chr3R	31769339	31770162	AUUCCUGGUAAACUAUGUAAGAGAAAUAGCUCACGGACGACCUCUAACCGCGGCUAUAAAUGCCAACUCUUCCAGUUGCCAUUUGGCGCAGUUUCUGGACAUCGUGGGUUUCAAUCGCUAUAACUCUUGGUAUCAGAACUCGGGCCGUACUGACAUGAUACUUAACCUGUUGACGAUAGAGGCCCAGAGUUGGCGGGAUAGGUUCGGAAAGCCUGUCAUCCAAUUUGAGUACGGCGGCGACACUAUGGAGGGCAUGCACUCAGUAAGGAACCCUGUUCAGGCCUAUAAUUGAUUCUAAUUCGGACUUUCCCCAAAGCUUCCCGCCUUUAUUUGGUCGGAGGAAUACCAGGUUGAGCUCUUCUCUCGCCAUUUCAAGGCUUUCGACGAGUUACGCGGAAG…	(((((((((.......((.((((((..(((((((((....(((((.(((((((........((((((((((((((.((((....))))......)))))......(((((((.((((...((((....(((((((....((((......))))..)))))))......)))).)))).))))))))))))))))((((.(((((((((..(((((.(((((...((((((.((((..(..((...))..).)).)).))))))...)))....))..)))))................))))))))))))).........))))........))).)))))....))..)).))))).)))))).))....(((((((((.....(((((((((...((…	4.67429e-09	FALSE
MSTRG.10875.8	chr3R	31778523	31779359	CAAGCAGCAGCACCACCAGCACAACAACCACCACAACGAGUCCGGCGCAGAGUGCCGGAUCAGGAUCGGGCAUAGGAACAGGCACAGGAACAGUCGCCAACUCGAGUCUGCCAGGAGGAGGAUCAGGUAGCUUGGACGGCAACCAGGAUCAACAGCCGGCCACAGACAGUCAGAGCUCUGAUGACGUGGCCGCUUCCUUGUCAGCGAACAGCGUGGACAGCACCAUCACAAUAGUGUAAGUGGUCGUGCUGCCGUAUUUGCAUGACUCCGCCCAAUUAGUCGGGUUUUGUGCGUAGCACCAGUAUGACCGCCACCCCUAAAGAUCCCCAACAUUCGUGUGUUUACUUUUGCGUAGUAAUUCUUCCACAUGCAUUCUUUGUUUGUCUAUGGUUGGGCCAG…	...((((((((.......((((..((((((((....(..(((((((((...)))))))))..)....))(((.(((...(((((((.(((..((.(((..(.((((.(((((..((......)).))))))))))..))).)).((((.....((.(((((((.....(((((....)))))...)))))))))))))((((.(((.....))).))))((((.((....)).))))..((((((((((((..((...(((((((....((((........)))).)))))))..))..)))))))))))).....................))).))))))).))).)))..............(((.(((.....))).)))...))))))((((((…	0.000818625	FALSE
MSTRG.10884.21	chr3R	31851483	31937269	GUCGGUAGCCCACGUUGUUCCCCGGUUUCGUUCCGUUCAGCCAUCAUUGAAAGUUGGCGUCGCAGUCGCUGUUGCCGUCGCUGCCUACGUCCCAAACCAACCACUGCCGCACGCCUCCGACAACGCCAGCGACAUCCUCUCCACCACCGCUGGUAGCACCAUCAGCAGCAGCAAUAGCACGGCAGCGGGAGCCACAACCAGCACCAGAACACUCUCACACACUCUCCACUCACUGACGAAUUUCAAUAUCCAAAUCAAAGUCGGGUUCAAAUCGAAAACAGCCGCAACAGCAGCAACAACGCCUCGCAAACAGCAAGCGGAUAAUGAUAAAAAGAAAAUAACACGCGCAGUUCGCAUCCAGUGCCCGACUCGAACAGAUCACAUCAGUCCAGAUCCCAG…	.(((((((.....((((((((((((((((((.((.(((((......)))))....((((.(((.((.((((((((((((((......(((((............(((.((..((..........(((((((................)))))))..........)).)).)))...((.(((((((((((((((......(((((((((((.((.(((.((((.((((..((((((.((.......................((((((............((.((....)).)).....(((...((.....))..))).....................((((((((.(((((..((........))..))))).((((...........))))....…	2.88092e-08	FALSE
MSTRG.10884.28	chr3R	31933745	31937269	GUCGGUAGCCCACGUUGUUCCCCGGUUUCGUUCCGUUCAGCCAUCAUUGAAAGUUGGCGUCGCAGUCGCUGUUGCCGUCGCUGCCUACGUCCCAAACCAACCACUGCCGCACGCCUCCGACAACGCCAGCGACAUCCUCUCCACCACCGCUGGUAGCACCAUCAGCAGCAGCAAUAGCACGGCAGCGGGAGCCACAACCAGCACCAGAACACUCUCACACACUCUCCACUCACUGACGAAUUUCAAUAUCCAAAUCAAAGUCGGGUUCAAAUCGAAAACAGCCGCAACAGCAGCAACAACGCCUCGCAAACAGCAAGCGGAUAAUGAUAAAAAGAAAAUAACACGCGCAGUUCGCAUCCAGUGCCCGACUCGAACAGAUCACAUCAGUCCAGAUCCCAG…	...(((.((....(((((((((((((((((.....(((((......))))).(((((.(((((((((((((..((((((((((......((((...............((((.((.(((((...(((((((................))))))).((.......)).((((((((((..(((((((((.(((.((((((((((..(((....)))...................(((......................)))((((((............((.((....)).)).....(((...((.....))..))).....................((((((((.(((((..((........))..))))).((((...........))))....…	7.17998e-07	FALSE
MSTRG.10884.30	chr3R	31933745	31937514	CCGUUCUGCCACUGCCGACGCAGCAGCAACAGAUUCAUUCCCGGCAGCGACUGCAACUGCGGCAGAGGAAUCGGCGUCCGACUCCGAAACAAAAAGGUAUAUUACCUUAGAAUGCCAUUCGUUCUUACUUCAGUCUUCGUACAGUCUUUGCUUUAACCCGUUCCAACUCUGUCCGCCGCUAAGCUCGUUGGCUCUCUAUAGGAAUCGAAUCGAAUCACCUAGUAUAACAGCAGAAGUAGCAUCAGGUCGGUAGCCCACGUUGUUCCCCGGUUUCGUUCCGUUCAGCCAUCAUUGAAAGUUGGCGUCGCAGUCGCUGUUGCCGUCGCUGCCUACGUCCCAAACCAACCACUGCCGCACGCCUCCGACAACGCCAGCGACAUCCUCUCCACCACCGCUGGU…	......(((..((((....))))..)))..............((((((((((((.((.((((((((((((.(((.((..((((.((((((...((((((...))))))((((((.....)))))).......)).))))...)))).........)))))))))...)))).)))).(((((.....))))).........((((.(((.((((..(((..(...((((((.......(((((.....))).))....)))))).)..)))))))))).)))).((((.(.......).)))))).)))))))))(((((((((((((.....(((...........................))).....)))))))...............((((((…	7.07911e-07	FALSE
MSTRG.10884.6	chr3R	31851019	31937269	GUCGGUAGCCCACGUUGUUCCCCGGUUUCGUUCCGUUCAGCCAUCAUUGAAAGUUGGCGUCGCAGUCGCUGUUGCCGUCGCUGCCUACGUCCCAAACCAACCACUGCCGCACGCCUCCGACAACGCCAGCGACAUCCUCUCCACCACCGCUGGUAGCACCAUCAGCAGCAGCAAUAGCACGGCAGCGGGAGCCACAACCAGCACCAGAACACUCUCACACACUCUCCACUCACUGACGAAUUUCAAUAUCCAAAUCAAAGUCGGGUUCAAAUCGAAAACAGCCGCAACAGCAGCAACAACGCCUCGCAAACAGCAAGCGGAUAAUGAUAAAAAGAAAAUAACACGCGCAGUUCGCAUCCAGUGCCCGACUCGAACAGAUCACAUCAGUCCAGAUCCCAG…	((.(((((..((((....(((((((((((((.((.(((((......)))))....((((.(((.((.((((((((((((((......(((((............(((.((..((..........(((((((................)))))))..........)).)).)))...((.(((((((((((((((......(((((((((((.((.(((.((((.((((..((((((.((.......................((((((............((.((....)).)).....(((...((.....))..))).....................((((((((.(((((..((........))..))))).((((...........))))....…	2.90208e-08	FALSE
MSTRG.1090.1	chr2L	10178843	10179114	CGCAUAUACACUCUCAAAUGGUAAACCAAUGUAUUGCUGCGCCUGACAGGUUGCAAUAAAAAAGCACGGCCACGCAUACUAGCACACGAAGGCAUAAAAAUGGCGAAGCAAUGGCAACCGGAAACGGAAACCCCCCGCUCUAACCUCAAUCCACGCUAGCAACCAGAAAGCGAAAGCCCGGCCAUACCGCUGAUGUUCAAACAAUAAAGUUCAAGGGUAUUACAAACAGGCAUACGCAGCCACACACUCGCGUCUACUUAAAAAUGAGUAA	.........((((......((((.(((..(((...((((((((((......(((.........))).((((..((......)).......(.(((....))).)..(((...((...(((....)))...))....)))..............((((..(.....)..)))).......))))(((((..(((.................)))..)))))......)))))....)))))...)))...).)).)))).......))))..	4.66725e-08	FALSE
MSTRG.10915.3	chr4	57334	61251	GCUAGGGUCAAUCAAUUUCUUUUAUCUGAUAUACGGCUUUAACCUAGACGACAUUUUGCGGUCUAAAGACGAUCUAGGUGAGUAUAACGACAAUGUUUUAAACAAAGCAAUAUAACAAAGUUUAUAAAUUCAUGUCAAUCAAUGUUCUACUUUAAUGAUGGAAACGCGUCUAUUUCCGAACUGCAUUAGUAAUUUUGGCUGUGUUUAUUGAAAAAGGUAUUUAAUAGUAAAGACACACUACUUAAAGAAAAAUACAAUUUCGGAGACUUGUUUGUUCAUAACGCGUGUAAUUAAAAAAAAAAGCGACUUGAACUAUUAAAUAUAAUUGUGCCUAGUACAAGAUAGCUUUGGCAAGCCACAGUUUUGAUAAAGCUACAUAAUUAGUCGUCAAAUUUAGUA…	....((((.(((............(((((...(((((....(((((((((...((((........)))))).)))))))(((((((((((((..(((((((((................))))).))))...)))).....(((((((((((((.(((((((((((.(((....((((((............((((((.(((((((((((((.......))))))).....)))))))))...)))............))))))))).)))))(((((...(((..................)))...)))))((((((((....((((((...))))))...((((.(((....))).))))(((((...((((......)))).)))))))))))))…	0.000350239	FALSE
MSTRG.10920.1	chr4	69208	95002	GAAAAGUUAAAAAUGAAAAUUCUUGUUAUAAUUUUUUUUGAUUAUUUAAUGCUAAUCGAGCCAUUCGAUAUAAGCAAAAUAUCGAGAAUUGUCGCGGCAGAACAUCGAUGCACGCCUGCUUAUCGACAGUUGCCAUCGUCGUUAUUCCAGCACUAAUUUAAAAAAAAUUCGAUCAACGCAGACGUGGUACGGCGUUUUAAAUCUGAUAACAUUUUGAACCGGGAAUUAUUUUAGAGUACCAUUCUUUGUUUUGUGCCUGUUUCAGUAUAAAUUAAUUAUGCGCCUGAUUUAAAGUACAAAAUGUGUAAAUAUAUCACCUUACCGUCGCGGGUGCACCCAAUUGUGCUUUGAUGAAUAAAUAUACAUAUAUGCAACAUAUAUAACUUCCUGUGUUAGUAU…	.................(((((((((((((((((((((((((((........))))))).......(((((((.((((((((((.(((((((((((((((....((((((((....)))..)))))...)))))..((..((((....(((((........................(((((.((((.((((.((....((((((((((((((((.....(((..........(((((((.......(((((((((.....(((((((((.....))))))...)))......)))))))))(((.........))).....(((((.(((((((......)))))))))))).......((((((.(((((((((((..........)))))).))))…	0.00579875	FALSE
MSTRG.10931.6	chr4	121262	129442	GCCAUUAUAUUAAAUUAUGACGCUUGGUGAUGUACGAGUUGAGAACAAAAUACAAACAAGAAGUGAAACCUGUGCUAUCAAUGGAAUGGCUUUAGACAACAAGAAUGGAAUCAUAAAACAGGUAAUAUUUAUGCGGGUUACUACUAUUCUAUGUUGUCAAAAAUACAUUUAUGGGGUUAAAUUUAGUGAUGUACGUAUAUGUAUGUACAUACAUUCGUAUAUGGGCGUUUCCAGUAAAUUAAUACUCAUUGCCAAAAUAAUUGGCAGAUGCCAUGUAUGUAUAUGUAUAUGAAUGUAUUAAUUUUUACAUUUGUAUAGUAUACUCCUAUGCAUAUUCACAUACUGAGUAAACGAAAAAUAAUUAUACCCAUUAAUCGUACCAUUUUAUAAUACAUAUGU…	.................((((((((((((((((.((((((((((((((.....((((((((...(((((((......(((.(((..((((((((((((((((((((((............((((((..........)))))).))))))).)))))))............((((((.........(((((((((...(((((((((((.(((((((((((((((((((.(((((...(((...((((..((((((.....)))))).(((.((((...((((((.((((((((((((........))))))))))))))))))...)))))))(((((.....)))))..((((....................))))...........((((....))…	9.38641e-06	FALSE
MSTRG.10934.1	chr4	120444	120805	UUUCGCUGACUCGUUCAUUGAAUCGUUCACCUUUAAAAUGCUAAGUAAACAAUCAUUAAUAAUCAUCUCACGUUUUCUUUGCAAAAAAGCAUGCAAGGCGAUUUCAUUCUGAAGUGAAACAAGUGAAACAAACAAACGACGGUCAGAGCAUAGCACUUUCUUUUUCGUUCUGCAGCUAUGGCUCUAAAGCUUUCUUCACAGUGAGAGCGGUAGCAACAGCGAAACGAAAUACUACGGGAGUUGCGUAGCUUUUCGGCGAUCACCACAAAACUAUUAAUUAUGACCAUUAUUUUUGACCAUUUUUUAGAACAGGCUUGGAAAUGUUAAAAAAAAAGUUCCAAAUAUUACAAUAGCUUUAAUA	(((((((...(((((((..((((...((.((((....((((((((.((((.....................)))).)))........)))))..)))).))....)))))))).)))....)))))))............(((((((((...((((((((..((((((((((..(((((.(((((...(((........))).))))).)))))..)))...)))))))......)))))).))...))))...((......))................)))))....(((((((.(((((((.((......)).)))))))))))))).((((((..............))))))....	2.89758e-09	FALSE
MSTRG.10942.1	chr4	132188	134456	CUAAAUGUAUUUACUUUUGGGUGCGCUUAAACAUUAUUUGAAAUCCAUCAAUAAAGGGAUGUGGACAGGCAGUUUUAUGGUGACACCAAAAUAAGAAUUGUAAUUAUUGUGAACGCAUCACAUUGCCUUAAUAUUUUGUUUUUUAAGGCGUACAUAUAAAUCGUGAAGUUACUAUACGUUUAUGUAAAUUUAACAUACGUUUAUUACAUAGUAUGGCUUUAAAAUAAUGUCUAUAUGCGUAAAGAUAUAUAUAUUAGAAUCUAGAUACAAUAUAUGUAUAUACACAGUCCUUCCAUACACAUGCAUGUAUCUAUGACAUGUUUGGACUGAUAGAUUUUAUAUUAUGUCACGAAAUAUAAAAGUUUUGAUGAAGUUUCUAUGACAAUGAUGCCAUUUUAC…	(((((.((....)).)))))..(((....((((..(((((.....(((((...((((.(((((((((.((((((((.((((...)))).....))))))))......(((((.....)))))..(((((((...........)))))))..............(((((...((((((...(((((((....(((....)))..))))))))))))))))))......))))))))).).....((((((.(((.(((((((((.(((((.....))))).....((((((........(((((((((....)))).)))))..)))))).))))))))))))))))))............(((((((((((..((((((.((((.((((((.(((((((…	0.0205723	FALSE
MSTRG.10942.14	chr4	138385	140102	ACGGAUCCUGUGAAAAUAGCAGUUGAAUCACUUGACCUUAUCACAAUUGUAGUCCCACCUGCACUUCCAGCGGCAAUGACAGUCGGUCGAUUUUAUGCACAAAAGCGGCUAAAGACUAGUGAAAUAUUUUGCAUAUCUCCUAGGUCUAUAAAUGUGGCAGGAAGCAUAAAUUGUUGUUGCUUUGACAAGGUUCGUACCAUUAAUAUGUUCUGUAUUGAUUUAGGUUGAUUAAAUGUUUUGUUUGCAAUUUCCUAUAAAAAAAUAUUUCGCAUCUUAUUUUAAUUUCUUAUUUAAACUAUAUAGUGAAAUCUAUUAACAUUAUUAUUAUUAUUGUUAUAAUAUAAUAUUAUUAUAUAUAUUAUAUAUAUUAUUAUAUAUUUUAUAUAUAUAUUAUAUAUU…	..((((..((((......((((((.......................(((((......)))))........(((..((((((..((((((((((((((......((.((...(((((((.((.((((.....)))).)))))).)))......)).)).....)))))))((.(((..((((((((...((((((((....(((((((.....((((((((...((((....((((((..((((...((((((((........(((((((....((.(((((........))))).))....)))))))....(((((.((.......)).)))))..((((((((....((((((((..(((((((....)))))))..))))))))))))))))...…	0.338791	FALSE
MSTRG.10942.9	chr4	132824	134456	AAAUGAGACUAGUUUUUAUUGUAGCAUUCAAUGUCGAUGCAUAUUAAAAUAUCAGAGUCAAUCUGGCCACGCAACGCCAAUUUGUAUUGGUUGGUUUUUUAUUAUAAAUAUAUUCGUCAAAUUUUUAUAAUUAUAAUGUAUAAAAUUAUGUUUAAUUAAUUAAAUUUCCUGUACAUAAGAGUGUUAUUAACAAAUUUCUUCAUGUAUAGCUCACAUUUUAUGCGUUAGGUUUAAUCUAUUUACGAAUUUUCAGAGUGUAUUAAAAUUUGUUUUGUCCAUUUUGUAUUAUUUAUUACCUAUUUAACUACUUCUUUCCAUUAAUAAAAUUUAAAAUAAUACCUGGAUGAAAAUCGCAUUGCAGAACUGGUCAUCUAUGGAACAACAUUGGAGUUGCUGGAC…	......((((...(((((.(((.(((((.......)))))))).)))))......))))....((((........))))(((((((..((((((...((((.....(((((((((...((((((..((((((((((((((((((((...((((((....))))))...(((((((((((((((((...))))...))))).)))))))).....)))))))))))))....)))).)))....))))))...)))))))))..((((((((..((....(((((((.((...((((...(((.....(((((((..................(((((((((((((((.((..(((..((((((((((...........((((.((((((((.((.....…	0.0683324	FALSE
MSTRG.10949.1	chr4	175454	175874	AUGCGCAAAACCUGUUAAUUUAAAAGGUAUGGUGCAAUUGGAAGACAGCCAUUAAAUCUACCGUUACCGAUGGUGUUCCAUACAACCAAAUAGCUUUUACAGAUGUUGAAUCUACCAAAUAGUGGAAUGAAUUGGGUGAGCAGAAGUAUUCGGGGUUUUCCGAUGAUAAAGCAGAGGAAACUAAGGUCGGUAAGCCUCCCGAUGAGAUAAAAGUACAAAAGAAGAUUGAGCGAGUGAGUUUCAGCCUAUGAAUGAGCGCGGUAAAGAGCACGAAAAAGAUGGCUAAGGAAGGAAGUUAAAAAAUGAACACCCCCCAGAACUCAAAAAGUUAUUAAAGAAAUAAAAUAAGCUUGUAAGAUAUAUUUAAAAUAUCAAUAAAAUAAGAAAUUAUAAUUUAAA…	.(((((...((((...........))))...)))))(((((.....(((((((...((.....((((((.((((((.....))).)))....((((...((...(((.(.(((((......))))).).)))))...))))........(((((..(((((..((......))..)))))...((((......)))))))))((((((....((.(((.......))).))......))))))(((.......).)).)))))).......))....)))))))..((..((..(((........)))..)).))..((((.....))))..........................(((((.......)))))..............((((((((((..…	0.185967	FALSE
MSTRG.10955.7	chr4	189013	193883	AUCUUUACGCACAUAGCCACACAUAAAAUUUUGAUUGGAAAAGUUUGAGACAUUACUAAGUAAGUUACUUUUCUAUUUGAAAAUUAAUCCAAACCUACGAAACCUGCCUUUUACAACUAAUAACUCUAUAUAUAUAUAUAUCUAUUAUUUUUGAAACCAUCGAAAGCCAUCGUAAAAUGUUAUUGAUUAUAUGGACGAUUAAUGCCAAAAUGUACGUGUUUGUAUAUGCGUAUAAAAAAGUAUGGUUAUUUUUUUCAGUUUAUUGACGUUUAAUGUAACUGAAAUGGCAAAGAACGCUUACAGCAAUCCAUACCUCACACAUACUAACUGUGCACCUAGGUAUGGCUAUGUACAUACUUUUACUGAAAACAACAAGCUUUAAGCUCUUGUGCAGUUCGG…	....(((((((((((((((.........((((((.(((((((((....(((.((((...)))))))))))))))).))))))..((((((((((((.(((((.((((((..((((((.(((((....(((((((((((.........(((((((.....)))))))..(((((...((((........))))..)))))...........(((((((((......))))))))).(((((((((........((((((((((((((...)))))).)))))))).(((((.....(((...))).....((((((..((((.......)))).....))))))(((((((...........((((((....(((((((...))))..)))....)))))…	0.000365928	FALSE
MSTRG.10961.3	chr4	201409	205945	CCAUUUUGUAGUUGUGUGUUUCAUUUAGUGAAAAGUCGAGACGUCACAAUAAACUGGAUUGUUUUUGUCAAUGAUAUUACCAAAAUGUGUUUAUAGGGUGAAUUUUUGUGUUAAUACAAAUUGCAAAUAUAAACAGAUAUUAAAUCCAAUUCUAUAACAUAAGUAUAUAAACAUAUAUUGCUUAUGUGUACACAUCUGAAUACAUGUACGUAUUCUGUUUCAUCUGAAGUGGAAAAGCCAAUAUCUUGCUUUGCACUAGUGCACUAAUGCUUAUUUCGUAAAUAUUGGUAUUGAAAUAUUAUAUAUUAUUUUAUACCACAUUGUGUGUGUGUAAUCGGUCGUAUAUAUACUAUUAUAUUUAGCUAGUAUGGAUUAAAACUAUAUUUGUGUGAAAUUUUU…	...(((((((((((((((((((((((......)))).)))))).)))......(((((((((....(((...............((.((((((((..((((...((((((....))))))))))...)))))))).))..................(((((((((((((....))))).))))))))((.(((((((((((((......))))))(((..((.((((((.(((...((((((((.((((...(((.(((....))).))).......))))))))))))..........(((((((.(((((((((((((...)))).))))))..))).)))))))...((((((((......(((.((..(((((((...((((((((((((((...…	0.00033511	FALSE
MSTRG.10964.8	chr4	210273	213165	CCCAGCCAGAUACACAUAUAAAAGGCAAAUGUUUUAAGGCCAGAAAUUCGAAAAUGAAAUCACUGAAGAAUUCUGGUAUAUAAUAGGCUGUAUGCUAUAUUUGCAUUAUAUCACAUAAUUUCUAUUUAUUUAAUCUGGACGGAAUUUGUUGUAAUUUGUCUAAGAUAAACCUUAAACGGAAAUGGAUACAUUUGACGUUUCUGAUAGGAACAGGUAAUUUAAGAUCAAGUGAAGAUUAAACCAAAAACUAUCAAUUGUUUUAACAUCAAAAUGUGUUCUUAAAGCUGGUACUUUGGUCCCAUGUCUAGACAGGAUGCUACUGAAGUUUUGAUGAACGAACGCGAGCGGGGAGUGUUUUUAGUCCGUGAUAGUAACUCGAUAGCAGGGGAUUAUGUACUU…	......((((((((..........(((((((((((...(((((.(((((.....((....)).....))))))))))(((.(((((((((...(((..(((((((((((((.(((((((((.(((.((((((.(((.((((..((((((((((.(((((.((((......)))).)))))...((((((((((((.(((..((((((.....(((...((((..((....))...))))))).....))))))........))).))))).)))))))(((((((((((((..(((((((.((.((...(((.......)))..((((....)))).....((((((.(((.((....)).))).)).......))))..)))).))))))).)))))(…	7.78858e-06	FALSE
MSTRG.10968.3	chr4	218115	219050	GACAAAGGAUAUUGGAUAUUUCUCCCUCGCUCUUCCGCUAGCUAAAUCGUUUAGUCCGCUAGUAUCGUUUUUAUGUUUUAAUUAAGUAUUUCCGUAAUUCUAAAGGUAUUCAAUAUUAAUAUUAUUCUUAUUGUAUUGUAUGUAUACUCUUUUUAAAUAGACAUUGAUGAGUGCGAUACUGGUGAACACAAUUGUGGCGAAAGACAGAUUUGCCGUAAUCGAAACGGUGGCUUUGUGUGCUCCUGCCCGAUAGGUCAUGAGCUCAAACGAUCCAUUGGUGGUGCUAGUACAUGUGUUGACACGAACGAAUGCGCUCUAGAACAACGUGUAUGUCCAUUGAACGCCCAGUGCUUUAACACUAUUGGAGCUUACUACUGCGAAUGCAAAGCUGGCUUUCAA…	......((((((((((......)))...((......))..((((((...)))))).((((((((((((.((((((((((((...(((((...((((..............(((((.(((((.......)))))))))))))).)))))....))))...)))))....))).))))))))))))......(((((((.((((((.((.(((((((.((((....((((((..((((..((((.((.((....)).)).))))....)))).))))))...(.(((((((((.(((..((((.(((((.(((((..((((.......(((((((((.(((..((((((((((((((..(((((((((((((.....(((....))))))))...((((..…	4.73584e-09	FALSE
MSTRG.10975.1	chr4	247123	249977	GUAUCAUGGCUCAUCAGUUGUUGACUUCGAUUCACUUCGCGGUGGAAUAAGUUUAGAAACGGAAAAAACUGAUGUAGGAACAACGAGUCGAUUGAUGCUAACGCGAGCUUCAUUAAGGGAUUCUGGAAACUAUACAUGCGUUCCAAAUGGAGCCAUUCCAGCUUCUGUUAGGGUUCACGUAUUAACUGGUAAACAUAAAAUUAUUUCAAUUUAAUAUGUUUUUAAAUAUUUCAUUGGUACAGGUGAGCAGCCUGCAGCAAUGCAAACAAGUUCUGCCAUUCGGAUUAGGGCUUUCACUGCAAUGAUAACUAUCAUAUCAACAAAAGUGUUGUUAUAUAUUUCAAGUCUUAUGGAGCAUAUGUAUCUAAGAGAAAGAUGACUACCAAUAUAAUUUCCAUU…	...((((((.(((........))).(((((((..((((..(((((((((...........(((..(((((((.(((((((...((.((((.........((((((((((((....(.(((..(((((........(((.(((((....)))))))))))))..))).)(((((((..(((((((...(((((((((((((((.....)))))..)))))))...........((((.(.(((((.....))))).).))))(((...((((((((((....))..))))))))....)))..((((((..(((.((((.((...(((((((((((((((.(((..((((.((((((....)).)))).))))....))).......((((((....)))…	1.1966e-07	FALSE
MSTRG.10980.1	chr4	274860	275527	AGUACAUCUAAAAGCAGUACGUUUGGGCGCUCUACGACGCCAUCUAUUCAAUGCUUCAAGCCAGCUUCUUAGCUGUGGGAAAAAAUUGUAACGUUGUUUGUGGAAAAUGAAGCACUCUGUAAUACUGCUUUUCCUGGAUAUGUUCACAAACUUCCGACUGGGUGGGAUAUGAUAUGGGAUAUCAAACGAAUUAGAAAACAAGUAUACUGUGUAUAUACGUACGUAUAUGUACAAAUAAAUGUAAAUAGUGUUCUGUGAAUAAUUUCCCUACUUUUCCACAUUUUUUUAUUUCGUUCUAAUGUUGAUAAAAACAAUGUUUCGAAUUUAUUCAUAAUAUGACGGGAUUCAUUUUUAAUGUACAUACAUUGCGGUUGCGGUUUCAACCCUUUUAGUUUAGUU…	.......((..(((((.........((((........))))..........)))))..)).(((((....)))))...((((((.((((((.((((((((.(((....((((((...........))))))))).(((...(((....))).)))((.((((((.(((.((((((((((((....................((((((...))))))..(((((((((((((((...(((((......((((..(((((((((.(((...........(((((((((((((.(((....)))..)))))))).)))))...))).)))))))))..)).))......)))))....)))))))..(((((....))))).(((..(((((((..((((((…	2.67372e-07	FALSE
MSTRG.10983.6	chr4	279745	306303	UUAGACAUUUGCAAAGAAUAAUACAAAAAAUACACGAAUGCAUUGUUUUUCCACUUAUCAAUUAAUAAUAAUAAAUAAGUGUAUUCAUGUGAAUUAAUUUCAUUUCUUGUGUUAGCAUCAGAUUUUCAUUUCUUCGUGCACUCUCUCCUAGCUUUCUUUUUAACCGUGACAUAUCGGGAUCUGCCAAGAAAACUAUUUGAUGACAGGAUCUAGAGGAAGUAAACAAUUCGAUGCACUUGUCAAGGUAGAAUAAGGAUGGCUGUAUUCAGAACUCUUGUCAGUUAUUAUCCCCCUAAGUUCCGAUUUUGGGAAUUCCUAAUGAGUAGCACAACAAAAUUGGCUGCACUCAGCCACAAUUAUAUUUUGGUAAAUGUUUCAAAGUACUCCGUAUUAUAACUC…	...((((..(((((((((((((.(((((.......(((((((((..(((.....((((......))))....)))..)))))))))..(((((.....)))))((((((((((.(((((.((((((.((((((((..(..((.((((.(((.((((((.....(((........)))........)))))).)))...)).)).))...)..)))))))).)).)))).)))))..(((((((.(((......(((((.((((((((.......(((((((((.((.(((......(((((...(((((((...(((......(((((((((.....((((((....)))))).....((((...((((...(((....(((((...)))))..)))..…	2.84195e-05	FALSE
MSTRG.10983.7	chr4	279745	305818	AAAAUGUAUUCGACGUGUUUUCAUUGGCAUAAGUAGCUCGAUAUUAACUUAAACGACAUAUUGUUUUAGGAAUAAAGUAGUUUUAAAGUAAAAUACAGUUUUUGCCGUUAUUUAAAUUCAAAGGAAAGACUCAAAUUUGUAAUAACAACACGCAAUCUAAUAAGACAGUGUAAAAACAUAGAGUACUGUAACAAUUAUACUGAAUGUUGGAUUAGUUUGGUUUGCUUAUUUCUUAAUUGGGAUCUCCGGCACCUGCAACCUUUAUGACAGCGAACUAAACAAAUAAUAAUGUUUUGGACCAAGUUUUAUGAGAUUUACAUAAGUCAAACAUAAAACAAUGUGUACUCCUUUAAAAAGAAAGCCAUUAAAUAACAAUAUUAUAUGCUCUACAUCUUAAAG…	.(((((((((((((((.(((((((.(((..((((((((((((((...((.((((((....)))))).))((((((((((((...............(((((((.((................)))))))))..(((.((((((((((((((.((((((((((...((((((((....((((....)))).....))))))))..))))))))..(((((((((((((((.........(((..(....)..))).........)))..))))))))))))..((((((.((((.........((((((((.(((((....)))))...))))))))((((.((..((.........))..))))))....)))).)))))).....((((.......((…	2.35982e-05	FALSE
MSTRG.10983.8	chr4	303978	305818	AAAAUGUAUUCGACGUGUUUUCAUUGGCAUAAGUAGCUCGAUAUUAACUUAAACGACAUAUUGUUUUAGGAAUAAAGUAGUUUUAAAGUAAAAUACAGUUUUUGCCGUUAUUUAAAUUCAAAGGAAAGACUCAAAUUUGUAAUAACAACACGCAAUCUAAUAAGACAGUGUAAAAACAUAGAGUACUGUAACAAUUAUACUGAAUGUUGGAUUAGUUUGGUUUGCUUAUUUCUUAAUUGGGAUCUCCGGCACCUGCAACCUUUAUGACAGCGAACUAAACAAAUAAUAAUGUUUUGGACCAAGUUUUAUGAGAUUUACAUAAGUCAAACAUAAAACAAUGUGUACUCCUUUAAAAAGAAAGCCAUUAAAUAACAAUAUUAUAUGCUCUACAUCUUAAAG…	...(((((...((((((.((((..((((.((((.(((((..((((..((.((((((....)))))).)).))))..).))))..............(((((((.((................)))))))))..(((.((((((((((((((.((((((((((...((((((((....((((....)))).....))))))))..))))))))..(((((((((((((((.........(((..(....)..))).........)))..))))))))))))..((((((.((((.........((((((((.(((((....)))))...))))))))((((.((..((.........))..))))))....)))).)))))).....((((.......((…	2.15081e-05	FALSE
MSTRG.10995.1	chr4	308092	310891	UGCCAGUCCAUGUGCGGUCACACUGAUGACAAAUCGUUUUUAUCAAGCGAUAUUGGGAACUAACUUUCGAGUUUGCAUAUGUGUAUGCAUAUGUAUAUUUAAUUAAGUUUUGGUUUUGUCUGAUACACAAGAUGAUUAUUACAAUUAAAAAUCUUCAACAGCAAACUUUUACUAUUGAGUUUGCCCCGGAAAAAACGGUAUGUGUACAAAUAGUCAAAUACUAGUAUAUUCACAUGUAUGGUAUAUACAAUUAUUGCAAAUGCAUAUGUGUGCUUAUACAGGUAUUUCUUACAAUUAAUUUGUUGUACCAUAAUAAGCAGGGAUUCUGAUUACAAAAGGUUUUGGAACUGAAGAAGAAAAUAUUCGAGGAGCGCGGUCCAGAGUACGUCGCCGAAAAAC…	............(((((((...((((.((((((((((((.....)))))))..(((((((((((((..((((.(((((((((....))))))))).))))....))))..)))))((((.((.((((((.((.((((.(((....))).)))).))....((((((((........)))))))).(((.......)))..)))))))).))))..(((((((.(((((..(((((((((.((((...(((...)))...)))))))))))))..))))).)))))))..((((((......))))))((..........))((((((((((.....(((((.(((..(((.((..((...((..(.((((..(((((((((.(((.((((.........…	9.09824e-06	FALSE
MSTRG.10995.2	chr4	308092	311055	UGCCAGUCCAUGUGCGGUCACACUGAUGACAAAUCGUUUUUAUCAAGCGAUAUUGGGAACUAACUUUCGAGUUUGCAUAUGUGUAUGCAUAUGUAUAUUUAAUUAAGUUUUGGUUUUGUCUGAUACACAAGAUGAUUAUUACAAUUAAAAAUCUUCAACAGCAAACUUUUACUAUUGAGUUUGCCCCGGAAAAAACGGUAUGUGUACAAAUAGUCAAAUACUAGUAUAUUCACAUGUAUGGUAUAUACAAUUAUUGCAAAUGCAUAUGUGUGCUUAUACAGGUAUUUCUUACAAUUAAUUUGUUGUACCAUAAUAAGCAGGGAUUCUGAUUACAAAAGGUUUUGGAACUGAAGAAGAAAAUAUUCGAGGAGCGCGGUCCAGAGUACGUCGCCGAAAAAC…	....((((((..(((((((...((((.((((((((((((.....)))))))..(((((((((((((..((((.(((((((((....))))))))).))))....))))..)))))((((.((.((((((.((.((((.(((....))).)))).))....((((((((........)))))))).(((.......)))..)))))))).))))..(((((((.(((((..(((((((((.((((...(((...)))...)))))))))))))..))))).)))))))..((((((......))))))((..........))((((((((((.....(((((.(((..(((.((..((...((..(.((((..(((((((((.(((.((((.........…	0.000121234	FALSE
MSTRG.10999.1	chr4	315845	316172	UUUUUUUUUGAAUAUUUUUAUGUCUUGGCAAUCUUUUAUCGAUAAACAACACAUCGAGAUUUUGCAGAUGUGGGGUGAUAUGAAGUCAAAAAACAUAUGUUACCCAUCAAACUACGAUGCAAGUUUGGUAGAAAAACACUAUUUACCUUCGAGACCAAUUUUGCUCCUUGGCCCAACCAGUUUCCACUUUUUAUGUCUUCUUUAGUUUCGGCCAGGUCUAUUGGCGGCAGGUAUUUCCUUAAUCCUUGUGGCCGCACAACUUUCAAGAUUUAAGCUCUAUGUGGGAGCUGCAUAUAGAGGUUUUGGUUUCCCAAUCGGAAAUUUUUG	................((((.(((((((..(((.......)))......((((((...........))))))((((((((((..((......)).))))))))))..........((.(((((.(((((.(((..............)))...))))).)))))))(((((((.(((........((.......))........)))..))))))).....((((.(((((.(((.....))).))))).))))........))))))).))))(((((((((.......))))))))).....(((((((.....)))))))....	1.97329e-08	FALSE
MSTRG.11000.1	chr4	316659	316963	UUUAAAGCAAAGGUUUUGUAUAAAACCUGGCCUUCGAAACUAAUUUUUUGAUUAUUCUUAACGAAGAUAUUUGCAAAAUAAUGUAUUUUUAUACUCAGUUUUCUCUGUGACAGUUUCAAAAAAAUUUCCCGAAAAUAAAAGUGUUGAGAAGAAAAAUUUUUCUAACUUGUAAGAUACUAUUAAAUAGUAAAGUAAAUGGCAUCGCUAUAAAUUUUUGAGGAAUUAUGGAUUACUUGGCAAUCAAAAAAAAGGAAAUUAUUGGGCAUUUUAAAGAUUUCUUGGGGAUUGGUACUGUAUAUGUAAG	......((..(((((((....))))))).))(((((....(((((....))))).......)))))....(((((.......((((....)))).(((......)))..(((((.((((......(((((............(((.(((((((...))))))))))........((((((...))))))......(((((...)))))...(((((((....(((.(.....).)))...)))))))..((((((((.((((.....)))).))))))))))))))))).)))))...))))).	9.62887e-09	FALSE
MSTRG.11003.12	chr4	351658	358694	GAUAUAUCGAUAUAUAUUUCCCUGUGGAAAAAUAAAUACUGCUGAAAAGGAAGGCGUCACAGUGUCAGUACUUUAUAUUAAAUAUUUCGCUAUAUAUUGUGGCGUUUAACUUGAGUCGUGUACAAUUAUUUCGCCUUCUAGUUGUGUACGUAUUCCAAAAAAAAUGCAGUUUUUAACAGUUAAACGAAUGGGUACGCAAAGGAAUGUAAUGGGGCCAGGAAAUGAACAUGAUAUCAUUUUAUAUUGUAUGUUUUCCGAACAUACGCUGUUCUCGAAAUGAAAUUAAAGCUGAAAGUUACUGAUAGAGUAGCCCAGAAUCAAAUCCAAAUGUGUACAAUUUUCAUUUGCUCGAAGGUUCAUCAUAUUACUCCAUGGUCAAUAUGGCCAACACCAAUUCAU…	.((((((((.........((((((((........(((((((...((((((((((((......(((((..((((....(((((.....(((((((...))))))))))))...))))..)).))).......)))))))...((((((((.(((((..............................))))).))))))))(((((((((((..(((((.....(((.((((...((((((((((.(((((((((...))))))))).)))....)))))))........(((...((((((.....)))))).)))...........((((((...(((((((........)))))))...))))))....)))).)))...)))))..........(((…	1.10853e-06	FALSE
MSTRG.11006.1	chr4	335907	336435	CUGGUCUGAAAAUAACGACUAAAAAAUUUUACACGAUAUAAGAAAUUACUUUUAAUAUGCUGUGGGUAUUUACAUAACCAUAAUUUGUUUCACUUGCUUAUCAGUUUUUUGACUCUGUGCACCAGACAGUCGAAGAAUAUCUUUGCAUUUUAUGUUAUCGUAUAAAGAUACAAGAUACAAAUAAGAAGCGUUAUUUUUUUUCUUCUUUCAUACUUCCUAUAACCUUUACCAAGAAAAAAAAACGUCUUGACCAUGUCCUUUUAAAUGGUUGGAGGAAUGAUAUGUUCAGAAAUUUCCUGCGAUUUACUAUAAGACUAUAAUCCCACCCAACUUAUUGAUUUAAAAAAAAAAAUAAUAAAAAUUCUAACACUGUUGAAAGGGGACAUUCACAAAACCAAG…	.((((......(((((((((...........((((.((((..(((.....)))..)))).))))(((.........)))...((((((.((...(((......((((((((((((((.....))))..))))))))))......))).....((.((((.......)))))).)).))))))...((((((..(((((((((((..........................)))))))))))))).)))((((((..........))))))(.((((((((.....))).....))))).).....................(((...((((........................................))))....)))((((((((........(…	2.17186e-05	FALSE
MSTRG.11022.5	chr4	395050	395617	UAUUUUGGAUGCGGCAUUCAGAAACGCAAUAUUCCAUGGAGUAGAACAACCGACUGCGGAUCGUCCUGACCUCGCGGAUCAUUUUUAUUUUAUCAAAUGUGCUUAAACCAGAUAUAAAAUGAUUGUGGACUGUGCUAAAAACUAAAAACUAACCAAAUAAUAGAGUUGUUUGAUAAAAAAAAAAAAACAAAGCACAAAUGAAUUGCUUGGCAAUGCUUACUUGGACGAUUUCAUUUGUGUUUUACUGAAUUCAGAUGAAAAUAUGAAAACAAUAUUUCUUUUAAUUUAAUUUCAGAUCAUCAUAAUUUUAACAAACACAAUAGACCAAAAAUCGUUUUUAACAAUAAAGAAGAAUCCGUAACUAAACGAUCAAAUCGACAAACCUAACUCAACCCAGCC…	..(((((((((((...........)))..........((.((((((.((((((.....((((((.........(((((((.((((((((...(((..(((((((....(((.(((((.....)))))..))).....................((((((((...)))))))).................)))))))..)))(((((...)))))........((((((((((..((((((((....(((((..(((((.....(((((.....(((......)))....)))))..)))))..)))))....))))))))..)).....)))))))).....)))))))).)).)))))......))))))...)))...................(.(…	6.33878e-06	FALSE
MSTRG.11028.1	chr4	386476	386794	UAAAUUAAAUUAAAAUAACAAUUAUUUGUAAAUGUGAAAUACACAAUAUACGUAAUAGAUUCAAGAAUGGGCUAUAAUUCGUCAAAUAAUAAAUGAAGAUGGAGAAUUUCAGCAUUUUUGUAUGUUUUUAUGUAUGUUGAUAAGUUUUUAAGUCUCUCGCUGACUGAAGAAUUAAAGGUAAAAAGAAUAAAACUAAGAAAAUAGUUCAGUUAAUUUGAAAUAACCCAGCCGAAAAAUAGCUUAAAUCUUUAACGCAGUUUAAAUAUAUAUAAAGUAACAAAUUCUGGUUAUCUACUGGUCUGUGCGACAGCUCACAAA	.................((((....))))...(((((......((((((((((((.(.((.(((((((..(((..(((((.(((...............))).)))))..)))))))))).)).)..))))))))))))...(((((((.((((.......)))).)))))))..((((((..(((((..(((((......)))))..((((........))))..............((((((....)))).)).........................)))))..)))))).((.(((.....))))).)))))..	0.000192112	FALSE
MSTRG.11034.1	chr4	401550	402475	CUUUCCUUUGUGGAAUUGAACGCUGUUGUCGCGUUAGUUAGAAUUAACAAUUUUAGCGAAACGGAUUUCGGCUCUACUUGCGCAGUACCGACAGUUAAGACUCGCUUUUGAUCGGUGAUUGUUUCCUUAACCCCAAAAUCUACUUUAUAAAAUAAGUUGUGGUCCAAAAAAAUCUAUAAAUAUUCGUAUUCCAACCAUAUCCGUUAUAUACCGUAUCCAUAUACCGUUUAACUUGGCAAUUUGGCUCCAGGGACUACUUAAGUUAUCUAUAACAGACAUCCGGGUAUCACGAUGUAUUAAAAUCUAGCUAAAAAAUAGAUUUUUGUUAAAAUAUAAAAAAAAUUUUCUUAAGACUUAAUUGAAAUAAUAAAAUCUUGGCACUGACACACUGCCAUUUUG…	((((((((((((.((......((((..(((.((((.(((((((((...)))))))))..)))))))..)))).....)).)))))...((((((((...((..(.(((((.((((((.((((((((((.(((((.......((((........))))((((((..............................))))))...(((.....((((((.(((.....(((.((((...(((((((((((..(((.((.(((...(((.(((((.(((((((.((.......))))))...((((((((.........))))))))....................((((.............)))).(((((((...(((((.((...)).))))))))))…	4.93265e-06	FALSE
MSTRG.11035.1	chr4	409869	410170	UUAUAAUUAUAAUUAUAAAAUUAGAAAAAUUUUCAUCAAAUACUAUACGCAGUAAGGGGUGAAAGAUAAAAAUGUUUAUCCCAUUGUGAUUUCCUCCUCUGCUUAACGGUACGACAUAAAACUACCCCAUAUAUAGUUCUCUUUCAUAGCGAAGGUCGCCAUUUUUAACUUACAAAAAGCAUACCUACCAAGCAAACCUAUUCACCACCUUUCUGAUAAUCGAAAAGAAAAGCAAAUAUGCUUUAUUAAAUACGAUUUUUUACUUAAUAAAGCAUUUUAAAUAAUAAAAAUAAAGUUGACA	(((((((....)))))))...............................(((.((((((((((.((((((....))))))...................(((((...((((.(......(((((.........)))))..........((((...))))....................).))))....)))))......)))))).)))).)))......................((((((((((((.((........)).))))))))))))..........................	0.0445709	FALSE
MSTRG.1104.1	chr2L	10230684	10231102	UUUUUGCAAAAUUACAAUCCUUGAAAUGUACCUUUAUUAGGUACUAUAUAUCGUAUACACAUUGUACCAAUAAAGUACAGCAAUAUGAUUAAACUUUUUUUUUUAUAAAAUACUUGUUUUGCCAAAGGCGUUGCCACUUUGGUUUAGAACCAAAGCUAGUGGUUACGCCUAGCGAUUUCAUGAAAUUGACAUGAAGUGGAAUGUUCCCACUUACAGGUUUGUGCGAUAUCGCUUCGCGAAUGCUAACUAUGCAGUUUAUACGAGUUAUAUAUUCUUGUGGCGAGCCACGACCAGCGUUUCACUUUUGCAAAAGGGGCAGCUCAUAAACCUUGCGUCUAACUGCAGAUUUCCUUACUGAAAAACCACGAAUUGCUCUCAUAUGUGUACAUGCACACACAC…	.((((((((((..........((((((((((((.....))))))((((..(((((((.((.((((((.......))))))...(((((..(((....)))..)))))....((((((.((((...((((((.((((((((((((...))))))....)))))).)))))).))))..(((((.......)))))(((((.......))))).))))))...(((((.......)))))..(((.......))))).)))))))..)))).....((((((....)))))).....)))))).))))))))))(((((((.((.......(((((......))))).((((......))))......)).)))))))....(((((...(((........…	2.3134e-05	FALSE
MSTRG.11041.1	chr4	416567	420031	ACUGUAUGUAUGUAUGUAUGUACAAAAUUUUUCAAAAUCCAAUUUCCCCACUAUCCAAUACACUCGCUAUACGUUCAAGGAAGAGGAAACCGUGAGUCCAGCCGUAAGAGCUUCUUUGGCUAUCGGAAGAGCCAACGAGUGUUCCUUGGACGUUCAAUCUAGCUGACACGCGGUCGGGGCAACCGGACGCUGUUGUAGAAGCAUGCGCACAGUUGCAGAGCCCAUUUGCAUUUGGUCAGUGGUCAGUGCCGAAGAGCAUAUGUCAGCUCUUAUGGCAGUGAAAGAGCUUUGACUGCAGCUUGGUAGGUAUACUUUAGUAUUAGUCCCUGUUGAGUCGAUUCCAGUCAGUCAGUUCACUAGUUUAAUUGAGCUUGGAUAUAAGAAGUAUAAUGUGUACAC…	....(((((((((((((((.((((((..((((....((((....(((....((((((.((((((..(((.((((((((((((.(.......((...((((((((.((((...)))))))))...)))...)).......).)))))))))))).........(((((.....))))).(((((.(..(((((((.....)))).)))..).)))))((((.(((((..(((((((((..((((((.(((((((((((........)))))).))))).))...(((((........)))))(((.(((((..(((((.....(((..((((.((((((((((((((...((((((....((((.....(((((((((.......(((((...)))))..…	6.01998e-07	FALSE
MSTRG.11041.2	chr4	416567	418442	GCUUUUGGGAAAGAGGCUGAAAGGCAACCCCUGGUUUGGCAUUGGUUGAGGUUUCUCAAGUCAUUGUUCUCGAGUAAAAAUUACAGGACGGGCGUAGUAUACAUACAUCAAGUAAUCCCUGUCUCGGUCUGAACUAUACGAUGCCGUUAUUCAGGUAGUCUUAACAAUUAGUUUACAUACAGAGAAAUUAUAAAUUUUGUGUAUUUAAUGUAUUAAGUAAAUUCAAUUUAUUUAAUAGUUUUCCAUUUUUGAAAAUUGGCGGAGUGACAGCAUUAACCGGAUUAUGGGCAUUAGAUUGGACUUGGCUAAAACGUUUUUGGAAAUGUAUUAAUUGAAAAUAAGACAUGAGGCUUCUGCAGCAAAAGCUUACAUAACCUUUCAGAAAAUGUAUAUAUUGUA…	.....((((((((((((((((((((..((.((((((.(((((((.(((((....)))))......(((((((((........(((((((.((.(((.......))).))..))....))))))))))...))))....))))))).....(((((((((((((.(((((((((((.(((((.((((........)))).))))).)))..((((((((((((...))))))))))))......(((((((((((((((((.((((...........(((.....)))............)))).))))....))))))))))))).))))))))....))))))(((((((((.((...)).)))))).)))...(((((((......(((((...)))…	7.25837e-06	FALSE
MSTRG.11055.1	chr4	435330	436011	AGUUAAGAGUUGUGUUACUUUUUUCUCCUAGUGAAGAAGUCAAGUGAAUGUGUUCUUCUCAAGGGUUCAACGGGUCGACUGUUGCCAAGGAGAUCGAUUGCCUGGUGGUUUUGGUAGUAGAUAGGUUAAAAACUGACAGUCUGUUACGCUUAGAAACGGACGGAUGGACGGAACUGACAGAAUGACGGACGGACCUAUAUAUAGCGACCUGGCUGGAUACGUAAGUAUAAAUAAUAGUGAGUUAAAUAUUUAAUUCUUUUCUUUUUAUACAAAAACAAAACUUUUAGAUGAAUUUUAAUUUUUCACUUCCCUCUUACAGUUCAAGGAGAACAGACGUUUUGUGAUUUAUUUAUUGGGCAGAAACAGACGUCUUGUGAAACAAGAAACAAAUCAAUAUCA…	....((((((......))))))((((((((.(((((.((..(((((((...((((.(((.(((((((((.(((((((.((((((((((((..((((......))))..))))))))))))(((((((...........((((((((..(((((...((..(....)..))...)))..))..)))))))).)))))))......)))))))..)))))......(((((((.......(((((((....))))))).......)))))))..........)))).))).))))........)))))))..))))).)).)...))))))).....(((((((..((((((..(((((((((((......((((((...))))))...............…	1.17917e-06	FALSE
MSTRG.11056.1	chr4	436956	438918	CGUCAAGCAUCAGCGCAAGGUGGAUCCGUACAAUUUAGUCGGCGCUCCGAUAAUAUUCCGCUAAAUCCCAAUAGUGGCAAUCGGCCGCCACCAAACAAGAUGACCCAAAACUUCGAUCCAAUCUCUUCUUUGGCACAAAUGUCCCAACAACUAACAAGUUGCGUGUCCAGCAUGGGUAGUCCAGCCGGAACUGGUGGUAUGACGAUGAUGGGGGGUCCGGGACCGUCCGACAUCAAUAUUGAGCAUGGAAUAAUUUCGGGACUAGAUGGAUCAGGAAUAGAUACCAUAAAUCAAAAUAACUGUCAUUCAAUGAAUGUCGUAAUGAACUCAAUGGGUCCCCGAAUGCUGAAUCCUAAAAUGUGCGUAGCAGGCGGUCCAAAUGGACCGCCUGGCUUUAAU…	(((..((((((((((((.((((....((((((.((((((((((((((((((......((((((........))))))..))))((((((((((((.((((.((..................)))))).)))))..............(((((....))))).((.(((.((.(((.....))))).)))))))))))).....((((.((((.((((...)))).)))).))))......))))...(((....)))((((((..(((((((.......))).)))).............((.(((((...))))).))..............)))))).....)))))...))))).)))))).((((((((((((....)))))))))).))(((((…	7.82272e-08	FALSE
MSTRG.11066.3	chr4	464341	465228	GUAAUGUCGAGCCUGUUGGAUUCAUCCGGGAUGUACCACAGUUUCCCAUUGGAAAAUCUGUAAACAUGAACUUCCUUAAGCCUGGAAGCGCUGAAACUCUAACGCGACCUGUCUACAUAUUUGAAUACUUGCCACCAAUGCAGGACCCCGAACUUCGUGAAAUUCCAGCCGAUGUUCAAAAGGAAUUUUCGGAAAAGCAAGAGUUUUGUUCAAAAGCAGAGUAUAGUUCAACAAACGCAGCUGAUAAGUUAGGCGCCAAGCACAUUGAUUCUAUCUCUCCUAAUACUGUGAUAAAUUUCCGGUCGAAUGCCUUUGAAUUGGACGUUGGGAGCUCAGUCCGCGAAAUGAGCAGCGUGGUAAUGACAACAGGGGGAUUCAUAAGUCCAGCUAUUGAAGGCA…	........(((.(((((((.(((..(((((((((...(((((((((....)))))..))))..))))(..(((((........)))))..)(((((((((...((..((((((((............(((((.......)))))...((((((((..((((..((.....))..))))..)))....))))).(((((....)))))(((((((.((((((.((((.((((.....((..((((....))))..))........))))..))))))))......((((.((......)))))).....)).)))))))))))))..))..))...((((((..(((((((((((((((.((((......(((((((((..(((...)))..))))....…	3.40745e-09	FALSE
MSTRG.11066.4	chr4	464341	466828	AGUUAUCGUUAACUAAACAUCCACAGAUUGUAGUUCGUCUAAUAAAGGUGUAGACACCAAGUCAAUUAAUUUUAAUAACAAGAGGAAGUUCGUGGGACGGUUAAACCUAUUCACAGCAUUUCCAAGGUUUUCUAAAGAAGGUGUACCUCAUGAAAGAACAUGAUGGCAGACAGAUACGCUUCAGAUUUGGCCCUUGUUGUCGUUGCGCAGAUAACGCAAACUAUUGGUUACAGCUGCACUCUAAGUGCACCCUUGGAGUUGUUGCAAGACAUAUUGCAGAAGUUUGUACAGGAGUUCGCUCGAGACAUGCAUAGACAUAUGGAACACGGUAAGUGGUAUAGACCCUCAAAUCAACGGAACCGAUCAUGAAAUACAACAAAGCCUGAGUAGUUAUAGUCG…	(((((....)))))...........(((((.((((.((((......((((....)))).........................((((((((((..(((((((.....((((.....(((.......(((((((.....((((((.(((((((......))))).))..((.(((((.(..((((.((((((((((((((((........)))))))..((((...)))).(((((((((((((((......))))))))..((((((......))))))..(((((((((((...((((.......(((.((((.(..(((((((..(((((((.(((((((..(((...((.((((...((((.((((..(((............))).)))).))))…	6.17734e-06	FALSE
MSTRG.11067.1	chr4	465428	466032	AAAUAACGUUAUUAAGUAACAUACCAAGCAAAAUUAAAAAGAAAAUAUAAGAGAACGCUUUAGUCGAGUUCCUCAACUAUUUAUUUUUAUUUCUGUUCCGGUGGUUACAAGGAAGAUAUAUCUUAAUCUAAGAUAUAUCUUAAUCUAAAAUAUAUCUUAAUCUAAGAUAUAUCUUAAUCUAAGAUAUAUAUAAAUCAAAGAUUUAUUGUUUUUUUUUUUUUGGUGUUUACAAGACAAUUAAUGAAAUAAUAAUUUGCAAAAAAUACAAUCUACAUGCCUAUUGAGGUUUCAUAAUCCCCAAUCGAGACCCCGGCAGUCCCACAAUUCAUCGCUCCUUAAAAACAUCCCAAGAUCAUCGGUUUCGCCCACAGUACCAACUGCUUUGGCUGCACAGCCACA…	.......((((((..(((((.((((.((((.((.((((((..(((((...((((((...........)))).))...))))).)))))).)).))))..)))))))))....(((((((((((((...((((((((((.(((...))).))))))))))...)))))))))))))(((((..(((........)))..)))))(((((((((..((.(((((.......))))).)).....)))))))))((((.....))))..........((((....(.((((((.............)))))).))))).((((....(((.((((.((.........((((...........(((((((((((((.....(((((((((((....))))).)…	4.2057e-05	FALSE
MSTRG.11068.2	chr4	467522	471476	GACAUUUAUUGGGUUAGGUAUUGUUUCCCAUAUAUGUUCUAGUCGAGUAUUCACACAAAGAAGCGUGCGACAGAUCUUCGGCACUUAAUAUUUUGUAUUUGUAAUAAUGUAAAAUAUAAAAAUUAACAAAUAAAACAACUAUAUGAACAUUUGCAUGUGUUGGGUAUAUGUGUAAGUCUAAUAAAAAGUUUUAUUCUACUUAAAGCUCAAAUCCUUUAAACUUUUCAGCUAGUUAUUGAAAUACUCAGUAUAAAUGAGUAAGAAGAUCUCCAUCAACAUUGAUCUGACCAACGUUUUACUCCUUUUUUAAUCUAAUAAGAACUAAAAAAUGCAACCAUUGAACUCGAGCAUUGAUAAAGCAAAACAUUUUUUCAUAGAGAGCGGGAUCUUAGGACCCGU…	...(((((((.(..((.((((..(((((((((..(((((.((((((.((((.((((((((((((((((............))))(((((.((((((((((...........)))))))))))))))..((((((((.....(((....((((((((((((.....))))))))))))...)))....))))))))....((((((........))))))...((((((.......))))))((((((.......))))))...(((((............)))))(((.((((((((...................(((((((((..(((((...............)))))...................((((.(((((((((.((....)))))))…	0.00286664	FALSE
MSTRG.11069.10	chr4	479512	481141	GUUGUCCGUAAAAUUGGUGGAGGCGGCUUUGGAGAGAUAUACGAGGGUCAAGAUCUUAUUACCCGUGAACAAGUCGCACUUAAAGUAGAGUCCGCCCGGCAGCCUAAGCAGGUGCUCAAAAUGGAAGUGGCAGUUCUUAAGAAAUUGCAGGGAAAGGAGCACGUAUGUCGAUUCAUCGGAUGUGGGCGGAAUGAUCGAUUUAACUAUGUGGUGAUGCAGCUCCAAGGAAAGAAUUUAGCUGAACUCCGACGCGCUCAGCCGCGAGGGGCAUUUUCGCUUAGUACAACACUUAGGUUAGGGUUACAAAUUUUAAAGGCCAUUGAAUCCAUCCAUUCAGUGGGAUUUCUUCAUCGUGAUAUUAAACCGGUAAUAGCUACAAUCUUGUUAUGUUUUCAAUAU…	.......(((((..((((.(.((((((((((..(((........((((.((.......))))))((((.....)))).)))....))))).)))))).))((((((((.(.((((((............((((((.......))))))........)))))).)..(((((((..(((........)))...)))))))...((((.((((.(((((((((...............)))))..((((..((((......)))).)))))))).)))).))))......))))))))...(((((............(((((((((......)))))))))..((((..((((.......((((((((((..(((....((((....((...((((((((…	4.29607e-09	FALSE
MSTRG.11073.1	chr4	482168	482470	CUCCCAAACAAAACUUUAAGCUUCAUGCUUUAUGUUUUAAAAACAAAAAUAUACUUGUGUCAAAUAAAUUCCAAUAAGUAAAUAAAUAAAGCUGAUAAAACGCAUAGAAAACAACGAUGAUAUUUUUAACUUUCAUACCAACAAUGAAAUUCGAACAUUUUGAGUUUCGUUGAACUUCCUAUCGAUACUAACUACAUAAUAUUACUUUAACAUGAGCUAUUUCGUCGGUACUGUUUUGUUAGCAAGCAUAUACAAUGUAUUCAAAUAUUUGAUGGUUUGGAAAUCUGACGAGUAUUGAAGUA	...(((((((((((...((((.....))))...))))).............(((((((...............)))))))..........((((((((((((..............((((............)))).....((((((((((((((...)))))))))))))).......(((((((..((.((.(((..((......))..))))).))....))))))).))))))))))))..((((.....))))..((((....))))..))))))......................	5.11478e-07	FALSE
MSTRG.11075.1	chr4	500243	501708	GAAUCGAGUCAUGCGUACAAAUCAACAUUCAAGAGAGACACUGAGAGACUUUGGGAGAUUUCCGUAAUGGGGUAAUUAUUGCCACGCAGAGUGGUAAUUACGUUAGAGCGAGACGGGAGAUGAUGUGAUAAAACGGUGUACCAAUGUGCUUUAUGCUUUCACAGCGAGCCUCUCUUUUCCUUAUUUAAUUUCUGCCUGUUGUUAUGCAUGUGUGUGUGCCUUUGUUUUGUGUGGGUGCAGCUUGGGCAAUCAUCUUUCAUUAUUUUUGUAUUACUGCCGACGGAUGUUAAAAGAUCCAACACGGCAAGUUCCACAUCCCAUUGUCUGCAGAAUGAUCAGAAAUAUUAUAGUAAUUAAACUGGUACAAAACUAUCACAAUGUCUCUUUUGAACCGAAAUA…	((((..((((((((((.((........((((((((((((((((..((((..(((((....(((((..(((.(((...((((((((.....))))))))))).)))..))).)).((((((((((.((....((.(.((((((...((((..(((((....((((((.((........................)).))))))...))))).....))))..............)))))).)))...))))))))))))........(((...(((((((..((((........))))....))))).))...))))))))..)))).)))..(((((((....((((...))))....))))).))............)))))))))))))(((((((.…	0.0605133	FALSE
MSTRG.11078.4	chr4	502948	515710	GAUGGCAAGUGAUGGGAGGGAAAGGAAGCAGAACUUCCCACUUGUGAUUGUGCUUGUGACUGUGCGUGUGUGAAAAUGUGUGUAUAAAAAAGAGACAACUGUCUCGCUUGCGAUAUAAGCAGCCAACUAGGAGUAAAAGUGUUUAUAUUAAAAUGCAAAAUCCCAAGAAGUUGGCAAAUUAAAUCAAGGGGCGUAACGCGCGCGAACACACUCUCCUUGCACUCAUCCAAUUCGCUCGAUUUGCUCUCUUGAAAUUUGCACACAUUGCAGAUAUAAUUACAAGUGUAAGAAAAAAAGACAUUUAACAUAGUUUUCAGCACCCGUUCGUUCUAUAUAAAAAAAAGAUUUUGUGUGAAAGUUAAUGUCUUUUCAAGCCAUUGUGAAUUUCUUUUAUUUGGU…	..((((..(((.(((((((((..(((((.....)))))((((((((((((.(((.......(((((..((((((((((((((((.......(((((....)))))(((((.....))))).(((((((.(((......((((((......))))))....))).....)))))))........((((((((.((((..((.(((((........................))))).))..))))))))))))....))))))))))(((((((((....((((.((((((((((((((((.(((((.....(((((.(((....((.................))....)))))))))))))))))))(((((((((((.(((.(((((...((((.((…	7.7382e-06	FALSE
MSTRG.11079.1	chr4	501857	502611	UCCGUUUUCGAUAGCUUCGAUACAUCAAACAAAAUAGUGCAGGAUUGUCCUCAUUGGAAGUGGAAUGAAACUCUGCUUUUGUCUACGGAUUGAAGUUUUUGUUGCUAGGGACCAGAACUCCAAUACCAAUGCACCUCACACAUAAGGAUAAGGGUGAGUGUAUUGUUUUCUGCUCGGAACUGCACCGUUAGCAUGCACCCAUAUUUCCGACUGAUUUAAACAUGUAGCAGAAGCGAACUGAAUAUUUUACGAAGAAGUGCCGCAGAAUUGUUCCGGCAUGGUUGUUAUUUACUCUAAUCGAAUGUAUCCAUUUGCAGGUAUGGGCAGGAAGUUGGGCUGAUCUCGCAAUGCAUUUUUUUGAAACUGGUCGAAAGGUUCACGGUGUUCUUCAUUCUUGCC…	...((((((((..((((((((...(((..((...(((((.((((...)))))))))....))...))).....((((((((.((((((((((.((((((.(((......))).)))))).)))).))((((((.(((((.(..........).)))))))))))((((((.(.((((((.((((.(....)..)))).......))))))).))...))))..))))))))))))..............(((((((((((.(((((...(.((((((....(((((...(((.((...((((((....)))))).)))))..)))))...)))))))...))).))...)))))))))))......)))))).((((..((.(((((((((((.(((((…	2.1607e-06	FALSE
MSTRG.1110.1	chr2L	10250498	10251842	AAGUUACUUAAAUCGAUGUGACCAGAUUGCAGUAGGACCAAAACCAGAAACGGCUAAAGUCAGCCAAUCGACUUUUGAUUAAAAUUAGGUUUAAUUAGGGGUUUAAAACCUAAUAAGUGUUAAUAACUUACAAAUAAACAUAUACAAAUGCAAUUUAUUUAAUAAAGACCAAAAACUAAGUUGGCGCAGUGUUUCAUUUCACCGUUCCGGUCAUUAGAUAUUCCUUUGCUCGACUUAUCGAGUAUACAUCGAAUGACGAAUGAGAAAUACUGUCAUCACUAACAAUAAAUAAAAACAAAAGAGUUGAAAUACACAGCGAUAUGAGGACGGUUGGUUUUUGGCCACUGAUGAAUCACAUAAGCUGAUAAGUGCUAAUUUUAAAAUCUUGUCCUUGCAGUC…	..(((((((((((((..((((...(((((((..(((((......(((....(((((((...(((((((((.((((..(((...(((((((((((........))))).))))))..((((...((((((..((((((((((......)))...)))))))........((((........)))).((((((((((.......(((((..((((((.(((.......(((((((....)))))))...))).))))))))))).))))))))))...........................))))))....))))...)))..)))).)))))))))))))))).)))(((.....))).(((........)))..............))))))))))))…	6.5518e-07	FALSE
MSTRG.11101.3	chr4	558113	567257	CUCAAAAACACUCCAAAACUCGGAUUUGCAUCAGUCUUCCUACAAAGGCGUUAAGGUAUUUCAGCUCUUUUGGGCUCCAUUCCCCUCCGUUCUGAACCUACGAAUUUUCAGUUUUAUCCGACGAACAAAUAAAAUAAGGGAGUGUCGAUGUCAUUUGUAAGGGGCAGUGCGUGUGUGUGUAGAUGUUGUACGUUUUUUAUAAUUUUUUUCUUCCUGGACUUAAGUUUAAGAACUUAAGUGCUAGAGUAAAAAUACCCAGUGUUGCAGUAGGAAACAGUAUAAAGCUCCUCCAUUUAUUUGCAGUUGGCUCUAGCACUCCUUUCAUGAGCACUUACAUAUAUUUUUAAGUGUGCAUUGCUAAUAUGUGUACUUUUGGAAGCUCCAUUUAAAAAGUUCCCA…	...........((((((((((.(((((.((((.((((((((.....((.(((.(((((((((((......(((..(((.(((((.(((((((...(((((.(((....((((((((...................((((((((((.((.((((.(((((((((((...((((.((....)).))))((((((((((((((.............(((((((((((((....))))))))).))))......(((((...)))))...))))))))).)))))..)))))).........))))).))))))..)))))))))).(((.(((((((.(......).))))))).)))((..((.(((((((((..((((((....................…	0.00224409	FALSE
MSTRG.11108.3	chr4	585678	587373	CCUAAACUCAUGCCACCAUAGAGCAGCUCUAUUGCGAAUGGCGGUUUCUCUCCGAAAGCAGGGUGAGCUUGGAGAUGCACAAGAUUAUUGUAAGGUAUCGUCGAGCCUGUCCAUCAACUGAUUUCAAGUUGUGUUCACGCCGCAUAAUUAUUUCGUUUCAGGAGGCCACGAAGCUUUCCCUUAUUUCUGGAGACCAGGCGACUUACACGAGAAGUAUUCGCGUCAUGGGCGACAUAUACCGAAAUAAAAUGGACAUGGAUGUAAGUAUUGCACAGUAAAGGCAGCGUUGAAUGUAAAGUUUUUAUAGUCCACAUGGCCUUAUACAAAAAUUGUGCUAACGAAUGCUUUAAAAACGUAACUUGAAUUUUGUGCGAGAAGUUAUGUUAUGUUAUCCACCGC…	...(((((((.((....((((((...)))))).))(((((((((.....((((((((((((((((.(((.((....((((((((((....(((((((((((....(((((((((......(((((....(((((...((((.(((...............((((((......))))))........((((...))))((((..(((.......))).))))...))))))))))))....)))))...))))))).))...........(((((((((((((...((.((.((((((...)))))).)).))...))))).)))......)))))..)))).))))))).............))))))))))((((((((.(((((.((..(((....(…	4.66977e-09	FALSE
MSTRG.11109.1	chr4	583455	583788	GUUUCAGUUUUUACUUACAUGUUUUCCAUCACUACUUUUUAAAUUAUUAUUAUCAUUAUUAUUAUCUUAUUAACUGUGAACAGCAUUUUUCUUUCUGACUCUUUAUAAAUGUAAGAAUGCGUAAGUAUUCUGUAAUAUAAAAUGCUGUUCACACAAGAUUAAACAAGAAAAUGGCAAUUUUAACUUUCACGGGCGUUGGUGGUGAGAAGUCUUGUGCAACUUAAGCUAGCUCGAUCUGAUUGGACCUUCAAAGCCAAUUCACAGCACUUAAUUUGUACUCCUAUAUAAUCUAACCUAUUAUUAAAGUGUUGUAUUGUCAUAUUUUACUCUCAG	((((.((((((.((......))....................................................(((((((((((((((...................((((.(((((((....)))))))...))))))))))))))))))).)))))))))).((((.((((((((..((((((((((..((....)).))))))......((((((.(((((...(((......((((((..........))))))...))).))))).)))))).............................)))).)))))))).))))........	5.90827e-07	FALSE
MSTRG.11113.7	chr4	610685	614422	AAUGACGUUAUAAAAGUUAUCGAUACCAGUUGUUUUAACAGAAUUGCUGAGUAUAAGUGAAUUUAAAAAAUAAAAAAUAAAGAAAAAAGACUGAAAAUGAUACUCUGGUCUUUACCAAGUAUCAAUAGAAAAUCUACAAGGGAUUUUGUGGUCGUAAAAGAACCACUUUAAAAUUAAAACGAGACUUCCAUAGUAGUAGUCGGCUGUAAAGGUAUCAAUAAAAGUGGUCCUAAAUGACAAAAUGUACAAAUAAAAUAAUAAAAUCCGUUCAAAUAUCUUGUGUUCCAAAGCCAUAACAUCUUGAAUUGAUAACAGUAAUCAUCCGUGAAAUGUAAUGUUUAAAUCGAAGCUAGCGUCCCUUAACAAGAAUACAUACACACUGUCAUUUUGUGUAAAUAU…	.(((((.........)))))......((((((..((.(((((((...((((((((((((...........................((((((((((((((((((.((((....))))))))))).((.(((((((.....))))))).))(((((...((.((((((((...(((.....((.((((..(((((........)))))..)))).))))).)))))))).))..)))))..((((((.((((((.........(((.((((.....((((((........(((((.((((.(((...((((.......))))....))).)))).)))...............))........)))))).........(((((.(((..((((((..(((…	1.44364e-06	FALSE
MSTRG.11113.8	chr4	610711	612184	CAGUUGUUUUAACAGAAUUGCUGAGUAUAAGUGAAUUUAAAAAAUAAAAAAUAAAGAAAAAAGACUGAAAAUGAUACUCUGGUCUUUACCAAGUAUCAAUAGAAAAUCUACAAGGGAUUUUGUGGUCGUAAAAGAACCACUUUAAAAUUAAAACGAGACUUCCAUAGUAGUAGUCGGCUGUAAAGGUAUCAAUAAAAGUGGUCCUAAAUGACAAAAUGUACAAAUAAAAUAAUAAAAUCCGUUCAAAUAUCUUGUGUUCCAAAGCCAUAACAUCUUGAAUUGAUAACAGUAAUCAUCCGUGAAAUGUAAUGUUUAAAUCGAAGCUAGCGUCCCUUAACAAGAAUACAUACACACUGUCAUUUUGUGUAAAUAUGUAUAACAUGUAUGGUCGUAUGUAUG…	.(((((((....(((..((((.(((((((((((.(((((.....((((((..........((((((((((((((((((.((((....))))))))))).((.(((((((.....))))))).))(((((...((.((((((((...(((.....((.((((..(((((........)))))..)))).))))).)))))))).))..)))))..(((((((...............(((.((((((.....(((((.........)))))....)))))).))).(((....(((....)))..)))............(((((..(((.((....(((...(((((((.((((.........))))...)))))))....)))..)).)))..(((((…	4.99331e-05	FALSE
MSTRG.11130.1	chr4	658580	659176	UUUUUAUUUUCUUGUAUAUACACAGGAUAAAUAAACUUAAUCACCGUGAUACGUUUAUGCUUUAUACACAUUAUUAAUAGAGUAAAAUGGUAUAUGGUAUACCAGAUUUGUUCUAAAGUAUGUUACAUAGCGGAAGCGUUUUCGACAUAAAAGCUAGACAGUUGAGAAUAAGCAUGCAGAUUCUAGUGACCCCUACGUUGUGCACGUUUGUUUUUAGUUUUUCUAUUGUUCGUUGUUCUUAAAAAAUUUUUUAAUUCUGAUCAGCUUUUCGUAGGCUUAAUCAAUAUCUUCUUUACAGAUUUUUAACUGCAUAACAUCAGUUAAAAUUCUGAAGGAGAAAUCAUAAAAAUUUAAGCUUUAUAAUCGAUUCAAAAAGUCUGAGGACAUACAUAUGGGUAU…	..(((((((((((((......)))))).)))))))..........((((.((((((.((((......((((..((..(((((((((.(((((((...)))))))..)))))))))))..)))).....)))).))))))..((((....((((((.(((((((((((((((((.((((.(...(((......)))...).)))).)))))))))))........))))))........((((((....))))))...((((.(((((.....)))))..))))...(((((((..((((.(((((((((........))))))))).)))))))))))...............))))))....))))((((((((.(((...(((((((...(((((((…	2.99381e-06	FALSE
MSTRG.11134.1	chr4	664366	664781	UACCACAAAACUGUUCUGGUCUGUCUUCGCGAUGUGCGAUGGCGACUUCUCUAUACACUUAAGACCCAUUCUAUGCUUAUUUAAUGCAAAUACAAAUUGCGUUUGUAUGAGCAUUUGUGUAGCGUUUGCUUGGGCUGCGGGCCCACAUUCAACCCUUGCCCUUGCGAAGUGCAGAAAUUUUAAAUGCUCAUAUUCUCCAUAUGUACAUACAUAUGUAUGUUGCAGUUUUGUUAUAUUCGUUGAGGAGAGACUAUAUACCAACACAAGCCAUCUGUAGACUUUGAAUGAUCGAGCGGUCGGACGGGCAUAACAGUUAUUAUUAAUAUUCACAAAGUUUAUUAUUAAAAUUUUUUGGAGUUGUGUGUACACUGUCACUUGCUAAGUAUUUGCACACAAUGA…	........(((((((.((((((.((((((((((((((((..(((((...............(((.....)))..........(((((((.......))))))).(((((((((((((....((((((((..((((...(((...........)))..))))..))))).)))........)))))))))))))....(((((((....)))))))...)))))....)))).)))).))).))))).)))))).............(((.(((...((((((((....))))..)))))))..)))..)))))))..........((((.(((((((.......))))))).))))((((((((((.(((...........)))...))))))))))..…	6.54785e-05	FALSE
MSTRG.11138.1	chr4	671141	681135	AUUCUUUAUCGUGUGUUGAAUGCCGGUAAUGUCAUUAAAUUGAAUUUGGUGUGCUUAAUAAAAUAACUGUUGCUGUGUCCUUUUAUGACAAUUUUGUCAGUACAGUUCAUCUAAGGAAUCGCUUUCCAUAUACUAAUUAGCCUGCGUACCUCCACCCUCAACCCUCCACCAUCUUUCCAUACAAAAGGCGUGACGAAAUACUGCCGGAAUGUGUACCUGGGGAUUCAAGUUUUCGAGUGUACACACGUAAAUUUUGGGCCACUGGGCUGGCGUUGAUAACAGUGUUAUUUGUAAAAAAUAUAUCGUGAAUUUGCUAAUUGAUAUUACCAUGCGUUGUUAAUGGACUGCAUUUAGACAAUAAGCUGCCCUAUUUAGUUUAAGGAUCGGCGCCUACAUAAC…	......((((((((((((......(((..((((((((..((((((..(((((((........(((((((((((((((..((.(..(((((....)))))..).))..)).....((((.....))))....(((.(..(((((.(((((((((((((((((((((((.......((((........((((((......))).)))))))(((((((((.((((.......)))).)).)))))))...........((((....))))(((((((((.((.(((.(((((.....)))))))).))....(((((((.((......((((.........))))....)).)))).)))(((((((.......)))))))...)))))))))(((((...…	1.71123e-07	FALSE
MSTRG.11138.2	chr4	671141	690650	AUUCUUUAUCGUGUGUUGAAUGCCGGUAAUGUCAUUAAAUUGAAUUUGGUGUGCUUAAUAAAAUAACUGUUGCUGUGUCCUUUUAUGACAAUUUUGUCAGUACAGUUCAUCUAAGGAAUCGCUUUCCAUAUACUAAUUAGCCUGCGUACCUCCACCCUCAACCCUCCACCAUCUUUCCAUACAAAAGGCGUGACGAAAUACUGCCGGAAUGUGUACCUGGGGAUUCAAGUUUUCGAGUGUACACACGUAAAUUUUGGGCCACUGGGCUGGCGUUGAUAACAGUGUUAUUUGUAAAAAAUAUAUCGUGAAUUUGCUAAUUGAUAUUACCAUGCGUUGUUAAUGGACUGCAUUUAGACAAUAAGCUGCCCUAUUUAGUUUAAGGAUCGGCGCCUACAUAAC…	.((((((...((((((((((((((((((.((((((((..((((((..(((((((........(((((((((((((((..((.(..(((((....)))))..).))..)).....((((.....))))....(((.(..(((((.(((((((((((((((((((((((.......((((........((((((......))).)))))))(((((((((.((((.......)))).)).)))))))...........((((....))))(((((((((.((.(((.(((((.....)))))))).))....(((((((.((......((((.........))))....)).)))).)))(((((((.......)))))))...)))))))))(((((...…	6.12252e-07	FALSE
MSTRG.11144.4	chr4	693833	696655	UUUUAUUAAUUCCAGAGUAACGACAUUUUUGCCGUUAAUUUAAAACACGAAAUGUUAGGACAAGAAUGCGGAACUUCGGUUAAAUUUUAAAAAUUCCUUUGUAUCAAUAUAGUCAUUCCAGUAGUACAAAUUAAUACGCAUGUAAUUUUUGUUGUAUAAUAGCACUCAAUUUUGUGUAAUAAAAAAAAACAACUAGGGAACCAAAAUUAUAGAGACAAAUCAAAUCCUGCUAAUAAAAAUAUAUCUUAUAUAGUUUCUUCGGGUCUAUUUGAAAUCUUUGAAAUGUAAAAAUGUCUACACUCAUAACUUAUAAGAGUUAAAACGGCUUAAGGAUUAAAUUGAUUUACAAUAGAAAGUGAUUAUUAGCGACAGUGGAAAUAUAAAUAAAAUGUUUUCUAG…	...........((.((((..((.((((((((((....((((........))))....)).))))))))))..)))).)).................(((((((((((((((((((((((.(((..(((((....(((....)))...)))))..)))....(((.((..((((((..(((.............(((((((((((.(((...(((((((((((((((((...........((..(((((((.((((..(((((......))))).....(((..((((........)))).))).)))))))))))..))..........))))))....))))))..........((((((...((((((...((((((((.......))))))))(((…	0.264477	FALSE
MSTRG.1115.1	chr2L	10263827	10266570	UUUGUUAAUAUAUAGCCGUGUACUUUUAUAUUUUCUUCAAACCCCAAAUAAUGAAUAAUUAUAUUGAACAUUUAUUAAUUAUUAUUUAAUUAAUUUAUAAUUUAACUAUUAUCAUAAUUUAACUAUUUAAAUAUAAUGACUAUUAUCAUUUUAAGUCAUUAAAAGAAAAUUUGUUACGAUUUAAACUUUAUUUAUAUUUUUGUUCUUAAAUAUAAAAUACAAAUAGUUCCCUUAAUGUGUUCCAUUCCAUCGUUUCUGUUAAGAUAUAUUUCGAUUGGCACCUUUGUGUGUAGUGGUUUUGUUUAUUGUUACCUUGAGUAUUUACGAAAGACGCAUAAUAACAAAGAGUUGCAAAGUUGUUGUAUUAUUUGAGAGUUAUAAUGGCUGAUAUGGAGAUAC…	............(((((((((((.(((((...............((((((((.....))))).))).......((((((((.....))))))))..(((((......)))))....((((((....)))))).((((((((............))))))))...((((.((((((((...(((((.....(((((((((........))))))))).........((((((((...(((((((((.((((.((..((.(((((..((((..(((((.((((((((((...(((((.((((((..((..(((...)))..))..))))))..))).))...)))))).)).))..)))))..))))..))))).))..)).)))).....))))).))))…	0.000217772	FALSE
MSTRG.11170.1	chr4	805556	806019	GUAUCAUAUAAUAAUUAUACUAAAUUUCUUCAAAGCAAUGUAUACAAUUAGUAUAAAACUUGUUUUUUGAAUAUUUUUUUUUAAAAUAUCGUAUACUCUCUGGCAUAAAAUUUAUAAUUUCGCAUAUAUUUCCUAAAGGUAAAUUUAAUAAGCAUUUAUUUAAGAAAUUUUUAAUACUUGAAAGUAUAGAAUUCAUAUAGCAAUAGUAUAGAUGCCAAUAUGAAUGAUGUGAGAUAAAGAAAAAUAAUUUUAAGAAGAUAUACCCAGCCGAAAGCCACUGCAGCUUUUAGCUUAGUUUAAGCAUAAGCCAGUCUGGUCUUGUCCGUAUGAAUGCCGACACCUCGGACAUAAAUAUUCAGCAUCUGAUUCUCCAAAUUUGUUUCAAAGAUACAACUUUUC…	..............(((((((((.......((......)).......)))))))))..(((((((((((((((((((((((((..(((((((...(....(((((.....((((((.....((.((((((((.(((((((...((.(((((....))))).))...)))))))(((((....))))).)))...))))))).....)))))))))))....).)))))))....))))))))))))..))))))))((((...((((.........((((..((((...(((((...)))))..))))))))))))...)))).((((..(((((((....)))).)))..))))((((...)))).................(((((....(((((((…	0.00642208	FALSE
MSTRG.11180.1	chr4	831510	831927	GUUGAUAUUUCGACUCGGUUGCUUUUUUUUUUGUACAUUGCCGUAAAAAACAACAGCAUUAGCGUCAACUAUACAACUAGUUUUCAUGCAGCAUUCCCGCCAACUGUCGUCUUAUGUCCUCCCGGCGGAUCGACGCUAUUUGCAGCAUGGCUAUGUGGAUUCGGGCUUUAUCUAUAUAACCCAAAACAUGUUUUUCACUGCAGUUUGCAAGAUCUAGACGCUUGCGUAAAAGCAUGUUUGCAGGGAUGGAAAUUAGUUGUAAGCUUUUAUGAACCUACUUUUCAAAUUAGAUCCUAUGGAAACGCAGAGUUAUGUUGUUAAAGAAACAACAUUAUUUGAAACACUUUUCAACAUUUAAAUAUGCACUCACUUAAUAGGUAGUUAAACUUUAACAAGAUC…	(((((....)))))(((((((.((((((....(((...)))...)))))))))).((....))........((((((((((((((((.(.((......((((.((((((((...((((.....))))....))))......))))..))))(((((((((.........))))))))).....((((((((((((.((.((((((((.......)))))...)))))))))))))))))))..).))))))))))))))))((((((......((......((......))......))......))))))((((((((.....))))))))...((((((....))))))(((......)))..(((..(((((((((.(((((...)))))...)))…	5.51221e-09	FALSE
MSTRG.11194.11	chr4	902337	905963	CGGUAUUGCGCUUCAAAAAUGUCACAUGUCGCAUCAGCGGCAACGUUCCCAGAAUCUUCAGCAGCCAUGGCAACAGCAACAACAACUAAACGGCAGAAACAGCGACUCGAAAUUCGGCUCAGGCGGGAAGAUGAGCGCAAAAAAGAAUUAGCGGCAGAUUAAUUUAUUAGUAUUUUCACAAAUAUAACUUUUUAUGUACACAUAUGCAAUAUUGCGUAACCAAAGACGUUAUUUUUCAAUGUUAAUAGAAGAUAUGCCUUUAAUUUGUCUGAAUAUCGAAGACAAAAAUUGUUGUUGAGCAAUGCACUAAGCAACAGUAGCGAAAAUCUGCACUAUUUAUUGCUUAUGCACAAAUCACGUCAGCACCAAAUAUUGAGCAAAUAACCUUUUUUAUGAGCU…	..(((((..(((((......(((((.(((...((((((((((((((((((.......(((((.(((.((....)).(((((((((................(((.((((...(((.((....)).)))...)))))))......(((((((.((((.(((..((((((((((((.....(((.(((((.((((..((.....((((((....))))))))..)))).))))).))).)))))))))))).))).)))).)))))))((((.........)))).....)))))))))((((((((.(((.....((((.(((......))).(((((((((.(((.((((((((((.(((..(((((((((((((..((((((((((((((((...(((…	1.13215e-06	FALSE
MSTRG.11194.12	chr4	904386	905963	CGGUAUUGCGCUUCAAAAAUGUCACAUGUCGCAUCAGCGGCAACGUUCCCAGAAUCUUCAGCAGCCAUGGCAACAGCAACAACAACUAAACGGCAGAAACAGCGACUCGAAAUUCGGCUCAGGCGGGAAGAUGAGCGCAAAAAAGAAUUAGCGGCAGAUUAAUUUAUUAGUAUUUUCACAAAUAUAACUUUUUAUGUACACAUAUGCAAUAUUGCGUAACCAAAGACGUUAUUUUUCAAUGUUAAUAGAAGAUAUGCCUUUAAUUUGUCUGAAUAUCGAAGACAAAAAUUGUUGUUGAGCAAUGCACUAAGCAACAGUAGCGAAAAUCUGCACUAUUUAUUGCUUAUGCACAAAUCACGUCAGCACCAAAUAUUGAGCAAAUAACCUUUUUUAUGAGCU…	..((((((((((..............((((((....))))))..((((((.......(((((.(((.((....)).(((((((((................(((.((((...(((.((....)).)))...)))))))......(((((((.((((.(((..((((((((((((.....(((.(((((.((((..((.....((((((....))))))))..)))).))))).))).)))))))))))).))).)))).)))))))((((.........)))).....)))))))))((((((((.(((.....((((.(((......))).(((((((((.(((.((((((((((.(((..(((((((((((((..((((((((((((((((...(((…	7.90574e-07	FALSE
MSTRG.11194.9	chr4	871554	873571	AUGAUGUUUAAACACCUUACUGACAAUGCAAAAAACUUGGCAUCGAAUGCAAAAAUUGAAGACAUGGGUCGUUUGUUCAAGUCACAUAUGGCAGGAAAGCAGGAUGUUAAGAGUGCUCUGAGCGGGGUAAUGGACAUAUCAAAAGAAGUAGAAAAAAACUUGUCACCCAAGCAAUGCGCAGUGCUUGAUGUUGCCUUAGAUACAAUAAAACAAUACUUUCACGCGGGUGGCAAUGGACUGAAAAAGACCUUUCUCGAAAAGUCGCCCGAGCUUCAGAGUUUACGUUACGCACUCAGUUUAUAUACACAAAUGACCGACACACUAAUCAAAACCUUUAUAUCUAGCCAAGUUCACGAGGGUAAGUGAAACUUAAAGUAAUCCUGCAUAAUGACUGUUGGC…	........(((((.............(((((((((((((((..............((((((...(.((((((((((((..((((....))))..)).((((...))))..(((((((((((((.((((....(((...((...(((((...........(((((((((..((.....))...((.((((((((..(((.......)))..)))))...))).))))))))))).((.((.....)).))))))).))...)))))))..))).))))...........)))))).((......)))))))))))).)....))..))))..............))))))).((.((((((..(((....((((((((((.((((((..(((..((((((…	9.74212e-07	FALSE
MSTRG.1123.5	chr2L	10298751	10302018	UUUCUGUUGAAGGCGUUGAUUAAACCACUUCAAAUCCAAGCGAGACUAUAUACUUAACAAAAAAUGAACCCAAUGGUAAGCUAUAUUUCCAAUUUGUCUUUUUGAUAGGAGAUAUUUUGUAUGUACAUACUUCAUUUACGCGCAUCCUUUCUAUUUCAGUUAACUUUGAUUCCUGGAUACCUAUUCAUAACCUUAAUAAUUAUUGGAAGUACUGCACACAGUAAUUCCUAUGCUGUGAAUAAAACCAAUAGUGUCGAAAGUGCCGAGUGGAGCUAUCCUGAAUACGGAAAAGGAUCUACUCACAAUACCGGAAGAAGAUCGGAAAAGCUGGAUCUGCAACAUUAUAAUCGGGAAACCGAACGCAAUGUGACUUUGAAACGCGGUGUGAAAAACUAUCAA…	..((((((((((..(((.....)))..))))....(((((.((((((...(((..(((((.....((((...(((((..(((...((((((..((((((((((((((((.........((((....))))........((((((((((((.((((((((......))))..(((((.((.....((((..(((((.........((((.(((((....))))).))))(((((((((.((..........((((.((.(((((((((((((.((.(((.......)))...)).)))))))...((((((.....(((((.(......).)))))...(((((....((((....))))....)))))............)))))).............…	6.81549e-08	FALSE
MSTRG.11233.4	chr4	976585	977261	UCUCAAAAUUGUGUAAACUUGGAAUUUGUUUUUUCUUUUCUUGUAUAAUUAAUAUUUUUAAUUUCUUUUUUGACUUAAAAAUAAAUAUUGUUUAAUUAUAUUUUAUAAAAAAUUGCGUUUAAUUAAGCAAAGAACCCUUAAUUUUUACCUUUAAAAUCAAAAAUUCAACCUAUUUCACAGUGUGUAAAAAGUUUUUUGACAAACUGUACAUACUGUCAGUAUCGAAGGAACGCGGUGUCAUUUGGUGACUAUCCAGGUGAGUACAACCCCAAGGUGCACGGGCCCUAAGACCCCGCUCGCUUCUACGGUAAAGCCUGGCUGGGACGCCGCAACAAGACGCCCAACGCUGUGGCCGGAGCCGUGAACCGUGCAUGCUGGCGCUGGCAGUACAACUACGUG…	........(((((.(((..(((((((((((.......(((((((........(((((((((..((......)).)))))))))....(((((((((((.....................))))))))))).(((......(((((.......)))))......)))..........((((((((((...(((((......))))).))))))))))..((.(((..(((((((((((((((((((.......)))))))).)))........(((.(((((..((.....(((.(((.((((........))))..))).)))..((((((.......((.....)))))))).))..))))).)))((((.((((......)))))))).....))))…	0.116778	FALSE
MSTRG.11250.1	chr4	1008487	1008750	AAUUAGUGGUCGUUUGACGAAUAAUUAGACAAAUUUUGUUAAACACCCUAUACUUGCAAACUGCUCUCUCGCUUUAUCGCUUUAGCUCGCAACUCGCUUCGCUCUCACUCUGACAUCUUACGAGCGACUGCACUUAAAAAUGCAUACAGUGAUUUAUCGCUCGUUCUCGCCCAAUAUAUAUAGCUUCUCGCGCGUACUCUGCCGUCAGCCUAAGGAGGGCGUGGCCAAAGUGUUUUUUGGGAUACCGAUAAAAAUUGGAAAGA	...(((.(((.((((((((((.............)))))))))))))))).....(((...)))..(((((......((((((.(((.((.....))..(((((((.(((((((.....((((((((...((((.............)))).....))))))))..................((.....))(((.....))).)))))....))))))))).))).)))))).....)))))..(((((....))))).....	3.38173e-09	FALSE
MSTRG.11262.11	chr4	1037154	1048148	UGUAACCGGUGGUGAACUUUUUGAAGAUAUCGUUGCACGCGAAUUUUAUUCAGAAGCUGAUGCAUCACAUUGUAUUCAACAAAUAUUGGAAUCGGUCAAUCACUGCCACCAAAAUGGUGUGGUGCACCGAGAUCUGAAACCAGAGAAUUUACUAUUAGCUAGUAAGGCUAAGGGUGCAGCAGUGAAACUCGCUGACUUUGGUCUAGCCAUUGAAGUUCAAGGCGAUCAUCAGGCUUGGUUUGGAUUUGCCGGCACACCAGGAUAUCUGUCUCCUGAGGUAUUGAAAAAGGAGCCCUAUGGGAAAUCGGUAGACAUAUGGGCAUGUGGUAAGCAAUUAUAAUUGUUGUAACAUUUGCAUGCACAUGCAUGCCAAACGGCAGUCGGUUACACAGUUCAACA…	..(((((((((((........(((((((.(((.((((((((.........(((((((((((.......(((((.((((.....((((((..(((((..(((((.((((......)))))))))..)))))..((((....))))....((((((.....))))))((((.(((.((.((((((((...)))))).)).)).)))))))((((.((.((.(.(((.(((((.(((.(((.(((((((.((.(((.....((.((((((((((.((((.(.((((((((((((((((((((.............)))).))))((((....((((((....))))))...))))..((((((....)))))).....(((.(((((((....((((....)…	8.99853e-05	FALSE
MSTRG.11262.14	chr4	1042788	1048148	UGUAACCGGUGGUGAACUUUUUGAAGAUAUCGUUGCACGCGAAUUUUAUUCAGAAGCUGAUGCAUCACAUUGUAUUCAACAAAUAUUGGAAUCGGUCAAUCACUGCCACCAAAAUGGUGUGGUGCACCGAGAUCUGAAACCAGAGAAUUUACUAUUAGCUAGUAAGGCUAAGGGUGCAGCAGUGAAACUCGCUGACUUUGGUCUAGCCAUUGAAGUUCAAGGCGAUCAUCAGGCUUGGUUUGGAUUUGCCGGCACACCAGGAUAUCUGUCUCCUGAGGUAUUGAAAAAGGAGCCCUAUGGGAAAUCGGUAGACAUAUGGGCAUGUGGUAAGCAAUUAUAAUUGUUGUAACAUUUGCAUGCACAUGCAUGCCAAACGGCAGUCGGUUACACAGUUCAACA…	(((((((((((.((..((((((...(((((((((((..((((((((...((((...((((((.(((...((((.....))))...(((((.(((((..(((((.((((......)))))))))..)))))..))))).(((((((....((((.((((((.....)))))).))))...((((((...)))))).)))))))...(((.((((...))))))))))))))))..))))...))))))))..))).))(((((........))))).))))))..)))))).((((((((.............)))).))))((((....((((((....))))))...))))..((((((....))))))....)).)).)))))))))((((((..((…	4.42362e-06	FALSE
MSTRG.11262.18	chr4	1052262	1053703	AGUCAGUAUUGAAUUCGAUUUUCAAGAAAACAGACGUUCUAAAAAUUUCGGUAUCUAGCUGUGUGUUUCGUGUUCUCCCAGCUCGUUAAAAACAUAUACAUAUAGCUUUUUAAAUACUCUUAUAAGCAUUUUGAACAAACAUUUAUCAGAUCUCCUGAAGUUUAAAAUAUUGUUAUUCGCAAUUGAAAAGAACACAUCAAGUAUAGGUAUCAAAUUGGAUUUAAUAUACAUACAUAUGUACUCACUUAUGUAUUUUUAUAUAUAUGUAUAUUUAUAUAAGUUUACGUAUCUAUAAUACCUGAUACAAUUCUGGGUCAACACAGAUUCUAAUAUAUACAUGAGUAUACACAUAUACAUAUAUUUGAUAUAUGUAUGGUCUCUUACUGUGUAUAUGCCAAC…	.(((.((((((((((((((((...((((........)))).........(((((((((((((((((((....(((.............................((((..(((......))).))))(((((((((.........((((.....)))).)))))))))(((((.....))))).)))..))))))))..))).))))))))))))))))))))))))..(((((((.((....)).)))))))...(((((((((((((((.(((((........(((((..........)))))...((((........))))......(((((((((.((((......(((((((((((...)))))))))))......))))))))))))).....…	9.43807e-05	FALSE
MSTRG.11274.2	chr4	1078683	1083273	GCAGACGAAAUGAACGACAGAAAGGAAAGGAAAGGAAAAAGAUUUGCAAUGAUUAAAAAAAUAUUUACCAGAAAAAUAAAAUUGACAAUACUUGUACCACGUUUCUAAGGGACAGUGCCUGUACUACACGCUUGCCAUAUAUCAAAGAUGCGAUUUGCCUUCGAUUCUAAUCAUUCGCAAUCGGGGGCGCCAUUCAAAGGCAGCAGGUGUUUCUUUAAUUGUCAAUGCAUCUGCUGUCGCCAAGGAUGCUGCGUUGUGGUUGUAAAGUGCUGUUGCUGCUUUAACUUAAACUGCUGCAACAGCCUUGGCUCCCGGAAGUCAUUUCCACAACCCGCUGCAAUGCGUAAAAAAGUUGCUGACCUCGAAGUCCUUAGAGUAUCAAGGUUUGUGGCGGUUAUU…	.(((((.................(((((.(...((...(((..(((((((..............................)))).)))..)))...)).).)))))..(((((.((((((((.((((.(((..................)))....(((((((((((.........).))))))))))(.(((((...((((((((((((................)))))))))))).....))))))((((((((((((((.(((.((((((((.((.............)).)))))))))))((...))((((.....))))))))))....))))))))....(((((.((((.((.((((..((((.((...)))))))))).)))))).)))…	5.22768e-05	FALSE
MSTRG.1129.2	chr2L	10312300	10313713	UCAUAUAAGCUAUACAUCUUUUCAGAUGCGUCUACCGGCUGGGCUGACAAAUCUGGGCAAUACGUGCUACAUGAAUGCCACUGUCCAGUGCCUGAAUGCAGUGCCCGAGCUUCGCACUGCCCUGAGCACUUUCAGUAAUGAUGGAACCGACACUAUGUCGACCGCAUUUUCCAUAUCGUCUGCCAUGAAGUCUAUAUUUGCUCAAAUGGAGAAGGGCACCACCGUGACGCCAAUUGUGCUGCUGCAGGCAUUGCACCGGGCAUCACCGCAAUUUGCCCAGACUGGCGAAAAUGGCACAUACAGGCAGCAGGACGCCAAUGAGUGCUGGGCGGAGAUCCUGAAAAUGUUGCAGCAAAAGCUGCGGCCAAAAAACCAGGAACCCUCGAAUACUGUCCAGAA…	.......(((((((((((.((((.(((...((.((((((((.(((((((..(((((((((....(((....((.(((((.(.((.(((((((((...(((((((....((.((((..((((((((((((((((((.....((((((.(((((...)))))........)))))).....)))....)))))........))))).........))))).....)))).)).....)))))))..))))))))).)).))))))))..)))..)))))))))(((..(((...(((((.((..(((........)))..)).)))))((((((((.(((((.....((((((((....))))))))........)))))...)))......))))).(((…	8.25235e-08	FALSE
MSTRG.11295.1	chr4	1121672	1122385	AAUACCACAAUUGUUUUGUUUCUUAAAUUAGUGUUCUUCCUUUCUAUUAUUUUUAAAAGCAUUAAAACUACAUGAACUUACAUAAAUAUAUUGUACAUAUGUGUAUAUAUUGAAGAUUAUAUUUUAUAUUUUCCCAAAACUCGUAUCAAUAAAUCUUUAAAAAUCAUGUACCUAGUAGAUGUUUAUUUUCCGUUCUUUAAGAUAAAAAUAAUAAUAAUAUAAUACAUUGCAAUUUUAUACUCUGUGAUGACACAUUCGACUUUAGAGUAGUUUUUCUUUCUAAUACGUGGUAAAAUAAGACAAAGUUUUGUCGUGUGUAGGCCCUACACCCUUUCGCAGUUUUUAUACAAUAUGUUGAAAACGCGAAAACGAAAUUCGACAAAUUUUUUUGUUGCUUAA…	..(((((..((((((((.(............((((..((((((((((((((((((.(((((((.....(((((((................((((((....))))))..(((((((((.((((..((((.............)))).)))))))))))))...))))))).......))))))).........(((...))))))))))))))...........(((((((...........)))))))((((((.(.((.((((((.((.....))))))))...)).)........(((((....))))))))))).((((((......((((((.(((((((.(((...))))))))))))))))........(((((((....))))))).....…	0.0226134	FALSE
MSTRG.11298.1	chr4	1126601	1136022	UUAUUAGUGGUGCUUUUUUCUUUCCAUCAACUGGUAUUCGGUUAUCCGUGUUAAACAAAUAUCUAAAUUUUAUAUAUUGUAUAUUAUAUAAAUAAAUUAUAACUAAGUGUUUCGGAAUGUAAUUAAGCAGCAUUAUCCACAUAAAAUAAUGGUAAAAAAAGCCAUCAGUACCUUUACUAAAAUAAUAUACGUAUAUAUGCUCUUUAGGUACGAAAAAAACGAGAAAUCGUAAUAAAGGAAAAUAUUCAAGGACGAAGUUACCUUAAAAAAAUAUGUUGUUCGUAUAUAAUACUGUCCAUCCUCGUAAUUUCUAAUGCCUUGCCCCCAGUAAUACGAGUAGGUAAGUUUAAUGUGAAGUUUAUUUGUUUUGACAAUUUAUGCUCUUGAUGUAUUACCCCA…	....((((((((((((((((((((((((...((((((((((((.((((((((((.....((((((((...(((((((((((((((((...................((((...(((((((.........))))..)))))))......(((((.......))))).((((....))))...)))))))))).)))))))...))))))))((((...((((((((((.(((((..((((((((.(((..((..((((((((............((((((......))))))............)))))))).......((((((((.(((((((((((..((((((....(((.(((.........))).))))))))))))).....))))))).(((…	3.0874e-05	FALSE
MSTRG.11305.4	chr4	1138572	1146529	UCACUUAGUCACGUUUCCGCGGAGUGUUGUAGACGUCAUAGCAAAGAGUAUUCAUUACAGGUACACGGUACCAUAUUUCAAGCAAAGCGCGUUUGUUAGGCAUUACCGUCAAAUAUUAAAGAUAAUUAAAUUUUGAAAAUAUUGUAUAAAUAUUUCAAAAACUUACCAGUUAAUUUAACAAUUAUUUGUACUUUUUAAUUGUAUUAAGUAAAACUUGUAUUAAUGAUAUGUAUUUAUAAUAAUUUUUUCUAUUUAAUUUUAUUUUAAUUUCAUUCAUUUCAUCAUUUAAUUUUAAACAAUCGAGUUUUUCAGAUAAUAAUAUGUAAGUUCUUAAAUUGAGCUUUAACGACGUAGUGAAUAUCUAUCUGCGCAUGACUUAAAUUUUAAUUUUGUUCUUAC…	.......(((..((((((((((.(((((((....(((((.((..((((((((((((((.(((((...))))).........(.(((((.((.(((((.(((......)))....(((((((..((((((((...(((((.(((((((((((((..........(((.((((.((((((((((((...........)))))))..)))))..)))).)))..........))))))))).)))).))))).))))))))...)))))))..........................))))).)).))))).)..............((((((.......)))))).......)))))))))))...)))..)))))))((((((((((...((((....))…	0.625534	TRUE
MSTRG.11325.3	chr4	1192439	1196848	GGUAUUUCAUAUUAUAAAUUUAUGUAAACUACAAAUUUGUCUGUUCAAAAGCCUGCGAGUCAUUGUAAAAUACAAUAAUCAUAUCUGCAAAGUAAACUAAAUUUAUUAUGAACGCUGGGUUAUUUUAGUUUUCAAUAAAAUGUAAUACCAAAGUUCUGUUUAAUGUAAAUUGGUAAACAAUUUACGUGCAACUCUAUACAUUGUAUUAAUCAAUUUUGGGCUAUAUGUGUAUAUAGAUAUAUAAGUGAAUGUAUAUAUUCAAUGUUACAGCAUGUAUUAUUAAAAAUAUUAGUUUUUUAAGUGGCUCAUCAGCUCUAAAUUUAACUUUGCUUAAUUUGUUCAGUAAUGUUAAACUAUAUUUUUGAUUUUAGUAAUUUUAGCCACCCAAAAUAUGGAAAA…	((((..(((((..(((((((..((((...)))))))))))..((((((((((((((((...((((((...))))))..)).......((.((((((.....)))))).)).((((...((((((((((((((...((((.((..((((....((((((((....(((((((((...........((((...((((.((((.((((((((.((((((((((.(((((((((((((.((((((((........))))))))..)))).))).))))))..((((((((((.(((((.....((.((((....)))))).....((((.(((((..........))))).))))))))))))))))))).................)))))))).)).....…	0.000431081	FALSE
MSTRG.11331.5	chr4	1229325	1230717	UUUUAACACGGUCACACUGUUCUUCUCUUUGUUCGGGUCGCUUUGAAAAUUGUGUAUUCAAAUGAAAUUGUACGAUAAACAAAUAUCUGGUUUUACCUAUUUGUAAAGUAUACAAUACAAAUCAUUGCAAUACAUCAAAUAUUAUAGCUCUCGGUUAAUGUUUAAUCAAACUGUUCUGAUACAGUCUUCAUCGAUGUGCAAUAUUUGUACAUAUAUGUAUGUAUGUACAUGGACAUAAACUCAAUUAAGUGUUGACAAUAUACUUAUUAAGGUAUUAUUAUAUUUAAUUAAUUAAAGGUAUAGCAAUACAAAAAUAAUAAAUUUAAGCACAAGUGCCGAAGUUUAUAACCUCAAUAUAUAUUACUAUUUAUUUUGGCUGUGCCUUUCAACUGUUCGUUA…	.........(((((.(((((((.....(((((((((((.(((.(((...(((((((((..(((((.((((((......(((((((...(((...))))))))))......)))))).....)))))..)))))).)))...))).)))..(((((...(((((........(((((((((((((........((((((..((((.(((((.((((((((((((((((.(((((((.......((((((((((.......((((((....))))))....))))))))))....(((((((((((............((((((((..(((....)))..)))))))).....(((.(((.((....)).))).))))))))))))))....)))))))))…	0.00010997	FALSE
MSTRG.11331.7	chr4	1229958	1230717	UUUUAACACGGUCACACUGUUCUUCUCUUUGUUCGGGUCGCUUUGAAAAUUGUGUAUUCAAAUGAAAUUGUACGAUAAACAAAUAUCUGGUUUUACCUAUUUGUAAAGUAUACAAUACAAAUCAUUGCAAUACAUCAAAUAUUAUAGCUCUCGGUUAAUGUUUAAUCAAACUGUUCUGAUACAGUCUUCAUCGAUGUGCAAUAUUUGUACAUAUAUGUAUGUAUGUACAUGGACAUAAACUCAAUUAAGUGUUGACAAUAUACUUAUUAAGGUAUUAUUAUAUUUAAUUAAUUAAAGGUAUAGCAAUACAAAAAUAAUAAAUUUAAGCACAAGUGCCGAAGUUUAUAACCUCAAUAUAUAUUACUAUUUAUUUUGGCUGUGCCUUUCAACUGUUCGUUA…	.......(((((...)))))...........(((((((.(((.(((...(((((((((..(((((.((((((......(((((((...(((...))))))))))......)))))).....)))))..)))))).)))...))).)))....((((((...)))))).....((((((((((((........((((((..((((.(((((.((((((((((((((((.(((((((.......((((((((((.......((((((....))))))....))))))))))....(((((((((((............((((((((..(((....)))..)))))))).....(((.(((.((....)).))).))))))))))))))....)))))))))…	7.89906e-05	FALSE
MSTRG.11341.1	chr4	1251076	1251471	CUUUUACCGUGUCCAGUUGGUGUUUACUGUAAUUUUACAUAAAUGUCGUAACUUAACCAAAUCUAUGUAUAAUAUACAUGUUACACGCCGACUUUGAUGUGGUUAACUGGUUAUUUUUUGUUAUUUACAUAUGUAAAAUUGUGCUUUUUGUGUAUUAAGUGACUAAAGAAUGAUUAUACCCCAGUCCACUAUUUCUCUACAUUUACAUUUCAAUACCAAAUUUAUAUAACAAGCUAAUUAAAUGGUAUUAGAUUUAUUUGGUGCGAUAAUCCAAAUGGUACAUGUACUUAGUUAGAAUAUGUUUUAAUUUAUAUUAUCAUCAGUAAAGACUUCACACCCCUGCAACACAAAAAAAAAAUAUCUGCAAAAAGUUUCUUCAAAAAUUAGGGUUUCUU	.((((((.......(((((((((..(((((((((.((((((.((...((......))...)).)))))).))).)))).))...)))))))))..((.(((((..((((((((((((((((((((((.((((((((((.......)))))))))))))))))).))))))))).......)))))..))))).))..................((((((((..((.(((...((((......)))).))).))..)))))))).((((((..((((...((((((.((.....)).))))))....))))..))))))....)))))).......((((.((((..................))))...(((((......))))).)))).....	1.77521e-06	FALSE
MSTRG.1135.2	chr2L	10331529	10333510	AUUGUAUAUAAAAGUAAUAGAAAUCCAAACACAACUAGAAAAAUGAAAUAACCGUAGACCUAACUAAUAAGUGAAUAAUAAUGAUAUUAUUCAAAGGAAUUCGGCGGGUGCAAUCCCAGCUAAGAACGCCGGUUGAUUUGGUGCUCAUUCGGGUGAGGUUCUUGGCCAUUACGCAACAAACCACUAUAACAAACUAUAACUUUCCAAUAAUUUUCAGUACUCCACUGCAGCAACGAUAGCUUCCCAAGAUGACAAAGGUGUCACUACAGCGUCGCCAGUAUCCCAGGCGGGAAAGGUCCAGCAUUUACCCGAUAGUCAAAUUACCUGGAUGCCUAGUCCGUACACCAUGCCCGGAAAAACUCUUAGCCAGUACAAGAAGCUAUCCAAGUUCCGGCUGAC…	......................((((........((((..(((((.......(((((((((..........(((((((((....)))))))))..((..(((((((((......))).)))..)))..))(((.....((((..((((((((..(.(((.(((((((.................((((......)))).((((((.........((((.....)))).(((.......))).....((.(((((....))))))).......((((.........))))))))))((((((.((((((......)).))))...))))))(((..((((((....(((((((((((.......((((...........))))......))))))..).)…	1.48917e-08	FALSE
MSTRG.11367.1	chr4	1280581	1281012	AUGACCCGUCUUUUGUACUGCCUCAAUGUGUGAAGAUUGGAGCAGGGAUGAGGGAUACUUCAAAGGGAUUGUGUGGCAAGAAGAUUCAGGUAAGUGACGUUGUGCAUAAUUUGCUGCAGCGAGUCGCCUUAUAUUCAUCAUGUUUCUGCCGCGCUAAUCCUUUUCGUAUCGAUCUUCAGGUUCAUCUUUUAUAUAACGGUUGAUUUUCUUCAUAUCAUUUCGUCGGGAUCAGCUGAAGUGCGUUGUCAUAGGCUUGUUCAUCCGGAUGUGUUGAGGUGAGUGUUGUAUAUUUCUCUGUGUUCAUCUAAAUUGAUUUGUUUUCCCAAUUAUUUAGGGUUUGCAUUGGUGGAGGCUGAUGUCAACAAAGAAAUUUGAGAGCAGCCGGAGGUGCGCUUUUCA…	.....(((......((.(.(((((..(((((((((((..((((..(((.((..(((((...((((((((((((((((.(((((((....(((((((((((((((((.....))).)))))..))))).))))....)))....))))))))))).))))))))).)))))..)))))..)))))))))).))))).((((((.((((((((((.(((...((((.((((.(((......((.(......).))..))).)))).))))...))).)))))........((((((.(((...((((....((.((((((...(((.........)))...)))..))).))....))))...))).))))))..))))))))))))))))).))......…	7.15339e-08	FALSE
MSTRG.1137.2	chr2L	10339518	10341503	UGGAGAACGGUUCGCACUUCUUCGAGGGCGUUGAGAAACUCCUUGAGAUUUGGUUUGAGGAGAGCUCCAACGGUGACGAUGAUCUGCGUAACAUCAGCAGGUGAGUCCCUCAACAAGUGCGGAACCCAAACAGCCGACAUGUCCUUUGUGCACAAGUGCAUGCACAGUUGCGGGCAAAAGUAUACGUACAUAUGCGCCGUUCAUUUUCGUCCUGAAAAGAAAUGAAAUGUAUUUCUACACUGAUAAUUAUCUUUUAAACAUAACAUAGUCCCAUUGGAAUAGGUUACACAUUGGUUUUUAGGCUUAUCAGAUGCGGCACACGUGUACCUACCCAAAUUAAAUUGAAGUUUUUAUUUAUGAUUCUCAAGAUAUACAAAUUUGAUUUGAAAUUUCAAGAAA…	((((((..(((((((((((.((.((((.(((((.((..(((((((((......)))))))))...)))))))..(((....((((((.........))))))..))))))))).))))))).))))........((.((((.((((...(((((((.(((((((.((((((((((....(((...((((((.((.(((((..........((((((((..((((...((((..((((..(((((.(((((.((........)).)))))...)))))..)))).))))))))..))))))))..........))))).)).)))))).))).(((((((((((...((...(((((.(((...)))))))).)).))))))))))).............…	0.000744475	FALSE
MSTRG.11379.1	chr4	1298674	1299333	AUUUGCGAAGCCCGUCUCCUGUUGUCGGUUGUGUUGGAUUUGGGUCAGCGAUUGGAUGCAGUCAAGGAGGUAAGUGAUUGUUAUUGUUUGAUUGUUAUGUUCAAUUUGUUGUUGAUUAAUUGUUUUGUUUUGUUUUGUUUUUAGGUUUUUAGCGCAGACCCGCUGUUGGCGCUCGUCAAUAGGAUAGGAUUUGCAGCGCAACGCAUGAUGUCCAGUUCAGUACGGAGGCAGCUUUGGUGGCGCAUCUUAUGUUGUGGAGCUGUGUGAAGCGGUUGCGGCGGAGAUGAUGGUACAUAAAAAGACUGCGCCGCAGAAGAUUCAGGUAAGUGGCGUAGUGCAUAUUUUGCUGCAGCGAGUCGCCUCUAUUCAUCAUGCUUCUGCCGCACAGAUUCUUCUCAU…	...((((((..((...((((((((.(((..(((((((...((((((.(((((((((((((((((((..(((((.......))))).)))))))))...))))))))....(((((..((((......................)))).))))))).))))))...)))))))))).))))))))..)).))))))((((((((((((.((((((.((.....(((((....)))))...((((.(((..(.((((((((((((((((((...(((((.(((((..(((((.((((...(((((((.((.(((((((.........((.((((..(((((........)))).)....)))).))..........))))))).)).)))..))))...))…	4.59797e-07	FALSE
MSTRG.11381.1	chr4	1303660	1304086	GACAUGGUUGACCGUCUUUUGCGCUGCAUCAAUGUAUGUAGAUUGCAGCGGUGAUGAGGGAUAUUUCAAAAGGAACGCGUGGCAAGAAGAUUCAGGUAAGUGACGUUGUGCAUAAAUUGCUGCAGCGAGUCGCCUUAAAUUCAUCAUGUUUCUGCCGCACUAAUCCUUUUAUUUCUAUCUAUCGAUUCAUCUUUUAUGUUUCGUCCGGAUCAGCUGGAGUGCGUUGUCAUAGGCUUGUUCAUCCGGUUGCGUUAAGGUGAGUGUAUUAUAAAACUUUUAUAAAACUUUUAUGCCAUCAUCUAAUUGAUUUAUUUUCCCCAAUAAAUUAGGUUUUGCUUGGAGGAGGAUGAUGUCAAGAAAGGAAUUUGAGACCAGACGGAGGUGCACUAUUCAUCGGAU…	....(((((.....((((((.(((((((((..........))).))))))..(((((((.(((....(((((((..(.(((((.(((((((.....((((((((((((((((.....))).)))))..))))).))).....)))....))))))))).)...)))))))..............(((((((((..((((.....((((((.(((.((..((.(....).))..)).))).))))))..)))).)))))))))((.(((((((...))))))).))...))).)).)))))...((((((((((((((((((((((......)))).)))).))))))))).))))).))))))......))))).........((.((((((....(((…	1.31258e-07	FALSE
MSTRG.11395.1	chrX	1996	2546	UCCUAAUCGGCGCUGGGUCAGCUUAGAUGGCCUGUCUUUAGCAAUGCGGCGAUGUGUGUGGAUUGCAGCGGUGAUAAGGAUCUUCAAAAGACUGUGCGGCAAGAAGAUUCAGGUAAGUGACGUUGUGCAUAUAUUGCUGCAGCGAGUCGCCUUAUAUUCAUCAUGCUUUCGCCGCACCAAUCCUUUUCAUAUCCAUCUACCGAUUCUUCUUUUAUGUCCAGGUGGUGAUUUUAUUCGCAUCACUUCGUCAUGAUCAGCUGGAAUGCGUUGUCGUUGGUUGUUUUUAUCCGGAUGCGUUGAGGUGUGGUUAUUAUUUGUGUUUUUGUAUCAUCCAUCUAAUUGGUUUGUUUUUCCACAGAAAGAUGCUGACUAUGGAGAAGGAGAUGUGUAUCGCUAUUG…	.......(((((..(((.(.((.....((((((((((((.((((((((((((.((((((((((......((((((..((((((((.................))))))))..........(((((((((.....))).)))))).))))))....))))).)))))..)))))))((((..((((..(.(((((........(((((.((.(((((.(.((((((((..........)))))))).).)))))..))..)))))(((....))).((.((....)).))))))).)..))))..))))........(((......((((.(((.(((...(((((.(((((((....)))))))...)))))...))).))))))).....))).))))…	1.09545e-05	FALSE
MSTRG.11396.1	chrX	9557	10134	GGAAUCAGCGCCGCGCUAGUGAUCCUUAUUAUAGCGUCGGCAUCAGGAGAUGGAGACGGCUUCGUAAAAUUGUCGAUUUUUUGUAUUUAAAAUCGCAAAAAUUGGCGAUUUUGUUUUGCAUUUGCGGGGCCCGUCUCCUGUUGUCUGUUGCGUUGAAUGUGGAUCAGUAAUUGGCUGUUGUCAGUGAGGUAAGUGUUUUGUUUGAUUUUAUUUUAUUUGUUUGUAUUUAAUUUGUUGUUGUUUGUUUUUAGGUUUUAGCGUCAACUCGCUGUUGGCGCUCGUCAGGCUGGAGGUUUUUGAGAGCAGCAAGGUGUCCUGAUCGACUCGGAGACGACAUGGUUGACCGUCUUUUGCGCUGCAUCAAUGUAUGUAGAUUGCAGCGGUGAUGAGGGAUAUUUC…	.((((.(((((((((((.(((((....))))))))).))))..(((((((((((((((((((((((((.............((((..(((((((((........)))))))))...))))))))))))))).))))))((((((((.(((.(((((....(((.((.(...((((....))))((((((((((.(((......)))))))))))))...............((((((((.((..(((((((.((..(((((((((.....)))))))))....)).))))))).....)).))))))))).)))))...))))).))))))))))).((....))))))))))(((((((((..........))).))))))(((((((.(.((.....…	8.60301e-08	FALSE
MSTRG.11397.1	chrX	38649	47855	AAAGUAAAGUAAAGUAAAUUAAAGUAAAGUAAAGUAACGUAAAGUAACAUAAUAUUUAAAUUUAAAUUCUACACUUGAACAAUGGCGCGCAAAACUGCCGCAAUGUAAUUCAAAAAUGUCUCCCGCAAAUUUAAAACAUAGAUUAAUACUUGUAAGUAUGGCGCGCAUAUCUGCGGCCAAGAAAUCCGAAAAUGUAAUUUGCCACAAAUUGUCACUAUAUAUUUUUAAGCAAAAAUCAGAGGACAAUAAAUGCCAACGUCAUUAGACGUUGAAAAUAUUUAAAAAAAAAAAAAAAAAAAAAAGUGAAGCCAGCAGCAACAACAACAACUAAUGGACGGCCAGAACGUGAACCAAAGCGGAGGAUGGGCAUCGGUUUUAUCCAUCUCAUCGGACGAUGGU…	.((((..((.....((((((.(((((..((...((.((.....)).))))..))))).))))))....))..))))((((((((((.(((....((((..(((((((.................(((((((.........((((.(((((....)))))(((.((((....)))))))....)))).........))))))).....((((((.((....((((((....))))))...))))))))......(((((((....)))))))...............................(((...(((((..............((.((((.((((.....(((........)))((((((((((...((((....(((((((....)).))))).…	2.43299e-08	FALSE
MSTRG.11398.1	chrX	50320	50616	AAAGUAAAGUAAAGUAAAUUAAAGUAAAGUAAAGUAACGUAAAGUAACAUAAUAUUUAAAUUUAAAUUCUACACUUGAACAAUGGCGCGCAAAACUGCCGCAAUGUAAUUCAAAAAUGUCUCCCGCAAAUUUAAAACAUAGAUUAAUACUUGUAAGUAUGGCGCGCAUAUCUGCGGCCAAGAAAUCCGAAAAUGUAAUUUGCCACAAAUUGUCACUAUAUAUUUUUAAGCAAAAAUCAGAGGACAAUAAAUGCCAACGUCAUUAGACGUUGAAAAUAUUUAAAAAAAAAAAAAAAA	.............((((((((............((.((.....)).))......(((((((((.......(((.(((((((...(((.(((....))))))..)))...))))...))).......)))))))))..........(((((....)))))(((.((((....)))))))................)))))))).....((((((.((....((((((....))))))...))))))))......(((((((....))))))).........................	0.818374	TRUE
MSTRG.11399.1	chrX	52121	53214	UCAGGUUGUCGGAAAAUCAUUGAAGAUACGAUACUGAGGAAAAAUAUGAAAUUUGUGGACGGAUUUUGCAGCUUUUUAAUGUAAUGUCAGCUCCUUGCUAGUGAUCCUUGUCAAUGCAGUGGCAUCAGGAGUCGGAGACGGCAUCGCAAAAUUGUCAAUUUUUUGUGUUUAUAAUCGCAUAGUUGGCGAUUUUAUUUUGCGUUUGCGGGCCCUUCUCCUUUUGUCUGUUUCAUUGGAUGUGGGUCAGUGAUUAGCUGUAUUCAUUGAGGUAAGUGCAUUAUUUUAUUGUUUUAUUUAAUUUGUUAUUAAUUAAUUGUUUUGUUUGUGUAUCCCGUCUGUUGCAGCGCGGCAUUACUAGUAGAUUGCAGCUGUGAUAACAGAGAUCGUGCGGCAAGAAAG…	.......(((((..(((((((((.(((((((((..(((((.......((..(((((((((((((..((((...((((((((.((((.(((((..((((...((((((...((((((....((((..(((((..((.(.(.(((.((((((((((((((((...((((........)))).)))))))))))).....))))..))).).)))..)))))..)))).....))))))....))))))))))..)))))))))))))))))....))))..)).........(((.(((((.....))))).)))..................))))))((((((((...(((............))).)))))))).)))))..))(((((((.(((((.…	1.52671e-07	FALSE
MSTRG.114.1	chr2L	810547	811531	GGGGUUGGUAUUCACAACCUAUCUGUAAAUGGUCACAUAUGUUUUCGGUCGCCAAGUUUUGCUUGUAAUUAUUAUUUUGCCAGAAUUGUGUUAAAAGUAUGAAUAAUAUUGAAGAGGACACCGAAGCAGCCUUCAAACGGCUCCAGGCUGUCAUUCCACAGGUGAAGCAGGCCUACGAGGAAGCCAUUGGACAGAUCUUCUCGGAUUUAAAGUAGGAGAAUGGCUGAUUAAAAGAUUGACCAAACGCUUACUAUUGCUUAGCUCCUCAGAUCUUGAGUCGUGUGCCUCCAUCCUCGAGGAGCACGAAUCCACGAGCCUGGACACCGAGCAAAUAAUCCACAGCACCCGUCGGCUUAUGACCAAGAUCGUCCUGGAUGUGAACCAGUGCUUCUUCUCCGG…	.((((((.......))))))((((((.((((((........((((((...(((..(((((((((((..((((..(((((.((......)).)))))..))))...........(((((((((...(.((((.......)))))..)).)))).))).))))))))))).)))...)))))).))))))((((((((.((((((((((((.((((((.(..(((.(((((....))))).)))..).))))))........(((((...(((((((..((((((.((((.......)))).))))))...((.(((((..(((.....((............))....)))))))).))..))))))).....))).))(((((((((((.((.....((…	0.0116153	FALSE
MSTRG.114.2	chr2L	810576	811531	UGGUCACAUAUGUUUUCGGUCGCCAAGUUUUGCUUGUAAUUAUUAUUUUGCCAGAAUUGUGUUAAAAGUAUGAAUAAUAUUGAAGAGGACACCGAAGCAGCCUUCAAACGGCUCCAGGCUGUCAUUCCACAGGUGAAGCAGGCCUACGAGGAAGCCAUUGGACAGAUCUUCUCGGAUUUAAAGUAGGAGAAUGGCUGAUUAAAAGAUUGACCAAACGCUUACUAUUGCUUAGCUCCUCAGAUCUUGAGUCGUGUGCCUCCAUCCUCGAGGAGCACGAAUCCACGAGCCUGGACACCGAGCAAAUAAUCCACAGCACCCGUCGGCUUAUGACCAAGAUCGUCCUGGAUGUGAACCAGUGCUUCUUCUCCGGCAACGACGUGGAGACCAAGCUGACCACGC…	....(((((((((((((((......(((((((...((((........)))))))))))(((((...(((((.....)))))......))))).((((((((((............)))))))..)))...((((((((((.((((.((((....((...((((.(((((((((((((((...(.(((((...(((.(((...(((..(......)..)))...))))))...)))))))))))).)))((((((.((((.......)))).))))))...((.(((((..(((.....((............))....)))))))).))...))))))))))((((((((((((((((((.((.....((((((....(.(((((((.((((((((...…	0.0273744	FALSE
MSTRG.11400.1	chrX	53693	55012	GUGGAGGUACGGAGACAGAGUAAAUUCUGUUCCGCAUCCACGAUUUAUUUUGCCUUUGAUUACAGUAUGUGCAAUAUAUAGGUACAAUUAUUUGAAUUUAUAGGUUUAACAUUGCAUGGGGUGAGUUUGGGGCUUGGGCGUGGUGAGUUAGUUUAUAAUUAGUAUUUUUUGUAUUCUUGGCUUUUAGACAGUAACAUGGACUGGUAACAUUAACAUAUUGCAAGGCUUGUUUACAUUUAACAAUUUAAGUUAAUUUACAAAAAACAUUGAAAUUUAGGAUUAAUAUUGUUUAAUUUGUUUCUUUUCAGGUACCCCCGCCAGAAGGACGGGAGCACCGAUUCGCUGGGAGCCUCUGGCGACGUUACAGGUAAGUAGUUGUUGUACUUGACUUGGGGCUAU…	(((((....((((.((((((....))))))))))..)))))...........((((((((...((.((.((((((.(((((((.(((....))).)))))))...........(((((((.((((.(((((((....)).....(((((((..(((((..........)))))..)).)))))..(((((((((.(((.(.((((((.(((((.....((((((........(((((((....(((((((((((.(((.(((((((..(((((...(((((((......)))))))))))).((((((.((((((((((((....((..((.(.((((..(((((.(((((((.((((((((..((((((((((.......)))))).))))..))...…	1.14566e-05	FALSE
MSTRG.11401.1	chrX	60970	61688	GCAGCUCCGCACGAGGUGUCCUGAUCAAAACGUAUGCAGCUUUUGUAGUACGUUUAUUGCAGUGCAGCAUUGCAAGUAGAUUGCAGCUGUGAUAAGGGAUACUACAGGAGAUCGUACGGCAAGAAAUUUCAGGUAAGUGACGUUGUGCAUAAGUUGCUGCAGCGAGUCGCCUUUUGCUCAUCAUGUUUCUGCCGCACUUAUCCUUUUCAUAUCGAUCUAUCUAUUCAUAUUUUUUGUUUCUUACAGAUCAGCUGGAGUGCGUUGUCAUAGGCUUGUUCGUCCGGGUGCGUUUAGGUGAGUGUGUGUUUACAUUUUUGUGCCAACAUAUAAUUGAUUUAUUUUUCCAAUAAAUUAGGCUCCGUCGAGGAAGGUGAUGACGGUGAAGGAUUUUAAAAGCAG…	(((.(.(((.(((((....((((.....(((((((.(((((...(((((((.(((((((((((.......(((((.....)))))))))))))))).).))))))((((....((.((((.((((((....((((((((((((((((((.....))).)))))..)))))...)))))......)))))))))).))...)))).........(((((.......((.......))........))))))))))..)))))))....))))....))))).)))))))...(((((.((((((((((((((....))))..)))))))).)).)))))...((((((((.....((((.((((((((((((.(((((((((....(((...((((((..…	6.0494e-07	FALSE
MSTRG.11402.1	chrX	69624	70203	GGAAUCAGCGCCGCGCUAGUGAUCCUUAUUAUAGCGUCGGCAUCAGGAGAUGGAGACGGCUUCGUAAAAUUGUCGAUUUUUUGUAUUUAAAAUCGCAAAAAUUGGCGAUUUUGUUUUGCAUUUGCGGGGCCCGUCUCCUGUUGUCUGUUGCGUUGAAUGUGGAUCAGUAAUUGGCUGUUGUCAGUGAGGUAAGUGUUUUGUUUGAUUUUAUUUUAUUUGUUUGUAUUUAAUUUGUUGUUGUUUGUUUUUAGGUUUUAGCGUCAACUCGCUGUUGGCGCUCGUCAGGCUGGAGGUUUUUGAGAGCAGCAAGGUGUCCUGAUCGACUCGGAGACGACAUGGUUGACCGUCUUUUGCGCUGCAUCAAUGUAUGUAGAUUGCAGCGGUGAUGAGGGAUAUUUC…	.......(((((....((.((((((.((((.(((((((((((.(((((((((.....(((((((((((.............((((..(((((((((........)))))))))...)))))))))))))))))))))))).)).)))..)))))))))).)))))).))..((((....))))((((((((((.(((......)))))))))))))...............((((((((.((..(((((((.((..(((((((((.....)))))))))....)).))))))).....)).))))))))))))).((((((....((((...(((((((...(((((....((((((((((......))))))..)))))))))(((((((((((....…	8.06669e-08	FALSE
MSTRG.11403.1	chrX	75645	76195	UCCUAAUCGGCGCUGGGUCAGCUUAGAUGGCCUGUCUUUAGCAAUGCGGCGAUGUGUGUGGAUUGCAGCGGUGAUAAGGAUCUUCAAAAGACUGUGCGGCAAGAAGAUUCAGGUAAGUGACGUUGUGCAUAUAUUGCUGCAGCGAGUCGCCUUAUAUUCAUCAUGCUUUCGCCGCACCAAUCCUUUUCAUAUCCAUCUACCGAUUCUUCUUUUAUGUCCAGGUGGUGAUUUUAUUCGCAUCACUUCGUCAUGAUCAGCUGGAAUGCGUUGUCGUUGGUUGUUUUUAUCCGGAUGCGUUGAGGUGUGGUUAUUAUUUGUGUUUUUGUAUCAUCCAUCUAAUUGGUUUGUUUUUCCACAGAAAGAUGCUGACUAUGGAGAAGGAGAUGUGUAUCGCUAUUG…	.......(((((..(((.(.((.....((((((((((((.((((((((((((.((((((((((......((((((..((((((((.................))))))))..........(((((((((.....))).)))))).))))))....))))).)))))..)))))))((((..((((..(.(((((........(((((.((.(((((.(.((((((((..........)))))))).).)))))..))..)))))(((....))).((.((....)).))))))).)..))))..))))........(((......((((.(((.(((...(((((.(((((((....)))))))...)))))...))).))))))).....))).))))…	1.05245e-05	FALSE
MSTRG.11404.1	chrX	83024	83682	GGGUUUUGGUUUUAGCGUCAACUCGCUGUUGGCGCUCGUUAAGUUGGAAGUUUAUGUGAGCUGCACAGUGUCCUGAUCGACACAGAGGCAACAUAGAUGGCCCAUCUUUUGCAGUUCGUCAACAUGUGUAGAUUGCAACGGUGAGGAAGGAUACUUCAGAAGACAGUGCGGCAAGAAAAUUCAGGUAAGUGACGUUGUGCAUAUAUUGCUGCAGCGAGUCGCCUUAUACUCAUCCUGCUUUUGCCGCACUAAUCUUAUUUAUAUCGAUCUUCCGAUUCUUGGUGUUGUUCUUCUUCGUAUCGCUUCGUCAGGAUCAGCUGGUGGGCGUUGUCAUGUGCUUAAUUAUCCAGGUACGUUGAGGUGAGAGUAGUGUUUGUGUUUUUAUGCCUUCCGUCUAAU…	((((.........(((((((((.....)))))))))....(((.(((..((((((((..(((.....(((((......)))))...))).))))))))...))).))).(((((((...((.....))..)))))))((((.((((((.((((((..((((((.((((((((((((.....((((((((((((((((((((.....))).)))))..))))).))).......)))).))))))))))))..))).......((((......))))))).)))))).)))))).)))).......((((((......))))))(((((((((((((((((........))))))...((((...((((((((...(((.......(((((((((((((.…	7.69896e-07	FALSE
MSTRG.11405.1	chrX	85155	85918	UUUGCUGGUGGAGGUACGGAGACAGAAUGAGUUCUGUUCCGCAUCCACAAUUUAUUUUGCCUUUGAUUACAUAGUAUGCAAUAUGUAGGUACAAUAAUUUAAAUUUUUGAGAGUACAUUGCGUGGGGUGAGUUUGGGGAUUGGACAUAGAUUUAGUAUUAAUAUUAAAAGUAAGUAUUUUUGUAAACAUUGGGUUUUCGACAGUAACAUGGACUGGUAACAUUAUCACAUUGUAUGUUGUGUUUACAUUUUAUAAAUAAAAUUAUUUUACCAAAGACAUUGAUAUUUAAGACUAACAUUGCUUGAUUGAUUCUUUUUAGGUACCCCCUCCAGAAGGACGGAAGCACCGAGUCGCUGGGAACCUCAGGAGUAGUCACAGGUAUGUGUUUGUUGUAUGAUG…	..((((((((((....((((.((((((....))))))))))..)))))((((((((((.((((.((((.(((..((((((..(((((....(((.((((((((((.(((....(((((((((((..(((((((.((((..((((((((....(((((....)))))(((((((.....((((((((...((.......((((.(((((((.(.(((((....)))))...).)))))))))))..)).)))))))).....)))))))((((.((.((((.((((....(((.(((((((((((..((((((((((.((((.((((((((....))).)).(((........)))))).)))).))))).))))))))))).))))).)))))))))))…	0.0707262	FALSE
MSTRG.11406.1	chrX	92622	93415	AGCCCGUCUGUUGCAGCGCGGCAUUACUAGUAGAUUGCAGCUGUGAUAACAGAGAUCGUGCGGCGAGAAAGUUCAGGUAAGUGACGUUGUGCAUAAAUUGCUGCAGCGAGUCACCUUAUAUUCAUCAUGUUUCUGCCGCACUAAUCCUUUAUUGUAUCGAUUUAGCAAUUCAUCUUUUAUGUUUCAUCCGGAUCUGCUGGGGUGCGUUGUCUUAGGCUUUUUCUUUCUAGGUUCGUUGAGGUGAGAGUGUUGUUUACAUUUUUGUGCCGAUAUCUAAUUGUUUUAUUUAUCCAAAUAAAUUAGGCUCCGUCGAGGAAGGUGAUGACAUGAAGGAAUUUGGAAGCAGACAGACUACGCUUUUCCAUCGGAUAUAUUUAUUGUUAAGAUAGAUAUAAGUAG…	((((((.(((..((((((((.(....((((((((((.....((.((((..((((((.(((((((.(((((......(((((((((((((((((.....))).)))))..))))).))))..........)))))))))))).........(((((.........)))))..))))))..)))).))....))))))))))).))))))))((((((.........)))))).((.((((((.((((((((((..((((....)))).)))))(((((((..(((........)))..)))))))...((((((((((((.(((((((.....((...((((.(((..((.((((...((((.((.(...((((((((((.....))))))))))....)…	8.74333e-09	FALSE
MSTRG.11407.1	chrX	99432	105944	GGCAGCUUUGGUGGCGCAUCUUAUGUUGUGGAGCUGUGUGAAGCGGUUGCGGCGGAGAUGAUGGUACAUAAAAAGACUGCGCCGCAGAAGAUUCAGGUAAGUGGCGUAGUGCAUAUUUUGCUGCAGCGAGUCGCCUCUAUUCAUCAUGCUUCUGCCGCACAGAUUCUUCUCAUGUCCAUCCUCCGAUUCGACUUUUGAAUCCUGGUGUAGUUUUCUUCACAUAGCUUCAUCAGGAGUUGGAGUGCGUAUUGCCUUUUUUAUCCGGAUGCUUGAGGUGAGAAGAUUAUUUAUUUACGUUUUUAUGUCAUCCAUCUAAUUGAUUUGUUUUUCAACAGAGGUUUAAGCUUUGCGUCGAGGAAGGUGAUAAUAAUUAGAACAUUAUAAGGGUGGGCAGACGUG…	((((..(((((((((((((...)))).((((((((((((((((...(((((.(((((..(((((.((((...(((((((.((.(((((((.........((.((((..(((((........)))).)....)))).))..........))))))).)).)))..))))...)))))))))))))(((((((...)))))))..).)))))....))))))))))))))))..(((...((((.((.....))))))....)))(((((..(((.(((((((...............))))))).)))..)))))..((((........))))(((((.......)))))(((((((((((((((((((((((...((((((((((((((.((....)).…	2.60693e-07	FALSE
MSTRG.11407.2	chrX	99432	100029	UCAAUAGGAUAGGAUUUGCAGCGCAACGCAUGAUGUCCAGUUCAGUACGGAGGCAGCUUUGGUGGCGCAUCUUAUGUUGUGGAGCUGUGUGAAGCGGUUGCGGCGGAGAUGAUGGUACAUAAAAAGACUGCGCCGCAGAAGAUUCAGGUAAGUGGCGUAGUGCAUAUUUUGCUGCAGCGAGUCGCCUCUAUUCAUCAUGCUUCUGCCGCACAGAUUCUUCUCAUGUCCAUCCUCCGAUUCGACUUUUGAAUCCUGGUGUAGUUUUCUUCACAUAGCUUCAUCAGGAGUUGGAGUGCGUAUUGCCUUUUUUAUCCGGAUGCUUGAGGUGAGAAGAUUAUUUAUUUACGUUUUUAUGUCAUCCAUCUAAUUGAUUUGUUUUUCAACAGAGGUUUAAGCUUU…	....(((((.((((....(((((...))).))...(((.((.....)))))((((..(((((((((((((...)))).((((((((((((((((...(((((.(((((..(((((.((((...(((((((.((.(((((((.........((.((((..(((((........)))).)....)))).))..........))))))).)).)))..))))...)))))))))))))(((((((...)))))))..).)))))....))))))))))))))))..(((...((((.((.....))))))....)))(((((..(((.(((((((...............))))))).)))..)))))..((((........))))(((((.......))))…	2.79511e-06	FALSE
MSTRG.11408.1	chrX	100418	107066	GGGAUUGGCAGCUAGGAGCCGCCGGAACAUGAUUUGUUGCCGAGGACCGUCGCAACGAUUUGGGCCAUGGAAAUGAAUACAAAGUUAAAAUUUGGUAAGUAUUACAUUUGUUAUUCGUUUUUAAUAUUGUAUUAAUUUUUGUUUUUUCAGGUAAAUUAGCUGGGAGGUUAUUUGGGGUGAGUAUUGUAUUUGUAUUUAUUUGAUUUAUUUAUUGCAUUAAUUCUUUGUUUUUGUAUUUCAGGUGCUUUGGCUGGGAGGUAAUUUGGAGGUAAGUAUUGUGUUUGUAUUUAUUUGUUUUUAUAAUUAUUGCAUUAAUUUUUGUUUUUGUUUUUCAGGUACAUUAGGCUAAUCUGGAGGUGAGUAUUAUAAUUGUAAUUAUUUACGAUUGCGUUAAUUGUU…	((((.(((((((((((((((((((((...((((((...((((((((..((((....((.(((.(((((.(((((.(((((((.(((((((...(((((............)))))...))))))).))))))).))))....((((((((.((...)).)))))))).((..(.((((((((((.......)))))))))).)..))..(((((((((..............(((.(((((((.((((.(((((((((((......((((((((((.......))))))))))...............(((..(((....)))..))).((((((((((....(((....((((..((((.........((.((((((.((((((..((((...(((..…	1.76613e-07	FALSE
MSTRG.11412.1	chrX	111803	112246	GAGGCAGCAUUGAAGGCCCGUCUUAUGCAGAGCAUCAAUGUGUGUAGAUUGCAGCGGAGAUGAGGGAUAUUUCAAAAGGGAGCGCGCGGCAAAAAAAGUUCAGGUAAGUGACGUUGUGCAUAUAUUGCUGCAUCGAGUCGCCUUAAUUCAUCAUGUUUCUGCCGCGCUAGUCCUUUUCAUAUCGAUCUUCCGAAUCAUCUUGUGUGUCCUGGUUGGCUUUCUGUGUGUCGCUUCGUCAGGAUCAGCUGGAGUGCGUUGUCAUAGGCUUGUUCAUCCGGAUGUGUUGAGGUGAGUGUUGUAUAUUUCUCUGUAUUCAUCUAAUUGAUUUGUUUUCCCAGUUAUUUAGGGUUUGCAAUGUGGAGGCUGAUGUCAACGAAGGAAUUUGAGACCAGCCGGAGG…	..(((...........((((((((.(((((.((((......))))...)))))...)))))).))(((((...(((((((...((((((((.(((.........((((((((...(((((........)))))...))))).)))..........))).))))))))...))))))).))))).(((((((((........(((((((((((((((.((((......((.((((((..(.(((((((....((((((((...((((....(((...(((((.((..(((.((((((...)))))).)))..)).)))))...)))...)))).(((.........)))...))))))))..))))))).)..))))))))....)))))))))))).))…	2.48807e-08	FALSE
MSTRG.11422.1	chrX	147877	148176	GUUAUUGGUACCAUUGUUUAUAUAACUUCCGCGUAUCAAUUCGCCAAGAUGGUGUGACAAUGAUCACAGCCACUACCUGCUUACUUUCCACCACAUUAUGCAAUUCGGUUUUGACUCAACAAAGCGGAUCUAAAACGUGCCCAAAAUGUUUUAGGCUUACGGGUAUAAACAGGCAAAUCAAUUAAUAAAAUAAACAAACAAAUUGAUUUAAUUUUGCCACAGUAUGAGCGUGACAGGUUUUUGAUGAUUGUGGGCGUUAGAGGGGUAUUCUGAAUCAAUCUUUCAUAUCUCUUUCUCUU	......................((((.((((((((((((...(((.((.((((((((......))))).)))))...(((...................)))..((.((((((......)))))).))((((((((((.......)))))))))).(((((..((((....((((((..(((((((...............)))))))....))))))....))))..)))))..)))..))))))..)))))).))))((((((((...((((.......))))))))))))......	1.26295e-06	FALSE
MSTRG.11452.1	chrX	268502	279718	GCUAGGGGGACUUGAAUUUAAACUUAAAUAGCACAAUUAGUGGGACCGCCAAUCCUCGUUUCUCCUAUGCAUUUUAGAGUGACCGCUUUCCUUCGACUGCGAUAUGUAUUGCGUGUACAUUAUCGACGUCUGAAAAAAUCACGCGUGCUGUAUAUCGAUAUUUGUCAUGUACUAAAUACCAUUCCUCGGCUAAAUUAAAUCGCAAAAUUGCGUCGAAACUUGGGGAAAAGUGCUGGGACAGGCAGCUGAAAACUAAGCUAACGGAAAAGCAUCGUGAGGGAAAACAGCGAAACUUUGCGAGCGGGAAAUUUUGGAGCUACAACCUAGAAACGGCAGUGCGCAAAUGUAAAAUGCACGGAAUAUUCGCAUGUGCAGUGUGAUAAUAAAUAAACGCCAAAG…	((((((((((((((((((((....))))).((((((((((((((...(((.((((((((((((....(((((((((.....((((...(((((((((..((((((((((.....)))))).))))..)))........(((((.(((((((((((.(((....)))))))))......((..(((.((((..........((((....)))).....((((......)))))))))))..)).((((........))))........)))))))))).((((((..((((....))))...((((((((((..((.((....(((((..(((.(.(((((((..(((....((((((...........)))))).((((((((((.(((.(((((((((…	4.47681e-07	FALSE
MSTRG.1149.4	chr2L	10376479	10377489	AGUCGACGAUUGGCACUUCGAAAACGAAGUUGUAUUCGCCGGGGUGUGAACUGCGGACUCUUGGCUCCAACCAAGUAAAUUCGAAUCCAGAAUUGUGCCAUUUUCUCUAAACACACACACACACACACACACCCGCACGCACAUACACACACCCGCACACACAGAGGCCGCGUGUGUGAAAAUAUAACGAAAAUGCAGUGAGAAAUCUGCACUUCUGACGGUCAAUACAUACAAUUUAUACAUCUUUCACCUGUGUAUCUGUAUCUGUAUUCUCGAAAAUAUGUAGCUAUGAAAUAGUCAUACGAAUGCUUUAUGAUUGCAUAAACAAUUAGAGGCGAAAUGUGUAUGUACGCGUAAGGAUUUGCCGAGCAGUCAGUGCAAAAAGAGCAGAAAAACGGG…	(((((((((.((..((((((....))))))..)).)))(((.(((....))).)))...(((((......)))))..(((((.......)))))(((..............)))................(((((((.((((((.(((((((.((..(.......)..)).)))))))...............(((((........)))))((((((...........(((((...((((((.........))))))..))))).((((((((.((((((((((.(((((((.....))))).....(((((.((((((......)))))))))))...(((((((((((((((.((.((((((..((((((..((((((......(((((((...(((…	4.04342e-07	FALSE
MSTRG.11493.1	chrX	459552	459860	GCGUUGACUCCUUUUUCUUUGAGAGCUCGUCUGCAUAAUGAGGAAUGAGGACGUGGCAUCCUGGAUCAAAAACCGGUAGUCGGUCGUCGCAAGUUUCUUCUCCCCGCCGGUUAUCCUGCGCUCAAGUCCUUUUCCUUGAACCUUUUAAGUGAACUCAAGUUUAUAAAUUGUGCAGCAAGUACAACACACACACAUAUGUAUACUCCUCUAUUUACUCAGGUUUGUUGGAAACUACCUGAGAGGAAGGAUCAAAAAAGUUUAUUGUAGCACUCGAAAACUUGUUUGCACAGAUAGACCUAAGCUCCAAA	..................(((.(((((.(.(((((((((((((((.((((((.((((...(.((((....(((((((....((..................))..))))))))))).).)).)).))))))))))))...........((((((....))))))..))))))))))..(((((.............)))))..((((...(((.(((((((..(((...))).)))))))))).))))........(((((((((.(((..(((....)))..))))))).)))))...)))))))).	2.08059e-08	FALSE
MSTRG.11499.2	chrX	479430	482768	UCUCACUAUUUUACUGUCAUUGCAAUUUGGAAAUUUUAAGGGUUCUGAUUGCACUUCUCGCUGACCUCAAACAAAUCAAGUAAAUAUUCUUUUUUUUUUGCUGUUAUAUGUCACGUUCCAUCGAAGCUGAUGGAAGAGCGGCGUCCUUGAGGUGUCUAACCCUGAACUGGAAAUCUCCGUUUUGCUAUUUAUUUUGCAGAGAAGACAAUCAAAAUGCUUUUCGAUGGCGCAACCGGCAAUGGGCACGGUCAGGGCCAGAAUACCCUGAAUCCAUUGGGGCCAGGCCAGGAGGAGCCCGCCCUAUGCGAGCAGUACUAUCUGCUGGGCGAUGGUUCCAUCAUUCUGCGCAACCAUUCCAUCGACUUGUCGAAUCCGCCCCUGAAAUCGCGCUGCUGCCAG…	.(((.((.((((....(((((((...((((((((......((((.((((((((((((((((((((....((((...((((.(((........))).)))).))))....))))..((((((((....))))))))..(((.((((.....(((.....)))..((((.(((....)))))))(((..........)))((((((.((.......)))))))))))).))).((((((.....)).))))(((((........)))))........(((((...((((((((((((((((((......(((((......))))))))))..))))))....))))).))..........((((....))))....))))).........((((....)))…	1.10692e-08	FALSE
MSTRG.11499.5	chrX	479703	482768	UUGGGGCCAGGCCAGGAGGAGCCCGCCCUAUGCGAGCAGUACUAUCUGCUGGGCGAUGGUUCCAUCAUUCUGCGCAACCAUUCCAUCGACUUGUCGAAUCCGCCCCUGAAAUCGCGCUGCUGCCAGCUCCCAACACUCAUCCACGACAUAUGCGUCAACUGCGUGAUGGAUCUCUGCGAGGAGUGUGGCUACUCCUGCGGCGAGUGCGCCAAGUUUAUUUGCCGCAACUGCGUGACUUUAUUGUGAGUUAAGUCCCAGAAGGAAGAAGCAUCCCCCUAGGGAAACCCGUUAGUUUAAAAAUCAAUCGACCAUCAUCUUAUUUCCAGUGGUAAUCGAAUUGAAGAAGAGGAGGCUCCGCUGUGCGAGCACUGCCAGAUGUUCCUCAGCUAGGGCAUCAAA…	..(((((...((((((((((((((((((......(((((......))))))))))..))))))....))))).))..........(((((..(((((...(((((.((((((((((.((((((((((((((.((((((.((((.((...((.(((((......))))).)).)))).)).))))))))...(((((((((((((((.((...)).))))))))))(((((((((((((......))))))..((((((..(((.......)))..)).))))....))).))))......((((((((..(((((..........)))))..)))).)))).....)))))((((.((((.(.(((((((...)).)))))).))))..))))((((((…	1.16468e-08	FALSE
MSTRG.1150.4	chr2L	10383845	10384723	UAUAUUUAUUAAUUUUUUCAGUGUAUUUCCACCUUUGACCAAAUUGACCCACCUCAGCAUGACUUUUAUGUCCAAGUUGUACAAAAUUGGGCCAGGAGCAUUUAGUGAACUGCAAAGUAAGUUGUGAACCUGCGCGCACUAAUGGCUAAUGGCUUAAUCGAACAACCAUCUUUCUUUAGGUUUAACUGAACUGAUAUUGUCCGACAACAAACUGCUAAAUGAAAUUGAUGAGGAGGCUCUAUCCAAGAACGUAACUGGUGGCCAGUACUUGGACUACCCGCCAUUGGAAAAGGUAAUUCAAGUGCAAAAGCAUGUAGAGCUUUAAUCAACUAAAUAACAUAAACUUUUAGGUUUACUUGAAUAAUUGCAACGUGUCGACUUUGCCGAAAGAACUACUAG…	...................(((((((((.((..((((.((((((((........((((..(((......)))...))))......(((((((((..(((..((((((((((........))))(((......))).))))))..)))..)))))))))...(((((((.........((((((((((.(..(((.((((((((.....................(((((.((((((.(((((((.((..(((.((((((((...(((((((((.((((..((...))....)))).)))))))))....((((((...((.(((.((((.(((((...............))))).)))).)))..)).))))))...((((....))))..)))))))…	1.62886e-07	FALSE
MSTRG.11500.4	chrX	480196	483828	AUGCUUAAUGAGCAUUUCGAGGUGAUCAGUGUGAGUGUUGCACUGCGUCUACCGGAACCCAAAGACUUGGCAUAUUCUGGUCAUGCCCUUCGACUCCUGGAGGCCCAGCGCAAUCUGGCUGGGAAUCGUACGGUCCCUCUCACAGGAGAGUCCCUGGAUUGCCUUCUUAGCAGCAUGUUGGAUAUAGACAUCAAGCACUUGAUCAGCCACGGCGGCAGUUGGCAACAAUUUGUGGAUCUGUAUAGUGCACUCACAGACAACCUGAUUGUGCUGUUAAAACAACACAGUAACCUGAUGUCAGACCGAGCAGCCCAGCUCAGUGUCCUUUGCCAGGAUCUCAUCCAGGCCGUCGUUGGCUAUCGGGCGGAAAGAAAGCAGACACAGGACAUAAGUGAAACG…	((((((...)))))).....(.(((((((.(((..((.((..(((((((((((((((.((((....))))....)))))))(((((((((((.....))))))((((((........))))))...((((((((.(((((...((((..(((((((((((((..((((((((((.((.((........)).)).))......(((.((((((((((.((((((........((((((((.(...(((((((..(((.....)))((((((.(((....))).))))))........(((((((((..((((((...((((((((((..(((.((((...)))).))).((((((..((.((.....)).))..))).)))..)))))))...)))...)…	2.74813e-08	FALSE
MSTRG.11509.1	chrX	519440	519860	AAUAGAAAAUUUGUUGGUUUAUUCUAACGAUAUUUUUUAAUUUAUAUUUCUUUAUUUACAUCUGCCCAGGGCGCAAUUAUUUAAAUCGUUUGAUAUGAUAUGUAUAUUUUUUACCUAUUUGGUGAACAGACAAGUAAUAUAUUUCUUAUAAUGCUUGUGAGAGCGGACUGUAUAACAUAAUAUAAGCCUACACCUUUACUUGUUUAAUUAAUGGAUACGAAAAUGCUUUAGGGCGUGGGGAUACGGAAAAAUGUGACCCGGGACAAUUAAAGGAUAUUACAGCAUAAAUAUACUGUAAUCCUUACCAGACUCUUUAAUUUUCCGACGCUGAACUUUUAUUUAAUAGACAUUAGGGGCAUGUUUGUAAAUUAAACACAAACGCGGUUAUCCUGGGUGCGC…	..(((((((((((((((......))))))).)))))))).......................(((((((((((....((((((.(((((.....)))))..........((((((.....)))))).((((((((((.....(((((((((...))))))))).((..(((((......)))))..)).......))))))))))......))))))......)))))).)))))(.(((((..((((...((((((((((((.((((.((((((..(((((.((....)).)))))))))))......................(.((((..(((........)))..)))).)((..((((((.........)))))))))))).)))))))).)))…	5.90348e-07	FALSE
MSTRG.11511.6	chrX	531111	543294	GCGCAGAACGGCGGCCAUAGUGCCACUCAUAUUUUCCGUUUCGGGGAAGUACAAUCUCAGGACCCCGAGAACCAGCGAGUGGGUAUGACAGGACAGAUAGCAGCGAGUACUCUCGUAGCUUUGCCUUAUUUUUCUUUUCUUCCUUUUCCUUCAAUUCCCUUAUCCGCCCCCGCCCAUCACGGACUCUCUCCUACUACGUUCCACAAUCGAAUACUACGGCCACUCACAUACAAGCCACACGCACAGAGUUUUCCGAGUUGACAUUUUCCGUGCAUAGGUUUCUGGGCAUCGGCGAAAGGAAAAGCGCUGCGCUGUGGGCAGCUAACUUGGGCACCGCAAAUCGAACGAAAUCGGAGUACGAACCUUAGAGCGCAGAAAUCAGAAAACAGAAAUCAUAAC…	(((((((...((((.....((((((((((((((((((......)))))))).......((((((...((((((((((((((((((.((((((.((((.(((.(((((....))))).))).((((((.((((((......(((((((((((...(((...((((.(((((((((((((..((((.((((...((((((....(((((.((((.....(((.............))).................((.((((.((((....(.((((((((..(((((((((((((((((((...(((.(((((((((((((((((((((((.(.(((((..((.(.(((((((((((((((..(((........(((((((.(((((((.((........…	1.74409e-08	FALSE
MSTRG.11511.7	chrX	531111	574002	GCGCAGAACGGCGGCCAUAGUGCCACUCAUAUUUUCCGUUUCGGGGAAGUACAAUCUCAGGACCCCGAGAACCAGCGAGUGGGUAUGACAGGACAGAUAGCAGCGAGUACUCUCGUAGCUUUGCCUUAUUUUUCUUUUCUUCCUUUUCCUUCAAUUCCCUUAUCCGCCCCCGCCCAUCACGGACUCUCUCCUACUACGUUCCACAAUCGAAUACUACGGCCACUCACAUACAAGCCACACGCACAGAGUUUUCCGAGUUGACAUUUUCCGUGCAUAGGUUUCUGGGCAUCGGCGAAAGGAAAAGCGCUGCGCUGUGGGCAGCUAACUUGGGCACCGCAAAUCGAACGAAAUCGGAGUACGAACCUUAGAGCGCAGAAAUCAGAAAACAGAAAUCAUAAC…	((.(((..(((.((((...((((((((((((((((((......)))))))).......((((((...((((((((((((((((((.((((((.((((.(((.(((((....))))).))).((((((.((((((......(((((((((((...(((...((((.(((((((((((((..((((.((((...((((((....(((((.((((.....(((.............))).................((.((((.((((....(.((((((((..(((((((((((((((((((...(((.(((((((((((((((((((((((.(.(((((..((.(.(((((((((((((((..(((........(((((((.(((((((.((........…	9.34271e-08	FALSE
MSTRG.11511.9	chrX	574479	578667	CUCCUCGCUGGGAAUGAGCGAGGAGGCGGAGGCCGGCAUUCUGGACAAGUACCGCGUCGAGAUCGAGCGCAAGGUGGCCGAGAAAGAGCGACUACGGCUGGCGGAGAAGCAGCGCAAGGAGCAGCGUGCCGCUGAGCGGGAAAAACUGCGCGAGGAGAAGCUGCGCCUGGAGGCCAAAAAGGUGGACGACAUGCUCAAGUCACAGGUGGCCGAGCAGCAGUCCCAGCCGACCCAGUCGUCAACCCAAUCGCAGGCGCAGCAGCAGCAGCAGGAAAAGAGCCUUCCCGGCAAGGAGCUGGGUCCCGACGCAGCUCUGGUCACAGCGGCCAAUCCCAACCUAGAGACCACCAAAAGCGAGAAGGAUCUGUCGGACACUGAGUAUGGGGAGGCAACAGUGAG…	((((((((((((((((((.(((((((.((((((((((.((((((.........((((((....))).)))..(((.(((......).)).)))(((((.(((((.......((((........))))(((((((.((.(((....(((((((.(((...((((((((((((.(((.....)))((((..(.(((((..((((....)))).))))))..))))....((((...)))).........)).)))))))))).((....))(((.......))).((((((.....))))))))))).))))).))).))..))))))).........((((((............((((.((((((((((...(((((.((........))..))))).)…	4.25407e-06	FALSE
MSTRG.11512.1	chrX	530534	530837	GUAUAGCGUACAGCCAGGGCUCCAAAAACUCAGCGCUUUAGGGGCUUCUUCGGGCCACCCCAUCUGACCACUCCCCGACAGCUUGGGAAGGCCAGGGGCUGCUGGCCAGUGGCUCUUGUCGUUCUCCCGCUCGGGCGGAGAGGUGGUGGCCGAGGAGCCACAAGCACAAAACCAGAGACACACAUUGAGAGACCGUCAAAUUUAACCAAAACAAGCUCAAUACUUUUUUUUGCUGUUCAAGUGCUAAAUAGUGCUAAAAAAGAAACCCAACAACAAAAACCAUAGAGAAACAUCCAAAACAAA	.....((.....))..(((............((((((.....((((((((..(((((((((.((((.......(((((..((..(((((.(.(((((((((((....))))))))))).).)))))..)))))))))))..)).)))))))))))))))...(((((..(((((((((.....((((((..........................)))))).....))))))..)))...)))))....))))))..........)))...................................	2.32183e-07	FALSE
MSTRG.11515.1	chrX	567235	567497	AUUCAACGCGCACUUGGAUAGCACCUUGAAUUCGGCUUGCUCCUGGCAAAACGACUCAAAGGACCUGGUGACAUAAAAGUUUGAGAAAAAGCCUGCGAAAACGAAAAAGCCGCAAAAAUAGUCCGGGGAACAAUAACACAGCUCCUGGCCUUUUUGGCCCUGAUGCCACCGUUGGUGUUUGUGUUUUAGUCCUCUGCCGUUCAACGGGGCGUAUGGGAAAUUAUUUUUACAAUUUCAAUGUCAAUAUGAUAGGCGAAGGCCG	..(((((((.(..((((((.(((..((((..(((..(((((...)))))..))).)))).((((.((....)).....((((......)))).((((.............))))......))))(((((.....((((((((((..((((.....))))..)).))((((...))))..))))))....)))))))).))))))..).)))).)))((((((........))))))..(((((...)))))(((....))).	1.84414e-07	FALSE
MSTRG.11517.1	chrX	580710	581091	CACGAUCCAACCACCGAGCGGGUGCGACAGGGACGAAUAGAGUGGCUAGAGAGGGCAGUCCAGCCCACCUGGGUGGUGUUCUCAGUAGUAGUAGUAGAUGGAGCUGGCCCCCCGAUACGGUGGUGCAAACGGUAGCCGUAGCCCGUUCUCGCACCCGAUAAGAAUCGAGCGGCCAAACUAGACGAGGCGAAACGAAGCCAAGCAAGCAUGUUGCUACAACAUUGGAACAGGCAGUCCACAUUUAAAUUGAGCUGAUUAGCCAGCAUAUCAAUCUGUAGCGUUUGGCCUGGUCUUUCAUAGCUCAUACAAAUGUUGUGGGUCGUGCUGCGUUCCCUGGUGUCUGCGGCAUUAUCACCAAUAUCGAUAUCGCCUCGACACGAU	(((((((((.........(((((((((...(((((.........((((..(((((((..(((.(((....)))))))))))))..))))....((..((((.((((((.(((((...))).)).))...))))..)))).)).)))))))))))))).........((((.........((((.((((.(((((..((..(((((.....))))).......((((........)))).......(((((((((......))))...)))))..))..))))).)))).))))......))))............)))))))))..........(.(((((.(.(((..((((.........))))..))).)))))).).	1.54865e-05	FALSE
MSTRG.11519.1	chrX	584482	584714	GAACCGCAGGAUCUCCGUUGAGUAUGUAUGUACAACUCAUAUACCCAAUACCCAGCGCUUAGUCCCGCUUUCAAUCUCGGAAUUCCCUGCGACUGCCGUCGUAGCUUCGAACGGCAGGUUGGGUUUUCCUUUCGUUACGGACCCCCUUUGCAGAAAGGGCGCAACUUGAAGGACAACUGAAAGCGGACGCGCUACUCUUGUCUCCCUGAAAUAUGAAGUUCGAAAAAAUAAU	((((..((((......((((.((((((..((...))..)))))).))))....(((((...((.(((((((((.....((((..(((.((..(((((((((......))).)))))))).)))..))))(((((.....(.(.((((((....)))))).))....)))))......))))))))))))))))...........)))).........))))...........	2.57128e-06	FALSE
MSTRG.11552.1	chrX	797088	798142	GUAAAGCGAAUGGAGGACCCCAAGUUCAGUGACAUUAUGCGGGCAUAUCGCAACCAGCCGCAGGCGGUGAACAGCGUCUACCGCGAGGUGUUCAUCGACAUCAACGAGGACGGGGAGCCAAAGGUGAAGGACAUCAUUCACUUUUACAACCACACUUACGUGCCGCUGAUGCGGCAGUUCGUCAUCGACUACCUAAACGUAACUCCGGACGUGAGUGGCCGGGCUUCGGAUCUACAGCUCUCCCCGCAUCCGAAGGAACGGGCCGCCCAGCCCAAGAAGGUAACCCAGAGCCACUCGCUGUUCGUGUCGCAGAUGUCCAAGAACGAGAUACAGCAGUCGCCCAACCAGAUGGUCUACAGUUUUUGCCGCAGCCCCGCCAAGGUAAAUAUUUCGGAGUUG…	((((((....(((......))).(((.(((((..(((((((((....((((.(((.(((...)))((((((((.(.((......)).)))))))))((((((..(((..(((((.(((.(((((((((........)))))))))((..((....(((((((((((....)))))((.(((....)))))......))))))....))..))(((((((((((((((((((.....((.......))))))))))....((((......))))..........))).).)))))))))).))))).)))..))))))((((....((.(((((((((((.......((((((((...((((((((((....(((((((..(((..((.(((((..(((.…	8.57253e-07	FALSE
MSTRG.11557.1	chrX	835673	835993	AGCGCAUCAUUCUCUUACUUUUCCACAAAUCAUAAAUAUUAGAUUUUUAUGAAGCAUUCGCCACGAUUGCUCACAGCUGGGGCCCAACACGUAAAAAGCAGCCAAAGACAUUCGGCGGUGAAAAAAUGGAGGGGAAAAACUCAACGAGGGGGGCGGACAAGGCCAGGGAUACUUAUCGUAAAGAAGACGAGUGCAUUGUUCACCAGUUUUUUUAAAUCUAUACUCGCACUGACGUGUGGGGAUUUCUUGAACAUGUUGGGCGGAUCGCCCGGUCAAGAACUUGAAACAGGAAUCAAAAUAGGAUGCUAGUUUUAGAAUAA	...(((((............((((.....(((((((.........)))))))((((.(((...))).))))...((((((.((((..(.(((.....((.(((.((....)).))).)).........(((........))).))).)..))))((((((.(((..(..(.(((......))).)..)..).)).)))))).))))))..............(((((((....)))))))...(((((((.....(((((((...)))))))))))))).........)))).........)))))..............	7.84004e-08	FALSE
MSTRG.11558.1	chrX	837273	837587	ACAUGUUGCGUUGGCUCUUUGGAUGAUUGUUUGCGGUGGGUGUUAACAAUUUGCCUGAUUAAAGGCCGGCUAUAACAGCCAUCGCACACAAAGGGGAUACUGAUGAGUCAGUGGCGCUACCAUCCAUCAGAGUGCCAGAGACCAGCAGCCAGCAGGCAGCCAGACAAAGCAACCGCGCUAUAUGGUAAUGUAUGUAGAAGCUCCAGACUGGAUGGCGGCCAACCGAUGGAGAUACUUUCCACUCCAAGACUUUCCCUCUCGAAACGGCGUAGUUGGGUUAUUUCCACAAAAUUGGCAUUUAAGCUAACACUUUG	......(((((((..((.........((((.((((((((.(((((.......((((......))))......))))).)))))))).))))((((((..(((.((.(((..(((((((............)))))))..))))).)))......(((.((((..((........((.(((((((......)))))))..)).......))..)))).)))......(((((..........))))).....))))))...))..)))))))(((((.(((..((((......))).)..))).)))))......	3.43324e-06	FALSE
MSTRG.11562.1	chrX	859716	859953	GAUUUGCACUGCACACCAAAAAUUAUGCAAUAAAAGCCAAGGGAGAAGGAGCCGGAAAAGCCAUAGAAAAGAAAGCCACGAAAGAUUUCCCUCUAAUUAGAUGAACAUAAAAGCACCAGAUGUAGAUUCGUUGCUUGGAAAGCAGGAACAAAAUUAAUGACGUGGAAAUUGGGCAAACACGCAUCGAAUGUCUGUUCGCUCAUACUCGCAUUGUUUUUUGUUUUUGCGUGUAUUCAC	((..(((((((((............))))..........(((((((......((........................)).....)))))))..................(((((.(.(((....))).).))))).....((((((((((((.(((((.((.(.....(((((.((((.((((...)))).)))).)))))..).)))))))..))))))))))))))))).))..	2.18049e-08	FALSE
MSTRG.11566.1	chrX	879707	880004	UUUAAAUUGACACCUUGCUUAAAUUGACGCACCUAACCUAUGGUCCCAAUUCAACGACCCGAUGGUUGGGCAAACAAUGAAAUGUCCGCAUAUUUGGCACCAUUACUCAAAUUGCCAUUAUGCACGCGCUUCGCCUUCGCCUCGAAUUGAGCCAAACCAGUAAUCGAGGGGCCCGUUCCCCGAUUUGCCACCAUUAUGGCGGCCACAAAUGCGAUGCAGCGGAGUUUUCCCCCACAGUUUUUCAAACGGCAAUGCGACAAUAGCAGGUGAGACAGAGACAGCGAGUGAGCGAGAGGA	..........(..((((((((......(((.(((((((...((((..........))))....)))))))........((((..((((((((..(((((.............))))).)))))..((((.((((.....((((((((((........))))..))))))((((((.....))....((((......))))))))......)))).)).)))))..)))).......((((((......((..(((.......))).)).....)))))).)))..))))))))..).	1.16815e-06	FALSE
MSTRG.1157.1	chr2L	10403176	10405203	ACUCAUAUCGAAGACGUAGCAUUUCUAGUUUGUUUAUGUUUUUGUACAAAAUUUAUGAGUAUGCAAUAUGUCGUCUACGUUUAGAUAUAAUCUAUUAAGGAGUGUAAAGCCAUACACUUCAUUCACUCCGCAAUUGACUAAGUCUAUGUUGCGUGUCCUUAUUCAAGUGUCUGUGCACUACAUUGAAUCAAAGAAGUCUUCGUCGGAAGUGCUUUCCCUGGCACUAAAUAAACUAACAAAUGGAGGUCACGAAAUCCCUCCGAACUUUUGUGAACUUUUUACAAUGGUUUUCUUGACAAUGCAAAUCUUUUUAAGAUAUCCCAAGGGCGUGGUGAAGCAUCAUGAGCUGCGAAAAUGUUUAAUGGACGAUUUAAAGUAAGUAUUCAAAUGCAUACGUAC…	(((((((.(((((((((((((.........)))).))))))))).........))))))).((((((.((......((((((.(((((..((((((..((((((((......))))))))........((((((.(((...)))...))))))............((((((((..................(((((((((..((((.((((((......))))))................(((((..........)))))(((((.(((((((...))))))).)))))((((((....(((((.((((...(((((((...((..(((((((...)))))))..))................(((((..((((.(((((.(((((.(((....))).…	1.43746e-07	FALSE
MSTRG.11574.1	chrX	939169	940978	GGCAAAACUGAAGAUGUGUGAUUCCACGAAGGCUGCUGCGAUUAAGGGAGUGUGUUAACUAUGUAAUGGCCGACAUGUUUCCACGCAGGAUAAAAAGCAGCAACAACAGCUGAUGUUUGUUGGUAUCUGAAGCGAAUUCAGGCGGCGCAAAGAGCACACUUUCCAUAGGACGGUCACACUGCCUCUGCACGCUUGUUUUUGCGCCUCCUGUUUUUGUUUUGAUUCUUAGUGAAGCCGUGAGAGAAAUGGCAGAGGGAGUGGAGAGCAUCAAGCUGGAGGCGCUGUCGCUGAGCGAGGGAAUCCGGGAGUCGCCCGUGUGCAUACUGGUGCUGGGAAUGGCCGGCAGCGGGAAGACCACGUUCACACAGAAGCUCAUCCAGCACGCCCAGGAGAAGUUCA…	((((.((.((.(((((((((.......((((((((((((..........(((((..(((.((((........)))))))..)))))..........))))).....((((((((((((.......(((((((((((..((((.(((((.(((((((.......((.(((.((((...))))))).))......)))))))))))).))))..))))))))..(((.....)))(((((.......)))))..))).......)))))))).))))((((((((.((((...)))).))....((((.....))))(((((((.((((..(((((....(((((...((((..((((((((.......(((..((.(((..........)))))..))).…	3.579e-07	FALSE
MSTRG.11582.1	chrX	1026790	1028428	AACGGAAAGCACAUCAACUGUUUCUGCCGCAUAAACAAAAACUGCUGUUCGUCUAACGUGAAACACAUAACUUUGAAAUUAUUGCUUUGCCAACACCGCCCAAUGAUUCGCAACGUAGUGGUGGGCGUGUCGGGCGGCGUGGACAGCGCCGUUUCCGCCCACCUGCUGGCGGAGCAAGGAUUCAAGGUGCUGGGUGUGUUUAUGCGCAACUGGGAUGAGGCGGACGAAGUGGGUCGCUGCAGUGGGGAGGCGGAUCUGAAGGACGCCGAGUGGGCGUGCCGGCAGCUCGGCGUGGAGCUGCGUCAGGUGAACUAUGUGCGCGAGUACUGGACGGCGGUGUUCAGCCAGUUUCUGGACGAUUACCAAAUGGGCUUGACACCAAAUCCGGACAUCCUGUGC…	............((((..(((((((((((((...........(((((..(((((...(((...)))......(((((....(((((((((((.((..((..........))........((((((((.(..(((((((((.....)))))))))))))))))))).)))))))))))...)))))((((((((((((((....)))))..(((((((....(((((..((((((....(((((((((((((((...(((((((((((.....)))))....(((((((......)))))))...((((((((((((((.((((((((.((((((.((((((.((((.(((..(((.......)))))).)))).))))))....)))....))).))))…	1.7965e-07	FALSE
MSTRG.11590.1	chrX	1133009	1133358	UCGUUUGCAUUAAUCCAAUUUGUUGUUGCUGCCGGCGAGUUGUUGUUAUUCAGUGAGUGAGAAGGUGUUUAUGUGUGUGCCUAAGUGCGGGUGCUAAUUCAAUUAACGGCAUUAAACGAGGCAGCUCACUAAUAUCGAUAUUUCAGCAUAAUUGUCUAUCGAACUAAUUUUAUUGAAUCGAGUAAAACUCGUGACAAAUACAUUUUACUUUUAAUACACCAAAUAAAAGAAUUUGUCUAUUGAUUAAAGAGCAAAAAUAUUCCUUAUUAAUCGUCUGCGACCUACGAGGAACUUUCGUGGGAGUAAGCCAAAAUAUAGUUAAAUACGAAAUAAACAAGCUUGAGGAGGU	..(((((........((((((((((.......))))))))))((.((((((...)))))).)).(((((((.(((.((((((..((...((((((............))))))..)).))))).).))).....((((((.....(((....))).))))))................(((((...))))).(((((((...(((((................)))))..)))))))....((((((.(((.((.....)).))).))))))((.(((..((((((((.....)))))))).))).))...........)))))))........)))))..........	7.75444e-08	FALSE
MSTRG.11599.1	chrX	1320521	1320863	AUUGGACUCGGCCACAAGGAUUCUGGAAUGCCCUGAAGAUCUUGUCUAUAAUGGUGGGUACAAGGUUUGUGGAAUUCAAAAUGCAGCAAGCUUGUGAGAGAUUAUGUAGAACAAAUAUUUAGAGUUAAAAGAAGCCAGUGAGUGAGUAAUUCAUGCUUAGGAAUUGAAAAAGCAUUUAUAAGUUAUUCAUGUGUUUUUCAAAUGUGAGCACUGAUUCCAGUAUUCCAGACAGUUUGGGUGCGAUCCCGAAUUUGAACACCAAAAGCGAGAACGAUGACGCGAAAUCGUGAUCUGAUGUCCGGGUUCUGGAUUCCAAAGAACGCGAAUCGAGGAGGAGUCUCC	...((((((..((........((((((((((.(((((....((((((((.(((((...((((((.((..((.(........).))..)).))))))....)))))))))).)))...))))).........((((..((((((.....)))))))))).((((((......((((((..(((.(((....))).)))..)))))).......)))))).)))))))))).((((((((......))))))))..............((..(((((........)))))..))((((...((.(((((.........))))).)).)))).))..))))))..	5.37538e-07	FALSE
MSTRG.11611.3	chrX	1411807	1451870	UGCAGCGAGCGCCAGAGCAGCACCGCCAAGGAUCCCUGUCCAUCCAGUCGAGCCUGAAACUCCAGCCACAAGCAGCCAAGAAGCAGCAGCAGCAGCAAGCAGCCGCGAAGCAGCAGCAAGUGAAAGCAGCCAGCAGAGAAAGGGACAGAGACAGAGGGAAAGAGAGCCAAAGUAAAUUGGCCAGAAAGAAGUUUUUCUUUCGCCUAAUUCUUUUUUUCGCUGUGUGUGUGAGUGUAUGGAGUGGUGUGGCAUAGUGUGCCAUGGUGUGGCAUGGUUGUGGUGUGCCCAUUGAUUGUGAACCUUUUUUUUUGCUAGUGCACCUUUUUUUCUGUGGCUUCUUGCGGCUUCUUUCAGCAAUAGUGGUAUCACAUAACCAACAGCACGUGCUGUGUGGGCACU…	..((((((..(((.(((((((.((.....)).(((.((.((((((.((((((.......((((.((.....((.((......)).)).((((((((..(((((((((((((.((((.(((.(((((..(((((((((((((((((((.(.((((.(((((((((((((((......)))))..(((((((....))))))).......)))))))))).)))).).)))....((.((.(((((((.((((((.((.((((((......))))))..)).)))))))))).))).)).))))))))))))))).).))..)))))))))))).)))))..)))))).(((((((((....((((........))))(((((....)))))((.(((.((…	1.17996e-08	FALSE
MSTRG.11630.1	chrX	1576360	1576610	CAGGGCAACCACUAAUGUCAGCUAUUUAAUUUCAAUUUGCGCGAUGCGCUCUAAAUCGCUCCUUAUUAAUUAGCUGCGAAUGUAAUGAAAUUCAAGCGAGAAACAACGGAGCAAGGCCACAUCCCCUACCAAGUACACACUUUGCCCAACUUUGAAUUAAAGAUCACGGUUAGCAAUCAUUGUAGACCCCGGAAUUUGAUCUCAGCUAACCUCGCUAUGAAUCACUUCUAUGCCUGAGUUAUUGCAUUAA	..((....))......(.((((((.(((((........(.(((((.........))))).)...))))).))))))).((((((((((.(((((((((((.......((.((((((.......................))))))))....((((((((((..((..((((.((((...)))).))))...)).)))))).)))).....)))))).)))))...(((.......)))))))))))))..	2.31147e-09	FALSE
MSTRG.11631.1	chrX	1576918	1577269	CUCUAUGGAUGUCGAGUGCAACAAUUGGUGGACUUUCAUGGGCCCUCAUCCAUGAACAAUAUAUAUACAGAGUUCAAAGUCGGGCACUAUAUGUUGUGUGAAAUUUCACUUCCUACUUCUACUGUUUGCCACCAAUCCCCUUCCGCAACGCCCGAUUUCAACAAAGAUUCCAACCGAUCUCCAUCUCCACUGCGAUCGGGCGAAUUCCAGUGAAAAAUUCACGCAGUCUCUCGAAUGGGGACUGCAAUUUUUUGUUUUUAGGCAAAGAGCAACCAGUUCAAUGACCCAACCAAAGCCAAAACCAAAACCAAACAACAAAACACAUCUCGGUCUCUGACACACACACACAUG	...((((..(((.(.(((((...((((((((....(((((((......)))))))(((((((((....((.((((......)))).)))))))))))((((....))))...................))))))))............(((((((((.((....((((..............))))....)).))))))))).......(((((...)))))(((((((((.....))))))))).....((((((....))))))((((.....))))...((((..........................................))))..)).))).))))..))))	3.21744e-08	FALSE
MSTRG.11632.1	chrX	1592525	1592827	UCUCAUUGAGUUUCUCUUGUUUUGCAGGUUUUUCUCUUUUUUGGGUUUCUGUUUUGUUGUUGCCCGAACCCACUCUCUCUUCGCUUUUCCCUUUUUUUUUAUUUAUUUUAUUUUUUUGUUAAUUUUUUAACGCAUUUUGCGUGGGCCGCGUUUACUUAGUUAGUCCGAAAGAGGCAGAGAAACAAGAGGAGCGAGGGGGGGGGGGGAAAAGUCGCGGAUUGCGACAGCUCCAAAAUGCGGCGACAAAGGUAAAAGGAUUUUUGUGUAAGUUAGACGCGGGGAUGAUGGGCGCACAAAAAAAG	.((((..(((.....(((((...))))).....))).....)))).((((......((((((((....(((.(((((((((((((((((..................((.((((((((((..((((...(((((...)))))((((.((.........))..))))))))..)))))))))).)))))))))))))))))))))).....(((((.....))))).((........)))))))))).......))))(((((((((..((((..(....)..))))....)))))))))...	0.446387	FALSE
MSTRG.11633.1	chrX	1593899	1594221	GCAGCAUCCACCAGCCAGCAUCAUUAAGGGUAGUUUCGAGCGUCGUAAAAAAUAUAGAGAAAUAAAAUUGAAAAAAGCAGCAACAACAAUAACAAGGUCGGAAGACGAAGUCGAAGUUGGCGGCAGAGCCGCGACAGCGCCGGCAACUGCGGCGGCGACUGAGGCAGCGACGCCUGGACGCACAACUACAAGGAAAAGCAGCAGAAAGCGGCAGCAGGAGCAGAAGGAGGCCGGCAUCGGCGGCAAGGAGCGCAGAAACAAAAAGCGAAAUAAAUAAAAAGUAUCGAUAUAGAUAUAGAAAAUUUUUGAAUAAAACUGCGCU	((.((.....((.(((..(.((.......((((((....(((((.......................(((.......)))...((((....((...(((....)))...))....))))(((((...)))))..((((((((.(......).))))).)))((((......)))).)))))..))))))........((.((.....)).)).((....)).)).)..))).)).....)).))....(((((((..........(((((..........(((((......))))).......))))).......)))))))	8.14892e-07	FALSE
MSTRG.11634.1	chrX	1607257	1635441	UAAGUUAACAACUAAGAGCACACACUAUUAAGAGCACACAUAUAACAAAUUAAUUAAUAUAAACAAUGCUGACGCGCCCAAACUGAGUUCAGCGCUCUGCGCCACGAACGGUCAGCAACAGCAAUCGGACACCCCUUAUCCGGGGUACCGAGCUAUGUUGCAUAAAUGCUGAGUCGGCUUGCCGACCAUGGCUUUAUGGCGUGAUGCAUUGGAGCCACAGUAGAUUUACAUUUUCAUAUUCUUUUGUAUUCAGUCUUAAGCCAGAGCUUUAAUAAAGAGCAGCUAUUCACUCCGGCUCGCAGCCGUAAAAUAUCAUUUUAUUAUUUGAACAUUCUCGCUGAGCCAAAAGGCCAGCGAUCGACAAAGAGGGCAAAGUCACGCCCUCCGACAUAAACUUCA…	...............((((((.((.........((((((((..........................((((((.(.(((...((((.(((..(((((((((((......)))..((((((....((((..(((((......))))).))))....))))))........((.(((((....)))))))((((((((..((.....))..))))))))..(((....))).(((((((.(((((((........((((..(((((((((((.....))))).............(((((((.(((...(((((((....................((((((.(((....)))))))))..(((((.((((((........)))))).........((((.…	2.53049e-08	FALSE
MSTRG.11635.1	chrX	1607964	1608369	CAUUUUCGUUCGUUUUUCGCAUUUUUGUUUUGUUUCUGAUUUUCCUUUUUGCCUGGCGUCGCUGCCGCUGCCACAGCCUCCGUCGGCGUCGCAGUCGCAUCCUUUUUUUUAACGCCACACGCAGAAAAAAAGAGCAAACUUCGUCCUGCUUCGUGUGUGUGUGUGUCUGUCGCUGUGUGUGUGUAUGUGCGUGUGUGUGAGCGAAUAGUUGUUGUUGUGUCGGAAGGGGGUGGGCGGGAAGUCAGCGAAAUGAGUAAUGAGUGUUUAGUACGUUGUUUGGCGGGUGAUUUUUAUGGCAGCGCUGCGGCAGAGCAUCUGGAUGAGUGGCGAGGGGGGAUGCCAGAUGGCGGAUGGCGGACAGGGGCCAGGGGCAAGUGGCCAGUGGACCGCGUCCAGUGC…	.....((((((((((((.(((((((..(((((((.((.(...(((....((((((.((((((((((((((((.((.((((..((((((.((((..(((((.(.........((((((((((((........(((((..........)))))..)))))))).))))..........).)))))..))))))).......(((((....))))).......)))..)))).)))))))(((((((((.(((((((((.(((....))).))).)))))).))...)))))))..))))))))..))).))).)))...)))).)).))))))).))))))).))).))))))))).((((.(.(((((..(((.....)))..))).)).))))).....…	5.85877e-05	FALSE
MSTRG.11636.1	chrX	1611442	1611755	AAAAAAAAAAACGCUCCGAUCGCCGCCGACUUUGUGUGCGUAUGUACCGCUUUCUGUAUCUUUGGAGUUACAUAGGGGGAAAGUUGCAUAUUCCCCUACCCGUUCCCAUUCCCCUUACCCCUCUCGCUCCAUAUCACUCUAUUUACAAUUUGCCGCUGCCGAUCUGCGGAUCUGCCCCAAACAUUCGCGUUUGUAAUUGCAUCGGUGUGUGGGCGGCGCUCGUUGAUUCGUUCGCUCGCCGACGACUUUGCAUUUCAUUUCCCCCAAUUUUGUCGGCCUGACAAUGAAUAAACAAAACUUCUAAAUGGGCAAU	............((((.((.(((((((.((...((((((....)))).))............((((((....(((((((((....((..............)).....)))))))))........))))))....................((((.(((.((((....)))).....(((((......))))).....))).))))..)).))))))).))(((.(((((((..(..((((((((..(((..............)))..))))))))..)..))))))).))).............))))...	2.42026e-07	FALSE
MSTRG.11637.1	chrX	1637867	1638211	UCAGGAGCAGGACUUUUGAUUUAACUUUCGAUUUAUUUCCCGUUGGACUCAACUCGAAUCCGCACCCGCAAAGUAAAAGAACGAACCCGAACUUGAUCCUUGGAACCAACGGCAGACCCAAAUCAAACCGAACCUCCUCACCUCCUCACCAAUCCUCCGGUUCGUUGCGAUUCCAAGUCGAGUUCCCGUCGUAUCGUAUCAAGUGUAUAAAUUUCUUUCUUGUUUGAUUGUUUCGAUGGUAAAUGUUUUCAUUUGUUUCGGUCACACUCACACCCUCACACACGCACAUGCCAGAACUGCAGAAUCCACGGGCAAGAACCCAGAAAGUACGCCGCCCCCCCCCC	...((.((.(((...((((........))))......)))....(((.((.....)).)))((....)).........((((((....((((((((..((((((((((((((..............((((...........................)))))))))).).)))))))))))))))...)))).)).......((((((...(((((((((((((((.((((.....(((((..(((.......(((...(((.........)))...)))...)))..))))).....))))......))))))))))...))))))))))).)).))......	6.58612e-08	FALSE
MSTRG.11638.1	chrX	1645801	1646149	ACUGACCCCUAACUACCAACCCACGCACACAACCGAACAUUGGAAUAAGCCCCCUGUGUGUGAGACCCACCCGUUCCCGAAAGCACGUUUAAUCUACCGCACAUUUGGUUCGUUUUAACCAGUUCCCCCCGACACCCCGAACCCCAAGAAUCCAGAGCCCCACCCAAAACUCCCACCUAUGCAAACCCAAUCGAACCCAACACAGGCAACGGUGCUGCGAUUGAGUUUGAAAAAAAGAGACACUAGUGACAACCGCAAGAAAAAAUUGACAACUUGCAAGUAAACAAAAUAAAAAUCGAAAAAAAAAAAACAGAAUAACUAAAAGGGAAAAUCAAAAUAAUACUAAAC	......((((........................((((.(((((((.((((...((((((..(((......(((.(......).))).....)))..))))))...)))).)))))))...))))....((......)).....................(((......(((.........(((((.((((((....((.(((.(....).))).)))))))).))))).......)))......)))......(((((.............)))))..............................................)))).....................	1.85679e-07	FALSE
MSTRG.11639.1	chrX	1656789	1657363	GAUCUCGCUCCUCCCUGAUUGAUUUGGACAUUUUCAGCUAAAGUCGCCAGAACAAUCACCCGGAUGCGGUGUUUUGCCAUUCCUCCCACUAACACCCCUUUCUCAACUCCUUUGUACAUCUGAUCUUCGAACCUCUGCUCCUCUUACGCAGCGUUGACUUGGCAUCUGCGUUUCCGGUACUCGUAUUGUUGUCACUUUCCUCUCUCUUUAUUUUCUCUGUCUCAUUACCUACUGAACCCUUUGAUGCAACUGUAAAAAACUAAGAGUACUACCCACAUAUGUAAAACAACACUAUUUUCAACUAUUAAUAGAAAUAUUGAAAAAUAGAUAACCAAAAAAUGUUUAACGAACGCAUCAACCACAAAUAGAUCCUUAGAAAUCAGAAUCUGCAAAUAUUUA…	......(((((....((((((.(((((..(((((.....)))))..))))).))))))...))).))((((((.................))))))..............((((((..((((((.(((.(((..((((.........)))).)))....(((....(((((((.....((.......((((((..........(((((..((((..(.((..(((((..............)))))..)).)..))))...))))).............(((......)))...(((((((.((((......)))))))))))...))))))........)).....)))))))....)))..............)))))))))...))))))....((…	1.30972e-07	FALSE
MSTRG.11647.1	chrX	1773662	1778739	AAAUAUCGAUAUAAGCGGACUGAUUCGAGCAGUAACAUUACGAUGUAAGUAUCGAUAUUAGAUAUUGUGAUAACUGCUCACAUCGCUAGAUUCCGAGCAACAAAAAAGCGACGAAGGGUCAUUGUUAUUUUUUCUAAUGCAAUGUAAUGCAGCAAAUGUGCAGAUUUGAACAAGUGUAACGCGAUUUAUGUUUAAUCCGCAUCGAGGAACCAAAUCGAAGUAAACGCGCGGCCAGAGAAAAGAGCAGCACCGCACCGAAGAUAAAACAAACAAGCAUUGAUUUGUUUGUCCGGCCAUGUCAGUGUGUGUGUCACAAGGGCUUGCAAGUGUGUGCGUGUGUCCGUGCGUGUACGUGGGUGCUUUUUUUUUUCUCCCGAGUGCCGCCAAGUGAAAUAUGCA…	..(((.(((...(((((((((((.(((((((((...((((((((((.((((....))))..)))))))))).))))))).....(((........))).........(((((((((((((..((...(((((((...((((......))))(((....))).((.((((((((((........)))..)))))))))((((((((((((.....(((.((((((.(((..((..............))..)))...((((((((((((((((((......)))))))))..(((((((((.(((((((((((.....)))(((((.((((((.(.(((((..(((((.((((.((((...............)))).)))))))...(((.....((((…	9.00502e-08	FALSE
MSTRG.11647.17	chrX	1773842	1778739	GCGAUUUAUGUUUAAUCCGCAUCGAGGAACCAAAUCGAAGUAAACGCGCGGCCAGAGAAAAGAGCAGCACCGCACCGAAGAUAAAACAAACAAGCAUUGAUUUGUUUGUCCGGCCAUGUCAGUGUGUGUGUCACAAGGGCUUGCAAGUGUGUGCGUGUGUCCGUGCGUGUACGUGGGUGCUUUUUUUUUUCUCCCGAGUGCCGCCAAGUGAAAUAUGCAAUUGCACGCCACUGCAGUUGCAGCCACACAAAUCCUAUCCUAAUCGACGAAACAGCGAAGCGAGGAGGCUAGAAUCGGCUGCCCAACGAAGAGAGCAGAACCGUUAACAAAUGACACUCUGCCGAUACAGCGAAGUAAAAAUCAAUAAUUAGAGCAAAAAGGUAUGCAGUAGCCAGAAAA…	((.(((((((((..(((....(((((((...((((((((((...(((((.(((.............(((((((((.((.......(((((((((......))))))))).........)).))))).))))((((..(((.((((.((((((((((((((..(.(((.((((.((((...............)))).))))))))..(((.....((((((((((......))))))))))....))).....(((.(((..(((.((......))...)))..))).)))....((((((............(((((...((((.....))))..)))))...(((......)))................(((........))).))))))......…	1.90503e-07	FALSE
MSTRG.11647.23	chrX	1825708	1853667	ACGUAGCAGCAAUCAAGCGAAAGAUCGAUCCAGAGCAACAGCAGCAACGCAAGCAGCACAGAAGCAACAUCCUCGGAUGCAACAAGAGCAGCAGCAUCAACUGCAGCAGCAUCAACGGCGACAAUCGACACCUUCAGAGGCAGCAGGGCAAAAUGUAUUACAACUCCAGUUCACGACCCUUUUGGAGGAAAUGCAGAUCGGCUGCCCCAACGAAUCUCAUGACCACAAUACCCACUAACAACGACUUGUGCAACACAGCAGCAGCGGCAACAUGUGAGUUUGUGAUUCUUUGCCUCUUUGCUUUGCGCUGUUUUGCCUGUUAAUUCAGCGUUCGCUUUUUGUUAUGAUGCGGCCUAAUCGCAAGCCACACGUUUCGGGUGUACGUUCAAAAACAGCUGU…	...(((((((((..(((((((.....(((.(((.((((.((((((...((((..((((.(((.((((((((....))))........((.((((......)))).)).........((.(........).))....(.((((((.((......((((((....((((((............))))))..))))))..)).)))))).)...(((((.((.(((((((..............((.((..(((......)))..))))......)))).))))).))))).)))).))).)))))))))))))))))))))...))).....))))))).)))))..(((((((((....((((((((....(((.((((((...(((((((((..(((((…	2.09322e-07	FALSE
MSTRG.11670.1	chrX	1893658	1893973	AAAGAAGAAGACACGCGCAAACGCCAGUUUGCAAGUGAAUGUGAGCGAGAGGAAUAGAGAGUGGGGUGAGGUUGUUGUGGUAUCGGGGCGGCGAGAGCGAGACAGAGAGUGAGAGUCGCAUUGUUGGAUUGUUGUUGUUGGUGAGAUUUUGGUGCAGUGAUUAUCCGUCAUUUCGGUUGUUGUUGCGUUUCAUUUACCGUUGCAGUUGUGUUUAUAGUGAUUUGUUGUUUUGUUUUGGGUUGUUUUGGUUUUACACACACAAAGUAAACAUAAAGGAAAAAAAGAAAAGAACAAAAGUAAAACAAACGUGAAUUA	...........(((((((((((((....(((((((((((((...((((.((.(((.((((...((((((..((((......(((..(.((((((.(((((..((..((((((...)))).))..))..))))).)))))).)..)))......))))...))))))....)))).))).)).))))....)))))))..))))))..))))))...))).((((((.((((.((((...((.(((..(.(((((.........))))))..))).))..)))).)))).))))))...........)))).....	7.3068e-07	FALSE
MSTRG.11671.1	chrX	1898456	1898738	CCAACAAAAAAAAGAUCAUCAAGCAUUACAAGUAUGUAGAUGUACACAAAUUAUUUGUCUGGGGUGGAUGGAUAUAGUUGUUACCCUGUAUUCUGCAGACAACCCACAAAGGGAAUAUCAGAAACAAAUGACAAAAGCAAAUACUUUAUGUCAAAUUUGCCAAAUUUGUCAAAAACAAGCAUCGCUCCCUCAUUUAACGUUGGAGAGGGGUUGUUAUUGUAUUGCGAUACGGGGAUAAUUGUUUCACAGAUACAAUGCGCUGUUGCAUCCCCUUCAUAGGGC	((((((((........((((..((((.......)))).))))...........))))).))).(((..((((.((((((((..(((((((((..(((((((((((.....)))...............(((((((.((((((((.....))...))))))....)))))))..(((((.(.((.((((..(.......)..)))).))).))))).)))).))))))))))))))))))))).)).))..))).((((......)))).((((....)))).	8.80199e-07	FALSE
MSTRG.11684.1	chrX	1941916	1953466	GCCAGUCGGUGGUGGAUUGUUCAGUGUAUCCCACGAGCUAGUCGCGCGCGGAAAGCAAACGCUUCGAAAAUCAAACGAUAUUUCCGUUGUGGGUUCCCAAGAAAUAAAAUAAUAACACAAAACGAAAUAACUAUUUUUUUACGUUUUUUUUGUUGCCUCUCCAGGAUUUUGUUGACCAUCGUAGAUUGGAUAUGUGAAACAAAUUUUAAGGGCCUCCACUUUCUCUAUCUCGCCCUAGCAGCAAGGUGCACUGUGUGUGUGUGCGACAAUUUUACAAGUGCAACAUGAAUAAAUGCAAAGAAAAUUUUUUUUUUAAUUGUUGACAACAAGAAUUUGCAAGCAUCUUCAAAGAUCCAACAGAAAAUUGGCUUGUUUUUGUUUUGUGUGUGUGUGUACGUG…	((((((((((.(((((((((((.(((.....))))))).)))).)))(((((((((....)))......(((....)))..)))))).(((((..(((..(((((.......(((((.(((((((((..........))).))))))...)))))(((....)))...(((((.((.(((........)))..))..))))))))))..)))..)))))............((((((((.((...((((.((((((((((((.((((((((.......((((...........)))).((((((....))))))))))))))))(((((((....((((((...(((............))).....)))))))))))))..(((((((((.(((.(((…	6.24764e-07	FALSE
MSTRG.11684.2	chrX	1941916	1942893	GCCAGUCGGUGGUGGAUUGUUCAGUGUAUCCCACGAGCUAGUCGCGCGCGGAAAGCAAACGCUUCGAAAAUCAAACGAUAUUUCCGUUGUGGGUUCCCAAGAAAUAAAAUAAUAACACAAAACGAAAUAACUAUUUUUUUACGUUUUUUUUGUUGCCUCUCCAGGAUUUUGUUGACCAUCGUAGAUUGGAUAUGUGAAACAAAUUUUAAGGGCCUCCACUUUCUCUAUCUCGCCCUAGCAGCAAGGUGCACUGUGUGUGUGUGCGACAAUUUUACAAGUGCAACAUGAAUAAAUGCAAAGAAAAUUUUUUUUUUAAUUGUUGACAACAAGAAUUUGCAAGCAUCUUCAAAGAUCCAACAGAAAAUUGGCUUGUUUUUGUUUUGUGUGUGUGUGUACGUG…	....((((((((((((((((((.(((.....))))))).))))(((((((....(((.((((..(((((...((((((((((((..(((.((...)))))))))))......(((((.(((((((((..........))).))))))...))))).....((((..((((((((...(((.....(((((.((((....((((((((.(((((..................)))))..((((((..(((((((((..(((.....)))....)))).))))).(((......))).(((((((....)))))))..))))))......))))))))...)))).))))).))).))))))))..)))).))))))...))))).)))).)))...))))…	0.378482	FALSE
MSTRG.11690.4	chrX	2054805	2055419	UGAUGAGCUCCGAAUACCGAAGAGCUUACUGGAACUUGCUGCGCUGCCAUGGCUCUCCAGAUACCCAGAAGCAGCGGAAUCAGGCCAAUGCAAAGCGAAAGCACCUGGAGUCCAAUCGGCAGGUGAAGGCCACGACGUGACUCCGACAGAUGCCUUAACACCUUCAUCGUCCUCCGUCCUAGCGGGAUAUGAUAUAUGUGUGCCAUAUGGUAGUAAUACGAUGGGAGAAGUACCCAAAUGUCAUGUUGAAUGAUCUGCGGUAAGAAAAAAUUCCUUGAUCCCCUGGUGAUUAUAGUGCCUCCAAAAAAGAUUUCUAGUCACAUGAUCCGGCCGGUCGUCCCUUCCACGCACACACGAAAACACAGAUCACCCAUAUAUAUCUAUAUCUAUAUCUAUAUA…	...(((((((((.....))..)))))))(((((....(((((...))...)))..))))).......((((((.........((((((((...((((((((((...((((((...(((...(((....))).)))...))))))(((.((((............)))))))..((((....))))((((((((((((((((((....(((.((....((((.((((.(((((((((...(((((.....))))).)).))))...........)))..))))(((((((((((.(((.((..(((.....)))..)).)))))))))..)))))))))..)).))).))))))).....................)))))).)))))............…	3.62119e-08	FALSE
MSTRG.11697.1	chrX	2065454	2072189	CAGAAGCCCGCCACGAAGAGAUUGAGGGCAUCCAUUUUAUCCAUUUUGCUCUCUGCCUCGAAGACGGGACGGGCCCCGCAGGACACAAGCGCCAGGCAGUCCACACAGUUCCAUAGGAAACAAAGUCUGUGCCAGACGUGCAUCAGGAUCGGGGGCAGCUGGUGUUCCAGUGCUUCUUGCAGUUUCUGUAUCUCGUGGCAGAGGAGCCGGAGACGCUGGAUGCGUCGCAGCUUUACGUCCAGGAUGCGACUGUGGAAGAACAGACUAGAUAGCCCAACUAGACGACUGCGGUCAGUACAAUACCUUCGAAGUUCAGUGCAGGCGUUCUCCACGUCGUUAAUCCUCAUCCUGGUUACGAACAGUUCCUGACUGAUGUCGAAAGCUCGGGAGCACAGCAUG…	((((((((((...(...(((...(((((((................)))))))...)))...).))))..(((((((((.(((((((((.((.(((((.((((.....((((...)))).....((((((((((..((((.((((((((.(((.(.((((((((((((((((.((((.((..(((((((........))))))).)).)))).))))))).))).).)))))...).)))((((((((((.((((.(((((..........(((..(((.(((......(((.........)))......))).)))...)))))))))))))))))..))))).))))))))))))....((((((((((.........)).))))))))...((..(…	9.0965e-08	FALSE
MSTRG.11706.1	chrX	2099738	2100003	AUCUAAUAGUAUGAAUUACGACACUGAUCGUAAAUCUCGGUAUAUAUUUUUGGCUGGUGGAGCAUGGCAAAAAUCGAGCAGUAUCAUAAAUCUCGGCCGCUAUGGGGAAGCCCACCUGGCUACAACUAAAACUGGGCUCGUCUCUCUAGGCUUGGAGAUUGGGAAACGCAACAUGUUUGUGCAGGAUGCAAUAAUCCUAUAAAACUUUUUACACAUUAUUUCGGUGCUUGAGUUGGUGCCACGAAUCCUGCAUUGUCAGCAAACA	.....(((.(..((.((((((......)))))).))..).))).........((((((((.((((((((....(((((((((.((...((((((((((.....(((((((((((..(((......)))....))))))..)))))...))))..))))))..)).))((.(((....)))))(((((......)))))..........................))))))).....))))).......))).)))))))).....	1.58506e-08	FALSE
MSTRG.11707.1	chrX	2101088	2101388	GCCCCAUGUGGUUUCCACGGAUCUGGUCCACCUGGCCUGGAACAUCCUGUUUGCAUUGAUGCAUGCAUGCAUAGCUACAUGGGGUUUCCCCGACUGGUUUGAGCUGAGCAUUUUCAAUUUUGAUCGAACACUUCGGAGACAAUUUCCAUUGAGUGGAUUUUGAAUGUGGUUUGGGUAACAAGUUCUAGUUGGUUUCCAGCGAAAAAACAAUGACGAAAUGUUGGAAAAAAAAAAAAUAGUUCGUCAUCGUUGGGAGGCAUGAAUACGAGGCUGGAAGUAAAGUGUUGCUAGAUCGCAGUU	(((((((((((((((((.((.((.((....)).))))))))).....(((.(((((......))))).)))..)))))))))))).((.((((...((((((.(((((....)))).....).))))))...)))).))(((..(((((...)))))..)))..((((((((.((((((((.(((((((((.((((((((((........(((((((.((((............)))).))))))))))))))))).))..........))))))).)....)))))))))))))))...	4.32779e-06	FALSE
MSTRG.11710.1	chrX	2121843	2122106	UCUUGCUCUCCAACGCGAAAAGGGGGACGAGGAACAGAAAAAGAAAGAAGGGGGUGCGACAGGGACGCACUACCAUUGAGAAAGACAAAGACGGGAUCGAUCUGGGUCCAAAAACGCCAAAGAAAACGAAAACGAAAACAAAGUCGGGACGAAAAUGUGAGAAGGGAACGAGAGAUACACUUUGUUUUGGAUGAUCGUUCACUCACGAGGUAAUUUACUUACAGUGGAUACUGUUUAGGUGAGACGUGGUAAGCUUAAACACC	(((((.(((((...........)))))))))).................((.((((((.......)))))).)).(((((.............(((((......)))))...............(((((..((.((((((((((.(.........(((.........))).......))))))))))).).)..)))))..((.((.(.((..((((((((((((....)))))..))))))))).).)).))))))).....	4.64252e-06	FALSE
MSTRG.11713.1	chrX	2133569	2133943	UUUUUUUUUUUUUUUUUUUGUUUAAGCAAAUAUGGCUACUUGGUAAAUACAAAAAUCUGGUUUUAGUCAUUCAAAAAAGUGUGAGACAAAUGCGGGAACUAGCAAACAAAAACGCUCUUAUUAAAUAAUCAUAUUUACAAUGUAAACAUAAAAGAUGACUUUCGAGAGUGGCAGAAACAAACGCGGGAAAAGUAAAUAUGACUCUGAGGUAACGAUCACCUUUAACUCGGGAUAAUAUCAAAACUAUAGUUCCGACUUAAUCACAAGGUCAAGCCUGAAGAUAUGUACCAUGUCAUUUCAAUUUCUAAUUAAGAAUUGUGUACCCUGGUUAACUUUUAGGUAGAGAUCCCGAGCCCGAUCCCGAUCCCAAUCCC	................(((((((..(((...(((((((((.(((..........))).)))...)))))).........))).)))))))..(((((.(..((.........(((((((...(((...((((.(((...(((....))).))).)))).))).))))))).............((((...........(((((.((((((.......))))((((.(((((((.(((.......))).))))))).))))...)).))))).((((((((......((((........((((((........)))))).......))))....))))))))......)))).))..).)))))...........	8.42899e-05	FALSE
MSTRG.11714.4	chrX	2144576	2145003	UGGCCACAGUUGUCUGCGGAUACGGCCAUCUGGGGGACUCUAAUCUGCACCUGAACGUCUCCUGCGAGGAGUUUAACGGCGAGAUCUACAAGCGGGUCGAACCCUUCGUCUACGAGUACACCUCCAAGCUGAAGGGCAGCAUUAGUGCGGAGCACGGCAUUGGCUUCCUGAAGAAGGACUACCUGCACUACUCCAAGGACCCGGUGGCCAUUGGCUACAUGCGCGAGAUGAAGAAGCUGCUGGACCCCAACAGCAUCCUCAAUCCCUAUAAGGUGCUUAACUGAAGGCUUCUACCUAAUAGAUUCUAUUUUUUUUGUUUGUGUGUAAUUUUCAUAACCUUAUAAUACAGAAAUGGCAUUAGAAGUGAAUUUUGUUAACUUGUGAAGUUAAAAAGGACCA…	((.((((((....))).((...((((((..(((((..((...((((((...(((((.((((....)))).)))))...)).)))).......((((((...(((((((.((..(((.....)))..)).)))))))..(((....)))((((....(((..((..((((.....))))...)))))....))))...))))))((((((...))))))......((..(((.((.((((.(((...))).)))).)).))).)).((((.((((((((......))))....)))).))))((((.((((((..(((((.(((((.((............)).))))).))...)))..))))))))))....(((((((...)))))))..))..)).…	9.15439e-08	FALSE
MSTRG.11736.1	chrX	2254391	2256101	UGGCUGGUUUCUUCUUCCACUCCUGUCUACUGCUGGCGCUGUCCAGUUGGAAGCCCUCGAGUGACGACAGCGCCCUGUUCUACGUGAUUGCCGCCUCGUGGGGUGCCUGUAAUGGGAUGUGGGAGACGCUCCUGCUCUCGCUGGUCACCCUCAACCAUUCCAGUCAUGUAACGGAGGUCCAGGCGCCUCUUCUUGCCCUUCGCUUCCUGGGACUGGGAUUGACCUUUGCCGGUCACGGCUUCCUCUGCGAAUCGAUGAAGAUCAUUGCAUUGGUGGUGCUCCUCGUCAUCAGUGUGCCGCCAUAUGCCACUCUGGAAAUCCGAUUGGAGGCGCAACGCAAGGCGACGCUCGUCAGCUUAUGACGCAGCAUCUUCAGCUAGUCCCGACGAAUGCGACGGG…	(.((((((.(((((((....((((.(((..(((((((((((((((.((((......)))).))..))))))))).(.((((((((.((((((((((....)))))...)))))...)))))))).)(((((((((((((((((((((.........(((((((((.......((((((..(((.((........)))))..))))))...))))))))))))))...((((....)))).....((((((.((((...(((((...(((((((((((((..............))))))))).))))..((((((....))....))))(((...)))...(((((((((((((.....))))).)))...........((((((.((....)).))))…	2.14174e-07	FALSE
MSTRG.11739.2	chrX	2264990	2270637	GUGAGCGUAUAUUAUUUUGUUGUUUUUCUUUUUUUUAUUGUCUUUUUCCCAAAGAAUUUUUCUACGCUGCGGUUUGGCUUACAACUAACUACAUGCCUAUUUGCGCAAGUGUAUGUGUGCGAGAAGAGUUGGUGCUUUCUGCGGCCGUUUUUCCGUGUAUCUGUGCCUCUAUUUGUGCUCCGUGUUCCGUGCAAACAAAGGAUUUGUUCUUGGGGCUCCCUCUGUGCACAGUUAGUUUUUCGCCUUAGUCGCUUAAAUAUUGAUAAAUGAUUAAAAGUGCCAAUGUGUGUGUGUCCGAGUGUGUGUGUGUAUGCAAUGCUGAAAACGCAGACUUCGGUCAGUGAAAGAAGGGGUGGUGGGAAGCAGGAGGAAAAGGUGGUGGAGGAGAGCAAAAGAGAG…	((((....((((((......((((((((.(((..((((((.((((((.....(((((........(((.((((((((......(((((((......((.((((((((........)))))))).)))))))))((.(((((((((((((((.((.....(((((.(((((.(((((...((.((((((.((((.....((((((((((...(((((((.......(((((....(((...(((.(((((((.(((........))).)))))))..)))..)))...)))))(.(((((.((.(((((....((...)).....))))).))))))).)...(((.(((((((.((((((..((((((((((((.((((.(((((((((.......(((…	5.89905e-07	FALSE
MSTRG.1174.1	chr2L	10439439	10446032	CAGAAAUCAUUUUCAAAGAAAUUUGUUUAUGUGAAUUCACAAUUGGAUUAACUUCGCUCUUCUUUGUUUAGUAUUUAUUUAACAAUAAUAUGGAUUCGUCUGAAAGCCAAUCGCAAAUGGAUGACCAAGAUGCUCGCAUACUGCGUCUGCAAAAUCUGAUCGAAAAGAAUAUUGAGAUAGGUAAGUUAAAUCAUAAAUUACUAAUAUCUGAAAUAACUAUAUGAAUUGCAGAGCAACAAAUCGAAAACAACACCAUCGGAGAGUCUAUCACGGCCAUAGAGGAAAUCAUUCAGACAGCCAACGAUAUCAGCAAGGGACAUGAAGACCGCCGUACAAACUCCACGGAACUUGUCCUGGACACGGAGCUACUGCGUCGCAAUUUCGAAGUUGUGGGAAAAG…	..((...(((((((...............((((....))))((((((((..((((((((((..(((((.(((....))).)))))...............(((((((((((((...((((.(((...((((.(((......(((.(((((((..(((........)))...((.((((((((((.(((.....))).)))))..))))).)).............))))))))))......(((...........)))))).)))).)))...))))..((((......(((((((....(((((........(((.((((((((.((((((......((((.(((.....))))))).(((.((...)).)))(((((((....)))))))(((....…	7.74571e-07	FALSE
MSTRG.11743.1	chrX	2289470	2290679	AAAAAUAUAAAAAAACGAUUCAGAGACAGAGCAGCCAGCAGUUGUCUGUACACACAUAUAUAUACAUAUAUAUAUAUAUGUAAAAAUUCCUAUUUGCUGGCUUUGAUUUCUUUCUUUAUUCCUUUUUUCCUGCUGCUUUUCUUGUUCCGAACGAUGCGUGUGUGCAUUUGUGUUCCUGUAUUUAAUUUUAUUUUUUGUAUUUUGAUUGAUUAAGUGGAAUGUUUGCUGCUAUCUUUCGGGGCUUCAAUUGGUUAUUGGUUGAAUAUUUAACAUAUCAAUUCGGUUUUUUUUUUCGAUGCCUUGCACAAGGCGUAGAUGCAUUGAUUAUUUCCGUUUAUUAUUCAGUAAUGUAUUUAAUACUUUCCGUGAAAUGUUAAGAUCUUUCUGCUAGUUUAUUAG…	...........(((((((..(((((((((((.(((((((((............(((((((((((......)))))))))))............)))))))))..((......))................(((((........((((((((.((((((.(((.((((((.........(((((((((..(((...........))).))))))))))))))).)))))).))).))))))))...(((((((.((((((.(((..((((((((.(((...(((............(((((((....)))))))(((((((((((.((...........)).)))...))))))))........)))))).))))))))....))).))))))..)))))…	3.40047e-05	FALSE
MSTRG.11753.1	chrX	2364666	2365031	UUUUAUGUGAGAUUCAAUUAAAAACUUUUGACCAGCAAUUUCAUAAAUUUGCGGGUUUUCAAGUGGGGGAAAAUAGAGGAGGGUGCUCCUAUCGUAUCCAUCUCCAGCUAACCAGUUUGAUGUUAAUCAAUUUUCGCAACAAAUUUUUGCACUUGCCAUUUGCCUUAGCGGAACCAAAAAUACAAAAAAAAAACAUAAAAACGAGCUGCGAAUGUUUACCAAAAGGAAACAUGCGCUAAAUAGAGCCGUACAAGUAUCUAUUUACGUUUUAUCUGGCUUUUUUCGAGUUUCUCACUUGCUGGAAAUUACUUAAUAUGCAUUUAGCCGCCGUGCUUCGACCUUACAUAGCUGCCUGCUUUUUUGAU	.....((((((((((..(((((....)))))...).))))))))).....((((((......((((((((((((.((((.((((((.......)))))).)))).((((....))))((((....))))))))))((((.......))))....(((((((((....))))).........................((((((....(((.((((((.((....)))))))).)))((((((((..(......)..))))))))))))))...))))...((((.(((.........))).))))...........((((.........)))).....))))))......)))))).........	2.00818e-08	FALSE
MSTRG.1176.5	chr2L	10481476	10482976	GCCUGGAAGCGGGAAAAUUGACUGUUAACUCUGAGAAAGUGCCCAAGGACUAUAAAAUCAAGCACAAUGAUCUGCUGGCCAAUGUGGUGCAUAGGUAAGCAUCAGCAGGAAAUCUCAUUUGAAUAUGCACACAUUUGCAUUCUAGACACGAAGUCCCUGUUACUUCACAGCCCAUCAAGAUUGUGUACAUGGACAAGGAUAUUGUGGUUGUGAAUAAGCCGGCAUCGAUACCGGUAGGUAUACUAAUUUGGAAGGAAUUUGAUUUAAUAACAAUCGUAUGUUGUAGGUACAUCCUUGUGGAAGAUAUAGACACAACACGGUAGUUUUCAUCCUGGCCAAGGAGCACAAUCUGAAGAACCUGCGAACCAUUCACAGAUUGGAUCGUCUCACAUCUGGCCU…	.((((....))))..............((((((.(((((((.((..(.((((((......((((........))))......)))))).)...(((.....(((((((....((......))..(((((......)))))((((((((.(((((.((.(((..(((((((((((......((((........))))......)).)))))))))..))).)).....(((((....))))).....((((.(((((...((((((.((((((......)))))))))).))))))).)))).(((..((((((......)).))))..)))..(((((.((((.((.((((((.....(((.(((...))).))).)))))).))))).)...))))).…	1.07878e-08	FALSE
MSTRG.11762.1	chrX	2515409	2515707	AAAGCUUUGUUGUUUAUGCGGUUUUGGCAAGAUGCCUGCAUUUUUCAAUUAUUAUAUCGCAAAAAGUUGUUCGCCAGCGGGCCGGAGAGUAUGUUUCAAUUAACCGAGCAUUAAAGGAAUGCUUUUAGUUUGUCCAAACGGUAAGUGGUCUUCAGCCUCCAGCCGGCAGCGUUUUGGCCAAGUUUCGAGUUACCCAACCCAACAUGUUACGCAUAAUAAAUUGGCGAAUUGCACCGCCGCCAACACACACACACAAUGAAGGCUUUUCGUUAAUGAGAUGCUCCGGCAGAUUCCAUUC	(((((((((((((...((.(((.(((((((((((....))))))..............((((....))))..(((.((((((.(((((.(((((((..((.(((.(((((((.....)))))))...))).))..)))).....))).))))).))))...)).)))(((((.((((....((........)).....)))).)))))..............((((........))))))))).)).).)).))))).)))))))).....((((.(((((....)))...)))))).	2.04263e-08	FALSE
MSTRG.11765.1	chrX	2585979	2597015	UAUUAGUGUGACCUUAAGCAUUAUUAUUUUCACGUGUGGCACGCAAACGAGCCAAAAAACCAAGCGCCUAUUUAAACAAACAAAUCACACGCCCAGCAGAGAGAGCAGCCGGUGACCACCGGUAACGGGAGUAGCUGCAGUUAAUCCGACAGGCCCAACAAAUUCGCCCGCUAAUUGGCGGCGUUUCUCUAGUCGGAACAACAAGAAGAAGAAGCACGUGUGCGGCGUGCCAAAGAAAAAAGGAAAAUAAACAAGGAGGCCAGGCCAAGGAGCAUAAGCAGAAUCCGCAUCCGGAGGACAUGGUGCCCAUCGGAGCCGUGCACGGCGGCCAUCCCGGCGUAGUGCAUCCGCCACAGCAACCACUGCCCACGGCGCCCAGCGGCCCAAACUCGCUGCAGC…	......(((((((....((((((((........(((((((.(((((((..(((..(((.(((((((.((((((((...............((((..(((((.((((.((((((....))))))....((((..(((((.(((..(((((((((...........((.(((((....)))))))....))).))))))..)))...........((((((.....)))))).......................((((((((.......)).((....))....((((....))))(..((((((.((....)).))))))..)((.((((..((((((((.((((....)).)).))..((((((....((((...((((((.......))))))..))…	4.964e-07	FALSE
MSTRG.11768.2	chrX	2608336	2610344	CGGCAGGGUAACACUCUUUUGUUGCUGAUUAAAAAUCCGCUUAACUCGUGGCGAAAUUUGCAUUUACGAUUUCGCAUACAAAUCGCGUUGAAAAUCAGAGUGAGUGCACCCCAAGCAAGCGCCCAGUGUAGCCCCACUCACUGCGCCCUCAAUUCCUUUCAGAUGCCGGGCGUUGAAACGAUCAAAUCCUCCUGGGCGGACGAGGUGGAGCUCGACUAUGGUGGACUACCUCCGACGACGGAGACGGUGGAGAACGGACAGAAGUACGUGACGGAGUACAAGUACAACAAGGACGACAAGAAGACGAAGGUGGUGCGCACGUACAAGAUAUCCAAGCAGGUGGUGCCCAAGACGGUGGCCAAGCGACGCACCUGGACGAAGUUCGGCGACUCGAAGAAC…	.((((((((((((......)))))))....((((((.((((((((..(((((((((((.........)))))))).)))....(((.((((...)))).)))(((((((.........((((..((((.((.....))))))))))(((((((((..((((..(((((...(((((..(((((((.(((.(((.(.....).))).)))((((.....((((((.....(((((....))))).((((((((((((((.....(((((((.((.(.(((..((.......(.....)......))....))).).)))))))))......)))...(((((((((((((......)))....)).)).))))))......))))(((...(((.....)…	1.8797e-07	FALSE
MSTRG.11774.21	chrX	2671362	2673118	GCCAUCGUGAUAUCAAGCCGCAGAAUCUUCUGCUCGAUCCGGAGACGGCUGUGCUGAAGCUCUGUGACUUUGGCAGCGCCAAACAGCUGCUGCACGGCGAGCCGAAUGUAUCGUAUAUCUGCUCCCGGUAUUACCGCGCCCCCGAGCUCAUCUUUGGCGCCAUCAAUUAUACAACAAAGAUCGGUGAGUAUUUCACACAUACCAUCACAUUAUUGCAUUCAAAUUCCAUGUAAAUUCUAAUAUCCUAAAUUGACGCUACAUUUCAGAUGUCUGGAGUGCCGGUUGCGUUUUGGCCGAACUGCUGCUGGGCCAGCCCAUCUUCCCUGGCGAUUCCGGUGUGGAUCAGCUCGUCGAGGUCAUCAAGGUCCUGGGCACACCGACAAGAGAACAGAUACGCGA…	((((((.((((((((((.((((((..((((.((.((..(((....))).)).)).)))).)))))).))).((((((........))))))((.(((.((((.(.(((((...)))))).)))))))))......(((((...((.....))...)))))((((..............(((.((((.((.......)).)))))))......((((((.........)))))).........................((((((((....))))))))(((((.((((((.....)))).)).)))))(((((..........))))).....(((((((..((((..(.(.((.....)).).)..)))).)))))))...(((..((((..((((.(…	5.77851e-08	FALSE
MSTRG.11774.7	chrX	2633970	2678872	UCUGCGCACGGUCACGCUUUACAGUCGGACUAAAAAAAUAUACAGAUCUUUUGUUGUAAGUAAAAAACUCGAAAAGUAAAAUAGAAGCCAUUUGGCGAAACACGCAGCUGCUAAAAAGUGCCAAAAAGUAACAAACAAGUGACCAAGCAUACGGCAGUUUUCCCAAUUUUCGCCCCACACUUUUUUUUGUGCGAAGCGAGUGUGAAAGGUACAUAUAUAUAUAUACAUAUAUACGGAAGCAAGGUGUAGCAAAAGACGAAAAAAAAGCAGCAGAGCGUGUUUGUGUGUGUGUUGAGUAAAAGAAAGCAGUCGAAAAAUGAAACGCAUGAAAAUGUCACGAAAAGCGAGGAAGCCAAGAGAAACGUAUACAUGAAAGCGCAAAAACACAAAAGGCGAACA…	..(((.(..((((.((((....)).)))))).............((((.((((((((((((((((.(((((((.......(((.(((.(((((((((...(((.(((((((.((((((.((....((((((.((((((((..((..(((((((.((((..((((((.....(((.(((((((.((((.....)))).)))))))...))).(.(((((((......))))))).)...((........))..(((((((..........(((((..((((..(((((((((....(((.(((((.(((((((((((((((...((((....))))(((((..(((((.(((((((((((...((((((((((...(((((...(((((....(((..((…	4.72146e-06	FALSE
MSTRG.11774.8	chrX	2633970	2642093	UCUGCGCACGGUCACGCUUUACAGUCGGACUAAAAAAAUAUACAGAUCUUUUGUUGUAAGUAAAAAACUCGAAAAGUAAAAUAGAAGCCAUUUGGCGAAACACGCAGCUGCUAAAAAGUGCCAAAAAGUAACAAACAAGUGACCAAGCAUACGGCAGUUUUCCCAAUUUUCGCCCCACACUUUUUUUUGUGCGAAGCGAGUGUGAAAGGUACAUAUAUAUAUAUACAUAUAUACGGAAGCAAGGUGUAGCAAAAGACGAAAAAAAAGCAGCAGAGCGUGUUUGUGUGUGUGUUGAGUAAAAGAAAGCAGUCGAAAAAUGAAACGCAUGAAAAUGUCACGAAAAGCGAGGAAGCCAAGAGAAACGUAUACAUGAAAGCGCAAAAACACAAAAGGCGAACA…	(((((.((((((............((((.((((.......(((((..........((((...((((((....((((((((((....((..(((((((......((....)).......)))))))..)).............((((((....((((((..((((((.....(((.(((((((.((((.....)))).)))))))...))).(.(((((((......))))))).)...((........))..(((((((..........(((((..((((..(((((((((....(((.(((((.(((((((((((((((...((((....))))(((((..(((((.(((((((((((...((((((((((...(((((...(((((....(((..((…	3.37932e-07	FALSE
MSTRG.11774.9	chrX	2633970	2642266	UCUGCGCACGGUCACGCUUUACAGUCGGACUAAAAAAAUAUACAGAUCUUUUGUUGUAAGUAAAAAACUCGAAAAGUAAAAUAGAAGCCAUUUGGCGAAACACGCAGCUGCUAAAAAGUGCCAAAAAGUAACAAACAAGUGACCAAGCAUACGGCAGUUUUCCCAAUUUUCGCCCCACACUUUUUUUUGUGCGAAGCGAGUGUGAAAGGUACAUAUAUAUAUAUACAUAUAUACGGAAGCAAGGUGUAGCAAAAGACGAAAAAAAAGCAGCAGAGCGUGUUUGUGUGUGUGUUGAGUAAAAGAAAGCAGUCGAAAAAUGAAACGCAUGAAAAUGUCACGAAAAGCGAGGAAGCCAAGAGAAACGUAUACAUGAAAGCGCAAAAACACAAAAGGCGAACA…	.((((((((.(((.(((((..(((((((................(((((((((.((.((((((((.(((.....))).........((..(((((((......((....)).......)))))))..)).............((((((....((((((..((((((.....(((.(((((((.((((.....)))).)))))))...))).(.(((((((......))))))).)...((........))..(((((((..........(((((..((((..(((((((((....(((.(((((.(((((((((((((((...((((....))))(((((..(((((.(((((((((((...((((((((((...(((((...(((((....(((..((…	3.34233e-07	FALSE
MSTRG.11778.1	chrX	2683986	2684377	GGCGAAGUGCGGCAAGUCAACAGUCGCAGCAUCAAAAUCAAAUUAGCAGCAGUUUGGUGGCUAAUUCGAACGCACUUUAUCAUUUUCGGGCAGGCGUCUGUGACUUUGUGGCACGUGUGUGGCCGCGAUAGAUAAGAGCGAGCCCCAGCAAAUGCCAGCAAACUCCGGCUAGCUUGGGCAAACACCACACACGUGGCCACAAAGGAGCUGCGUGUGGAGUGGGUGCCGGGUCAAAUGGAUUUUCACACCCACUCGACGUCGGCAAAGCCGCCAAUUAAUAGAAUUCAAUUAUUCAAAGCCACCGCAGGCCGAUGGGACGGCUGAUAAGGCAUAAAGACAUCCUUGGGCACUUCGAUCGGAUUAGGAUAAUAAAAAAUGCUCCGAAAAAAAA	..((((((((..((((........((((((.((....((.(((((((.((......)).))))))).))((((.((...((......))..))))))......(((((((((((((((((((.(((...........))).((((.(((....(((..........)))..))).)))).....))))))))))).)))))))))))))))).((.(((((((((..(((((.....)))))...))))))))).))(.((((...)))).)........((((......))))...(((......(((((......))))).....)))...........)))).)))))))).(((((...(.((........)).)))))).......	1.80745e-07	FALSE
MSTRG.11817.3	chrX	2965909	2973834	GCACUUCGUUCCGUUCGCUCGUACCGUUCGCUUCGUAGCGGCGGAAACUCCGUACUUUCGAUAGCUGGUAUCUCACAGAUACUUUUCGAGACCCCGAAGACGAGAACUCGCAUCGCAUAUUCGCCCGAGAAAACUCUCAGUAAAUCUCAGAUAAUUAAAACGAAAUAUAUAACUAAACGUCAAUUUUUUUUUUGGUGCAAACGCAAGCCAAAAAAUUUCAUUUUGGUGUGGAUUACCAGUGGAAAAGUGUGUGCUUAAAAUGGAAUAAACAAGGCUAUCAUAAAAACAAAGCCCGAAAAACCAAACAAGCUGAAAAUUGUCAACCCAACAAUUAUGGAUUAGUGCCAGUGGCCGGUCAGAGUCAGUUAAAAAUAUAUAUGCAUAUAAGAGGACUAAGGA…	((.(((((((((((((((((((((((.(((((....))))))))....(((((((...(.((((((.(((..(((((((((......(((((((((.....((((((((((...((......))..((((....))))(((..((((((((((......(((.........................(((((((((((....))..)))))))))........((((((((....(((((((..(((((.(((........(((((.((((((((..........(((..((.(((((((..(((((((.....((((((.......))))))..(((..(((((..(((((.(((((((((.((((.....(((((....)))))....))))..(((…	3.63242e-06	FALSE
MSTRG.11818.1	chrX	2960279	2960538	AGUAACCAGGGCAUGUCAUACAAGAAAACUGCUCCCAAACUCCACCCGCAAUUGUGUGGGUGGUACAUUGGACGGUUGGCGCAGAAGGCAGUGGUUGGCCAACAAUACAAAUCACUCCACUCAUUGGCCAAGUCCGAGACUUAACAGUAGCAGCUGCCAUCUGGUUGGAAAGUGCCUGGGCAUCGCUCUUCGCCACGGAACUAAAGCUCAAGUGGGGGAGCCUGGGUGUCCCCCUUCCGGGCUUUGAACACCCCCCCCC	.....(((.(((((.((..((..(..(((((.(((......(((((((((....)))))))))......))))))))..).((((.((((((.(((((((((.....................))))))(((((...)))))......))).)))))).))))))..))..)))))))).....((((..(.((((.((........))..)))).)))))..((((((.((((....)))....).))))))......	3.73789e-06	FALSE
MSTRG.11819.1	chrX	2961942	2962240	UUUAUAAUAUUUAGACAUAAGUCCCAAAGAAACAAGGCAUACAUUUCUUCAAUGCAAAAACAAGCUGCCUGAAAUGCAACGUAAUGCGUUGCAAAGUAAGUGAAUCUGUGGCACACAUCCUUUGGUUUUCUGUUGGCCCGAGUAAGCUGUCCCAGCAGCCUCGAAGUUUUCCAAAACAAACCGAAAACUCAACUUUAACUGUCAGUUAAAGUGUCGACUGUACUUGAGGACGCCUCCAUCUGUCUCUGUCGCACCUAUAAUGUCCUUCUCUAUCGCACACACAUGCCUGUGCCCUUAG	.............(((....)))....(((...(((((((.......((((..(((.........))).)))).((((((((...)))))))).............(((((((.((((((((.(((.....((((((.((((...(((((....))))))))).(((((((...........)))))))..(((((((((...)))))))))))))))...))).)))))..........)))...)))))))......))).)))).)))...(((((........)))))......	1.13554e-07	FALSE
MSTRG.11825.1	chrX	3137260	3137629	UUUUUUUUAUAUUUUUUAACAGCUGCAACCGAAGAGCGUUGAACUAUUAUGUUUAUAACUUUUACCUGGGCAUUUCCUGAGCUCGAGUUUCCGCCUCCUAAACUCUUUUUUUUUCUGGCUUUAUUAGCCAUGGGUAAUCGUGUGAUCUUUGCAGUUUUAGCCAAAGGAAGUUGUAGUAAAAGUUAAAUAAACGGUAUAAAAAAGUAUACAAAUGCAUAUGCAUAUAAAGGUGAAAAAAAUGCUGAAAGUAGUAAUAAUAAGAGUGUUAAUUGAUGCCAGGAUAUAUUGCAAAAACAAAAAGGGCAUCCUUUGCAUUCAGUUCACUUCAUUCUACUACUGCGCUAAGAAAAAAGUGUUCGAAGAUGGAAA	.(((((..(((((((((...(((.((........((((((..(((.((((((((((((((((((.(((.(.(((((((......((((((.........))))))..........(((((.....)))))(((.(((...(((((...)))))...))).))).)))))))).))))))))))))..))))).(((((......)))))..((((....)))))))).)))......))))))...(((((((.......(((((..(((((((((.((((.....(((.............)))))))..)))).)))))))))).....))))))))))))....)))))))))..)))))......	8.26224e-05	FALSE
MSTRG.11826.1	chrX	3138812	3139138	UAUAACACCUAAAGCAAAAAACCAGGCCAAUUCCCACGAAUGCAAACCCAUUUCCAAGGACGCGGCACUUAAAAACGCAGAUUAUUGUGAAAGUCUCUCAUAUUUGGGCGUCUCAAUUAAUUUGAGACAACCACUUAUCGACCAUUUACUGUCGCAUUUAUUAAUUAAUCGACGCCGCCGACGAUGGCCAACAGGGACAAAAAAAAAAAACCAGGAGUAUCACUUGAAAAUAUAACUUUCCCAUCAGUAACUUAAGAAGACUUAAUUAAAAAACGGUACUCGUAUAUGAAAUCGGCUAAUUUCUCAAGUGUUAAAUCUGCUGUUAC	........................(((((..(((...(((((......)))))....))).(((((.........((((......))))...(((....(((..(((..(((((((.....)))))))..)))..))).)))........((((.(((........))))))))))))......)))))......................(((.((...(((((((..(((((.....((......(((.(((((....))))))))......))......)))))(((((......))))))))))))......)).)))....	7.88655e-07	FALSE
MSTRG.11827.1	chrX	3148520	3148835	UGGUUCGUGCCUUUAGCCCGGUUCGCAUGAUUUUCACUCGCCUCGUAUCUCGUAUUUCGUAUUUCGUAUGUCGAUUUUCGUAUUUUGUUUCCUCCGUGUGCUGUCUGUUAUUUAUUUCAGCAUUUUUUUUUUUUUAAUUUUUUUUUUGUCUAUUUCUCUGUUGUCUCUGCAAUAAAUCAAAUGCGGCCAAAACAAACGGCACGUACGCAACGCAUAACUCCGUUUGAGUUAUUAUAAAUAGAGAGUCCGUUCGGAGAGUUGAAGUCGGUGAAACGAUCGCUAUAUCCAUAUAUUUUGACAGACUGUCGUCAACGA	.(((....)))..((((.((..((((.(((((((.((((.((.((..((((.(((((.((.((.(((((((.(....((((...((((((...((((((((((..............))))))...................................((((((....))))))........))))...)))))))))))))))))).)).))(((((((.....)))))))...)))))))))...))...)).)))).)))))))))))..))...))))............(((((........)))))...	0.0225366	FALSE
MSTRG.11831.1	chrX	3176384	3254227	AACAGAAUGAGUGGAGCAUUUCUGGCUGGCAGCGCGUCGCUCGGCAUUUACUCGUUUAUUUGCACGCAUGUCGUCGACCAGGACGAAUCGUUUGGCAGAGCGCGGCUGAAAAAGGAAUCGAAAACGGGGCUAUAACGGUAAUAGCGGCACACGCGUCCAACGGUAAACACGCGUGCCAACGCGCCAUCUCGCUCGCACGCGCUAAUGCCGCGAUUUAAGUUUUGUUUUAUUUUUUGCAAGUGUUCGAAUCAAAAAGCCUAACAAAACACAAAACCCGAAACAGUUCUCAAGAAAUACAUAGGUAAAUGCAAAGUAAGAUAUGUAUAUAUGUAGCUAAACAUAGCGGAAAAGCGCAGAGUAUCAUUGAAUUUGAAGCACACGACCGCACAGUUUUGCAAG…	.(((((((((((.(((((((((.((.((((((.((.(((...(((..((.(((.(((((((((((.(((((((((......))))((((((..((((.((((((((.((........(((....))).(((((.......)))))(((((.((.((..........)).)).)))))...(((......))))))).))))))..))))))))))...((((((((...(((((((...(....)....)))))))...))))))))..................(((.(((.(((((((..................))))))).(((((......)))))(((......)))(((((((..(((((..(((((((.((((((((((((((((((.((…	8.53463e-06	FALSE
MSTRG.11831.15	chrX	3289512	3343767	AUAAUAAUAAUAAACAAUAAUUUCGCGUAGUGGUCGCAAGUGCUAAAAUAUUCGCUGUACAAAAAAGCAUUGCCCGUGAAUUUUUUGUUCUUGUGCAUUACCAUUUUUUUUUUUAAGUGCUCCUCGCACGUGUGUGCAAAACAACAACAAAAAGCAGGAGAAGGGGCGAAAAAAGAGAAGCUGUAAAUUACAUAAAAGAAGCAGCAGAAGUUAAGAUAACAGAGUGGAAAAUGAUAAGCGGCAGAAAAUAAAGCUACACAAUAUAAUACACCAAAAAUAUGGCCAGUAAUUACAGAAAAUAUAUGCAAAAAGUCGUUUAAAAGUUAGUGCAAAAUAAAUAAAAACAAAAACCAAACAAAGGGCGGCAUCCAGAAAUGCAAAAGGUGUGCUAACAAAGCA…	.(((((((((((((.......(((((((((((.((((.(((((........((((((((.......(((.((((.(((((...((((((...(((........((((((((((((..(((.(((..(((((.((((((.............((((((((((..(.(((((((..((...(((((...((......))...))))).(((((....((..((((((((............((((((((((..(((.(((((.........(((((((.....(((.((((((.(((.(((((((((....(((.(((((.((((....(((..((((((.(((((.((((..........(((((((.....(((.(((.(((((((((((.....))))…	1.21639e-05	FALSE
MSTRG.11831.6	chrX	3189223	3208856	GGAUUUCAGUUGAUUUUGGCGCGUUGUGCUUGAGCGAUCAUCUCGCCGCGAAACGCGAUCCCCGAUUUUGGCAUGGAAAAACGAAAGGCAAUCAAAGCAAUGCGAAACUGAUUACAAUAAGUAGUUGUUAAAAUAGGAGCACAGAAAGUAAUACUAGUAAACUGGGUUCCCAGCAACCGAUAAGCCCACUUAUCUGUGCGGUCGUGUGUGUUUUUCUGCACAUAUAAUAUAUACGCCAUAUACUAUAUACCAUAUAUUACAUACAUACAUACAUACAUGCGUAAUACGUAAUCAUUAAAAUUGUUUACAGUCUGCGGUUGAUAAAGACUUUGAUUGAAAAUUAAAGCGUGCGCUAAAAAAUAAUUCGGAUUCGAUAAUAAAAGAAAAAAAAAAAAAAAA…	.(..(((((((((...((((..((((((((((.((((((((((....(((((((.(((.(((((......(((((.(((((((....((.......))....)).........(((((..((((((((.((((.(((((((((((((((............((((....))))..............)))).)))))))((.((((((((((.............))))))))))))......(((((...)))))...(((((((((.........(((((...........((((((..((((((...((((((((((........(((((((...)))))))(((((((((.........((((((((............................…	3.65318e-06	FALSE
MSTRG.11831.7	chrX	3255999	3258878	ACCGAUUGCCAGUCGGAAGCGGCUUAUCGCGUCGCCAGCUGCCAGUUGCGAAUCAGACCUCUGAGCAGCAACAACAGCACAGCGGCAGUAGCAACAACGCAGUAACAGAAGCAGUAGCAGCAGCAACAGCAGCAGCAACAGCAACAGCAACAUCACUGUGGCAACCGCAACAGCACAGCAGCAGCAACAUCAGCACGUGUGCGUGCCCCAAAGUGCGUUUCCAUUGCAAAAGCAGUCUUUUCUGUUUGUUUUCUUUUUUUUUUACAAGUGUUACUACUUUUUGUUAGUGUGCGCAACGACGAAAGUGCUCGAGAAAUCGUAAGAAUAAAUACAAAAUAAUUGCGAAAAUAAUGGCUUUUGCCACACAAAAAAAAAAAAAAAAAAAUAGUACACGCAAAU…	.((((((...))))))..(((((((.(((.(((((..((((...(((((...((((....))))...)))))..))))...)))))....((......)).....((((((.(((.(((((.((....)).))(((..((((((((..........((((((..((((..((.....(((....(..((((.(((((....)))))(((....(.((((((((((....((((.(((((((((...((((((((....(((((((..((((((((((((((((.((((((((((...((((...(((((.......((((((.................))))))......((((....)))).......................))))).))....)…	0.922653	TRUE
MSTRG.11841.1	chrX	3256390	3256641	ACGCAAAUCAAAGUGCACAACUGUUAAGUGAAGUGAAGUGAUCGCCGUAGAAACACUUGAGACUCGGACUAUAACUAAACCAGAAUGCUUGCUGCAGGGCCAACCCGCCAUAAAACCUUAAAAGGUAGCAAAUAAAAAAAGUACGGGGGCGUCGAGUUUGUCAAAGCCAGAUCAAGAAUAGCCAAAUGACAAAAUGCCAUAAAUAGCACACCGACAUAUGUAUGAAAAUAAGAAAUGAAAUUAAUCGCUUU	............((((...(((....)))....(.(((((.((......))..))))).)..((((.(((...............(((.....))).(((......))).....((((....)))).............))).))))(((((....(((((((..((.............))....)))))))))))).......))))..........................................	2.75986e-06	FALSE
MSTRG.11842.1	chrX	3260445	3260751	AUUUGGGUUUUGUUAAUAAAGAUAAAGAUACAAUACUGUUGGGAAUUGCAAAAAAAAUUUAGAAUAAGCGAACACUUUCGACAGCGAAUGUGUUUCGCAUCGCCUAUUUGAAAUAUCUCACUUGCUGAUUGGCGUAGCUUAUUUUUAAUUCUUGCCAUUGCCGCGGCCAGCGGCUAUUUUAUUCAAAAUUAAUCACGAAACAGAAAUAAGAAAUGUUUCAUAAUGGAUCGGUGUGGAUAGGUGCUUGAAUGGAUGGGGGUGGUCGCUGGCCAGUCGAUAAGAUAAGCCCAAAUGCGAUAGAGAACC	((((((((((((((......))))))...(((....)))(((.(((.((((....((((.(((((((((((((((.((((....)))).)))))).....((((.((((((......)))......))).))))..))))))))).)))).)))).))).))).(((((((((((((((((((((...((((.(((((((((...........)))))).......(((......)))..))).)))).))))))))).)))))))))))).(((.....)))..)))))))).............	5.26605e-08	FALSE
MSTRG.11843.1	chrX	3278948	3279224	AAAAAGAAAACCAGCUCGUGCAUUUCCGUUGGUUUUUUACAAAAUCAAAAGCGUAUUGUUGUUAUAGUUUGCUAAGGCCAGCUCAAAUAAUAAUUCGCUUUUCAGCGUCCACCGGCUGUUUGGAGCUUGGAGCAUGGAGCAUGGAGCUCAACAGGGGAUGAGAAGGGGGUGGCUCAGAGUCAUGGUCACGGUUCACAGGUUAAUUAUGCAGCUUGUUAAGGCGCACCAGCGGAAAAAGCCACGCGCCAAAAAGAGCACAAAAAACAAGGCACGGUC	.............((.(((((.(((((((((((.............(((((((.(((((((((..((((.((....)).))))..))))))))).)))))))..(((((.((.((((((....((((((((((...((.((((..((((.........((((..(....)..)))))))))))).))...)))).))))))......)))))).))...)))))))))))))))).......(.((........)).)..........))))))).	1.72953e-07	FALSE
MSTRG.11846.1	chrX	3354651	3354973	AUUGUAUCUCUAUAUCUAUCUAUGCGGGCUUGUUUGCGGAUAUGGAUAUAUAAACAUUUUGUUUACAAUUCGCAUGACAUUUACGGCCGAGUUUACGAAGAGAGGACACGAAUGCCACUAUAAUAUCAUUUACUUAAUACGUAUUCCGUAUUUCUUUUUCCAUUUGGUACACACAAGCAAUUAACAGGUGAGAACCGGGUAGGUAGGUUCAAUGCUCUAGGGCGGCUACUAAAUAUUAUUAUUGGCAGUUCUACGAAAUGGGGAAUUAACUCAUUCAUUAAAAAUUUAUACAACAGCCACUAGAAACACGAUAUUUGUAUCU	...((((......((((((((((.(((((((((((((((((.((((((...........))))))..)))))))...........(((((((....(((((((((((..((((((.........................)))))).)).)))))))))..)))))))..............))))))).....))).))))))))))...))))((((((((.((((.(((......))).))))..........((((((.......))))))....................))).))))).....((((....)))).	1.4959e-05	FALSE
MSTRG.11847.1	chrX	3369450	3372885	CAUAACAGCAUCAGUUUGCCGGUAUUUUUUUUUUGAGUGAAAGAGAGUGAGAUUUUUGAGUGGUGUUUACAAUAAUUGAGCGCAAACAAAAUUGAGACAAAUCGCAAAUUGCUCCGUAAAUAAAAACAUAAACAAUUAACUUGAACUGGCUCAAAAUGUUUUUGUGAAAUAAAUGCAAUACGAAAAUGUGUAGUUGACUGGAAAUCAAAACAAAAUUUUAUUCAUUUCCUUAAUUUACUUACGGUAUGUAUAUUAAAAUAUAGAAAUUAAAUUUAUAAAUAUACGCAUUUAUUUAUGUUAAUGUUAAUCGACAUAAAACUACAGGUUUCAAUUGCUUUUCUGUGGCAUUAUUUGGGAUUCUUCAUUGCCGCAUAAAUGUUUCCUAUUUUUAAAUCGAUU…	.....((((((.(((((((.(((((((((((((((.(((((((((((.(((..((((((((.(.(((((...((((((............((.(((.(((........)))))).))...............))))))...)))))).)))))))).....(((((..((((((((.((((......(((.((((((..((((((..................))))))))))))))).....))))(((((((....((((((.......)))))))))))))))))))))(((((((.((....)).)))))))......(((((((...........(((((((......((....))....)))))))....(((((((((((.......((.((…	4.13793e-07	FALSE
MSTRG.11849.1	chrX	3376283	3376625	AAGCUUAAAGUCCGAAUGUCUUACAAGAAAUACAAAAUGGUCUGGUCGUUGGAUGCAUGGCAAAACAGUAGAGAUUAGUUAGAUCCCUGGGGAUGCAUUAAAAUUUAGUUUACGCCUGAGUCAGUCUAAAACGCCUACCAAAAGUGGCAUACUAAUUACAACGUCGUGGGGCGGCCGAUUAGUUUACAACCGGCCACAUGACCCCCCGCCCGCCCGCACAUUCAUCCAUCCUUUGGGUGUUGCACAUUCAACUAGUGUUCGCACUUCCGUUUCGUGUGGGUGCAGAGUAACGCCCAAACGCACAAGUACGCUGUAUACCAUAGGCAACCGGAAAAUCGAUUG	..........((((..(((((...............(((((...(.((((((((.((.(((.((((..((((..(((((...((((....))))..)))))..))))))))..))))).)))..........(((.((.....)))))..........))))).)((((((.(((((.............)))))........)))))).(((((((((...((((((.....)))))).((((((((.....)))))..)))..........)))))))))(((.(((..((......)).....))).)))...))))))))))..))))..........	8.87358e-08	FALSE
MSTRG.11850.1	chrX	3382555	3384149	CGCGGUGGUGGGCUUGGUCGCAUUCGUCUGGAAAUUCCCCUUUCGAUAUUAAAAUAGCGCUCUUCGCUGGAAAUCUCGCUUGACAGUUGUUACUUUGCAUAUUAAUUGAUUUUAAGCGAAAGACGAGAGUUGGUUUUUUUUUGCUUACACAUGGCAACAUACUAGAAUUUAAGCCUGACAAAAUUCGUCAAAUCCACUUGCUGCAUAUUUAUUUAUUCGAUACUACAAUUUCAUUUAUACGCGUAUAAUAUUAACUCCGGAUUUCCCCAUUUAAGCGCCCAUUCCUGUGGCAUUCCGCAGUUUGCUGUCCUCUGCGCUUUUUUUUUUAUUUAUUUUUUAAUCCGUAAAAUGGCCGUCGAAGAAGAGGCUGCAUUCCAAGAUUUUGUCGAGGGGAGAAGA…	.((...(((((((.((((((.((((.((.(((...(((((..((((...((((((.(((((.......(((((((((((((((((((((.((.......)).))))))...))))))))....((.((((((((.((....(((........(((.................)))((((.......))))..................................................)))...)).))))))))))))))))).......)))))......((((((....))))))............((((((((((((((.(((((((((.........)))))))..)).))))))))))).))).......)))))))))))))))..(((…	2.64998e-05	FALSE
MSTRG.11853.1	chrX	3406258	3406511	UAAGUAUAUUAAAACAAUGAAUGUGCAUACAUACAUAUGUAUGGUUAGAUUUAUUUCGAUAAUUUUUCAAUUAAUUUAUUUAUUUUCCAUUUGUUAUUACACAUUUUGUAACAUAUCAAACGACGAAAGUCAAAAUGUAGCUUUCGACUUUGACAAUAUUAAUUACGUAGCAAAAGAAAUGAGCAAAUAUGAAAGCUGAAAGAACCCAGCCUCUGGAUGAGAUCACUUCUGAUUGAUCAUCAGCUGCCCGAAC	...............(((((((.(((((((((....)))))))..)).)))))))(((.......((((....((((.((((((((...((((((((((((.....)))).....(((((.(.(((((((.........))))))).)))))).............)))))))).)))))))).)))).))))((((((......((((...))))....(((((........))))).))))))...)))..	2.30705e-05	FALSE
MSTRG.11854.1	chrX	3408429	3408679	UAGUUUUAAUUAUGAUUAAAUUUUGAUACAAAAUAGUAAUGAGCAAGAACGAGAUAAUUCAUUUAACUUUCGAGUUGCACAUUUGUUAAGCGCAUUUUAACAAUGCACUUGCACCACUGUGCCCGUUGGGUGGGGCAGACAGACGACGCACAGACAUGGUCUGCCGAGUGGUUCUGGCAGUGGUGCGCCAAGGAACUUAUGCGAUAUCCAUAAAAGUACAAUGUGUGGUAAUGAAUUGGGGGGGGGGGGG	..(((((..((((.((((..(((((...))))))))).))))...)))))....(((((((((..(((........(((((.((((.(((.(((((.....))))).)))((((((((((((((........))))...(((((.((.(.(((((...)))))..).)).)).)))))))))))))..........(((((.(....))))))....)))))))))))))))))))))............	4.00342e-06	FALSE
MSTRG.1186.1	chr2L	10516115	10516444	CUGCUCGUAAUCGAGUGGCAAAAACUAAUAAUUUGCGUUGACUAUUCGUCACAAUGUCGCAUGGAUCAUUUCGCCAGUUAAGUUUUCUCUUUUAUGGUUUUCCCAACUGGAAAUGAAUGCUGCUGUUGGCGACCCAAAUAGAUGGAAAACGAGUUUUUUCCACUGUGGUUUCUGACUUUCGGCUACGAAGUGAACCUCGCACUCGGCUGAUUUUUCAGUUCGCUUAUGUUCUCAAUCGAUUCACAAAAGAAAAGCCCCCAAGAUGUUGUUGUGUAUUGAAAUGCAAACCGCACGGGGGCGGUAUUGUAAACUUAUCACUGGACUUGGUC	..(((((....))))).(((((.........)))))..((((.....))))(((.(((((..((.(((((((((((...(((......)))...))).(((((.....))))).....((((..(((((.((((...((((.(((((((......))))))))))))))).)))))...))))..)))))))).))..))....((((((....))))))..(((.(((..((....))...))).)))....((((((..(.(((.(((.(((((....)))))))).))))))))))((((.........))))....))))))...	2.91775e-07	FALSE
MSTRG.11865.5	chrX	3480956	3482322	ACAGCGUUACGUUAUCCCAAUCAGAAUCACGGGAUAGCGAAAGGAGCGACGGAAUCGUCCUUUAAAUAGGUUUUAAUGCAACCACCUGCAACUGUUAAUCCAAGGAUAAUCGAACAAUAGCCCUCGCGCCCAUCGCUCCCCUUUGUUGGACUCCCUUCCUUACCUUGCUGUUUGUUUAAGUGCGACUUCAAUUUUUCGCGAGUGUUUGCUUCGGUUAUAUAAGUGAGAUUUCAGUGAGCAAAUAAAAAAGCCAGUCUAAACGAAUAUAAAUCGUCUUUCAGAAGGCCACAUACAAAAGUAAUGCUCUCUGCACGUCGAAGUUUCCCAAAAUCAGUAACCCAAAUAGCAUGCUCAUAUAGAGUAAUAAUUGUAGGUCUCCAUGGCAGCGUUGUAAAGUUA…	...((((((.((((((((............(((((((((((.(((((((.((....((((((......(((.....((((......)))))))........))))))............((....))..)).)))))))..)))))))...))))........((((((((.(((((.(((((((..........)))).((((((((((..(((((.......((((((((((.(((((.........(((..(((..((((.......)))).....))).)))....(((....))).))))).)).......))))))))..........))))).....))))(((((.....))))).((((((((((((.((((.((((.(((((...(((.…	1.40997e-05	FALSE
MSTRG.11870.2	chrX	3511336	3572532	AUGGCCCCAUUGCCUUGCUGGCUCUUCAGGGAAUCUUUACGCUUAUGCAAAAGCAGAAUAUCACCUAUCCGGAUGUGUAUGAGAAGCUGUACAAUAUGUUCUAUCCACGGAUGUUCCACAACAAGUACAAGGCACGCCUGUUUUACUUGGCCGAUAUCUUUCUGACCUCCACCCAUUUGCCCGAGAAUCUGGUGGCGGCAUUCGUUAAGCGUCUCGCUCGCCUGGCCCUUCAAUCGCCGACCGAAGAUGCUGUUAUUAUGAUUCGAUUCGUUUGCAAUCUGCUAUUGAGACAUACUGGAUUGCAGAAAUUGAUUCGCGCCAGCCAUGCAGUCGAUGAGGUCAGCGAUCCUUACAAUCAAACAGAAACGGAUCCCGUCAAAUCGGAGGCCAUAAACAGUU…	.(((((((......((((((((((((..((((((((((((..(((((((....((...((((..(((((((((((((((((((......((((.(((((.((.((((.(.(((((((((....((((((.((((((((((((((..((((((((....(((((((.((((........((((.((...)).).)))(((((((.((.(((((((...(((..((((.........))))..))))))))))........((.((((((..(((((((((((.(((......))).))))))))))))))))).))(((...((((((.(((((....((((((((((((..................)))))(((......)))(((((((.((((...…	3.37182e-07	FALSE
MSTRG.11877.1	chrX	3672209	3672543	CUCAAGCUUACGUGUUGAAAAGAGGAAGAGAAACCGCUGCAUACACGUGCAAAGACUCUGAGAAUGGACACAAGAGAGCGAGAGAGGGAGAGAGAGAGAGCGCAGUUGUUUGUUUUGAAAGCGUCGCAAAAACAAUACAAAAAAGGUCAUACAUAAUUUGCACACACACUUGCAUCUGAGGAAAACGCAAAAGCAAAUUCACAGCUAGCUAAAAACCAAAAUAAAUAUAAUUUAUGAAAUGUACUUUUGCUAAAGUUCAACACACCUUUAUCUCUCCGCGAAAUUUGUUUGCACCAUCUCUUUCUCUCCUUUUUGCGUAAACAAACGAAAAAGC	(((((((((((((((.....((.((........)).))....)))))))...)).)).))))...........(((((.((((((.(((((((.(((((((..(((((((((((((....((((.(((((..........................))))).......(((......)))....)))).)))))))....)))))).)))..........((((((...))))))....((.(((((....))))).))......)))).)))))))(((((.....)))))....)))))).)))))((((((.(((......))))))))).	0.00142874	FALSE
MSTRG.11878.1	chrX	3697421	3697743	GUUGUCUACUAUUGUGUUUGGACCUGAUUCGUGGAAAUUUGCAUCGGACUUUCCACGAAUGCGUAACUAAUUCAUCGCUAACACACACGUACACUACACACAUACUAUAAUAUACUCACACACCCGCACUUAAUCGUGUAUAAUUAAACCACGAAAGGACCUUCAUCGCCCCCUGAUUGUUGAUUGUUGGCUGUUGGCUCUGUGUUGUUGUCUUUUGUAUUCAACCCGAGUUAAUUUGUAUUCAUUAAACACCGCUUUUGUCUUUUUUCCGCCGCUUUGUGCUCUGAUUUUAGCCCAAGUCUUCAUUUAGUACAUAGUACAU	((.((.(((...((((((........(((((((((((.((......)).)))))))))))(((............))).))))))...))).)).))............................((((......)))).............((((((((..(((........))).((((...((...((.((((((((.(.((((....(....)....))))).))))))))..))...))...))))........))))))))......(((.((((((.(((...............)))...)))))).)))....	3.84312e-07	FALSE
MSTRG.11881.1	chrX	3719903	3734708	CUACUUUAACAGACACAACUGUGCAUGUUAAGCGCACUCAUCGUUCCGCCAGAUGGCUUCUUUGCACACUCGUUUCGGUAUUUUUUUUACACCAACUUACAGUAUAUUUUUAGGCCAUUUCUGCGUGUGUGCGUUCGUGUGAAUAUUGUGAAUAUUUUUUUUACUGUGAAAAUAGACAAAAAUCGGCUGUGGAAAACCGAAGUAAACACAUUUGGGAAUCAUGGCGAUUGGCCCUUAACCUUAACCCUUAAGUGUCGUGCCGACAGUGCCACGCCACAAACCCAAAUCCCAAAGAAACAAAAGCGAAAGAAAAAAAAAAAAGAACAACAAAAAGCUAUAGUUGCAGCCUCUGAAAGUUUAAGACAAUCGCCGAUCCGAUCGGAAGCGGAAGAUAUAUGC…	.........((((......((((((....((((.....((((.........))))))))...))))))...(((...(((.......)))...)))...............(((.((((((.(((((((((.(((((((((((((((((((.....(((((..((((....))))..))))).((((((.((((((..(((((...((((((((((.....(((((..((((.......(((((...)))))(((((...)))))..)))))))))....)))))))...................................((((((((...(((((..((((.((((((..............(((.(((.(((....)))..)))..)))....((…	0.000267637	FALSE
MSTRG.11884.1	chrX	3749464	3749828	GAAAAUAUUGAAUUAAAAUGCAAAAUGAACGGAAAAAUUCAAUAGUGUAGGCAAAAAAAGUUACCAAUAAUAAAUGUGGGCCACAUUUUUGGGGAUGUUUACCAUAUUUCGAAAGAAGUGAUUUUGAAUUUUAUUGAACAGCAGGGAAAAUAGUUUCAAUUUCUAUUUUGGUGUCUAUACAAAAUAUUUUUGUCUACAACAAAAAUGAAAAUCAUAAUCUAUAAUUACGAAUUGAGAUACAUUUUCCUCUGGGAAAAUAGAAAAAAAAUCUGUGAGUUUAUUCUGUCCACAAAGGACGCAAAUUUUCUGUCUACUUUCCCUGCGCUGACAAAAAAAAAAAAAAUAAACAAGGGAUAUUAUGUUA	.....(((((((((....((.........))....)))))))))..(((((((...((((((.............(((((((((((((((.(((((((.....))))))).)))))...((((((...(((((((...(((.(((((((...((((((((((.(((((((.........))))))).((((((.....))))))((((...)))).............))))))))))...))))))))))....)))))))..)))))))))).))))))..(((((.....)))))..)))))).)))))))..(((((............................)))))..........	2.07634e-05	FALSE
MSTRG.11887.1	chrX	3767988	3768299	UGUUAAUUAUUGUUGUUGCUGCUUUCGCUUACACGUCUCUAGGCCAUGUCCGCCAUUUUAUCCGGGCAAAAAAUCAACCCCCCCCCCCCACAAUGGGCCACUGCAUCCCUGGUUAUCCCUCUUUUUGGUCCGUUGCUAACCAAUAAGUUUGUGACUUCCGCCAAAUAGCGCGAGACACGCACACUUACUCACGUUUGCUGUGUGAGAGGGUUGGGGAUGGGGGUGGGGGUUUUACUUUCGCCGAGUGCUCGAAACUUGCCCCACCCCUUGGCAAUCACAUGGCAACAUUCACUCCGCCAUUUUGAAAUUGA	...........((.((((((......(((((........)))))..((((((..........))))))............((((..(((.((((((((((..........((....)).......))))))))))........(((((.((((.(((.(((......))).)))...)))).)))))((((((.......)))))).)))..))))..(((((((((((((((((((.....))))....)))))...)))))))))).)))))).))(((((............)))))...........	4.79767e-07	FALSE
MSTRG.1189.1	chr2L	10563441	10563751	CUCACCCACAUGCUAAUAGCUUUUCCUCCAGAUCCUGAGAAAAGCGAGAAGAGGAGCCUUUCCAGGCUCCUUUGCCAGUAAUUGAACCAAAGGACUAAGCUCCGUUAUUUACCUUCCAUUUGCAUAGUUGCGAAUUCACCCGAAACGAGCUGGAAAAAAAAACAUUGGAAAAUUGUGCUCUUUCCCCCUUUGGCGUUUUCCGUUUCGGUGAUGGAAAGUCUCAUUACCAAAGCAACAACCACAACGAAUCGAUUUCCUGGGCGAAUUUCCCAGCACCACGCUUUUCCCGGGGCGAGCUCAUACAGGUGGA	.....((((.((.((..(((((........(.(((((.((((((((...((((((((((....)))))))))).((((.((((((.(((((((....((((.((((...........(((((((....)))))))........))))))))(((((.....(((.........)))....))))).)))))))........((((.((((((((......)))))))).))))...............))))))..))))((..........))....)))))))).)))))))))))..)))).)))).	1.10888e-07	FALSE
MSTRG.11890.1	chrX	3789968	3801203	AAAAUACUGAAAAAUACAAGAGCGAAGCGAUAAAUACCGUCGAUUAAUUCUCAGUACUUUUUCAUGGUAUUUAUGCAUACCAAUCGAUAGGGCAGAGCAAAAGUGGACGUAAAGCUAAGCAAAUAUUGCUUAUUAAUAAUAUUAAUAUAUUAAUAUAUCAGAUCUGAAAACAUCGAGACAAAACGGAAUUCAGAAAUGGCUUUCACAAUGCAAACCGGGGAUCUGAAGAAGCUGAAGUACUUCAUCGACUUUGCGCUUGAGAAUCCCACCUUCUUGAACAUGCCGCAGCUGCAGUUCGUCAAAGAUUUCGUGGAGAAGUUUGGUGGCACGGUGCCGCCUGGCCAAUUCAACGGUGGCAGCGCCGGAGGGUAAGUUAACCGAACUAUUUGACCAAUUUUC…	......(((.......((((.(((((((((((((((((((.((..................))))))))))).((((((((..(((((.(((((.((((...(((((.((.....(((((((...)))))))......(((((((....)))))))..((..((((((....(((........)))..))))))..)))).)))))..))).....((((.(((.(((..((.(((((.(......)))))))).))).))).)))).((((((((....((((((.(.((.((((.((((.(((((((.....)))))))(((((((...))))))))))).)))))).).)))))).(((.(((((((((((((((((.....(((((.......))…	1.15866e-07	FALSE
MSTRG.11890.3	chrX	3790041	3801570	UGCAUACCAAUCGAUAGGGCAGAGCAAAAGUGGACGUAAAGCUAAGCAAAUAUUGCUUAUUAAUAAUAUUAAUAUAUUAAUAUAUCAGAUCUGAAAACAUCGAGACAAAACGGAAUUCAGAAAUGGCUUUCACAAUGCAAACCGGGGAUCUGAAGAAGCUGAAGUACUUCAUCGACUUUGCGCUUGAGAAUCCCACCUUCUUGAACAUGCCGCAGCUGCAGUUCGUCAAAGAUUUCGUGGAGAAGUUUGGUGGCACGGUGCCGCCUGGCCAAUUCAACGGUGGCAGCGCCGGAGGGUAAGUUAACCGAACUAUUUGACCAAUUUUCAAAACAACACGAUUGUAUGAUUUGCUCAUCCCGCGGCUUGUUCUUCCAGCAAGUGCCCAUUCGGCGGUGUUGC…	.((((.(((.......(((((.((((...(((((.((.....(((((((...)))))))......(((((((....)))))))..((..((((((....(((........)))..))))))..)))).)))))..))).....((((.(((.(((..((.(((((.(......)))))))).))).))).)))).((((((((((((.(((((((((((((((.((((.(((((((.....)))))))..))))..(((((.(((..(((........)))))).)))))(((((((((((((((((.....(((((.......)))))......))...)).)))))))))).))).(((((.(((((.....((.(((((((((..(((((.(((((…	1.49174e-07	FALSE
MSTRG.1190.1	chr2L	10564291	10564585	ACCCAUUUUUCCAUCGAUGCCUUCUUUCAAAGGUAUAUCUCUCUGCCCAUCCUGGGCUUUUUUGUUCCGGCUCAACAAAUGAUAAUUUAUGCAAAUGUCUGUAGUCUGUAGUCCCGUGGAAGAAGACAGAAAAUCGCUGAGGGUUGCAACAAAAAAGCCUCCCGAAUUCGAGGAGCGGAUCCAUUUUCCAUUUCCAUUCUAGUUGGCUUUGUGCUGACAUGCUUUUGUCAUUUAUUUUGUUUAUCUCCUUUGCACUGUGCUUUUCCCAUAUAACAAAUUAUUAUUAUGUUUCUG	................(((((((......)))))))........(((((...)))))..........(((...(((((((((((((((.((((......))))............((((.(((((((((......((.(((((....((((((((((((....((((....((((.(((.......)))..)))))))).....))))))....(((((......))))).....))))))....))))).)).)))).))))).)))).....))))))))))).)))).)))	4.00147e-07	FALSE
MSTRG.11900.2	chrX	3857980	3862697	UUGUAGAACAAUUACGUUCGGAGUGGAAAAUGGAAAUUAAGUGAAAUAUCCAGUGAUCGAUCGGUAAUAGUAAAUUGUUUGAUACGUUUAGGCCAGUUGGUAAGGCAAAUUAACAGCAGUUGUAAGUAAAUUUAAUCAGAGACCAGGGCACCACACCCGAAAAGCGUGCAGAUAUUAGAAGACAUGGGCGUAGUUUCAUAUACGAGCUGUCCCCUUCGGCUUUUUCGACAAGUGGCAGCCCUAAUGGCCCUCGUUUUUUCGCCGACAAGCAUUUAAUGCGUAGUCACCGAAGAAAAGUGUUAGUUACCAGGGCCUGCCCUUUUAAAAUUAAAUUUAAAUUGAAAAAAAAAAUCACCAAAAAAUCGAAAUCUCUGGCAAGAUGUAGCGUCGAAAGAAAAU…	.....((((......))))(..(((((((((((((((...((.....(((.((.(.(((((.(((((((((...((((((((...((((((((((((((((..((..(((((....(((((.....................((.((((((..(((((....((((((((.((.((((.......(((...((((((...((((((...(((.(((.(((((((((((.(((.(((((((((..((((.(.(.((((((((..(((..((((...))))...)))..)))))))).).)...))))..))))).)))))))(((((......))))).))))))))..........................((((((((((((((.(((.........…	1.45513e-06	FALSE
MSTRG.11919.8	chrX	4190671	4206093	UUCAGUUACGUUUCGACGGCCAACGCGUCGAGUGCUCUGCUUGCUGAGAGAAAGAAAAACACAAAUAGAGACAACAGAAGUGGUUCUUCUUCUUCAUACUCGCAUUCUCUCGCGCUCUCUUCACCGUAUGUGUUAACGGUCGUGGCGCGUCGUGUGCGUGUGUGUUAGUGUGCCAGUUAAACAAUGAGAAAUUGGUAAUAAUAAAUAAUAAUAAUAACUGCUCAUAACAGCCAUUAUUUGGCCGUGCAUGAGAAGAACUCAAAAAACAUGUCGAGACAGCUCCACAAAAACCAAAAAUAAACUGGCGGCAUUCUUGUACAUAUUUUUUUUUUCAAAACUUUUUUUUUAGCGUGUGACAAAAAAUACACAAAUGUAUCUCUCUCGCUCUGCUGAGUCUAU…	..............((.(((((....(((((((((((((((((((.((((((......((((.....((((....(((((.....)))))))))(((((.(((((.....((((((..(...(((((........))))).).))))))....))))).)))))...))))(((((((...((((.....)))).......................((.(((((.((.((((.....)))).))..))))).)).............(((.(((....))).))).............)))))))((((.(((((.....(((((((((((((........((((((((((((........(((((....))))).......((((....))))....…	1.89005e-07	FALSE
MSTRG.11920.1	chrX	4148632	4149020	GGUGGCAGCACGGGGCAGUUCCUCAGCGAUUGCUUUGUACUGAACGCAUCCAUUUUGUUUUAGAUUCGCUUACAAUGCUGCUCAUGUAAUGAAAUCCCGGCAACUGUAAUUUCUUACUGCCGUAACUCUGGGAACUCUGGCAUUCUGGCAUUCUGGCCGUCGGGCACUCUGGCACUCGAGCAAUGUGCAGGGGACACAAAUUGCUAACAAGAUAAAUGAAUCAUGCAGCAGAGGAAUCACGUCGAGCUUUUCCGCUCUCAAAUGGCGAUUACUCACAGCAUGCCGGACGACGAGGGGGAGUUCAGAUGGUCCCUAAUCGAUGGCGACAACAAGUCAAGCAUGCUCGGACAUGUAAUGACAAAUUUCGUCCACCCGAACACAACUGUAC	(((((..(((..(((((((.....(((((.......((.(((((.(((.......)))))))))))))))......))))))).))).(((((((..(((((...((((....)))))))))....((((((..((((.(...((((((((.((((((....))).((((.((((.........)))))))).........((((..((.(((......))).)).))))(((..(((.(((.((((......))))....)))..)))..))).))).))))))))...).))))....))))))..(((((........)).))).....((((.(((((......)))))..))))..))))))))))))...............	3.66205e-07	FALSE
MSTRG.11921.1	chrX	4150105	4150436	GCAAUUGAUUCAUUUCGUGUGCACAGUUUUUGAUUAUAAAAUAUUCCAUCGAUCAUAGCACAUAACUUAAAUCCCGCUAAAAUAGUGAAAAUAUAAAUGACCUAACUGCGCUGUGCGUGUUUAAGCGAUAUGCUAUAAUCAGACCUCGAUUCGAAUUCCAUUUUCCCACCACCAGCAUUCGCUUUUCUUUUGCAUUGGUUGGUAUGUAAUGUAAGUGUGUGUGUGUGUGUGCAGUUUUCCGUGACUGCUCUCAGUUUGCUUGCUUUGAGUAUUUGCGAAUUAGCAGGAGUGAAUCGCACAGGGCUAACAAAUUACUUCGCUCCCCUUUCGA	((((.(((((..((((.(((((...(((((.......)))))........(((.((((((.((..(((((((..(((....((((((.....................))))))))).)))))))..)).)))))).))).......(((((..(((((.......((((((..((((.(((((.....((((((........))))))...))))).))))..))).)))(((((......)))))(((..(((......)))..)))....(((......)))))))))))))))))).))..))..))))).)).))...........	9.39602e-07	FALSE
MSTRG.11928.4	chrX	4322669	4349934	CAACAGACAACAAAUAAAAACAAACGAAAAACAAAACGGUCAAAAUUCCGUGUAAAAAAACUGAAGCCUUGGAAAAAUAGAACGAAAAACAUAGACGCACUAAAAGCUCAGUGAAGUCCUUUGUGGGCGAAACCGUAUAAUAAAAUAAAUCACAGCCACACGCGCUUUCUGUAACUCCUUUUCGCCUUGCCCUGCUCUUGUUUUCCCUUUUAAAUAUUUUUUUUACGAGUUGGUUUCCCGAGAAUUUCCCAUACUCGCGCGUGGUAAACAAGACUCAUUUUUUUUUUACAGUGUUUGUUUUUUGAAAGUGCAGAGAAGCUGACAAGAAAGAGAUAACAACAUAAAAACAGAAACAGCCAAAGAGUGGCAACAACAAACAAACCAACCAAACGGAAUCAA…	.....................................(((((..((((((((((.(((((((((.((((((((....................(((.((((........))))..)))...(((((((.......(((......))).......))).))))...((((((((.((((((((((((((....((((((((.((((.(((((.....((((((....(((((.((((((((((...........)))).....)).))))..))))).((((.((((((...(((((.(((((((..(((........)))..))))))).)))))......)))))).))))...((((.....)))).............((........))......…	4.77404e-07	FALSE
MSTRG.11930.1	chrX	4341442	4341854	UGACAUUAUGCUCGCAGCUUACAACUAAAGCUUGCAGUCACGAGAAAAGGAUGAAAAAUGUGAAGAAAAAAAUACGAACACAAUAUUUAUAUACGGCGGGAAAAAGGGAUAAAAAGGCGCUGGCGAAAGAGACAGAUAGAUAGAUGGCUGCGAAAUGAGACAGCAAAACACAAAGGCCAGCAAACAUAAAGGACAAACUGUAACGAAAACAAAAAGGGAAAAUGCGAAAAUGCGAAACGGGAAACGGGAAAAAUGAAAACAAACUUGUUUUUCCAAUGCAGUCAUCACAGGCAGCUAGAGAAAAGUUUUUGCGAAAAACCAAAGGCGGCGUGCACAGAAUUACAACUUUGCGAUGGGACGAAAACUUUUAUGAUGGAAAACUUCUCGGCUGCUGUUGGC…	.........(((.(((((((.......))))).)))))..((((((....(((((...((((................))))...)))))...(((((...................)))))......................(((((((....((((((.(((..(((......((............))......)))......................((......))....((.....))((((((((((........))))))))))..))).))).)))...)))))))...(((((((((((.......(((...((((.((.............)).))))..)))..)))))))))))............))))))...((((.(((.…	1.10989e-07	FALSE
MSTRG.11931.1	chrX	4352122	4352563	GUGCUCUGCCAUCACUUGAAAUGUUUGGUCAUCAAUAUUAAAUCAGUGAGCGACACACACAGGCAAAUAAAUGAAAGAGAGGGCACGACAUUAGGGACUGAAAGAGAUGGAGCGCCAAGUGUGCGACUGUGGGGCGCGAAAGAGACGACAUCAUUUAGUCCAAGAGAGAGAGGCAGAGUGCUUGCUGAAAAGCCUUGCACAAUGAACCAUUAAAAGUUGCUUCGUUUGGCAGAGGAAAACCGCAGAAAAAAGAGCCUGCAAAAAGAGUGAGAAAAGAAGGAGGAGGAGGGUAACACAACCGAAAAAAUAUUGAAAACGAAAAAUUUGAGCUUGGUUGCAGUUUUUCGUUAUUGCCCCCGACUUUUCCUGGCUUUUAGUUUGCUGGCGCUUUUCAAUAAU…	((((((((((.((.(((..((((((..(((.((....((..((..((..((...........))..))..))..))..)).)))..))))))..((((((((...((((..((.((((((.....))).))).)).............)))).))))))))....))).))))))))((((..(((....)))...))))..............(.(((((((((((.((((((.......(((...(((((.(((.(((((((((((.(((((((..((.((.(.(((((......)))..............(((((((((((..(((...)))..))))))))))).)).)))))..)))))).).))))))..))))).))).)))))......)…	9.16994e-08	FALSE
MSTRG.11939.1	chrX	4413979	4414378	UACUUGAGAAAUGAGAAAUUUACAAACAUUAAAUGUAGAACUACUGAUAAUUACUUUCAAUAUUUUGGUGAUCCAAUGAGUUAAUAGGAAAGUCCUUAAACAAAGCGUGGUGGAACUCCUUCCCAUUAUGAUAAUCACAUCGCAUAACACCAGGGAGAUUGUCUAGAUUGAUUGAUCCAACCCCCAGGAGAUUCCCCAUCCCGAUCUGCUCAAGCGCAACGAAAUCGGAACCAUUAUCCAAUUAGCUAACUCUUUCCGAACCCGUAUCAUCAGUUUAUCGCCUCGUCAAUUGUUUUCUCAUACUUUUUUCGCUACUUAACUGAUGUGACAAUUUGUAGCCAUUAGCCGGAGGCAGUCAGUCAAACAGUCGCUAGAUUUGCAAGUUGUUCAGGCAUGACA	....((((((((((((.......(((((....(((..((...((((((...(((.(((......((((....))))..(((((((.(((.................((((.(((((((((.........(((((((...((.(.........).)))))))))..((((....))))........))))).)))))))).(((((((((......)))..))..))))........))).)))))))..........)))...)))..))))))...))....)))....)))))))))))....)))))).........(.((((((((((((((((...(((((....(((.((.......)).))))))))..))))))))))))...)))).)..	3.51274e-07	FALSE
MSTRG.11942.1	chrX	4485954	4486239	ACUGUUCGCUCUCUGACCCACACUGCCUGCCAAUUGUCUGCUGAGUUGCCAGGGUUGCCAGGUUUGGCUGAGGAUUUACCGGCCUGCCCAUGAAACUGACCACCAAUCGAAUUUUCCGAAAACAGUCCAAAAAGCAUGUUGCUUUCGAAAUUUGAACAAACCCUGUACGUUUCUAAUUGUUUUUUUGCCAACUUCCGCUUAUCUGCACCCUCAAUUUGGAAAGUUUUUCACUUCUUCCUGCUGCCAGGCGAAUGACGAUGAUGGGCCCAAGGAGUUGGCCAAUUC	...(((.(((((.((.........(((((.(((((.(..((......)).).))))).)))))..(((((.(......)))))).((((((.(...............((((((((((((((((((....((((((...)))))).(((((..(.(((.....))).))))))..)))))))))............((......))...........))))))))).(((.(((..((((....)))).))))))...).)))))).)).))))).)))......	8.14672e-08	FALSE
MSTRG.11943.1	chrX	4489489	4489808	UCCCCCUUUUACGAUUAUCCUCUCAUGCGAAACAGGGUUUUUCGAAAAAGGUAAGAGACGGGUAUGGGGUAAGGGUCUUCACCUAUCAAUACGUGAAAAUUUGUUUUCAAUUUUUCGGUUGCAGCGGUCAUAAAAAGAGCUCGCUCGCACACACACACACUCAUCCACCUGUGUUUUUGAAAAAGGGUUGACGGGGCUGAAGGGGGGGAAGAAAGGAGGGUAAGGGGGCGAUCGGCUAUAUCCCAAUACUGUACUAUAUGUAUUUGUGCAACCAUCAAAAUGCAAAUGCGCGACCAUAAAUAAUGUGCGCAGACAGACG	((((((((((((...(((((((((.(((.......((....)).......))).)))).)))))....)))))...((((((((.(((((....(((((.(((....))).)))))(..((((((((((.......)).).)))).)))..)..(((((..........)))))............)))))..))).))))))))))))....((.(.((((..(((((.....)).....)))..)))).).))...((((((((((....)))..)))))))..((((((..(((.....)))))))))........	2.68315e-08	FALSE
MSTRG.11944.1	chrX	4498482	4498724	GAUAUACAUAUUCCCGAAGCAAAAUUAACAACAAUUCUUUUUUUUUUUCUGUGCAUAUAUGUCCGAGCUUCGCAGCGGAACCCAGUACGCACUUCUUCGGCGGCAUAAUCACAGUAAUCAUAAGCCACUGGGUUUGGGUGUCCAGGGGAUGGGAAUCGCCGAAAAGAUGUGAGGAGUUAUUUGGGUAGAGCACCCCACCGUCUCGUUGUUGCUGUUUAUUUUUUACGCUGACUCAAUAGAAA	................(((((....(((((((((((((((..(((((((.(((.((...(((((...((..(((.(.(((((((((..((.(......)))(((...................)))))))))))).).)))..)).)))))...))))).)))))))...))))))))...((((........)))).......))))))).))))).........................	5.77331e-08	FALSE
MSTRG.11945.1	chrX	4520242	4520806	GGGAAUGCGGGGUGCAAAUUCUUCAAUUUAAUAACUCACAUCCGGAGGCGGUGAUGAAAAUGUUGAUGAUGAUGAACAACUCCGCCGUCGACGAGCUGAACUGAAUGUGUUUCGUAGGCACGUAUAUACAUACAUACAUACAUACAUACGUACAUAUACUCGCAGAUACUAUGUAUGGGAUGAACAAUAAGAUGUUGGGACAACAACCACUGAAGGACUCCAAAGCGCCUGACGAAUGGUUGACACGGACGCAAACACGGACACGGAUGAGGAUGCGAAUGCGGAUGUGGACAGGGCCAAGGACUGCCUUUGGCACCCCUCAAUAGCCCAAAUCGAGGGCAUAUAAAUUUCGUUUUAUACCAAUCAGUAAAAUUAGUACACCCUUAUUACUUAUUAACU…	((((....((((((............................((..(((((((..((...((((.((....)).))))..)))))))))..)).((((((((((..((((((...))))))((((........))))...((((((((.(((..(........)..)))))))))))(..(.((((......)))).)..)..((((((....(((.(........))))......)))))).((((..((((....((.(..(......)..).))..))))..))))((..(((((((((.....))))))).))..))....((((.......)))).((((((......))))))....)))))....))))).))))))............(((…	1.71372e-07	FALSE
MSTRG.1195.1	chr2L	10590764	10591057	GCAUACUGCAAUUUGUUCCGCUCUUCGGCUGUGCGAGUGAGACAGAAGGCGUGAGUGAGUGAGUGAGUGAGGGAGAGAACAAUGCUGGGAGUCGACGGUGCGUAGUUUUUUGGCUGCCACUGUUUGGGAUUUAUGACCCUUCAAAAUGCAAUUAAAUUUAAUUGAAGCGCGAACAAAAAAGCUCACGCAAUUGCUCGACUUUUUCACACUUGCACACCAAUUGCUGGAUCGCGUAUACGCCCCGCUGGCCAUUUAAUUAAUGGGUUAAAUGUGUUUUUGCAGUUGAAGGCUGG	((..(((((((.......(((..((((((((((((((((.((.(((((...(((((((.((.((((((..............((((.......(((((((.((((((....))))))))))))).(((........))).........((((((....)))))).))))...........)))))).)).))))))).))))))).))))))))))......))))))..))).....(((.....)))(((((((((....))))))))).....))))))).....))...	5.60897e-05	FALSE
MSTRG.11968.1	chrX	4672777	4673707	AUACUCAUAGUUGAGUGUUCCAUGAGAAAAAUCCCAAACACGAUUAAUCUGGACGUCUGCUAUCGCGCAUCUUGCUGUCAAAUCUAAUCACAAGCAAAUAGCAAGCAAUCAAUCUAAGCAGCAUCCAAUGCAAAGGGUAUUCGAAUAUUUGACUACUUUUCAUUAUCUAAAAUGUGAGUGCGUGAGUGUUGCUCACUUAUUUGUUUCGAACGUAGGGAAUUCGGUUUUGUUAUUUCAUUUUUUUUUUUUUUUUUUCGUUGGCUGCCGAUGAUUUUUCAACCGCUUCUGCUGCUGCGGCAACGUGUCAACUGUCAAAAAUCAGUCAAAGCAAAAUAUUCAACAAAGUCGAGAAGGGCCAACGACGACGACGACGACGACGGUCAGCGGACGUGCCCCACA…	(((((((....)))))))(((((((((...((((((.............((((.(.(((((.........((((((((...................))))))))...........)))))).)))).....(((((((.((((....)))).)))))))..(((((((..(((((((((.((((((...)))))).)))(((((((((.(((.((...((((((((((((.......................(((((((...)))))))........((((..(....)..))))....((....((((........))))....)).........)))))))))))).....)).)))..(((...(((((((((((((((.(((((((.....))…	7.98024e-07	FALSE
MSTRG.1197.1	chr2L	10606455	10606779	CCGAAAGGAUCGACCUCUGACCUUCCGGACACCUACCCUUCCGUUUUUGGCCAGCUGUUAAGCUGUGCGUUAAAUUGCUAAAAGCCUUUGUGGGGCUUAAACUAAAAGCUUUACGUAUGUGUAUGUGUGGCCAAUGCCCACUUUUUUUCGGGGAUUCCCCCGGCUUUUUCCACAUUGCUCUGUGGCUAUUAAUCAACUAAACGUUGCAACUAUUUGAAAAUGGUCAGCACACAGAGACGCACACAAACAGUCUGGUCAAAGUUGAAUGUAAUCAAAAUUUUAGACUGGCCAAGCGCUCGUUUAAGCCGAAAACAGCAGCAACAC	(((.((((.(((.....))))))).))).................((((((((((((((....(((((((.....((..(((((((...(((((((((.......)))))))))..........(((.(((....))))))........((((....)))))))))))..)).....((((((((((......((((.....))))..((((((....)))))).))).))))))))))))))..))))).)))))))))((((..(((.........(((((((.(((.....))).))))))).........))).))))..	2.3246e-08	FALSE
MSTRG.11970.2	chrX	4688202	4702039	CUCAGUUAAUCACCAGCAAGCAAAACGUUCAGUUGUGUUUCAGUUGUCGAGAAGUCAGGGUGUUUCUACCUUCCAUUUACCGUUCCAGUGUAAAAUUCAGGCGACACGCUUAGCGGUAAAAAACCCACACAUCCACGCACAAUAAAGUAUAUUGGGGCAAAUGUUUUUUCAACCCGGUUCCUAGAGAUCUUCUGAAAAAACAAUUCCCUAUCUACUGUUCUUUUUUUUCUCGUUCUCUGUUCUCAAAGUGAAGUAGCCGCGGCGUGCUAAAUUUGUAUUGCGUGCAAAAUUGUUAAAAAAAAAAAUAAACCGAAAGAGAAAUAAGCAAACACAUACACACGCAUUCCGCAUUUUUCCUGCCCACAACUUUUUUUUUUUAAGUUCAAAUUUGGUAUUGCA…	(((((((..........(((((.(((.....))).)))))..((((.((((((((((.((.((((((((...((.(((((((((...((((............))))....)))))))))...((((((((((((((.((.....((((...(((((.((.((((((((((....((((......))))...)))))))))).)))))))..))))............((..(((.((........)).)))..)).((((((((......(((((..((((((......((((.................................))))......))))))......((((((((((........(((((((.(((((((((((...((((..((((…	0.000119042	FALSE
MSTRG.11974.1	chrX	4709295	4709593	AUGAAUAUAUAUCUGUGCAUGUAUGUAUGUGUGUGUGUGUGCAGGCAGGUAUAGGGUAUAUGUACAUAUAGUACGAUCCAGGGACAAGUCUAGUGGCAUUUGUUCAGUAUUUCCGCUACAUUUGCAUAGUCGGCGGGCAAGAAGAACUGGGUGGGUAAGGUGAACUGAAUUAAGAAGAUGCCACACCGCCCGCAAAGCCGAUCAAAAUACCCAUUUCAAUUUCAAUUCCAUCUCAAGACACUUUCAUGUUCAUUUUCAAUUUCAAUUCGCCAGCCAGCGCUUCAGCGGUUCAGAUACG	.........((((((.((.....(((((.(((.(((....))).))).)))))((((((..((((.....)))).......(((((((((....)))..)))))).........((.......))...((((((..((..........((((((((..(((...((......)).....))))).))))))))...))))))....))))))........................((((......)))).................(((.(((....)))...))))).))))))..	9.99046e-08	FALSE
MSTRG.11977.1	chrX	4841800	4842413	CGAUUUCGAAUAAAUUCAAAGUAAAUAUUGGAUAACACUUAUCCAAAAUGUUGACCAAAACCUAUUUGCAAACUGUCAAUGCGUUUGCUCUUCUGAUGAUAAAUUCGGCACGGAGAAGAAGUGUGGGUCGAGGCUCAGGACCCUUAUCUAGGCAACCCAAACGAUGACAGUUCAUUUUCCGGGGGAUGGAGGCUAAUCAAUUCCGGCACCAGACCCCAGCGAUAAGCAGUUGUAAAUCAGGGCUUCAUAAAUAUGGAAUUGUGGAAAAUAAGUGACUCCAUCAGCCAGUGAAAACUAUCCCUAUUCUCUCUUAUCCCCCUUCGCCGGAAAGUGUGACAAAGCAGGGGCCACGACAGGACAAGGACCUACAUGAUUUAUAAGGCACAUUAAAUUGAAUAU…	.((((((((...........(((((((((((((((...))))))))...(((......))).))))))).((((((((...((((((((((.((((........))))...)))).....((.(((((.((((........))))))))).))....)))))).))))))))........((((..(((..(((..........))).)))..))))........((..((((((((((((..(((((.....(((....(((((...........)))))...))))))))..))...(((.((((.((.....((((((((((.....).))))......)))))....)).))))..))).......)))))))))).))((((((..((((....…	1.60851e-08	FALSE
MSTRG.11983.2	chrX	4926663	4938105	AUACAGUCACUAGCAGAACGUCAAGUUGAUGUCAGUAGCAAUCAAAAGUGAAAAGGAAGCGAAAAAGUGCAUUUUAAACUGAAAAUAAAGUGUGAUAAAUAACAGUUGUAAAAUCGAGCGGCUCAACCAAGGUAAAGAUUGCAAGUACUAUUUGAUUGUCACAACAUAUCAUAUAUGUUAAAUAUGUAACAUAUUUAAGGAGCAACACAAGCAACAUACAACUGUGGUGAAUGUAUCUGUGUAAAUAUUGCCUUGGUGUGCGUGCAGUCGGCUUCAUUUUGUUUUGCUGUUGACCUUCGCAGAUCGAAAAUGAGUUUAAAUCGAAUUCGUAAAAAAAAAGCCGCUUGAACUCUUCCAAUGUCAAAAGCAGCGUUCAGAAACUGCGGCAAUUGUGCGAAA…	..(((((((...(((((((((((((.(((((...((.(((((.....(((..(((((((.(....(((.........))).........(((((((((((....(((((..((((((((((((..((....))..)).)))).........))))))...))))).......((((((((......))))))))...(((((((..................((((((....((..((((((.....((((((((.(((..((((.((((((((((((((((..((((((((.((((.(((((..((((((((((((.....)))))))).........(((((((((((.((.(...........).)).)))))).....)))))...(((((((((…	3.88318e-06	FALSE
MSTRG.11984.1	chrX	4931190	4936496	UGAUGAAACUGACGAAAAUCGACUAGAGGUGGUGGAGAAACAUCGAUGCCAAACAUCGAUAUUUUCAAAAAAUCACAAACAUCGGUGUUUUUCGAUGAAUCAUCGUUUAAAUUGUAGGUACAAAUUAAUUUUCCAUAUUUUCUAAUUCAAUUAUUAAUAGCACAUUGCACAUUUAUUGUGACUUGCUAGUUGCGUUGCCUGUCGUCGUGAAAGACGUGGAUAAACAUCUGAAAUCUGUUUUUAUCUCCCGAACAUUCUAUAAAUUCGUUCUUGCAUUUUAUGGGGACACGGGACAACAAUUCACUUCAUAAUUUAUUUCAAAAAGAAGUGCAAAUACGUCUAAAUUCUGCGUUUUUUUUAUUAGCACGUUAUGAAAAAAAUUCAUUUAAAUUUACCUUA…	(((((...(((.(((...)))...(((((.((((((((((.(((((((.....)))))))..)))).(((((.(((........))))))))((((((.((((((...(((((....((((((.....((((((((...(((((.((((........(((((.....((((.....))))...))))).....((((((((((.((((((((..((.((((........(((...(((((.........)))))))).........)))).))..)))))))).))))..)).))))....((((((.................))))))......((((....(((((.((((((.......(((((...........((((((((((.......)))…	4.9797e-05	FALSE
MSTRG.11984.2	chrX	4931193	4936496	UGAAACUGACGAAAAUCGACUAGAGGUGGUGGAGAAACAUCGAUGCCAAACAUCGAUAUUUUCAAAAAAUCACAAACAUCGGUGUUUUUCGAUGAAUCAUCGUUUAAAUUGUAGGUACAAAUUAAUUUUCCAUAUUUUCUAAUUCAAUUAUUAAUAGCACAUUGCACAUUUAUUGUGACUUGCUAGUUGCGUUGCCUGUCGUCGUGAAAGACGUGGAUAAACAUCUGAAAUCUGUUUUUAUCUCCCGAACAUUCUAUAAAUUCGUUCUUGCAUUUUAUGGGGACACGGGACAACAAUUCACUUCAUAAUUUAUUUCAAAAAGAAGUGCAAAUACGUCUAAAUUCUGCGUUUUUUUUAUUAGCACGUUAUGAAAAAAAUUCAUUUAAAUUUACCUUAAAU…	....................(((((((((.((((((..(((((((.....))))))).))))).............(((((((((((((((((((.((((((...(((((....((((((.....((((((((...(((((.((((........(((((.....((((.....))))...))))).....((((((((((.((((((((..((.((((........(((...(((((.........)))))))).........)))).))..)))))))).))))..)).))))....((((((.................))))))......((((....(((((.((((((.......(((((...........((((((((((.......))))))…	4.9797e-05	FALSE
MSTRG.11993.7	chrX	5081545	5083039	UGCAACCCUGCGCAACACUAACUCACACACACGAGCGUAGUAAGACCCAGGGAGGCAAAAAUUCACACACAAGCAAAUAUUUUUUUGUUAUUAUUGAACAGUGUGGAAGAACAGCGCGAAAGGGAAAAACGAGCUUGCGGAUGUGAAAAGUAAAGCGGGUGUGUGGAAAACGGCAACAACAAAAGGCGAACGGGGGAAAGCCAAAGAAAAACUACUCGCGGGGGAGCAAAAAUCGGCUGGGAAACACGGACGAAGAAGAAGAAGAAUAGGAAUCAGAGUAGGAGAGCAAGCAGCAGCAGAAGAAGAAGAAGCAGCGCAGCCGCUAAUUGUCUCGUCGUUCGUUGUUGUUGCUGCCUUGCAAAAAAAAAAACGAAACCGAAAAAGAAAUGGCAAAAAAAU…	(((..((((((((...(((...(((((..(.(((((...((....(((......((.....(((.(((((.((((((......))))))...........)))))))).....))......)))....))..))))).)..)))))..)))...))((((((((.(....).))).........(((...(....)...)))..........)))))))))))..)))....(((.(((.......))).))).............((((((((...............((.((.((.............)).)))).((((((..(((.(((((....(((((((((((((((.((((...........((....)).........((((........…	6.76259e-06	FALSE
MSTRG.11994.8	chrX	5250164	5252523	CCAUGUCCCGCGAGGGUUUCAUUGUCAUCAACUACGAUAAGGGCAAUGUGGCCGCCUACACCAUCAAUGGCAAGAAACUGCGCCACGAGACGCACAACGACAAUCUACAGGUUAGUUCUUAUCGAUUUCUAUUUAUAUUAUAGUGAGAAACGUAUAUAUUUCCAGAAUAAAACCUUUUUUUAAAGCUAGCAAACCAUUGAUAACCUACUGGUUUCAUGAAUAAACUUGGAUUUUUCUUUUUUUUUUUGCUAUUUUCAGUGCAUGCUACUGUCGCGCGAUGGUGAAUACCUGAUGACCGCCGGUGAUCGCGGCAUCGUGGAGGUGUGGCGCACCUUCAACCUAGCACCACUUUAUGCCUUCCCCGCAUGCAACGCGGGCAUCCGAUCUUUGGCUCUCACC…	.......((((...(((((((((((..((..((.(((((((((((((.((...(((............))).......((((........)))).............)).))).)))))))))).............((((..((.((((........))))))..)))).((((((.......((((((....((.(((.((((....)))))))))............(((((((((.(((((((.((((..(((.(...((((((((((....)))))).......(((((.((((........)))))))))(((((((((...))))))))).....((.((.(((((((((...(((((.......)))))..((((.((((((.........…	0.000595765	FALSE
MSTRG.11995.1	chrX	5090287	5090610	UGUUUUGUUUGCCAAAAUAUUAGAAAAUUAGCCAAAUUAGCUAGCAUAUUUAUAGCGCAUUAUUUCGUUAGCAAUUGUGCUUUAAAAGUGGUAAACAAGGGUCAUUGCUUUUGUGGGUCACGGCAUUGAGGCGAGAUCAAAAUAGUGAUUCGGCCAAAACACUUUGGCCAAAACUAGUUCAAUAGUUCAAGCACAUGGCUAAUGGGUUUCAUAUACACAUACACUUUAGCAUCAUUUCUAACUUAAACAACCAUUAACAAACAGAAUAUAUUUUAAUCUCUUAAAGCGCGUCAUCAAUUUAUAAAACAAAUAGCAUUAAAAUU	(((((((((((...........((((((((((((.....((((.(((.((((.((((((................)))))).)))).))).)..((((((((....))))))))(((((((....((((.......))))....)))))))(((((((....)))))))..(((((......)))))..)))...))))))))...))))...............((((........))))................)))))))))))............((((.((.........................)).))))....	1.01723e-07	FALSE
MSTRG.11996.1	chrX	5091078	5092177	GGAUCAAAAGACUGGGGACUAAGACAAUGUAUAUGCCACUUGUCCCGGCAUUUCCCCACCGAAUUUACCCAACCUCCACCUGCCCGCGUUUUUCACUUCCCCAAGACACAUUAUUAUUAUAACAUAUUUAAAUUUCUGGAGCUUAAUGAAAACACGACACCGUCGCUCAUCAUUACCGCUCAUUUUUUUUUUUUUUUUUUGUGUACCCAGUUCCCUCGUGGAAAUCAAAAUGAAAAUGACAAGAGCCCAACAUCAAGCGAACAGUCACCGCCAGGUGGCGCUGCCGCUGAGUCGGAAAAGUUAUCCGAGUUUCGAGCAAAAAAGGAAGAUUCAUAAAUAAAAUAAGAAAAACAGCAGCUUCAUGCAAUGGGAGAGGCCACUUUUUUUGGCGUUGGCACA…	((.((....(.((((((.....(((((.((.......)))))))(((((((..(((((((..((((((((.(((((....((.((((..(((((.((((((((.......((((....))))................((((.((((((.....((((...))))....))))))..))))..((((((((.((((.((((((.......(((((((.((..(.(((...)))...)..)).)))..................((((((....))))))..(((((..((.(((((.......))))).)).)).))).....))))....)))))).)))).))))))))..(((......)))..)))).))))(((.......)))((((((((.(…	1.52874e-06	FALSE
MSTRG.11997.1	chrX	5094547	5094981	CUCUCCCACUCACUCUCUCCGCCACCCUCCUGCAGCUCAGCGACUAUCUCUCUCCUUGCCGCCGGCCGUCCGUCUCGCUCUCUCCUUCAACCCCAAAUGGAAAAUUAAACAACAACAAAACGCGACAAGAGACGGCGCCAUCGUGUCCUGUGUUUUGCUUUUGCCUUUGCCUUUUCCUUUUGGCCAACUGCUUCUCCACUUUCAAUCCGCCAACCUCCCCGCAACCCCCUUUUUUCUCAGAGUUUUUUUUUUUUUGGCCCGUUCUGGAAGGAAAUCGAAUGGUUUUUGGGCUGCAGCAGCACCUAUAACCAAAAUAACAUGAGUACCUGCACUAUGGUAAAAACUCAUCAACUUAAAAAUAUCAUAAAAAAAUAAAUAUACAUUAUAAAAUACUUUCAA…	..........................((.(((((((((((.(((((((....(((((.(.((.(((((........(((((...........(((((.((((((.(((((((...(((((((((....((.((((.....)))).)).)))))))))...)))..))))..)))))).))))).....(((.............................)))...............)))))...........))))).))...).)))))....)).))))).))))))))))).))...................(((((((((........)))....)))))).............................................((((((…	0.000230693	FALSE
MSTRG.11999.1	chrX	5106544	5107054	UUCAAUUUUUAUGGUUUCCAAUGCUUGCUUAAAUUAACAGGAAAAAAAAAGAAAGUAAUAACAUUUUGGAGAAUUCACAUUCUUGAACAUUUUCGACCGCCCACAACCGGUUAAACAUGUUCGAUAGAAGUUAUCAAGGAAUUCCCUUGAAAAUUAAGAAACAUUUCAUGUGCCAAUCCACCCACUUGAAUAUCCUUUGCCCUUUGGCUGAGCAACACCCCCCCCCCCCCAACACUUCGCAAGGACUUUGCCUCAUAUUGCCGUGUAAUGUGAUUCAUAAUUUAUAUAACUUUAAUGAACAACAUUAAUAUGCGAAUUAUGACAAGCCAGGGGACUGGCAGCAGCAGCAAUCCACUCCACCCUUUUUUUUUUCCACUGGUAGCCAGGACAUGCCGCAAG…	............(((...((((((((((...........(((((((((((((((((......)))))((((...........((((((((.((.(((((........))))).)).))))))))..(((((..((((((.....))))))..............((((.(((..........))).))))....(((.(((....))).))).....................)))))((((.....)))).(((((((((...))))))))).(((((((((.((((...((((((.....)))))))))).)))))))))...(((((....))))).((....))......))))....)))))))))))).((((...))))........)))))…	7.35477e-08	FALSE
MSTRG.12000.1	chrX	5116956	5117275	ACAAUAUAUAUAUGUUCUGGCCUGCAGCUAACCAUUAUGUGAAUAAGGGGUAUCUAAUAGUCGCUCUCACUUUAUAUUGCAUUUCCUGAUUAAUUGUUAGGAUUUUUACUCAUGCUAUUCCUCCUGUUUUCCUCUUUAAAUCUAAUAAAAUUGAAAUAUUCUCGUUUUGCUUCUGUUGACAACCCCGCAUGGAAGUUUCUACGUUUCGCUUUGCCGAGUCUUUCGGGGGCUCUUCAACUUGGGUUCCAAGUUUGAUUUGAGGCUUGCUGGAUUAUGGAUUAUUUAUUCAUUCAUAAAUUAUUUAAAGUUGCCUUCAAUC	.......................((((((.......(((((((...(((((..((...))..)))))...))))))).((((.(((((((.....))))))).........))))......(((.((...((((...(((((..........((((......(((...((((((((((.......)).))))))))....)))))))((((..((((.....)))))))).....(((((((...))))))).)))))))))...)).)))((((((((.........)))))))).........))))))........	4.20537e-07	FALSE
MSTRG.12001.1	chrX	5126758	5126961	UUUUCGCAUUUUCCUGCAGCAUUUUGGCGUUAAUGCCUUUUUUGCUAUCGCCAGGUAAACACUCGGUUAUUUAACGCCCACGUUUAUACUCCCCGAGUUGUGUCUUCUUAGUCGCUUUUUACUAUUUAUCACAACUUUAAUCUGUGACACGACUGUUGUGGUAACAACGCAACCCUCGGACCAUCUGUUAAGCUACACCCGCG	....(((.....(((((((((....(((......))).....))))...)).))).....((((((......((((....))))........)))))).(((.((....)).))).............(((((.........)))))..(((..((((((.......))))))..))).......(((......)))...)))	8.08943e-09	FALSE
MSTRG.12002.1	chrX	5128231	5128552	GAGGAUUCUAGGAUUUCCUGGCCACCAAAUGGUGGCAGUCGGUUCGUUUUUAGAGCGAUGAUGGCGCAGAAAAUGUAUAACUAAUGAUUGGAUGGAAACUUGCAAAAGUUGAAAAGAUAAUCACAAGAUAAAAUUGACUAUGCAGUAUGCUCUUACCCAAAAAUUCAGUUAAUAAAAUAUCGAUUGUGAAAAAUUUGUGCAAUGUGUGUUCAUAUUAGUAGUUAAUUAAUUUAAAGUAAACUAAUUUAUUUAGAGUAUCUCACGAAUUCGACUCGAUUUAUAAGGGGACUGGAACUGGCUGUGUGUGUUUUUCGUUGGCUU	(((((..(((((....)))))(((((....)))))((((((((((((((((((((((...((.(((.((..(((...((.((..((((((......(((((....))))).......))))))..)).))..)))..)).))).)).)))))).....)))))).(((((........(((((((((((..((((..(((((((((....)))))).)))...)))).((((.(((((((....))))))).))))...)))))).......))))).........))))))))))))))).......)))))........	8.38973e-07	FALSE
MSTRG.12003.1	chrX	5129397	5129684	CGUGUCAUAUAAUAAUUACGACCAACAAAUUAUUAAUGCAUGGCAAAUAAUGGCGAAAAACGCAACUUCGCACAUAUUUGCAGAGCAUAAAUUGAGGCGAAAAGCGAAUAUAUAUGCAUACAUACAUAUAUAUAUCUCCAUGCUUAUGGUUGAAAGUCAAAAAGGCGAUCAUUUCAUUUACCACUGUCGCCCACACAUUCAUUUAUACACAAAAAUAUGUACAUAUAUAAACCUUAUGUGGUACAUCUUUACAUUAUAUAUAUGUAGACAUGUUUGUUUACCUGUUA	((((.(((.((((((((..........)))))))))))))))((((((.((((((((.........))))).)))))))))...(((((.((....((.....))....)).))))).....((((((((((((......((..(((((.((((.((......((((((................))))))...)).)))).)))))..)).(((.((((((.(((((((...))))))))))))).)))....))))))))))))((((.((......)).)))).	2.75073e-08	FALSE
MSTRG.12004.1	chrX	5130916	5131780	GCUUGUUGGUUUUGCCAGCUGCUUUCUGGGCAAAGUGUAAAAUUGUAAGGCAACUAAAAGAUGUGUCUACAUCGUGCUUUCGUUUUCAAUUCAAUCUGCUUGAAUAAUUCAUCAUGAGGACAUGACAUCGCAUCGAAUUGCACAGACAGACAUCCAAUCGAAUCAACUUUAAUUGAAUGAAAACAAAUCAUGCCAAUCAUAUUGACUCUAAUCCAAUUAAAUUAAACGAAAAUAUUUCAAAAUACAUCUAAGACGAUUUGGAUCAAUUUAAAUGUGGCCAAACCACAUGUGUUAUCCUUUUUGGAAAACGAAUCCGUAUUGAUACCAUUUCGUUCGGCACAAAAGGCUACUUCAAUUAAAAAAAAAAAAAAAUAAGCACACACAGUCUGUUCUUUAGGA…	((..((((((...)))))).)).....(.((((((((((..((((.(((((((......(((((....)))))((((.((((......((((((.....))))))......(((((....)))))........))))..)))).(((((((........((.((((.....((((.((((.......))))..))))....)))).))...................((((...)))).............(((((..(((((((((....((((((.....)))))).((((.(((.....))).)))).......)))))).)))..))))).(((.(....))))....................................)))))))......((…	7.08979e-07	FALSE
MSTRG.12006.1	chrX	5133388	5134024	UAAGAGUCCUCGGUCCUGCGACAGCAGUUUUCUUUGCCUCAUUUGUAUGGCGCCUGUCCUGUCCUAUGCCUGUCCUGCCAACAAUCCUCUUCUCUCCUUCGGUCCAUGACUGCCAAAAACUUUUUCCACGUUGUUUUAAUGAAACUAAGUGAGCGGCAAAAUGGUGGACAGCGGGACAGUGUAAGGAAUUGUGCUAUGGGUUUUCGGGCCAGAUAAAGCAUUCGAAAAUGCUGGGCUGGUAACAGUUUUAUCCGUUUUUUUUUUUUUUUUUGUUUGCCGUUGAAGAAAAGAAAACUUAAGAAAAGCAAAAUGUUCAGAAAGUUGUUGCAUUGUGUCAGAGUUUGGACAAUGGUGCACGAUGGCGGUGGAAAAAUUGAACCAAAAAAAAAAAAAAGAAAA…	....(((((......((((....))))...(((..((((....(.((((((((...((((......((((((((((((.......................((((((.(.((((....((((......(((((...))))).....))))....))))...).)))))).))))))))).)))))))...)))))))).).....)))).)))...((((((....)))))))))))((((((..((((.(((.((((((((((((((((((......................(((.....)))(((....((((....((((.(((((((((((........)))).))))))))))).....))))....)))...))))))))))))))))))..…	1.93575e-06	FALSE
MSTRG.12007.1	chrX	5134905	5135217	AAUGGAAAUGCCCAUAGAAUUUGCCACCUGAUGUAGAUUACAAGCAAUUGGUCAAUUAUUUUUGAUGCUUGAAGCAGAGUACGUAGACGAAUUACUAAAUUACAAAUAUUGCCACAAUUUAUCGGUUAUGUUGCUUAAAAUAUUGCAACUGAGUUUGUGUCCUGUGACUGCAGAAAUGUACCUUUUGAAACCGAUAUAAGUACGUAUUAAGUAUCAUUAAGCAGCAGAGCAGAGUGCAACCUUUAGAAACUAGUUUUUUUUUUUUUGUUUUGUUGCCUUUGGCUUUAUGCCACUUUGAGCAAUCGCAAGAGC	.((((......))))..(((((((........)))))))....((.((((.((((...((..((((((((((.((...((((((((.....))))........................((((((((..(((((..........)))))....((((((((....))).)))))..............))))))))...)))))).))))))))))..))((((((((((((((........((((...)))).........))))))))))))))...((((.....))))..)))).)))).))......	1.4672e-07	FALSE
MSTRG.12008.1	chrX	5135901	5136556	AUACUGGCCUAGUUCGCAUUGAAGCCGCAGUCCAUGAGACAAUAACUCAUGGAGUGCGGCGAGGGCCCGACCGGAACCCGAAUAAAAAUCAAAUAAUAGCGUAAAAGCUCUCUCCCCUUAAAAAUAAAAAUCAAGCACUUCUGAGGGGGGUUCAGAAUUCAGAGGAAACUGGGGAAGGGACCGUCGCCUGUCCAAGGGACUACAAUAAAAUGUCGCCGUCGAGCUUUGUUCGCGUCGCCAAACCAGAAAGUUAACCCACUUGCAGAAAGCAAUGAAUAAAUUUUCCAACUGAAGCUGCAAAAACUUUCUUGUCCGCAGCCAAAAAAAAAAAGCCGAAUUAAAUAGUAGCAGUAGGUGUGUGUAUAUGUAUAUGGAGCACAAAACGCCUCGAAUGCAAUU…	...(((((.((((((((......((((((.((((((((.......)))))))).))))))((.(((..((((((...))).................(((......)))....(((((((.....................)))))))(((((....(((((......)))))....)))))(((.(((.....))))))...........)))))).))..(((((((((((.((((((.....(((((((....((.((((.....))))))....)))))))........(((((....((......))..)))))............................(((..((((((((((.(((....)))..))))...))))))....))).(((…	3.05672e-08	FALSE
MSTRG.12009.1	chrX	5140548	5141399	AUAAUGAACUUAACUCACUCGUUUCUUUUUGAUUUAAGGCAAAGAUAAAAAUAUUUUAAAUCUUCAGCAUGGGAUUUAGUAAUUGUUUGCCAGCGUAUUCUUGGUUAUAUUUCGAUUUUAAUAGCUUUACUUAAGGUUUGCCCCAGGGGGUUUCACUAACUUUUUUUCCCUUUUCCACCACGUGCCACGUGAAUACGUGAGUGUGUGGGUUUAUUACUGAACGUGAGUGCCACUGUGUGUGUGUGUGUUUGUGUGUGUACGUGUUUAGCAAAUACUUGUCUAUAGUUUCAGGAAAAAAAAGAAGAAAAAUAGAAGAAAAGUUGAGAUGAUUCUAUUAGCUAAACAAACACAAGCAAAAGGAUCGAUGGGGCAAUGCAGCAGGACAGUCUAAAAAUAUCA…	....................(((((.....((((((((((((.((...(((((..(((((((((......)))))))))....)))))(((.(((((((.(((((.((((((((......(((((.......((((...(((.(((((((((((((.....................(((((((((((((....))))).))))))))(((((....)))))))))).)))...((((((((((((((((((.(((((...((((((((.((((.((((((....((((.........................)))).....))))))...)))).)))))))).))))).)))))........((((....((..(((.(((((.....((((((..…	1.52542e-07	FALSE
MSTRG.12010.1	chrX	5142186	5142394	GUAUUAGGGUAACUUUUAAUCGCUAUAUUUACCAUUGACCCCAAAAGGAAUUUAAUUGUUUUCUCAUUACAAACAUAUCAAGGAUAUUAAACUUCCCAUUGAGCUCUAAGGAUAUUCGAGGCCCGCUUAUUGAGCGCUUUUGUUUGCCCUUGUUCCGGAACCAACAAACAUUGCCCCCCAAACCUCCUUGUUGUUGUUUUCCUUUAUU	......((((......(((.........)))......))))..(((((((.....((((.........))))..(((((...))))).....((((....((((...((((.((..(((((..(((((...))))).)))))..)).)))))))).)))).((((.((((..................))))))))..)))))))...	1.21249e-09	FALSE
MSTRG.12011.1	chrX	5148439	5148925	AAUGAGCGGCGGUUCGGAUCGGUUCAACAGUUGAAUGGCAGCUUAAAGCGGCGCCAUGCCCCAGCUUGAUUCAUAUAAAUGGCCGGCGAACAUUUACGGUAAUUUAUUGAAACACACAACUUCCGGCGCCGCAUGCAACAUGCAACCGUUGACAGCGCAGUGCACACAACGAAAUAUUUAUCAUUUUUAAUUGGCACAAUGCACAAUGGGAAUUUGUAAUGCACAUUUUAAGAUGAGUUACAAGCUCACUUCUUUAAAAUUAACUAUUAAAGCCAAUUGAAAAGUUGUCUAAAAUAAUGCAAUAAAAAGAACAUCAAUAAAAAACAGCAGCAUGUUGAGGUUUGAAAAGAAGAGGUCUGUCCAUAUCAUAAUAUUUUGAUUGUUGAAUGUUUUUCUUAC…	.......((((((..(((((((((((((.((((.(((...((.....((((((((...........((.((((.((((((.((((...........)))).)))))))))).))..........))))))))..))..))).)))).))))).(((((((((((((....(((((((......((((((((((((....(((((((.......))))...))).(((((((((((((((...))))))..)))).)))))...........)))))))))))).........(((((((((.(((.((((((((((.......(((((((.((((((.(((.((...(((.....)))...)).))).)))))).))).))))))).))))))).))).…	2.99653e-09	FALSE
MSTRG.12012.1	chrX	5156896	5157225	AUUUUAUUUUUAGCGGUUUGUUUUGCUUGAGUCAGAUGCUACGCAAAAUGCCCCAAAGCCUUCCAAACCAAAACUCCCCGUCGCCUUUUCAGCCACUUUUGGUUUCAGUUUUGACUAACUAAUUAUAAGCCAGCAUCACAAACGAAUUGUGUUUUGUGUAACCAGCAAUGUUGUAAACCGAAACAGCAUUAAAUAAAUAAACUAAUUAUAUAAAUACAUGCAACUGGACGCAACGUAAUGACAAAUUUAAUUUCAUUAUUUAUAGCUCAAUUCGGCAAUUAAAAACGAUAUUUGGCAUCAUAAUGUUUAAAAGAAAAAUAUGGCAAACU	...((((..((((.(((..(((((((...(((.....)))..)))))))))).((((((.....(((((((((......((.((.......)).)))))))))))..)))))).....))))..))))(((.....(((((.....)))))..((((((..((((.((((((((........))))))))......((((.....))))..............)))))))))).(((((((...........))))))).....(((.((((((...........))).))).)))......((((((.......))))))))).....	3.0823e-06	FALSE
MSTRG.12013.1	chrX	5158036	5158278	AAUAAUCCUCAAAAAGCAAUUGCUUUCGGCAUUUCCCUCGCUUCUCACCUACUUUUGCUCGCUUUUCCCCUUAAUUCAAGUACUUUUCUGCGCUCUUGUAUAGUUGUUGCCAUUGCCACACUGUAAUUGGCAAUCGUAGCAAAUUCUAUAACUGAUUUUCAGUGUUCGGUUCGGUGCAUUCGAGCGUUGAGCGUUGAGCGUAAUCAAUUAAUUAACUACAAAAUCGCAGUCGACGUUAAUGA	...........((((((...((((...))))........((...............))..)))))).........(((...((((..(((((...(((((...(((((((.(((((((.........))))))).)))))))........(((((...))))).....((((((.....))))))(((((..(((((......)))))...))))))))))...)))))..)).))...)))	9.54341e-09	FALSE
MSTRG.12014.1	chrX	5160558	5161007	UAUAUAUUUUUUUUCGUUUCUCUAGCUUUUACUCUUGUUAAAAUCUCAAACACACACACACAUGUAUGUAGGCACUUAAAAGAUAAUCUGCUAGGUAGUUUUCUAAGAAUAUUUGCAUCAAACUAUUUUGUGUAUGCUAUCCACUAUGGCAAUAUAUAUAUUUUUAAAUCUUAAUUACAAUUUAAACUAUUUAUUCUUUCGGUGUAUGGUAAAGGGAGACAGAAGUGACGAGGUGACGCACACACGCACAAGCACAAGAAAGACAGAGAUAGAAGGCUGGGCUUACCUUUGCUUUUAAGGCCCAGACAUUUCGUUUGGACAUUAUGUUAUUACAGCUGCCUGCCAUUUCUCUUUCGCCCCAGCACCAACAACUACAACUACAACUACAAAAAAAAAAAA…	......((((((((((((((((((((......((((.......(((...(((.(((......))).)))))).......))))......)))))((((((....(((((((..((.............((((((((((((.....)))))).))))))....(((((((..........))))))).))..)))))))..(((((.(((....((((((.(((((((.....(((.((......)))))..((.(..(((((.(((((....(((......)))..))))))))))..)))((((((.....))))))......(((....)))((.....))))))))).)))).))))))))))...))))))........................…	0.87624	TRUE
MSTRG.12015.1	chrX	5162771	5163114	AAUGAAUUUUUACAGUUAGUUGGCUCGUGAUUCAUUUUCUUGAAGGCCAACGUGUCCUGCUGCAAACAUCAAAAGGAGCUAAGUGGCAAAAGCCGAGAGCAGACGAGAAGCCAGCCGAGAAGUGAGAAGCGAGAAUCGAGAUCCAAUAGAAACGAGAAAAGUUUCGCCCGGGCAAUAGUUUAUUCCACUUUGCUACCAAUUAGAGCAUUGAAUUGUGCCAACAGCAGGUGCACAAUCAUCAAAAUACCACCCAAUAUAACUACCCAACCCAAACUCAAUUCGAAUGCCAGAAGGGCGGACAAUUCAUUUGUGAUAUUAUAUUGCAGUCGUUGUCGGUCUCGAU	.......................(((((..((((.(((((((..(((...(.(((.(((((......................((((....))))..)))))))).)..)))...)))))))))))..))))).(((((((((.....(((((.......)))))(((((((...(((((((((......((((.(......)))))((((((((((((........).)))))))..))))..........)))).)))))))).............(((........))))))).((((((....((((((((...))))))))..)))))))))))))))	3.76644e-08	FALSE
MSTRG.12016.1	chrX	5169255	5169629	GAUAAAAUCAGGCUGGUGAAAACAAUUCCAUUUGAAAGUAUACAAAUUAAAGGGAUUCCUUUUCCAAUGAAGGCGAACAGUAAAAGGCCAGAUUUCCAGCAAAAUGACAGUGAAAAGAAGAAUGCAAACGAAGGAGUGCCAAGGUCCAAUGUCGGUUUGUCUCUCCCCGGGAUUAUGGGCGCCCAUGAAUCGGGCAAAAACAUUUUCCAAUCUGCUUCGUCCUGCCAUCUUCUUUUUAUUCGGCCAUCCAGUCACCCAGGCAUUCAAUUCGAACAGAUUUCGAUGAAAAAAAAAAAAAAAACCGAGGAAUAUGCAAAAACUCAGCUGAGAACUGUAAUUCAUUUAAGUGUUCCAUUGAGUGUUGUGCCCAGUGU	..........((((((.......(((((((((((........)))))....))))))(((((......)))))............((((.......((......))..(((((((((((((..(((.((((((.((.......(((((((.((((...........)))).))..)))))((((.......))))................)).))))))..)))..))))))))))))).))))..)))))).....(((.((((..(((((.....))))))))).........................((((..((((((.((.((((................)))))))))))).)))))))......	1.07678e-06	FALSE
MSTRG.12017.1	chrX	5171696	5171917	UUUUUUUUUUAUGUGCACCUAGAGAAUUUAGAGUGCGUCUUUCUUCAAUUGUCGGCUUUUCCGCAUUUUCAUUUCGUUUGUUGUCUUUGCAUGUGUUGACCAUGACAUGAACUCGUGUGUGACGAAAACAAAUGACUGACGCAGAUGUAAUGGCAACCCUCUGCCAGCCGUUUCCUUCUUUUUCUAAUUAAAGGCCACGUAGGAAAAAUUGCACAAACUGU	..(((((((((((((..(((((((((...((..((((((..........((.(((.....)))))...((((((.((((.(((((..((((((.(((.(........).))).)))))).)))))))))))))))..))))))((((...(((((......)))))..))))..))...))))))......))).))))))))))))).............	3.64365e-08	FALSE
MSTRG.12018.1	chrX	5173047	5173402	CGGGGUUAGGCAAAAAUCGGUAAAGUUAAAAGCCAUUUCUUUCUGUGCCAUGCCUUAAAUAACCUCCUUUAUUUCGUAUAUAUCCUGUUUGGCCGCCUCAAUUCGUUUCGCGGCUUAUGCAUUCUCCUGUGUUUUGUCCUCCGCUUUGGAGGUCCAUUUGGGAACCCCGGAGUCCGCUUUGUCAUGCUAAGGGUUAAGCCCAAGUGGUUAGAAAGAGGAUUUAAGAACAGGGUUGGGCAUAAAUAACGACACGUUGUGCAUUUUGAUGGGAGCCCGAAAUUUUCGGAUAGGGGAUUGGUCACGGUAUAUUACUGGGGGUUAGAAACGAAAAAAAAAAAAAAUAAAUAAAUAGAAU	.(((((((((((.....(((.((((.............))))))).....))))).....)))))).(((.((((((....(((((...((((((((((.((((((((((.(((((((((....((((((.....((((((.(((((((.(((((.....))).)))))))))((((((...........((((...)))))))))).......))))))......))))))....))))..((((((...)))))).(((....))).))))))))))....))))).))))..))))))(((((...)))))))))).....)))))).))).....................	4.70315e-05	FALSE
MSTRG.12019.1	chrX	5174587	5174896	CUAUUUAUAGUAUAUACUCUAUAUAAGAAUUUUGUAUAUAAACGUAAAUGUACUGGUAUGUGUAUGUGUCAAUGUAUGUGCGUUUGCCUGUCUAUUACUUAAAAUACAACUACAAAAGCACCAACAAAAUCUUUAAAUCAAUCAAAAAUGAUAUAUAUAUACAUAGAUAUAUAAAUUAGGUAUUUAAUUUAUGCAAAUGAAAAGUGCGCAAAAGGCGAAAGAAAACCGACAAAACAAACGACAAGCAAAUUCGAAAUUAAUUUGCAUUGAAUAACAAAGGAACCGCUUCGGUUUCAAUUUCACUUCCAG	.(((((((..(((((((................)))))))...)))))))..(((((((((((((((((...(((..((((.((((......((((......))))......)))).))))..)))..........((((........)))))))))))))))))....((((((((((....))))))))))........((((((((.....)))........................((((((((((.......))))))).))).........(((((((...))))))).....)))))))))	5.31323e-08	FALSE
MSTRG.12022.1	chrX	5198046	5200407	GCGUAUUUUUAUGGCAUAAAUUUAUUUUAAUGUCUAUGCUUAACAAUUUCCAGUGCAGAGGAGUGAGUCCCCUCCCCUCCCCCUUCCAAGCAUCCUGUCCACUGGUCUAUACACUCAAUCAGCUGCCGCCUAGCCAAAAGUUUCCAACAAGCCACGCCCACUCCCCAUUUCGCCUAUGCCUUCGCCUUCUUUGGCGGAACGAACUUUUGCAUAUUGAUAAGGAGAAGCCAUGGAGCGAAAGCUGUGCCAGAUAAAACAGAUUAAAGGCAGUGGGGGAAAAAAAUAAAUAAAUAAAUAAAUGUUGAAUGUCGAAAGAGGGGCGGGAAAAUAUAUAGCAACCUGGAUUCAAGGAGUCAAAGUAUACACUGCAAAAUUAAAUAUAAGAAAGCGUAAUAAACA…	((((((((((..((((((((.....)))).))))..((((.....(((((((.(((.((((.(.(((....)))))))).............((((((((.....((...(((.(((((..((((.....)))).....((((.....))))..(.((((((.((..(((((((((((.((((.(((((..((((((((.....)))))).))..))..))).)))).))))).)))))).((((..........))))......)).)))))).)........................))))).))).)).....)))))))).........(((((...(((((...)))))...))......)))..............(((((((((.......…	9.57277e-07	FALSE
MSTRG.12023.1	chrX	5201091	5201415	UAAAUUCAUCAAAAUCUUAUUCCUGCGAAAAUCCUUUCGACGAAUUCGUUGGUGGACCGUUUCGGUUCGGUUUCGUUGGGUAACCGACUUAAAGGCGCAUUAUAAAUUGCUACCUAAUCCGUGGGACUUUGAGUGCUGGCUGGAUCCUCUGCUGUUUGUUUUCACAGCCACGAAAAACCAGGCGAAAUGGAAAUUCUAAGGCCGAGAAGUCUCUGGCUUUGAUUUAGCUUUAUGUUCGCAUCACGGCAGAUUUGCUGGCCAUAUUGUUACCUUUCCACUCUACCCAUCUAACUCUGAUUGUUGUUGUUGUUGUUGUUAUUGUUU	........................((((.(((.....((((((....((((((((((((........))))...(((((....)))))....(((.(((........)))..))).....((((((.....((((.(((((((....((((((((..(((((((..(((...........)))....)))))))..((((((((((....))).)))))))....(((.....)))......))))))))....))))))))))).......)))))).....))).))))).....)))))).....))).))))........	5.05099e-08	FALSE
MSTRG.12024.1	chrX	5202336	5203141	AAAUAACUCGCUGGGGUGGGGUGGGGGGUUGCGAUUUUCCGGCACCAUAUAAAAACAGCCGGCAAAUUGUAUGCUAAAUGAUAAUCCCCUUCCUCAUUUCGAUGGGAAAAUGAGGCCUAGGCUUCUUAAACUCAGAUCAUCAUCGAUCAACGUGAAUUAGUUUGAAUUAGUUUUGAUGCAGCAUUCAACGUAUUAGCAUUUUAAAACUGUAUGAAAACGGGAAUAAAGAUGACUUUGAUGGAUUGCUAUUGAAAUUUGAUAAAUCAAUUAAGCUGCUUCAGUUUUUCAAAGCAUGUACUUUAAAACGAAAAUCCUGCAGUACAGUAAAAAUAUCUCUCUAAUCCUGCUGUUAAAGAAGUUGUGCAAAUUCUUAAAAAAAAAAAAAAAAUAAAAUAACAA…	.........((((((((((((.(((((((((((((((.(((((..............))))).))))))))............))))))).))))))...(((((((((..(((((....))))).........((((......))))..(((((...((((((....(.((((...((((((..............(((((...(((((((.....(((((.((((((((.((((((.((((((..........((((....))))...........)))))).)))))))))...))))).........)))))..))))))).))))).............))))))...)))).)....)))))).......................(((((((…	1.03883e-05	FALSE
MSTRG.12025.1	chrX	5210273	5210591	GCCCCGCACACCGACCCCCAUUUGGGAACAUAGAUUUUAGAUUUCACAUUUCACAUUUUCCAUUUUCCACCGUUUCCACGCAGUUCGAAAAGAUUCCUUCAGCCUCAUCAAUAUGCAAAAAGGCAACAGCCUCGAAAGCUGAUGCUUUUGAGUAGGGAAAGGGGUCAAAUCGGCGACAAGGGGUUAGCCUUGCCCACAUUCACCGCCCACACUCGAUAGCCCGCCUCCAUUUUCAACCCACCAGCACCACCGCCCACUUCCGCUACUCAGUCGUGCGUCAAAAGCAAUGCAAACUUUUUGUGGCCGACAAAAAAAAAA	............((((((....(((((((...((.....((.................)).....))....)))))))......((.....))((((((..((((...............))))......(((((((((....))))))))).)))))).))))))...(((((.((((((((((.((.((((...........((.((((((.((((((.........................................)))).))))).))).)).....)))).)).)))))))))).)))))...........	5.11949e-09	FALSE
MSTRG.12026.1	chrX	5211505	5212062	CCUUUUUGGAUUUUUUAUUUUAAGUUUUUCCCCACCCAGCUCCUAUUUUCCUUGGUCCGUCAGGCGUCGGUGAUUGUGCGCGCGACUUUAAGCGCGAUUUUCGCAGCUCGCUUUCAAUUUGUGACACCUUAAUGGCCAACUGAGCAGGGACAACGUGCCCGGGUCCCUGGAAUCGGUUUCGGUCAAUUCUUAAUUACAUCGCAACCCCCCACUUUGCUCUACCGCUUUUCCGGGGAAAUUUAAUUCAACGAUGAGAGAACUGAAAAUUGCUCUCAAUUAACUUGUUAGUGAAUUCUUGUUGGUCCCCAAAAUGAAAACAAAGCAAAAAAACAAAGAAAAAAAUAACACAAAAAACAAAAAAAAAAACCAAACAGGAAAUAAUAAAAAGGAGGAAAAAGG…	..(((((((.(((((((((((((((..((((((....(((.............(((..((((((((...((((..((.(((((........)))))))..))))....)))).........)))))))....(((((((((((.(((((((..((....)).)))))))...))))))..)))))...............((((.........))))......))).....))))))))))))......))))))))).)))))))((((((((((...(((....)))...(((((((((((..............................................................))))).))))))........((((((((..((((…	3.13355e-08	FALSE
MSTRG.12027.1	chrX	5214520	5214818	UUUUCAUUCCCUAAAAUAAGGAACUCGGGCCUUAUUUUUGCUGUCUUGGCAAUUAAACUUUUGCCAUUGCGUAAAUUUCAUCUUGUUUUGGUGGCCAUGAAUUUUAUAGGUAUUUGCCUAUUUCGGCCACAACAACACAAAAUCUUGACAAACUUUGCACUUAAUUUUUAAUUUCCCUCCAUUUGGCCUUUGACCACCGGCCGCGCUGGACACGCGAUGCUCAAUUUAACCUGGCCAAGGAAUAACAAGAGAAGGAAAAGCGACGGAAAAGCGAGCAACAAGCAGAUGAAAAUGCUCG	............(((((((((........)))))))))..(((((.((((((........))))))..((.....((((.(((((((...((((((..(((....((((((....)))))))))))))))..............((((((....((((...................((((..(((((..........)))))...))))...)))))).)))).....(((.....)))...))))))))))).....))))))).....((((((...............))))))	1.05926e-07	FALSE
MSTRG.12028.1	chrX	5215185	5215462	CUUCCUCCUCCUCGCCUUUCCAUCUCCUCAAUGGGGCGCAAAUCGUUCUAGGGGAUUUGGUAUGGAAACAUACAAAAUGAAAAGCGAAAACACGAUGAGCAGUGGCGGAAAAUUCGCUGGGAGUUUGCUGGAAAAUCCAGCUUGGCGCUUAUUAAGAAAUAAUGCUGUAAAAACAAAACGCAGCGGCGUCAAAUCAACUUUUGUUUUGUUUUCUCAUUUCGCCCGCAGCGAAACAUUAAACGGGCUUGAAUACAAAGAAAAUAAAUAAACACCAAAU	....(((((..((((.((((((..(((((..(((((((.....))))))))))))..))(((((....))))).....)))).))))...(((........)))(((((...))))).)))))...((((((...))))))((((((((..............(((((...........))))))))))))).......((((.((((((((((...((((((((...............)))))..))).....))))))))))))))........	7.81167e-07	FALSE
MSTRG.12029.1	chrX	5215976	5216319	AACAGCAAUAAACGAGUUUUGGCCAAACAAACUGUCGUUUUUGGCCAGCGGAGAAACAGAGGGAAAACUGUAAGAGGCCGAAACUCAAAGGCCAACAAUGCGAAGGAAAUGCGAGGAAAGUUGGAAAAGCGGAAAACGCUGGCAAAGGACCAAGGACCCCGGGUAAUAAUAAGUGCCCUGUGGUGCAGCUUAGUAAAAUGCAAAGAAAUAUAGAGUAUUUCUGAUUUCUCGCAAAUGUCAUACAUAUUACUUGUGUACGUACAUCAGUGAGUUUUGAAAUUUAAGUACAUUUUGUAUAUGCCGAAGCCGCUUUCCACAAUCCCCGGUGUACAUUGAUGCCCCU	.............(((((((((((..(((..((.((((((((.........)))))).)).)).....)))....)))))))))))...(((...(((((...........((.(((..(.(((.(((((((.......(((((.........(.((((.(((((........))))).).))).).((..........))..((((((((...)))))))).....(((((..(((((.((((((.....)))))).).))))..))))).............(((((...))))).)))))...)))))))))))..))).)).....)))))..)))...	9.08544e-09	FALSE
MSTRG.12030.1	chrX	5222337	5222665	UGCUUUUUGGAGGGAAAAUCAACGACCACCACCACAGCCCACUUAGCCAACAAUCUGCGAUCCACAAGCACGCCUAAUGCCAUUGAUGGUGCUGAUUGCAACAGGAUGACGACGGCACUCGAUUCGAAUAAUGAGAUUUUCGGAAAAGCCAAAACCCAAAAUCACCAGGGCACCAUUUCAGUUUCCUGCUUCUCCAACCGGACAUUCCCACUACUGCUGUCACGGGAAAUGGCCGAAAAUUGGGGAAAUGUAGAGAGUGUGGCACUGAGUGCGUGUGUGUGUGGUGCAAAGUUGCCUGCAACCGCAGCAAAACUCCAACAACAGUGUC	.(((..((((((.......((((...((((((((((..(((((((((((((..(((((.........(((.......))).(((((..((((((.(((((......)).))))))))))))))...........((((((.((...........)).))))))..(((((.((.......)).))))).((((((((.(((.(((((((...((....))...))))).)).)))....))))))))..)))))..)).))))..)))))).)..)))).))))))....)))).((((....)))).....))))))....)))...	4.01649e-06	FALSE
MSTRG.12031.1	chrX	5226196	5226507	UUUAGUUAUUUCAAUCAGCUUUUGUAACAACAUUCCAGUGCUGUGUGUUUGUAAAUAUUUUAAAAAAGUUAUUUAAUUAAGAAGUUAUUGCCAGCGUUGUAAUUGAUAAAGUUUAGUUUCAUGUAACAUUUGUGUUAUUCUGGUUGAAUCGAAACCAAAAAGUUAUCAUACAUUUUUGGUAAGCAAUUACAAAGUUAGCGACAGCAUUUAGAUCGAUAGCUCGAUUUGCCAGUACCAUUUUCCAUUUUAAAGUUGUAGAUGGCACAAACACAAUGGUCGUGUUUUUAGUAAACAGAAGCAAAUGUAGCGCA	....(((((....((..((((((((..........((..((((((((((((((((((.(((....))).))))).........(((.((((.(((.(((((((((.....((((((..(((.((((((....))))))..)))))))))....((((((((((......)).))))))))...))))))))).))).)))).)))....(((((((....)))))))((((.(((.(((((.......))))).)))..))))))))))))).))))..))..........))))))))..)))))))...	1.02856e-05	FALSE
MSTRG.12032.1	chrX	5229493	5229806	GAUUGGUUGCAUUGCGGACAACGCUGCGUAUGCGCAAUGUUCUUGGCAUGAAGUCUGAUGUUUUUUUUUUUGUGUGAUGAAUGUAAAAUGUAUUUUUUAUGUAUUAUACUAUAUAUAUAUAUAUGUAUGACAAUAACUAAGUUCGAUCUAAGUGCCAGUUAUUUUUUUUGGGGGGUGGUUAAGCAUGCGAAAAGCCCGCCCCUCAACAAAGAAUCUCCUUGCGAAUUUGAUUUACAAUUUUGUUACGCGUUCUUGUUGUUCGCUUACACCCAGCAAAAACAAACAGAAAAUGAAAACCCAACCCAUCGAUUGU	(((.(((((((.(((.((.((((.((((....)))).)))).)).)))))...((((.(((((((......((((((...((((((((......)))))))).(((((((((((....))))).))))))...((((.(((((.((((....(((.((..((((((((((((((((((........((.....))))))))))))).)))))))...)).))).....))))...))))).)))).(((..(.....)..))))))))).....)))))))..))))...........))))).)))......	2.19579e-06	FALSE
MSTRG.12033.1	chrX	5231562	5231933	AGUCAUUUCGCUCUUCAUUCCACUUCGUUCCGUUACGCUUUGUUGAACCGCAAAACCGCAGCGAUAAACCGCAUAAUCUUAUUAACUCUGGGUGAAACCCUGAGCGCAACCUCAAGGCCCCCGAAAAACCCCAACGUCAAUCCCAGAUUUUGCUUUCCAUUGGCUUUUCCUGGUCCCCCACCACCGCAUAUCCCAUUUCAACCCCACAUACUCCGUUGUUCCUCACUCAAUUUGUUCAAUGUGUCAUUUGGAUAAUUGAAGCGAAAGUUGUGUGUUCACAGCACCGGAUCGCACCUUCCUAAUUGCUCGUCUGGAGUAUUUCCAAUACGUUUUUAAAUGUAUACCACACCGUUCUACAUUCCUAUUCUCCC	.....(((((((.((((...((...(((......)))...)).))))..((......)).(((......))).................((((...))))((((.(((((...((((((...((((.....(((.(((.......))).))).))))....))))))...((((.....))))...............................)))))..)))).((((.((((((((........)))))))))))))))))))((((((....)))))).((((((.(((..........)))..)))))).(((((...))))).......((((((.((......))..))))))...........	6.34157e-08	FALSE
MSTRG.12034.1	chrX	5242035	5242638	GGAAAAGAAAGCAGGGAAAGCACGAAAAAUUGGAUACCAGCUGCUGGCUUCCCUUUUUGUUUUUACUUGAACAUCCAAAAUACUCUGUAAAGCGAAAAAGUCCAUUUGAAGAACUGGCCACUUGAAUCACAAGUAAAUCAGCCUUCAAAACAAUAGUUUCAAUACCUCCUGAAAAUAACAAUCAUAUUUUGUUCAGCAUUAUUUUGCCUUCAUGAGGUCAGCUUUACGUAAAUAAUCAAAGGACAUUCUCAUAGAUCCUUUUAACACGGCAUUGCGGUGCAACAACAACAUUUCCAUUACGAAAUUAAUGGCAGCGACAAAAAUGUAAAUUAGUCUUACCGAAAAAUACGAAAAACGAACACACAACAGACUGGGAGGGAAAAACUUUGGGAUAAUUUA…	(((........((((..(((.(((((((...(((..((((...))))..))).))))))))))..))))....))).........((((((((((((.......(((((((..((((..(((((.....)))))...)))).))))))).......))))...(((((.((((...(((((.......)))))..(((......))).)))).)))))..)))))))).........((((((...(((...))))))))).......(((((((.((((.......((((((((((((......)))))).........)))))).........((((((....(((((....(((.((((((......((.((((.......)))).))........…	3.31716e-07	FALSE
MSTRG.12035.1	chrX	5256205	5256494	CGGUAGUGCCUUGGAGGAGCCAGCCGUCCAGCUUCGGCAGCAGCUGCAAAUUAGACGCAUCGCUUAACCAGCAAUGACAUAAAGCAGCCAAGUGGCAGCAACAGCGCUAACAACGUCCCGAAGUCAUCAUCGCCAUCAUCAUCGUUCGCCCUCAUCAUGCUCAUCAUCCCCGCAACUGCAACUGCAUCUGUAUUUACAUCUGCAUCUGGGUUUUAAAUCAACACACACACACACCCACGCACAGAAAAAGGCAAGGAAAAAGGCAAAGUGAAUUUGGGGACUCAGAUCG	...((((((..((..(..((((((((........))))....(((((...(((....(((.(((.....))).)))...))).)))))....))))..)..)))))))).....(((((.((((..((((.(((.......((.((.(((....((.(((...........((....))...((((..(((....)))..))))..(((((.....................))))).)))..))....))))).))....)))...)))))))).)))))........	9.96922e-06	FALSE
MSTRG.12036.1	chrX	5257618	5258323	AUUUAAUUUAUAUUGCUUUUACGAGCUAAGUGUUUACGAGACACCAAUCUAAUCCACCUGUCACACAUUCGAUUGUCGAUUAUCCUCGAGUUCCAGGAUCCUUUGCGAAAACCCCUCCGCGCUCUUAGUCCUUCGAGUUAUGCAGUUUGACGAACUUUGACGCUCGAUAAAUAAUGCAAUUUGUAAUUAAGUCAGUCAACCAGUUAGCUAAGGGGGCGCACGGUGGGCGUGGCUGUUGCGGUGAGUAAUUAGAAACCUAAACGAAACAACAAAAACAACAGAGUACAAGAGCAAAUGCAAGAUAUUGAAAUGUGAACAAAAAAACAAAAAAAAAACAUAGAAGCAGACGCAGGGAUUUUUAUGUGCUUGCUAACAGGGUGUAAAAAUGUCAGAGCAGCC…	......((((((((((((....))))...((((((...)))))).....(((((.((..(((........))).)).)))))((((.(....).))))......((.(....(((.(((.((.....((((((..(((((.((.(.(((((......((((.....((((((......))))))......))))))))).).)))))))..)))))))).))).)))..).))((.((((((((((..((((....))))..............................((....)).............(((((((.......................(((((.((((..........)))).)))))...(((.(((............))).))…	4.09792e-06	FALSE
MSTRG.12037.1	chrX	5258691	5258984	CCCCCCACGCCUCACACACACACACAUAUCCAUUUUACCACCCAUAUAUAGAAUAGGAAUAUAUAUAUAUAGUUGAAGUCGCAAGGAUCGGGCGAAAAGUGCAAACUGCCGCUCGACUAUUACGCAGCAUGUAAGCGUAUUUGUGCAAAAUUAAUUCUUUAUCUGCUCGCCGCUCCUUUGUUGAUUUUGUUGCCUUUCAGCUGGCAUCGUGCCACCGACUACUCUGCAUUUUCCCCACUGUCCUCGAAAACAAUGGGUUGGAAAAAAAAAAAAAAUAAGAAGUGCACGAAGAA	........(((.................(((((((((...........)))))).)))............((((((((..(((.((.(((((((...(((....)))..)))))))))..(((((.........))))).....(((((((((((.........((.....))......)))))))))))))).))))))))))).(((((((..(............(((((((((.(((........))).))))...))))).............)..).))))))....	0.00062433	FALSE
MSTRG.12038.1	chrX	5283053	5283289	CGACGUCGCCGUUUUGUUGUUUCGUUUCUUGUUUUUGUUCUCGGUGGCUUGUUUUUAUUGUUGAUGGCAUAAUAAGAGUGCAGAUUUUUUGUAUUAUUAAGUUGAAGUUGCACGCAGUUUGCGGCCAUCGCCGCCAGAAGCAAAAACAAGAACAAGAACAGGAAGAAGUCGAGCUAAAUGCAAAAUAAAGUUAGGUAAAAACGUUACAGUGAAGCAUACAUUAUUCAAUUUAAAAU	.....(((.(.((((.((((((...((((((((((((((((.((((((..............((((((.(((.....(((((.(((((...((....))....)))))))))).....)))..)))))))))))))))).))))))))))))...)))))).)))).).))).....((((...((...((.(.((....)).).)).))...))))...................	7.78675e-09	FALSE
MSTRG.12039.1	chrX	5286820	5288238	CACUGUGCGCAGCCGCAGCAGAACGAUAACUGCGCUUACAAUGGCCUACCAUCGCUAUGUCGCUAUGUUUCUGUCCAUCCAACUGUCCGUAUAGCCGUUGUAUGGCCCAGCCCAUUUGUGUGUCCGCAUGUCCCUGUAUCCUUAUGUCCCAGUGUCCUGUCCGUUUGGAUGCGGGCAUUAUGCGUGGGCACAAUGCAUUAGUUAAAUGUAACAAAAGCGUUCAAAGAGCGGCCUAUUCAGCGCGUGUUGCUGCUGGCUGGCUGGCACAGAGAAUUAGGCAGUUGCGAUGGCCAUUAGGAAUUGAGAACACGACCCAUGACCAAGGAUUUUGACCAUCAGGCAUUACGCAUACGCACCGUGGGCCAACCUCAAGCCAUCUCUCUCUCUCUCUCUCUCUCU…	..((((((.((((((((((((..(((((..((((((......((((...(((.((......)).)))...(((.((((.((((.((.......)).)))).))))..))).....((((((.(.((((((..(((((((((..(((...(((....)))..)))..)))))))))...)))))).).))))))((((((.....))))))........((((...)))))))).....))))))))))))))))).).))))))))))).......(((((((((((((((....(((..(((.(..((((..((........))....((.((....))))....((....))..))))..)))))))...))))))...((((((..(((.((((((…	2.08838e-06	FALSE
MSTRG.12040.1	chrX	5288721	5288937	CAAUUUGUCGCCGAAUGAAAACUCAGCUAGACAGCAAACACAAAAUGUGGACAUUUUGUCCUGCACACAGGGCAAAAGCAGCCAAAAUCUUUGAGUUGCAUCCUGUGGCAACCAAUUAUGCGACGGCCCAAAAGUCAGUUAUCUAACUAUCGCCAGGUGCCAAAGCCAGUUGAAUGACAUGGCACAAAAUACGAGAAUCGAGUCGACUCAUGAAUG	......((((((((.(((....)))(((....)))...((((...))))....((((((((((....))))))))))(((((((((...)))).))))).....((.(((........))).))(((((....(..((((....))))..)....)).)))...(((((((....))).))))..............))).).)))).........	2.30815e-08	FALSE
MSTRG.12055.1	chrX	5340030	5341697	AGUUAACUGUCGCCGCCGCUGGGUGGACUAAACGACUCUCCGCCCACAAGUGCGACAGAGCGGCGGAGAGAGAGCGGCUGAGCGGGAGAGGGAGUGGGAGAAAGCGGGAGAGAGCGACUGGGCGACCGAGCGACAAACCGACCGACAGCCGAGCGGAGAGUAAGAAGAAGCACGCUAUAUACACGCUGCCGAGCAACAAAUUGAGUCAGUAUCGCACAAACAACACUAACGGAAACAUCAACGUGAAAGCGAGACGGACGCCCUCCGUCCCGUUAUAUGCUGUGUCUGUCUGUCUGUGUGUUGAGAGUUCUACGUCGCGCACUCCACAAAAAAAAAAUACAAAACAGCAAAAACAACACAAAAACUUUAACACUCGCACACACUGGCACACACACACAC…	((((((..((.....((((((((((((((..(((((.....((((((.((.(((((.(.((((((((..((((((.(((..(((......((((((((....(((((((..((......(((((.(((.((((...((.((((((..((((.((((.(.(((...((.......))...))).).)))))).))......))).))).)).))))..........................(((....)))...))).)))))))..))))))).((((.(((((.(((.((((.((((((((((.(((...........................................................))).)))).)))))).)))).))).))))))…	4.7903e-07	FALSE
MSTRG.12057.5	chrX	5413841	5415918	CUGAAACUGAUUGAGGGCAUCAACAACGAUGUGGUAGUGAGUGCGGUGCUAUCUGGGUCGCAUAUUUUCAUCCAGCACCCGCUGCAUCCCUCGCAUCCAUCGUUGCCUUUGCUGCAGAAGCAGCUGUACGAUAGCUACUCCACCAUGGAGGCGCCAUUGCUGCCCAGUUUGGAGCUUAGUGCCGUGUGCGUGAUACCCAUCAAUGAUGUGUGGUAUCGCGUCCAGAUUGUCGACACAGAUCCCGAGGACGAGGAGCGUUGCGUAAUCAAGUUUCUUGACUUUGGUGGCUACAUGAAUGUCGGCUUCAACACACUGCGACAGAUUCGCACCGAUUUCAUGAAUGUGCCCUUCCAGUCCACCGAAUGCAUCCUGUCCAACAUUGAGCCCAUCGGUGAGUGU…	.......((((((((((..((..((((((((.(((.((((((((((((....((((((...........))))))....)))))))...)))))))))))))))).....(((((((((((.((((.((((......(((((...))))).(((((((((((((((.((((((((((..(((((((.((((((((((((((...))))...)))))))))).))....(((......))).((((((.((((((((.(((......))))))))))).)))))).(((..((((((.(((((...........(((((.....)))))))))))))))).....)))...(((((.((((((..((.((.(((...)))..))))...)))))).((((…	9.33747e-08	FALSE
MSTRG.12058.1	chrX	5419515	5419917	UUUUUUUUUUGUAUUUCCUACACUGUAAGCUUGUUUAUACAUGAAUAUUGAUGUGUCUGCGUGUCUCGGCAUGCAAACAAACAUGUUUAGGCAUGUUUUUUGUGUGCCUUUCGGUUAUUUGUUAUUUUCUGACUUUGAACUUGCACAUUGUUGUUGCUCCAAACUCGAAUACCAGUGCGGCCAAAAGAAGAGGAAGCCGUCGAACGGGGAGGUGAAGCAACAGCCUAAAAAUUUGAAAUUCCCCCGAACAAGCGAGAAUGAGCGACACAGAGAGGCAAGCCAGAAGAGAGCACCAAAACAACAACAAAUCAGGUGCAACAACAUUGCCAGCUAGCCGAAAAAGUCCACAUUGUUAUAAUCUUGGCAACGUGGUUUCCGAUCAUAUGGUGGCCAAAAAUG…	....................(((((((.((.(((..((((((........))))))..))).))...((((((((((.((((((((....))))))))))))))))))(((((((((.(((....(((((...((((..(((((.(.(((.((((((((....((((.........(((((..............)))))....(((((((((.........))))...............)))))......))))...))))))))))).)..))))).)))))))))(((((.................)))))...........))).)))))))))....((((.((((((......)))))).))))..........)))))))(((.......…	1.49604e-06	FALSE
MSTRG.12067.3	chrX	5616589	5617786	GUGCACACGUUUAAGGGGCUCAAUUGGUGCGAGUUCUGCGCCAACUUCUUGUGGGGAUUCACCGCCCAGGGCGUCAAGUGUGAGGCGUGCGGCUUUGUGGCGCACAGCAAGUGCUCCGAACUGGUGCCGCCCAAGUGUGUGCCGGAUCUGAAGCGCAUACGCGGCGUAUUUGGCACGGAUCUGACCACGAUGGUGCAGCUGGAGCCCCACCACCAGAUACCCUUCGUGGUGCGCCGCUGCGUGGAGGAGGUGGAGGCCCGGGGCAUGCUGCAGGAGGGUAUCUAUCGGGUCUCCGGCUUUGCCGAUGAGAUCGAGGCACUCAAACUCGCCCUGGAUCGCGAGGGCGAGAAGACGGACAUGUCGGAGACGGCGUAUGGCAAUGUGAAUGUGAUCGCCGGC…	(((((.........((((((((.(((((((((((..((.((((...(((((((((.........)))..(((((..((((.(((((..(((((....(((.((((.....)))).))).......))))).((.((.((((((((((.((..(((....)))..)).)))))))))).)).))(((((((.((((...((((..........)))).))))..))))))).((((.(((((.(((((((((((((((((((...(((((.......)))))...))))))))))(((...)))..(((((((..((((......((((((((.(....).))))))))..((((....)))).....(((((.((.(((.......))).))))))).(…	6.57695e-08	FALSE
MSTRG.12069.1	chrX	5621335	5621828	GUCAACUGACUGGCUUCUUAUCGCAUGGCUAUUCGGUUUUUGCAACUGCAAUUGCAGUUUUAUUUGAAACGAGCAGCCGGCGAGUCAGAAAACCGGGUGAUUAUCCCAUUAGACCGCUCUGUUAUCUAUAUUUUAUCGCUCACUUCCUUUCGCUUAAACAGUGUUUUUUUUUUUUUUUUGUACUCAUACCGAGGUGUUGGUUAUGAUUAUAAGCGACCAGUUUCUGUCUUACAAUAACUGCUCUUAUGAUGACCUACAAACUUGGUUUACACUAGCUUAAGACUAGCACUAGCUUGUUGGCAGAAACUAACUAGCUGAUGGUCGAAUAAGUUUGUUGCCUGCUAUGCAUAUUAUCAAUUAACUUGGUGUGGGUUUCGGAUAACCGAAAGAACUCGGAUU…	(((....((.(((((((....(((((((((..((((.((((((((((((....))))).(((((((((((.(((((.(((((((((((((((..(((((((........((((..((...))..))))......))))))).........((((.....))))..........))))))).))))..((((((.(((.((((...((((((((.(..(((((..(((...)))..)))))).)))))))))))).)))..)))))).......((((((.(((((....(((((.(((((......))))).))))).)))))...)))))).)))).)))))...(((((((..........))))))).)))))))))))((((......))))...…	1.14586e-06	FALSE
MSTRG.12070.7	chrX	5631869	5637717	GAGGGAGCACUGGCGAAGAAAGAGACGGGGCUACGCGAGGAGAAAGAGAGAGUGCGAGAGAUUCGGCGCAGAUUGAGGGCGGCUGCUGGCCGAAAAGGAUGCUGGAUUUAUCCUGCCAGGGCCCGUUUCAGUUGUAGUUGGAUAGUAAAGGGUCUUGGACGUAUCGAGCGAAUCGUUCGCCAGGUAGCCUCCAGAGUCCUACAAAACCAUAAGUCCUCCAAUCAGUUGAAAUUUUUCUAUGAAAAAUCAAAACUCCUAACUGAAACCGAGGCUGUCAUACCAUUAUUUUUUUAAGUUUCAACUUGAAAAGUGAUAAUCUCAGUGCUUCAAUCAAAAUGACACAUUAUCUGUGAAAAUUACUGUGAAAUCUAUCGUGAAAAGCAUUCAGUGCUUAAUCAA…	((.((((((...(((((...((...((.(....).))(((((...((....(((.((((((((((((...(((((.(((.((((..(((......(((((.(((((.....(((((((((((((..(((((......))))).......)))))))))......((((((...)))))).)))).....))))).)))))......)))..)))))))))))).)))))).)))))))))......))....)))))(((..(((((((((.((((((.........(((((((((....))))))))))))))).))))..(((((((((((((((.(((((.....))))....((((.(((.....))).)))).((((((...))))))......…	2.14436e-08	FALSE
MSTRG.12070.8	chrX	5647757	5648491	AGUCAGAAGCGAACUUUUGCGAGUGAUGGAAGACACUGCCUCUUCAGACCGGUGCCCAAAUACAAUAAAUAAGUAACUAAGAAACUCAGUACUGAGAACGGAACAGCAAUAAUAGCAACAAUUAAGAGCAGACAUUCGGUGAUUUUCACUAGAUGCUACCCUAAAUUUGGUAUUUUAUUUGCGAUUCUCAUUAGCUGGUCGAUUGAUUCAGUUGCAUUCAGUCCGUUAAUCGGUGAUUGCUAUUAAUCGUGUUAUUGUUGUUCUACGCAAUAAAUUGAUUGUCAUCGAAUUGCUUUGCUUUGUUUUUGUACAAGUGCAGUGAGAAAAGUGCUAAACAACAAAUAGGCAAAUAAAAACAGGAAGCUACACUUUUUUGGCACUGCGUCGUCCAUUUUGUCU…	..((((.((((.(((..(((((.(((..(((((.......))))).(((((((..................(((.(((.((...)).))))))(((((((.((.......((((.((..((((.((.(.((.((((.(((((...))))).)))))).).)).)))))).))))....)).)).)))))....))))))).......))).)))))...))).))))..((((((((.......(((((..(((((((........)))))))..))))))))))))).((((((((.(((((((((((......(((.(......).))).............(((...............)))...(((((((.((.(((((((.(((.((((((.(…	9.28871e-08	FALSE
MSTRG.12071.1	chrX	5632432	5632846	UCGAAAUGCGUGUGGUGCUGGGUAUUUGAAAAAAUUAAGGUUUCAAUACUUUGUGUAGAAGGGCUCAAUUCGAUCAAGAAGAUCAGAUUGCGCGCCCAAUGGCAUUUGAUUUCGGAUAGUCUGUUGUCUGUGGCACUUUCAAUGUUCGUUUUUAUAGAGAUUGAUAGAAGCAAGCGAGUGAUAUGGCAGAUGAUGUGAUCGGCGAUGGAUGCAAUUGCAAAUGCAGAUACCAGAUGCGAAUGGAUGAAAACUUAAACUCAAAACUGCCAAUUAGCACGCCAAUAACAAGUUCGUGGUUUAGAUUUAGAUUGAGAUCGAUCAAGGCAAACAUAAACCGAAUCCGGAAACGGAAACGCGACCUAACUCCAAAUGCCGCCGCGACCUAAUCAUUCAUUGAGC…	(((...(((.(((((.(((.(((...(((.........((((((.((((...)))).)))((((.(((((.((((.....)))).)))))...))))...((((((((.((((((((.(((((((((((((..(((((.....(((.((((((((........)))))))).)))))))).....)))))))))).))).((((.....((((((((.....((((...(((........))).(((..........)))...))))))))).))))))).............(((((((..(((...((((......))))...)))..))))))).)))))))).((....))...........))))))))))).........)))...))).)))…	1.5109e-08	FALSE
MSTRG.12088.1	chrX	5716906	5717209	GACUAGAGGCGAUGACGCCUCGCUUAAUUACGCAUUGUAUUUUAAUUUCGAAUGGGGCUUAACUGCUCAACUGGUUUGCUGCAAUUAUAUAUUUCAAAAAAAGAAAAAAAAAAUGGCAAAACGGCACUCUAAAUACCCUCUAAAGGUAGCUCCUUUCCAAAGAUUAUGUACUUUACGAAUGAAUUAAACCUUUAAUUUGUUUAAUGUUUUAUGUACAUUUUCCACUUAAAAUAGUUUUGUUUUAAAGCAACUGAGCGACCGAAGCGACUUGUCUUUCGAGGAAUUUCUAUGGAUAUAAACUGG	.....((((((....))))))((........)).((((((((.....(((..(.(((((((..((((...(((..(((((...(((.....((((.......)))).....))))))))..))).................(((((.....))))).....((..((((((...(((((((((((((....)))))))))))...)).....))))))..))...((((((((....))))))))))))..)))))..)).)..)))((((.....))))..........)))))))).....	1.12291e-07	FALSE
MSTRG.12092.6	chrX	5744405	5746771	GUGAGUGCGUUUUUGUUUUAGUUAUUCUUUUUUUUUUUUUUUUUGGCCGGAAACUCUCACUCGAAGAUGCUGCCGGUGUAGUUGUGUAUGAAUGUUGUACCAUUUUUUUUUUUUUUGAGAUAGAAAAUUUAGAUCUAAAAUAUUAACCAUGCGAUCCUUAGAAUCGCACUUUUAAAAUAUGUCCACACAUUUUCAAAUUCGAAAGCUUUGGCGGGCUGUCGAUGGGCGGGCGCUUGCAACUCUGGCGAUAACGAUUACCGUGCCGAUAACGCGGCUGCACUAAUCAGCAUUAUCACAUGCAAAUUAAGGUCAUCCAAAUGAAAAAUGACCACCAAUCAAAGGCCCUGCACCCCUUUGCCGCCCCCCAUUUAUGCGAAACAACUAGAAAAAGUGUGUUUA…	........................((((((((((((((((((((.(.(......(((..........(((((...(((..(((((((((...(((((....((((((((((........((((....(((((.................((((((.......))))))..........((((....))))((((......))))((....))..(((((((((...(..(((((((.......(((((((..(((..((((((.(((((.((((((((..((((((((..((((((.(((((((((.((((((...........)))))).((.......))((((((((((((((((.(((((.(((((((((..........((((((..(((....…	6.98368e-06	FALSE
MSTRG.12101.1	chrX	5766868	5767073	CUAUGGCGAUAUAUUAAGAUUUGCGUUAGAUUAGAAAUAGGAUAAUGCCUAAAACUAGGCCACACAUAUUUGUGUAACCAGCAUGAAGUAUAUGAAAUGAUAGCAUACUUCUGGGCAGAUUGUGGCAGUGGGCAAUUGUUAUGAAGCAAUUAUCUUUUUUUGAGGAAUCUAGCCCUAAUAUAUGACUAGAUUAUCUAGCACCCAC	.....((((...........))))(((((((((((((.(((((((((((((....))))).(((((....)))))..(((....(((((((.............))))))))))((...((((((((((.....)))))))))).)).)))))))))))))))....)))))).........((.(((((...))))))).....	4.06931e-07	FALSE
MSTRG.12108.1	chrX	5835418	5835867	GGCUUUUAACUAGUUGAUUGAACCUUUUCUCGGAUUGAUGCCUUAAUUCACUAAUAUAGUAUUUAGUAUUCAGCGAGCAGUUAGCGCAUUUAGGAUCCGGCAUCAAUUUGUUGACACCGCACACUAUUUGUUUUUUUUUUUUUUUUUUUUUUUUGCAACAUAUGCAAAUGUGACGCACACAAUAGCUGGGAAUGGGAAUCGCAAACAGGAGCGAAAACAGGCAACCGACACACAAGAGAGCUAGCGAAAAUGGUAGAAAAAAUCAUUUUCGGCAGCGUUUUGUUAACAAUUUGUGAUGUCACUGGAGGGUAACAUCGAGCUGAUGGCUUCCCACUGUCGAAAAGCUCAAUUGAAACAAAAAACCCAAAUGAAAACGAAAUGGGGGCAAAAAAAAAAAAC…	(((((....(((((((.(((.......((.((((((((((((...(((((((((........))))).....(((.........))).....))))..))))))))))))..))............((((((((((((((((.........((((((.....))))))((((.....)))).....(((...((....((((........))))...)).....)))....((((((..(((..((((((((((.......))))))))))..))).))))))...........(((((.(((....))).)))))(((((..((((........))))...)))))...............(((..((.........))..))).)))))))))))))…	0.000674009	FALSE
MSTRG.12113.2	chrX	5884495	5899989	CUCUCUGGCUUGCGGCAGUUUUCCAGAGGCUGUGACUCAGUAAGCAUUUCUUGUUGUUACCCUAACGAUAAGCGUCCGAUUCCUAAUUCUCUUUCAAAUAAUUUGUUUUAUUUUUUUUUUUGUGUGUUUUGAAGUCAAACAGCUUCAUAAACAAUAUUAAAUAUCGCAAUUGUUAUUGCAAAUGCAUUCGUAUCAGGCGCCUUGAUGUUUUUCGCCAAAACUUCGUCUGCUCUUUGUCAGCGUAAUUGCGUUUGCCGGUCGUGCCGUCUUGCUCGCACGCGGCUUGCAAACAAAAAGUGAAAGAGGGAAAGCCACCUGUGUUGUUGCUUUUGUUGCUAUCGUUGGCUGCACACACAUGGCAAUAAGUAACCAUAUUGUAGACUUAUUUAUUUUAGCGUU…	.(((((((...((....))...))))))).(((((((((((.(((((..((((((((((...))))))))))((((.((((((.....((.((((..((((......))))(((((((((((..(((((((((((......)))))).)))))............(((.((((....)))).))).((((.(((..(((((((((((((....((((((((((..(((((((((((((((((((..(((((((((.(((((((.((.......))..))))))).))))))....((((...(((((((((......((((((((((((((..(((..(((((((((..........((((((.........((((.(((((.........((((((..…	5.76793e-07	FALSE
MSTRG.12120.1	chrX	5915746	5916076	GUGCAAACGAGAAUGACAACAACAAUGCUCGAUAGGGCGCAAACAGCCGAGAAAUUCGAGUAGGCCCAAAAACGAGUUUCAGGCCGAGGUAGCGAAUGUGAAUCAAAAAGAUUCAAACUUGGCGCAUGGCGACGUUUUGAAUACACUAACAGUACACUGAUACAAAUACGGUACAUAUAUGUACAUAUGCUAUAAGAUCUCAAUUAAACUACACAUGUACAUAGGUACUUAACAAUGAUACUACUAUAAACAACACUUUCAGCGGAUCGAUGGCAUGCCAUCCACGUAGGGAUAGUGCAGUGUGGGAACACAUGGCUGAAUGAAACGCAU	((((...((((.((..........)).)))).....))))...(((((..........(((((.....((((((.(((....((((((..........((((((.....))))))..))))))....)))..))))))...........(((....)))..........(((((...(((((((((.((......................)).))))))))).)))))...........)))))........(((((((.(((....(((((....)))))..)))..))).))))..(((((....))))))))))............	1.26951e-07	FALSE
MSTRG.12122.1	chrX	5917718	5918009	UGUGCGAUUUUCUGUUUUUGUUCGCCGCUCUCCCCUUGUUUUUUAUCGUUUUUGUUUUUCAAUCAUAUAUUUUGUGCUUCUUUUUUUUUUUGCAUGUUUUGUUUUGUGCGUGCUCUUUUUUGUUGAAUGCAAAAAGGCGAACAAAAUAUUACGAUAAAAAUUCCGUUGUUCUCGCCGAAGGUUUCCGGGUUUGUUGACUUUGCCAGCUGAAUAUUCGAAAUUGACAUAAAUAAUAAUCGCAUGCAAUUAUUGUAAACAAUUGUUUUUCGCUCAGGAAACGAUUGGCGCUUU	.((((((..............)))).))...........((((((((((((((((((......((((.....))))...............((((((..........)))))).(((((((((.....))))))))).))))))))....))))))))))............((((((..(((((((((((((((.((.((((..((.((.((((....(((......))))))).))))..)))).....)).))))).........)))).))))))..))))))....	1.67386e-06	FALSE
MSTRG.12123.1	chrX	5926232	5926488	UCUUUUUUUUGCCUUUUAUUUUUUUUGUUGGUUGCAGGUUUGUUGUUUUGGGGGCAGAUGGCUUUAUGAUGUUGCGUACCUCUUCAGAUAUAUGUGGUAUAUAUCGCGUGUGUAUUUGUGCAUUAAGUGUUAUUGCACUUGGCCUUAUUCGCAAUUGUAUAUUUCGCUGGGGAUCGGGCGACUUGGUACCCGGUCUUGAUCUUGGACUUCAAUUUGGACUGCCAUUCCCUUUCUUGGCCUAGGUCUGCAUUUUUUU	..........(((................)))((((((((((..(((..(((((..((((((........((((.((.((...(((((((((((((((....)))))))))))...((((((((((((((....)))))))).............))))))....((((((.((((((...)))))).)))))).))))....))))..)))).......)))))))))))....))).)))))))))).......	5.69544e-07	FALSE
MSTRG.1213.3	chr2L	10839614	10842611	AUCGAUUAUUCUGUCUCCUUUUCUUUAUACGAAAAAAUAGUUCAACUGUUCGGACGUGUUUAUAUAUCGUGAGAAAAUAAGGCAAAAAAUAGCGUAUUCCGAGUGUUUUCGUGCGUAUGCAGAUAUAUUUUUGCACUGCGCCACCUUUUUAAUAAGUUAUUUUGGAGAAAACGGCGUUUCAAACGAGCAAAUCGAAGCAAAAAGUGCCAGUUCUCGGUGACCAAGAAGUAGGUAAGAAAUAAAAAUGGCGUCACAUGCCAACAUUCACACACACACCCAUACACACAGACUAAUGCGCACAUUUUUCCCAUUUUUGGUACCCUUUGUCAUGAAAUCAGGGGCCGAAAUCGCAAAAACCCAAAGGUAAGUUCAGGUAAAAAAGAAAUUAGCAAAGAACCA…	..((.(((((.(((((..(((((((...((((..(((((((((........)))).))))).....)))))))))))..)))))...))))))).....((((((.....(((((((((((((......)))))).))))).))..(((((((.(((....(((((((..((((((.......(((((......(((((...((((((..((((((.(((((........)))............((((((...))))))............(((((......(((((.((..((((((((..(((.((.((((((((...(((((..............((((((.........(((....)))...))).)))..............))))).))))…	1.12799e-07	FALSE
MSTRG.12135.1	chrX	6141937	6142317	AUUUGGCAACAGCGAUGGCCCCCAAACCAACAGUAAACAAAUUAAGUCGAGCGUAAAGUCGGCCAGCGGAAAGGGGGCGUUGCCAUUAGGGGGGCGUGACUGGCCUGGUCGGGUCUGGCCGCGUUGAAUUGGAUUGGGUGGCAGGGGAAUGGAAUGGGGACGCAUGCAAGCGUGCAGAAAUCGCAACAAAUUAAAAGAGCCACAAACAAAAACGAGAGCCCCCAAAAGCAAAAGCCGAAUAAGAUGACUGAACAUGCCAAAUUGGUGGGGAGGGAGGGUCUCGAUGUGCUGAAGAACAGAGAGUGCUGAAUACUGAAUGGCAAAUAACGAAUAACCAAGGCCCGAACUGAGGCAAACGGAACGAAAAAAACAAACAUUUA	.((((((.(((.(((.(((((((...(((.((((...((.....(((((.........(((((..((.....((((((.((((((((((.(.(((..((((.(......).))))..))).).))))..))).....(((((..............(.((....((((....))))....)).)..............))))).........)))..))))))....))....)))))......))))).....))....)))).)))....)).)))))))).)))))))))...(((......))).....((((((...............((...(((........)))....))...............))))))	2.00499e-08	FALSE
MSTRG.12143.1	chrX	6263247	6263575	UUUUUUUUUUUGACUAACCAUUGGGCAAUCGGCACGAUAAGCAAUUCGAGUGACCGGCAUAGAGUGUGGAAAACUUUGGGAAACGGGUUUAGGGAUCGGAUCGGUUUUGGUUGGGAUUGCUGUUCCCUGGUAGCACUAUUGCCAAUCCAAAGUUAAGAGGUUGCAGAAAGAAGAAGAGCAAUGGUGGAGCAGCUGGCAUUUGCCCAUUGGCCGGCGUUUUAGUGUGUAUAUUUGAAUAUAUGUAUGUAUGUACAAUAUAUGCAUGUAUACACAUUUCCCCGAUUGCUGUUUGCAUGUGAGCCAUUAAAAUAAUUAACCUGAAAUUUUA	((((((((((((.(.((((.........((.((((..((.((...((....))...)).))..)))).)).((((((((.....(((..(((.((((.(((((....)))))..)))).)))..)))((((((.....))))))..))))))))....))))))))))))))))).((((((((.(((...((((((............)))))).....(((((((((((.((.((((((((((....))))).))))).)).)))))))))))))))).))))))....((......))...........................	2.82139e-06	FALSE
MSTRG.12144.1	chrX	6264550	6264875	CCCCCUCCCCCCUAUCGACCACGCCCCUGCUGUACCCACACACGCCCAACAAAUGGGGAAAAUGGAAACAGUCAUUCGAGAGUUCGUCGUAAAACAAUCGAGGCACUGAGCACCAUUGUUAUCAGGUUUUAUACGUAAAUCUUGGCGCAAAUCUUAUCGGAGUGGCGUGGAGUGGUGCUAGUGGUGCUGUCCAAGGUGGCUCCACACUAUGCCCACUAUGGAUGGCACUUUGGGAGAGCCACCAAUCGAUUCGGCUGCGAUUGCGACUUUUGCCAUUCAAUAAAUCUUAAUGGGAGAGCAGCAGGCAAAACCCCAAUUCGACCUU	.........................((((((((.((((......((((.....))))...(((((...........((((((((.((((((....((((((..((((.(((((((((.(...((((.((((....)))).))))((((...(((....)))...))))).)))))))))))))((((((((((.((((((..........))).))).)))))))))).((((........))))))))))....))))))...))))))))))))).............))))...))))))))....................	3.16956e-06	FALSE
MSTRG.12160.1	chrX	6319279	6319481	AAGCAUAUUUAGAGAUAUUAAGAAUGUAUAAAAUAGUAGAAGUAAAUUGAUUACCAUCAAAUCUCAUUAAAUUGAUAGGUGGUAAUCAGUGGCCUGAAUGAUUCGAGAAACAUAUAUCCAUUUGUCACGUGCGUUAAUGGUGCUCAUUCGUUAUAGGGAAAAUGGCCGUCAGUUGACAUUUCUGCCUCCUCGAAUUCGAGCU	..((((.(((((.....))))).))))........((((((((..(((((((((((((..(((..........))).)))))))))))))((((..(((((.(.(((...(((..((.(((.......))).))..)))...)))).)))))...........))))(((....)))))))))))...((((....))))..	9.99897e-09	FALSE
MSTRG.12180.4	chrX	6590785	6592279	AAUCUAUCGGUCAGUCGGUCGGUCCGCGGUGACGAACCGCAGCAGUGUCUAUCGAUAGGACCAGCUGUUUGCCACCACUAGUUACUAAAUCGACAGACGAAAAUAAAGAAAAAGUUGGGUGCAGUAACAAUCAAUCCUCAACACACAAGCUGUGGGCCACGAUUGCGAUUUUAGCCGACGGGGCAAUUGGACAAUUGGAUGUGUUCCGCUUCCGAGUUGUGUAAGUGCUAGAAAAUUUUUUUUCCCCCCAAUCGAGCGAAAGCAAAACAAUCGCAGCAGCAGCAGCAGCAGCAGCAGCGACAACGCAAAGCAAAAACUUCGCAGCGGAAAGCAAAAGCAAGGCAGGCAGGCAGCACGCGGGCAGCGAAGCUGGCAGAGAAAGGAAAACCGAAAAGCAAC…	...........((((((...(((((((((((.(((...(((((.(.((((.......))))).)))))))).))))....((((((...(((((...................)))))....)))))).......................))))))).))))))((((((.(((.(((((((((.(((.(((((((((.(((...))).))).)))))).))).)))..(((((....)))))...((((..(((((((.(((((((((((((.((.((.((....)).)).)).))))...(((...((.........)).)))....((....)).(((((((..(.((((.(((.....)))..)))).)........((((((..(((((((..…	5.56337e-06	FALSE
MSTRG.12181.2	chrX	6592719	6593197	ACAUAAGAAGUAAACCAAGUGAAGAAAAGAAAUGUUACAUCCAAUCAGCGGACAAUGGAAUUUGCUUAGCCAUUAUCAGCAAGUUCAAUGGCUCUUCAGCCAGCAGCUGCGCCAUUUAAGCAAGGUCCAUGCAUCACUGCAUCACUGCAGCCCCCAUUCCAGUCUCAGUCCCAAUCCCAAUCCCAUUCCCAUUCCCAUUUCCAAUCCCGAUCCCCGAGCGAGGCCCACCAUUUGCAAACAGGACAAUCAAAGGGCGCUGGACCCAUCCGACUGGUUGGUUUAUUUAUAGAGCGCCGUCCCCCCCGCCCAUCAAUGUCGCUUCUGUUUAUAAUUUACACAGUAAUUGCCACAUAUUAUGACAAUCCAUGUAUGGAAUCGAAACCACAGCACGCUGGCACU…	.......(((((((((((((((............)))).(((.......)))..(((((.(((((((((.......((((..((....(((((....))))))).))))......))))))))).)))))......(((((....)))))........((((((...((((....(((........(((..................((.....)).(((((........))))).....)))........)))....))))......)))))))))))))))))....((.((((.((.((..((((((..((((.((..((((.((.....)).)))).....)).))))..((((......))))..(((...((((..((((....(((((....…	1.58487e-06	FALSE
MSTRG.12184.1	chrX	6631266	6631523	CUAAAAGGCAACUUACGUGGCCAACGGCACUACGGCAGGAAAACCGUUGAAGGAAGAAACCAGGUCAUCCGGGGGUUCAUUGAGCCGGCUUAGUUGCUCAACCGAAAGCAUUUGUGAAAAGCGCAUAAUUUAAAUGAAGUACUGAAAUGAGCCACAACGGGACAGGUAUAAUAAAUGGGUGAAUACAAAGGGAUUCCCUUCUAGUUAGUUACCCAAUUCAACGUAAGGACACCCCCACUUAGCUGUGAAACUAACAA	......((...(((((((...((((((.....(....).....)))))).........(((..(((..(((..((((((((......((((...((((........))))..((((.....))))...........)))).....))))))))....)))))).)))........(((((((..((.(((((...)))))...))...))))))).....)))))))....))..(((......)))..........	7.92695e-08	FALSE
MSTRG.12185.1	chrX	6632097	6632352	GUGUGUCUUGUUGUUUUUUGCUGCUGCUUUACGGAUUCGUAUCGCCAACGAGAUCGCCUUGCCCCCUUUGGGGGGUCUCCUGCUGCGUGGAUCUCCUCUCGUUUCUUCCCAGUGAUGUGUGUGUGUGGAUUUUCUUCGGGGAACAUAGCCGAGAAUUUAUGCCCAGUGCAACAUUAGUUGCAUAGAAAUGUGUUGUCGGCGCACAAAUUAAAUAAAGUAAGUUAGUGUUGGGCAAUGUCGUUAUGGUUUAGUAAU	(((.(((((((((............((..((((....))))..)))))))))))))).((((((.....((((((..(((........))).)))))).((((.((....)).))))(((((.(.(.((......)).).).)))))(((((.(((.(((.....(((((((....)))))))....))).))).)))))((((.((((..........)))).)))).))))))....(((((......)))))	3.35466e-08	FALSE
MSTRG.12188.1	chrX	6645378	6645719	UAUUUUCAUUUAAGUUGGUUGGAAUUGAACUGAAUUCUUGCAAAUAAGUGAGACCCAUUCGGCCAGCCAACUUUUUGGUGUUCAGUAUCAGAUCUUUCCGCUUUUGGUUUUCCAUUUUCCCGCAGGGCUUUCCGUUCCCGUUCCUUUGGUGUCCCAGUCCCACUCCCAAUGUCCACUUUUGGGUUUCUCUUUUAUAUUUCGGUUGUUUUUUUUUUUUGUUUUCUAUUUACUUUUUUUUACUGAGCGGGCUCAGCUCACGAUUUUGUUUGUUAUUGUUUUGCUUAGGCUGCGCUGUUGUUGUGUUGCUAGUUUUCUCAUGUCCAUUUUUAGCCAUGGCUAAG	...........(((((((((((.......((((((((((((......))))))...)))))))))))))))))(((((((.....))))))).......(((..(((((.........(((((.(((((........(((......)))......)))))....(((((.........)))))...............(((((...................................))))))))))...(((..(((((..........)))))...)))..(((.((((.......)))).))).....................))))).)))....	1.52988e-07	FALSE
MSTRG.12203.1	chrX	6708377	6708602	AUUGCAUUUGGAAUUCGUUCGUAGUUCUCCGUGCUGUAUUCCACGCAUUUUCCAUUUCCGUUCGUUCACCUUGUUCUUUUCAGUAGUUGUGGGGGGUUGUGGCCAGCGAGAUGGGGAAUGGGGGGAGUUAAAUUUAAUGAAAACGCCGAUAGUUCGAUGACUUUGCCGUUGGCUUAUCGAUGACGCUGCUGAUUUAUUGAUCGAGAUGCGUUUAUCGAUGGAGCG	...((((..(((((((....).))))))..))))...(((((.(.((((((((((((.((((.(((.(((((.(.(............).).)))))...))).)))))))))))))))).).))))).............((((.(((.((((....))))))).)))).(((((((((((((((..((((((....)))).))..))))).))))))).))).	5.61098e-07	FALSE
MSTRG.12208.4	chrX	6761472	6763686	ACGUGGGCCUCAUUUUCAAAUGUUCCCCAGGAAAGCGCAUUUACAGGCCAGCAUGCUGUGCAGCGCAACUCGGUACCUCCGGGAGAUUCUCGAGCCUUUGGGGAUGCUUUGGCACAUGAACCAAGGUCCUUCUAUGGCACUGAUUCCCGAGAACCCCGAGACCCUCGUAUCUGGAAGAGCAAGACUUCCCAACAGCAGCAACAUCAGCAGGCGCCACAGGCACAAAUUCCUCCGUAUUCCAGUGACCCGCGUCGUUCUAUAAGCACUUACAGCGGUUUCGAAGAGUCAGCCAAUAGAGGGCAAACUAAUAGUAAAAAUAAUAAUAAUCAUAAUCAGAAUCAGAAUGUUACCGCCAAUGGAAGUGCAUACAUUGCGAACUGGAGUGGCAAUCCAUAUGGA…	...(((((.((..((((...(((((((((.....(((........(((..((.(((((((..((((..(((((....((((((((..((....(((...((((..(((((((........))))))).))))...)))...)))))))).))...)))))............(((((.......))))).....)).))..)).))))).)))))...(((((......((((((......(((((((((((((((((....(((((..(((((((..(....(((..(((.......)))..)))....................((.......))........)..)))))...))..)))))..((..(((((((((((.((....(((....)))…	4.25389e-09	FALSE
MSTRG.12215.1	chrX	6783483	6785973	GACGAACUCCACCAGCAGGCUCAACAGCUGGCUGGUUAGAUCCGUCGACCUGCAUGGUGAACAAUGAAUGAUAAGCGGGUAUGUACCAACUUAGUUUAUUCCAAAAAUGGUGGUUAGGCAACUCACGUUAGAUCGUUGACGACUCGGACCAGCAGCGCAAAGGUCUCCUUAGCGGCCUUCUGCUUGUUGUCCUGCACUUGACAGAAGAAGUAUGUGUAGCGAUGGGUCAGCUUCUCGAUCACGUCGAUCGGCUGGAUGAAGGUGCGAAAGGUGGUGAUGAAGGCCUCGCAGAAUGCUGCACGAACGGAAUGAAAAUGGACAGAGACAACAGAGGAGUUGGGUAAAUGACCAUGCGAACGAUAUUUGGUAUGUUUUUGCUGCUUCUGCUUGCGCUGCGAA…	..((..((((((((((.((((....)))).))))))..((((.((((((((((.(((((.((((.(((.......(((((.((((((((...((((((.((((...(((.(((..(((((((((........((((((((((...((....(((((((.((((((........))))))....(((((((((((..(((..((......((.((((((((......((((((..(((((...)))))..)))))).......(((((..(((..........))))))))....)))))))).))....))..)).)..))).))))))))((((((..((((((....(((((.((......)).)))))..))))))))))))....)))))))...…	4.61004e-09	FALSE
MSTRG.12216.1	chrX	6801170	6801432	GCUAUUCAGAUGUACGCGAGUGUGACAGCUUGUGACUGUUAUCAGCGUGAGUGACUCUUAUCAGGCUAAUGGAAACAUUCAAGUCAGCUGGCGACUCUUUAAAUUUGCACUCGCUAAAAAAAGGUAAACACCGAAUGAGCUGAGCACAUGAAAGAAUGACAGACGUUGUCUAAAAUUUAAUGUUUUCCAGCCAAAAAUUCAAGUUGGUUAGUGGUCAUGCAAAGUGGGCGACAAAAGUGGUGCCAAAACAAUGAAAUCCACA	(((((((........(((((((((((((((..(((.((((.(((((.(((..........))).)))...)).)))).)))....)))))..............))))))))))........(((....))))))).))).(((.((((.(((....((((.....)))).....))).)))).))).((((((.........)))))).((((((((......(((((.((....)).)).))).....))))...)))).	2.28903e-06	FALSE
MSTRG.12219.2	chrX	6822057	6822850	CGCCUGUGACUUUUGCCCUGACCGCUCUCUUCAUGCUGCCCAUUUUGGUGAAGCUCUUUCGCAGUGCCAAGAAGUGAGGAAAUCCUCGUUUGGAUUCCAAGAUAUCGCAGCAAACUUAUCCGCCAUCUCUUUGCAGACAAAGUCCGCUGGUCUUCCUGCGAGCGGUGGUUUUGUGCGGCUGUUCCUCCUUCGUCUUCGGCUGGCAUGUGCACGAGAAGGCCAUCUUAAUGGUGCUCCUUCCGCUCUGGUGAGUUCCCUUCCCCUCAGUUAAUUCGAAAUGAAGGAAUCCUACUAACAGGCCCACCCUUUUUCAGUCUGCUCACGCUGGUAAACCGGGAGGAUGCCAGAUACGCCUAUGUCCUUGGCAUUGCCGGCUAUUUCUCUCUCUUUCCGCUGCUC…	...((((.......(((((...((((((.....((((((...((((((((..((......))..))))))))...((((....)))).(((((...))))).....))))))........((...((((((.((((.(...(.((((.((.......(((((((((((....(((((((((................((((((((.((((.((((.((((.(((....(((((.((((((((((...(((((...(((((...((.........))...)))))...........(((((.............))))))))))...)).....))))))))))))))))..)))).....)))))))))))))))).............(((((.....…	1.82643e-06	FALSE
MSTRG.12224.1	chrX	6855216	6855554	UGUAGUUGGAGCUUUUGUUGUACUUGCUGUUGUUGUUGCGUUUUCUUGCCUUUUGUUGCUGUUGUUGUGGCCGGCCCUCAGUUUUUGGUGGCCGAUGGCACAAAAUUGUAUAUUGGCCAUGUACAAACACACACGCAAUCACACCCAACACAUACACAGAGAAAAAUGUCCCAUGUAAUUAGAUUUAAUCAUGAACACUUAUGGAAGCGCAUAGGGUUUUUUUCUACAACUUAAUUUAUAAUUCAAAAUGUUAAUUUUCUUGUGACAUUAGAGCAACGGUCGCCCUUACUGCAUGUAAAAUUAAAGUUCACAUGUAAAUAUUAUCAAAUAAAAAAACU	..((..(((((((((.(((.(((.(((.(((((((((((.(((((((......(((((.(((.((((((..(((((.(((.....))).)))))(((((.(((.........)))))))).............)))))).)))..)))))........)))))))......((((..((((....))))))))(((.((((((......)))))))))............(((((((((((...(((((....))))).)))))).))))).))))))).)).....)).))).))).))).))))))).))..))......................	5.52091e-05	FALSE
MSTRG.12226.10	chrX	6870578	6875931	UUUCCGGAUCGUCCGGCCCUUCCUCCUCCAGCGGCGGCAACAUGGGCCAGAACACAUCAGCCGCAUCAUCCUCCGCGAACACCGCUGGUGGCCAACAGGUGACCUCAAAAUCUCAGCAACAGCACGCUGCCUCUGCCGCCGCAGCAGCGGCGACGGCGCAUCAACAGCAUCUGAUGAAGCAACGCGCCGCCGCAGCAGCAGCUGCCGCCGGCGCCAAUGGUGUGGCGAAUGCGGCAAAUAGUUUUGGGGCAGCCGCGGUAGCGGCCUUCAAUUCCCAGGCGGCGGCAGCGGCGUCGAUGCUCCAGCAGUCGCAGGGCAACAACAGGAUGUUAUCGCAGGCCACCGUCCAGGCUUUGGCCAGCAGCGGAUGGAUGUCCGGACAGACAAACCUGCAGCUCC…	...(((..(((((((((((.....((.((...)).))......)))))..........(((((((...((((((((..(((((...(((.(((....))).))).........(((((((((((((.((((.((((((((((.((.((((((.((..((.(((.(((...))).))).))..)))))))).))(((....)))(((((...(((((......)))))...))))).....(..((((((..(((((....)))))))))))..)....)))))))))).)))).)).)))).(((((((.....((((.(((((((.(((....((((((((((((...(((....)))....)))).))).((((......))))..))))).((((.…	1.8972e-05	FALSE
MSTRG.12226.11	chrX	6870578	6881580	UUUCCGGAUCGUCCGGCCCUUCCUCCUCCAGCGGCGGCAACAUGGGCCAGAACACAUCAGCCGCAUCAUCCUCCGCGAACACCGCUGGUGGCCAACAGGUGACCUCAAAAUCUCAGCAACAGCACGCUGCCUCUGCCGCCGCAGCAGCGGCGACGGCGCAUCAACAGCAUCUGAUGAAGCAACGCGCCGCCGCAGCAGCAGCUGCCGCCGGCGCCAAUGGUGUGGCGAAUGCGGCAAAUAGUUUUGGGGCAGCCGCGGUAGCGGCCUUCAAUUCCCAGGCGGCGGCAGCGGCGUCGAUGCUCCAGCAGUCGCAGGGCAACAACAGGAUGUUAUCGCAGGCCACCGUCCAGGCUUUGGCCAGCAGCGGAUGGAUGUCCGGACAGACAAACCUGCAGCUCC…	..((((((.((((((((((.....((.((...)).))......))))).............(((..........)))....((((((.(((((((..((((((.((.........((...((((((.((((.((((((((((.((.((((((.((..((.(((.(((...))).))).))..)))))))).))(((....)))(((((...(((((......)))))...))))).....(..((((((..(((((....)))))))))))..)....)))))))))).)))).)).))))...)).(((....)))........)).))))))...((((........))))))))))).))))))..)))))))))))........((((..((((.…	1.39943e-07	FALSE
MSTRG.12226.12	chrX	6870578	6881169	UUUCCGGAUCGUCCGGCCCUUCCUCCUCCAGCGGCGGCAACAUGGGCCAGAACACAUCAGCCGCAUCAUCCUCCGCGAACACCGCUGGUGGCCAACAGGUGACCUCAAAAUCUCAGCAACAGCACGCUGCCUCUGCCGCCGCAGCAGCGGCGACGGCGCAUCAACAGCAUCUGAUGAAGCAACGCGCCGCCGCAGCAGCAGCUGCCGCCGGCGCCAAUGGUGUGGCGAAUGCGGCAAAUAGUUUUGGGGCAGCCGCGGUAGCGGCCUUCAAUUCCCAGGCGGCGGCAGCGGCGUCGAUGCUCCAGCAGUCGCAGGGCAACAACAGGAUGUUAUCGCAGGCCACCGUCCAGGCUUUGGCCAGCAGCGGAUGGAUGUCCGGACAGACAAACCUGCAGCUCC…	..((((((.((((((((((.....((.((...)).))......))))).............(((..........)))....((((((.(((((((..((((((.((.........((...((((((.((((.((((((((((.((.((((((.((..((.(((.(((...))).))).))..)))))))).))(((....)))(((((...(((((......)))))...))))).....(..((((((..(((((....)))))))))))..)....)))))))))).)))).)).))))...)).(((....)))........)).))))))...((((........))))))))))).))))))..)))))))))))(((......)))..((((.…	1.47107e-07	FALSE
MSTRG.12226.4	chrX	6868507	6881169	UUGCGAAGACGGGCGGACGUGCGUCGGCGUCGAAUGCGGAACAAGCGCUAAAGCAAACUAGCGAAAAAGUGCGAAUAUCAAAAGAAAAGAGAACCAAACAAAUUGUUUUUUUUUUUCACCACGAGCGUCGUCGCAAAAACAACAAAAAGGAAUUUAAUAAACCAAAAGCAAACGAGGAGAGAGAAAGCAGCAACUAAAUAUAACAACAAAUGCAUUAAAUAGUUUUGUUUUUUUUUUUGCCACACUGCCAAAAUGCAGUUAGCGUUUGUUUGUGUAAGUGUACCACAUGCAUACAUAAUGUAUAAUUUAUAUGCCAAAAACAACAACAGCAAUAGCAUUGUGUGCAAAAUGUUGAAAUGAGCUCGAAAAACAACAAAAAUAAGUGCGCGCAUUAACACA…	.((((((((.((((.((((((((((((((((((((..((.....(((((...((......)).....)))))((((((.....(((((((((...(((((...))))))))))))))...((((...))))(((((((((((.(((((((((...............(((((((((((((((((((((((.(((((.......((.....)).......)))))))))))))))))))((...(((((......)))))..))(((((((((((((((((((.((((((((((((((..(((((.....)))))..............((....))..((((((((...(((((................)))))........))))))))...(((((…	1.08057e-06	FALSE
MSTRG.12227.1	chrX	6882613	6882835	GGAUCCUUUUGACUGUCAUGUAGGGAAUAUAAAAAUGCAACUUUCACGCCCCGCUCGAUGUCAUUUAUACGAAGUUCCCUUGUCGGCCGUGCCACGCCCUCUUGCAGCGUCCGUCACUACUACUACUACUACGCCGCACACGCACACACACACACAUGUGCUGUUGACUUUCCGCCAUAUUCAUUGCAUUGGGGAAAAAAGUUGAUCCUUUCGGCUGCACUC	(((..((((((((.(((..((.(((.....(((........)))....))).))..))))))).......)))).)))...((((((((.............(((.((((....................)))).)))...(((((..........))))).(((((((((((.(((............)))))))...))))))).....)))))).))..	7.83478e-07	FALSE
MSTRG.12229.1	chrX	6918222	6918567	CAAAUCCCCAAUUGCCAACUUUUCGUUUUGCCAGCCCGGCUUUUCCAGGAGAUUGGCCCACAGCCAGGCAGUGAACCUCAAGUUCAAUAAGCUGAUUAACUGAAUGAAAUCAGCAAUGAAAAUGAAAUAGAAAGUGCCUCCAGCUUUUUGGCUUGGCUUCUUUUGUUCCGUUGAAUAAACCAAGGCAACCGCCGCCAUCCAACUGAUGCCCUCUCAGUCUCAGUCCCAGGCGCCCAUUUGCCAAAGUUGCCACCCAGAAGUAACCACUUCUGGCAGCCGCACUUCUGGCAAUUUGCGGCUGUUAAAUGAUUAAUUUGUUUUUGAUAGACUUUAAGUUAUAUUUAA	.((((........((((((((((.(....(((.....)))....).))))).)))))....((((((((..(((((.....)))))....(((((((..........))))))).............((((((((.......))))))))))))))))...(((((((....)))))))....(((....)))(((.....(((((.((.......)).)))))....)))(((((.(((((((((.(((...((((((((....)))))))).....)))))).))))))..)).)))(((((((.(((......))))))))))((((...))))..))))..	2.18033e-08	FALSE
MSTRG.12249.27	chrX	7090880	7098053	ACACUGCUUUGUUGUUGCCGAAGAAGGAAAGUCGCGCAGUGAAUUUUUUUCUGGUAAUUUUUCUUUGCUCCUCCUGACACUCGCCACGUAAAUCAAACACACGAUCCAAGUGAAUAAGUUAAAACGUUUUAAAAAUCAUGACAAAGAAGCUGUUUUGUGUGCCCCAUGCAAUCCGUGUAGCUACAGAAUAAGUGUGUGAGAAGAAAUAAAUCCCCAUCGAAAAAACAAUACACACACAGACACUGCAGCAUGUACAUAUAUAUGCAUAUAGAUAUAUAUAUAUACAUACAUGCACAGGGUUUCUAGCGUGACGUGAAGUGUAUAUAACGAAGCGAAAUUAAAAGAACACGCAAAAAGAGAAAAGUGGAGAGGAAACGAUAGUGGAAAACACGCAGACAU…	..((((((((((((((((((.(((((((((.((((...)))).))))))))).......((((((((((((...((((......(((....(((........)))....))).....))))(((((....(((((....((((((((((((((((((((.((..((((.....))))..))))))))))..(((((((................................)))))))((((.(((..(((((((..((((((((.(((....))).))))))))..))))))).))).)))).....((.((((((((((...(((((((.(((..............)))....((((((.(((((.((((...(((((((((((((...(((.....…	3.07507e-07	FALSE
MSTRG.1225.1	chr2L	10961585	10961837	AGCCAUAUAUAGCCAAGUUUAUAGUUGGGGUAUGUGAAAAACCAAUUUCGUCCAUCGAAUUCCAUGUUCGUACAGCAUUUAACUGAAGCAAACAUUGAUAUUAACCGUAGGCCUUCAUUAUAAAUGUCCUUCAUUCACAUCAUUUAUCCUGUAUCAAAUUGCAACGGCAUUAAUUUAUUUUUACAUUUUCGGAAUGUUUACGUUUGUAUUUGUUAAGCCCUCAUAUAUUGUCUGUAGUGGCAAGUUGCUUAU	.(((((.(((((.(((...((((...(((((....((((......))))((....(((((.....)))))....))..(((((.((.((((((...((((((..(((...(((......(((((((..............)))))))..((((......))))..))).....................)))))))))...)))))).)).))))))))))..))))))).))))))))))...........	1.75234e-07	FALSE
MSTRG.12250.1	chrX	7079680	7080033	UUUGUAGUUUUAAUUCAAGCUGAAGUUUUGUAAUUGCGUUAUAUUUAUUUGUUUUUUUUUGAUUACAAAGGAUUUCCCACUCGAUAAGACACACGAUUUAAGGGUUUUCGUAAUUUUCAUUCAACGUGCCAUGUUUUCUGUUUCCAUUUCAGUUUGGUGGAACUAUUGGGAUGGGACAGGGACGUGGAUUGGUGUUAUCAAAAUAAAUUGAUGACUGAUCUGUUGAUGGUCUAUUUAUGUGUGUUGUUAUGUUGUGACUGAUCUGUGGGCGUAAGUCAAACACUCACAUACAAAUAUUCAAGUGCGUUCAAAGAACAUUAGCAAGCAAAAUAUGUCUUAUAUAGUUGUUGAUA	..................(((((.(((((......((((......(((((((..(((((((....)))))))...(((((..(((.((...((((((.(((.((....(((((....(..((((((..(((((.((((((.((((((((((((..(......).)))))))))))))))))))))))......((((((((......)))))))).....))))))..).....)))))....)).))).)))))).)).))).))))).((.(((.....))).))..))))))).......))))....))))).))))).(((((..(((((...))))).)))))....	7.93495e-07	FALSE
MSTRG.12251.1	chrX	7081243	7081586	AACAUUUCUUUUGUCAACAACAAUCAAUAAAAAUGAGAUGAGUCGGUCGUUUUUCCUUCUACUGAAGGAAGGAAAAGCGAUCAGUUCUGGGUUAGUGCUGUGAGUAGAUAAAAGUACAAUAGAGUAUCUACGGCUUGGAAACAACAAAUGCGAAAUACAAUAAGAAACACAAACUACGGGUUGAACUUGAAGUCGGGACACCGGUAACUAAAGUCAAGCUAAAAAAAAUUAAACCAAACUAAAAAUGAGUAAUUUAAAUGCAAACUGCCUUCGGCGAAGAAUUCCGAAGUUCUGAGAUACUCUUGCUAUUGAUCAGGGUAAUCGUUAACACCUUUUUACUAUG	..((((((.(((..................))).))))))....((((((((((((((((......))))))))))))))))(((...(((((((((((.(((...(((...((((....(((((((((..(((((((((........(((..........................((.(((.((((..((((((....)))...))).))))))).)).................(((.......))).........)))...((((...)))).....)))).)))))...))))))))))))))))..))).))))....))))).)).....)))...	4.32009e-07	FALSE
MSTRG.12252.1	chrX	7082153	7082503	ACAGCUUAGCACACAAUUUUCACUUGAAGAAAAUGUUAUUAUGAAAUACACUGGCAAAAAAAGUUAAAAAAAAAUAUUUGUUUUCUUUUUUGCACUGGAAUCGAUAAAAGGGUGUAUGGGUUCAAAGAGAGAGACAUCAACAUGGUUAUGGUUUCGUGUCUAUUUUAUCGUUGAUAUUUCGAUCCAUUCAUAAAAAAAAAUAUCACAUUAAAAAAAUAGAAAAAAAAAGAUGGGGAUUUAUGAGAGGGGUUCUGAGAGGUUCGUUUUUAGAGGGGUGGUUGUGUGACUUUUGGCAGCACCCCGUUAUCGUUUCGGUUGAGUGCGCGCAUACUUACCAUGCGCCUUUCACU	.((...(((((.....(((((....)))))...)))))...))..........((((((((......(((......)))......))))))))..............((((((((((((...........((((.((((((((((..((((........)))).)))).)))))).)))).((((.((((((((......((((........................))))....))))))))..))))((((((((.....))))))))(((((.(((((..........))))))))))...((((...))))((((((......))))))))))))))))))....	0.000813038	FALSE
MSTRG.12259.8	chrX	7285352	7286240	AGGCACGCACGCUUUUCGCCGUAUUUCCGGGCACGCCAUGCACAGUCACACUGGCAGCUGCCAUAUUCUUUAGGCAAACGUUUUCUGUCGGAAACAGUUUUUUCAUUAACACAAAAAAAGGCAUCCAGAGCAUUUGCUGUAGCACAAAAACAUCGAAUUUCCAACGCUACCAGGUAAACCAGUCGCCGCCGAGCCGCCGGAAAAACGGGCUUUCCAGUUCGUCUUUAGCGGUAAAAAGAUUGAAGGAGGAAAGCGCGGCGCUGACGUCGGCAGCGGUAGAGGCAGCGCAGCGGCGCUCUUGCUCGCAUUCACACUACUCAAACAUAGGUAAGCAGCAACAAGAAAUCAAGCAUAUUGUCAAAAUCAGAGCAACAAAUUGAUAUAUUUUCAAGUAUUCUA…	.(((......)))(((.(((.((((((.(((((((((((((((((.(((((.(((....)))(((((((((((..((((((((((....)))))).))))...................(((.....((...(((((((((((......................)))))..))))))....))...)))(((.(((((......((.(((((((..(((((((((........)))))).)))...))))))).))((((((.(.((.((....)).)).)))))))..))))))))(((((.((.((.((.(((........))))))))))))))......(((((.....(((((.......)).)))....))))).....(((.(((.(((.(…	0.00299128	FALSE
MSTRG.1226.1	chr2L	10964894	10968896	CAACACUAUAUCAACAGUCCUGUGAGGCAUGCCAACAUAUUCCUUACGCUCUUCCGGGAAAUAAGCGCCGGAUCCAAGCAGACUAAUGAGAUCGAAGGCUGUAUUAGUUGUCUGCUCAGCAGCGGCAGAGAUGAUUGCCUCAGGGUGUGGCGCAUGAACUACAAGAAGCAACAGUUGCCUAGUCUACUGCUUCUGAAAGCUAUAAGUACGAUCUACAGCUGUGAAAAUUCAUUUAAUUGGAUUUUUGUUUAAAAGUACCACCCACACUUAACGUUAAUGUGUUAUCUAAUAUUGAAUUUCUAUCUUUUCCUAGACGACAAUUGGACCACGUCUACCCAUGAGUUGGCUACGUCGACUGUGUAUCACUCUUUUCUGCAAGAUGUGGCGAAUCUGAACGAA…	......((((((..((((...((((((.(((....)))...))))))(((..(((((..........)))))....)))..((.((((((((...(((((((.(((((((.((((...)))).(((((......)))))(((((((((((.(((((..((((..(((((((((((((..(((((((((((((....))))....)))).)).))))))))))(((((((((......)))))))))......((((.........))))....(((((((........)))))))...((((........))))((((...(((.(((..((.......))..)))))).))))((((((((.(((((((......)))).)))(((..(((......)…	2.5623e-07	FALSE
MSTRG.12263.1	chrX	7292486	7292711	AUCUCCAAACUGACCCCCCCCCCCUUGCACCGCCGCCCCUCACUUGAUUUAUCCCCCAAAAACUCACAUAAAAUCUGCAGACAGCCGGGCACCUGAGGAAUAUGCCAUCUGACAGGCCGAAAGGGUCGACAAAAGAUCCAAGGAAUUCGCGGGAUAAUCCAUCUUUUGUAUCAGCGCAAAUGCCAUAGGCAGGAUUCGGUUUCAUUUGAGUUAAAUUUGCUGUUC	..........((((((.........(((.(((..((...((....(((((....................)))))....))..))))))))((((.(((........)))..))))......))))))(((((((((....(((..((....))...))))))))))))..(((((....((((...)))).(((((((......))))))).....)))))...	1.14598e-05	FALSE
MSTRG.12265.2	chrX	7322005	7323770	UUAUCAAAUAGCAUUGUUUCACCCAUCUGGUAACAUCGCAAAUCGUAUUGUGCAAAAAGGAAAUAUAAUUUAGCCAAAACAAAAGCCAAAUAAGGAACAUGGCCCACGACCGCGAGGUGCUGCGAAUGAUCUGGGAGGGCCAGAUAGGCAUAUGCUUCCAGGCGGAUCGGGACGAGAUCGUGGGCAUUAAGCCGGAGCCUUUCUAUCUGAUGAUAUCGCGACUCAGCUACUUGCCUUUGGUGACUGACAAGGUAAACAAAGGCUUCAAAUGGAAAUGGCCAUACCAAUUAUAAGAUCCCAAUGACUGUCGUACAUAUCCUGGCAGGUUCGCAAGUACUUCUCACGCUAUAUAAGCGCCGAACACCAGGAUGGAGCUGUGUGGUUCGACUUCAAUGGAAC…	...(((.((.((((((...........((((....(((....((((.(((((.....((((.(((((...(((.((..((....(((......(((..((((((...(.((((..((((((((((.(((..((((((((((((...(((...(((((((...(((((..((.(.((((((((((((((.((((((.((((((((((.(((.......((......)).....(((((((...(((.....)))...))))))).))).))))))).)))..................(((.(((..((((((((((((((((...(((((.............((((.....)))).))))).)))))))......)))))...)))).))).)))..(…	2.86673e-08	FALSE
MSTRG.12266.1	chrX	7317860	7318581	UUUUUUUUUUUUGUCUGUCUUGCUGUCGGUCAAUUCUUUCUUUUUGUGCGCCCCAUAAUUUCAAUUUUAAUUUCGGUUUAUUUUCAUCCAGCUACAAAGUGAGGGAAUUACGAUCAAAGGGGUGGCAGUCGGGGGGUUGCGGAUGUUUAGCGAAAAGAAAUUAAAUCGGAUUUCGUUGACGGUGCAGUUGAAUUGUGAAUUGAAGACUGUAGAUUGCACCCGAUAAUGGCCGAUCAACCAGACAAAAAGAAACAAACAAACAAACCAGAAAGUGGAAUUUUUAAGUGGAUGGACAAAGGGGGCGUGGCAGGAAAUGCAAGAAUCGGGUGCUUUUCAAGUGAUUUUUUUUUUUUUUUUUUUUUUUUUUGGCAUGGCAACAGUGUUUUAACUUCGGUGAUG…	...((((((((((((((..(((..((((((((...((((((..((((.((((((.....((..(((.(((((((..((((((((...........))))))))))))))).)))..))))))))))))..))))))((((.........))))...((((((......))))))((((..(((((((((.....((.........))....)))))))))))))..))))))))))).))))))))))))))............(((.....)))..........(((.(((..((((((((.((.((..((((.(((.........))).))))..)).)).))))))))(((((((((((((((((((((......(((......)))((((((((.…	0.00640354	FALSE
MSTRG.12267.1	chrX	7319759	7320055	ACGGAAGACUCAGAGACUCGACUGCAUUGUAUAUUUGAAUUUCAUUUCAAUUUAAAUACGAUUUUCUAUGAAAAUGCACGCACCACAAAUACGUGCAAUCGUUAUCCAAACCAUCUACCCCUCCCCUCCUCCCCUUUAUCACCAUGCUCUUUGCCUCCGCCGUCCUCUGCUUUUUUUUUGUUUUUUACCCCAUACAUGUACAUAAUACGAUCCAAGUUUCAUGAAAAAAACCGGAGAAACAAAUUGAUCAUGUUUUGAAUGCAUUUCUGUUUGAUUUCAAUUUCGAUUUGUGUACU	((((((((..(((((....(((.(((((((((..(((((......))))).....))))))).....((((...((((((...........)))))).))))...........................................((.....))....)).))))))))....))))))))................((((((((..((((((..((((........)))).)))(((((((((.((..((((.......)))).)).))))).))))....)))..)))))))).	9.35178e-06	FALSE
MSTRG.12277.1	chrX	7608393	7621952	AGAGGGUUGUCGGCGCUUCGUUAACGUUCGAUUUGUUCAGUCAUCAACAGCAUUCGUGACUGGCAACGUCGUUUCGUUCGUCCGUCGCCGAAAGAAAUCGAGAAUUUCAGAAGAUUUUUGGAUUCUACUGCCCCACAAGGCAGUGCAGCUUCUUCUUCUUAGCCGCGGCGCGGGUGUGUGUGCGUGUGUGCCCCUCUCUCUCACUGUGUGUGUACGUCGUGUGUGUGUGUGUGCAGAAGAAUCCCCCCACCCACUUCAUACAAAAAAUUCAUAAAAAAAUAAUUGCAAAAGAAUGAAUCUCGCUUGCCAAGAAGAAGAAACGUAUUGAUCAUAUUUAUAAACAAAACAGCACACAGCCAAACAAAUCAAAAAGGACUAAACGAACGUAUAAUAUAACUG…	....((((((((((((..((((((((((..((((((((((((..........((((((((.(((((((......)))).))).))))).)))((((.((((((((((....)))))))))).))))((((((......))))))((.(((..........))).))((.(.((((((((((...((((((((............(((((((((((((..((((((.(((.(((..(........)..))).)))..))))))......................((((..((.......))..))))............))))))....(((((((...(((((((..((((..((((..............)).))....(((...((((((......…	5.91126e-06	FALSE
MSTRG.12277.3	chrX	7608735	7626217	AAAACAGCACACAGCCAAACAAAUCAAAAAGGACUAAACGAACGUAUAAUAUAACUGUUUAUUAUUUUUUUCAAGUGCAUUUUUGUUCGCUAAAAUAUGUGCGCGUGUAUGAGUGUCAAGUGUAAACAACAACAGCAACAUCAAAAGCAACAACAGCGACAGCAAACAUGUGCAAAAUAAGCCACAGCCAAAAAGCAACAACAUAAUGAUAAUGGCUUGAAAAAAUCACACACACAACAACAACAGGCAACAACCAAAACAACAACAUCAUACCCUCACCAUUCAACAAACGACUACAACAAAAUCCCCCACACAACAACAAGAAGAAACCCCCUUCCAAAAAAAUCAAAAAAAAUUCUUUUUCGGAACUAAAGUGAACAAAAUAUAAAACAUAACAUA…	...(((((((.((((.(..((((((..............((((((((((((........))))))((((((((..(((.((((.(((.(((....(((.(((((((((.((..((((...(((........)))............((.......)))))).)).)))))))))..))))))...))).)))).)))..........(((((((((..((((((((.......(((((((.((.(((((((..............(((((((....((((..((.......)).............................((((.......))))........((..(((((....)))))..))......(((..(((((.......(((((.(((…	2.11752e-06	FALSE
MSTRG.12278.1	chrX	7633158	7633519	GUCAAAACUUGUCUCGUCUGUCUGCCAUUAGCAGCAGCAUCAGAGGCAGCAACAGCAGCAGCAGCAGCGACAACAACUUGGCAACAACAGCAACAUCAGCAACAGCACGGCAGCAACAUCAACAGACACACCAGCAACAUCUCGCCCACACAAAGUGGGCGCAACAGCAACAUCAUCAUGCUCAUUACCAGAUGAUCAUCAAUUUGGGUACCAGUUUUUGGGCUUUAGGGUUUCCUUUUUUUUCAUACAUUUCAAGGUAAAGAGGGGGGUUACUUCAACUUAAAUGUAAUUUAUGUUUCCAGUUUACAAUAGACUUAUCCUGGGACCAAAAGAGUUAGCACACGACUUGAUUGCAGCUACU	(((((...(((((.(..((((((((..((.((.((..(....)..)).))))..))))..))))..).)))))....)))))................(((((((..((...(((((.((......................(((((((.....)))))))....((((.........)))).....((((((........))))))........((((((..((((((((..((((((((.((...........)).))))))))(((((((............)))))))........((((((...)))))).)))))))).))))))))))).))...))..))).)))).......	2.34956e-07	FALSE
MSTRG.12283.1	chrX	7718871	7719187	AUUGCAUCGUGUGUCUGUGUACGAAGAUCACUGGAAAAAUUUCACUGUUAUUGGUAUAGUUGUGUGUAGUUACUUGUUUGUUCUAGUACUCAGUGCUAAGACUUAAAUAAUCAUAAAUAAUUAUGAUGAAGGUAUGUGGAUUUUAUUUAAACAUUUAACAGUGGCUAUAGCAUUUUUCGGCUGUGCAUCUUUGCAACUUGCCAUCGGCAAUGGAAUCUGAAUCCAGAGCAAUAGCUUUGAAAAACUCGUGUAGCUUUUUUUGCAGUUUGCUGGGCUGAGCUUGUUUGAAAUAAAUACCGCAUUUUUUGGCUCGUCC	((((((((..((((((........))).)))..)).......((((((((...((.(((....((.((..(((((....(((.((((((...)))))).))).......(((((((....)))))))..)))))..)).)).....))).))...))))))))((((((...(((((((((((((((....)))...(((((...))))).....((((....))))...))))))..))))))....))))))......)))))).....((((.(((((.....(((((.........)))))..)))))))))	3.44712e-08	FALSE
MSTRG.12288.4	chrX	7737500	7739978	CCCCAGGCAGUGGCGCCUCAAAUCUGGGCCUCGGCCUACAGGAACCGGCUCCCCUGCCCUCUAAUUCCGGCUCACUGACCGAAUCCUCUUCGUCCGCCGAAGGCUUGGACUCACUUGCCGCCGCCAAGGACGCAGCGCUGGAGAAUCCCGGCACCGUUGAGGAGCUUCACAAAAAGUGCAAAGGUAUGUGAAGUUCAGUCAGUAAAUCUCAGUCAGUCCGACCGAAAACAACCCCGCAAAAAGGCCUCCGCACCUAUGAUGACAUAACCUACAACAUGCGGGAGCGAGAUGGGGCAUAAACGGGGGCUGGCAUCGGACGGGGUGUUAUUAUAUAUUAUAUGUUAUCAACGCACUAUUCACUACUCGCCACAGAUAUCCAGGCCAUCACCUUCGAGGGCG…	.....(((((.((.(((.....(((((((....)))..))))....))).)).))))).((((...(((((((.(((.(((...((((((.(((((((...)))..))))......(((((((((..((((((.(.(((((......))))).).))(((.((((((((((.....(((....)))))))))))))..))).......((.(((.....))).))......(((((.......((((((((.((((((.((..........)).)))).))..)))....))))).....)))))(((((((.(((.(((((((((((.(((((...))))).)).))))).....(((((.((((((...((.....(((......)))))...))))…	3.57905e-07	FALSE
MSTRG.12291.1	chrX	7827312	7827601	GACAACUUCAGCUGGGUUAAUGCAUUUCGUUGCAAACACAAAAAACGGCGAAAGCAUAAAUAUAUUUACACAAAAAUGUGUUGAAUACAGUUUCGGGUGAGACCGUGAGAAAUUAACACUCAAUUAGCUAAGCCUCAAGCUCAGAACAAAAGCGAGUUUCCAUUGGUCCUCAUCUAAUGUUCUGAACUAGUUUUUUACUCAGCUAUAGCUUGUUUUCCGCAGAUCGUUUAAAGCUUAAUUCUUGCACAAAGUGUUUUAGUAUGUGGAAAAAAAGGUACUAAUAGAUGAA	.........((((((((..((((.((((((((.............)))))))))))).....((((((((((....))))).)))))..((((.((((.((....((((.........)))).....))..)))).))))((((((((..((.(((...((...))..)))..))..))))))))...........)))))))).((.(((.(((((((((......(((((((..................)))))))..))))))))).))).))............	5.37169e-07	FALSE
MSTRG.12297.2	chrX	7905646	7908460	GAUGUUUCUGAGUAAAGCCCGCUAUAUUAACGGUAAAUUAUUGAUGGAGCGAGAUGGCUAUAGCGGAUCGCGUAUGUGCGAGGGUAAUCCUUUGCCUAUCGAUAAAUAUCGGUUACUUAUCGAAUUUCGAAUUUGAAGCUUAAUUUGACAGUAAAAGAAUGGUAGUUUAUCUGUAUUUUUACUCUAGGCUCUUAACAAUUAGUAAAAUACAGGUAUUUCUGAGCUCAAUCGCCCGAUUUAUUUGCAUGCCGAGCUAUACGGAUUCAAAGGACCUUGUUUGGUGGGUAGAAAUCCCUGGAUUGCAAGAAUGCCGAGAGAGAUGCUGGCCUUUCGGAGCGGAUUCAGUGCCGAAGCAAGUGUGGGUGAGGGAACAACAACGCCGAAGGACCGGCAAAAGCA…	.(((.....((((((((.(((.........)))..((((((((.(((((((...(((((...((((.(((((((((((((((((....)))))))..((((((....))))))......((((...)))).(((((......(((((((((((.((((...((....((((((((.(((((((...(........)....))))))))))))))).........((..(((((((...(((((((..(((((((.....((.(((...)))))..)))))))((.(((..((((((.(...(((....)))).)).).))).))).)).(((((.((.......)).)))))))))))))))))))..))........((((......))))....)).…	2.39645e-07	FALSE
MSTRG.12303.1	chrX	7931170	7931670	GCUUCGCACAACUUUUGUCGAGAGCUAAUGGUUUUGCAAUUAUUCCUUCGCCACGGGAAAGUAACCGUAAUGCUAACUAAAGGUGUACUUGGUUAAACACUAGGAGCCAGUUCGCUAAAUCUAAUUCUUGUAUUUUAGAUUUUUAUAACAAAAAAAAACGCGCUCAGCAGAAAGUUGCAUGUGAACUGUAAAGCUGGAACAAAAGUCAAUGGUGAUGGGAUACGUUCGAUGUAUUUUGGCAUCGAUAGUUACCUGCAAAACUAUCGAUAAAUAUUGUUUAACCAUUAUUGCACUUAAUUUACCGCUAAAAUUUAAAACCAACAAAUACUAAAAUUAAAAAACAUUUAGCGAGUUACCAAAAUAAAUUGAUAUAUAAAAAAUACAAGAAUGAUAUCUAGA…	...(((((.(((((((..((...((((((((((..(((((((((((.(((((((((........)))).....(((((.(((.....))))))))....((((....((((((((.((((((((..........))))))))........................((((....))))..)))))))).....)))).............))))).))))))...((((......)))).((((((((((........))))))))))....)))))..))))))))..)).(((((((((.(((((((..................................))))))).................(((((..................)))))....…	0.00514441	FALSE
MSTRG.12305.3	chrX	7933747	7935831	UUUUUUGAUAUCCGGUUAACGCAAGUGGUUCGUCUUUAAUUUUUCCCUCUUAAUUUUUGCGAAAAAAAACCCGACUUUGAGCCCCUAAACUUAAAAAAUGUGCCUUCCUCCAGAGUGUUCAGAGCGUCGACUGAAAAUGACAAACAAGCUGCCCGGCAGCUAAUUUUUUUUUACAUUUUUUGUUUUGUUUGUUCGCACGCAUUUGUUUUUAUUUGUGAAACACGUGGUAUAAAUGUGGAAAUUCCCUUGCUAUUCCCGCAGUUGCUGAUCGACAAACAAACCCAGAAUGGCACCCAGGAAGGCUAAAGUUCAGAAGGAGGAGGUUCAGGUCCAGCUGGGACCCCAAGUUCGCGACGGCGAGAUCGUGUUCGGAGUGGCUCACAUCUACGCCAGCUUCAA…	.............(((..(((((........(((((..(((((((........(((((....)))))........(((((((((((...(((.........((((((((...(.((((((((........))))............((((((...))))))............((((((..(.((((((((.(((((((....((((((.......))))))))))(((....(((((.(((.........))).)))))..)))....))))))))))))..))))))))))).))))))))..........))).))).)))))))).((((((.(((((...((..((((((((((((...(((((.((((((((..........)))).))))..…	9.83168e-08	FALSE
MSTRG.12306.3	chrX	7940272	7941195	CACCCGAUGAGUACAGAGAUCUGCCCGCGCUGGGCGACAAAUUGGUCCACACCACGCUACUCGAAGAGUUCAUCUUCUGGACAUUUAAGUUCGAGUUUCCACAGACUCUGGUCUGCUUUCUGCUGAACAUGCUGCCUGAUCAGGAUUACAAGGUUAGUCUUGAUGGGAUCAUAUGAUUUUUACAUAUCUAUAUCAAUAUUUAUUCGUUUUCUGCCCUAAAAGGAACACCUCACCCGCACAUUUGUGAUGCACUACAGCCGCAUACCGUCCGUGUUGGAAAUGUCCCGUGAUCCGGACACGCUCAGCAACCGGGUGGUCCACAUGAGCGUCCAACUCUUCUCUAACGAAAGUCUGGCCCUCAAGAUGGUCAACGAGCUGUCGCUGCUGCACGUAAUGAUU…	..(((.(((((((.((((.(((((((.....)))).......((((....)))).((((((((.((((((.(((((((((((......))))((((((....))))))((((((((((.(.(..((((.......((.((((((((((......)))))))))).))...(((((.......)))))..................(((((((........))))).))......((((....))))..........(((((((((((((((((((((...(((((........)))))...))))))..)))))))((((((((((...((........(((((((((((..(((......(((((.((((.(((((((.((....))))......(((…	1.64832e-07	FALSE
MSTRG.12313.1	chrX	7972162	7972474	ACAUAUAAGUAUAUACUAUAUAUUAUGUACGUGCAUAUGGUCGGUUGCUUAUGUGGAAUGGCAAUCGAAUGCUUCCGCUGCGCGCCGGAAAUCAGGUACACCGACAAAGACAACCCCCACCCAACCCCUUCCAAUGCACACCCACACCACCUUAGCUCCAGUCAUUGCCAGCACAACCCCCCACCCCUGGAUUACCCACCCGCCGAGCUGCUUCUUCACUUUUUCGUUUCUUGAAGUUCUUUGCCCGCAGAAGCCAUUGUCGCCACAUUCUGCCAAAGACGAAGUACAUACAAUACAGCUGUGCUCAUCCCA	.......((((((..((.(((..(((((((((((((.(((..(((((.....(((((..((((......))))))))).....(((........)))........................)))))....)))))))))..............(((((..((.....((((...............)))).......)).....)))))(((((..................)))))((((((...((((((((.......))....))))))))))))....)))))))..))).)).)))))).......	4.57913e-07	FALSE
MSTRG.12314.1	chrX	7975929	7976815	AAAUUGCACUGGAUCGGAUCUGUUUUGAUACAGCAUACAGUGAGAGAAACAUGGUGACUUACAUUAAAAAUCAUUUUCAAAUUUUUCUUAGCAUUUUGAACGUGUUAAAACAAAGGUGAAUAAACUACAACUUUUUCGAUUUGCCAAACGUUAUGUUGUUGAAUUUUGAUAUAAUAUUAUCCAUAAUUUUUCAUCGUGCAUAUCGUUGAAAACCGAAUUCGGUUUGUUAUUUUUAGGUAGCACCGUUGGGCUCCAAAAUUUGCAUAACACUGGCUUUGGAGCCAACUUCGAUUGCGAACGCCAGCGCGGUUCUAACGGUUUUUGGCAAAUCGUCCGAAACAGAAAACUGAAAACCGGAAAACCCAAAAACAUACAACAAAUUGGUUAAUCUUUUGUAGU…	..((((..(((..(((((.....)))))..)))....))))(((.(..(((((((...((((((((.......(((((..(((((((((.((((((((((.((((((((((((..(((((((((((((((......((((((((((((((.(((((((..(((((..((((......))))...)))))..))....))))).))))..((((((....))))))((((((....))))))((((((((((((((((....((.........)))))))))))......(((((((........))))))).)))))))...))))))))))((((...(((....))).....))))....((((..............))))........)))))))…	5.70313e-06	FALSE
MSTRG.12316.1	chrX	7996736	7997065	GAGCAACUGAAAAUUAAAAGCACAUCUGGAACUCUUUAUACGGUGACACAAUUUAUUUCAAAAUAUAUUUUCCGAAGGACACUAAGCUUUAGUAACCAAAAUGGUUUAGUAACCUAAGUGAAAAGCUUAUUUUAUUGAAAGUGCAGCCAGUUGUGUGAUUUUCACUAAACGAAGUCUGGCAACAAGUAAUCUGAUCAAAAAGUGUGAUCGCUCAAAGCCCUAAAGUUUAUAAAUCGCCCAGAAUGGUUGAGCUCUUCCAUUUGAUAAACCAAUCAAAAUGGAAAUUGCAUUCUUUGCUCGUAUAACGCAAUGAAAAAAGUGCUGCGAAU	((((((..(((.......(((.(((((((.....((((((.(((..(((......((((((((((..((((((..(((..((((((((..............))))))))..)))..).)))))...)))))...))))))))..))).(((((..((((((........))))))..))))).........(((((.......)))))(((...))).........))))))....))))).)))))..((..(((((((((((......)))))).)))))...)).))).))))))......((((.............))))...	8.16462e-08	FALSE
MSTRG.12318.1	chrX	8030629	8031034	UUUUUUUUUUUUUUGAUUGCCGCUUUGUUUUAUGCAUAAUUUAUGCAAAAUAACCAAGCACAAAUUUGGGCAUUAAUCAGUAUGCUUUAUUGACUCACCCGUGGCCACUGGUCGCAGGACAUUUGCCAGGAUAAGCCCUCAAAUUCGCAGCCAUUGGUGGAAUGUCAAGUCGAGAUAAAACGCCACUCAUGUCCGCUGACAUUUCUGGUGCUCUGGUGCUCUGGUAUUCCAGUGUGUUCUCCGCUCUGCACCGACCCAACAUUCCUAUUACUUAAUCAAGAAAUUCCUUUUUGCCUUUGACUUUGCUUUUUAGCCCAAUCCGCUCAGCGUUAAUGGCCUUUGUGGCCUUUGCCAUUCGCGGGCACAAGGGCAUCUUCAAUUGCAUUGCUCGAAAUGUUC…	........(((((((((((..((((.(((...((((((...))))))....))).))))........(((......((((((.....))))))....)))...((((.((((.((..((.(((((..(((......)))))))))))).)))).))))(((((((...((((((......(((((...(((((....)))))...)))))))).(((((.((((....)))).(((.....)))...))))))))...))))))).......)))))))))))........(((..((((...(((((((..((((....(((...))).....((((.....))))...((.....))))))..)))))))...))))..)))...............…	8.32656e-08	FALSE
MSTRG.12320.1	chrX	8037807	8061490	CACGUAAAGGAACUCUGGUUAUCGGAGUCACUUAUUGCACGAUAGUUUCAGACAAAAACGCCUGCUUAUAUCGAUGACAGCCUUGUUUUUGUUGCGCUUACGUUACGAAAUUAAUGUAAAGUAGCCGACGAAUCUACGUUCUACCAGUAUAAAUGGAUUAAAACUAACAACAGCAUAAGUGUAAACUGCUGGUGAAUUUCCCAAAUAGCCAUAUGAAAAAGCUAAAAGUACGUGCAAAUGGUUGAGAAAAGGAGAGAACGAAAGCCACUAUGAGUUUGCGAGAGUAUGUGUGACUACUUUGCUCUCUGGCUCUCUCUAUCACACACACUCGCACAGAACGCUCUUCUCACAUGCUCUCUCUCGGCCGGUAGCUCUAGCUGUCCCGCUCUCGAUUUAUCA…	...(((((..(((((((((((((.((((((((..((((((((((....(((.(......).)))....))))).)).))).(((((((((.((((((((((((((......)))))))).((((.........))))(((((.(((((((....((((((..................((((...(((((((((((((((((............((((.(((.....(.((((((....(((((......(((((((......((((............(((((((.(((....)))..)))))))))))))))))).....((((((.((......(((.(((((((((((((.(.(...(((((((..((((((((.((.(.(((....(((....)…	9.73858e-06	FALSE
MSTRG.12322.1	chrX	8062298	8062613	UUUUUUGUUAUUAUUAUUCAUCAUAUUUAUUUAUUUCUUUGAGUGUGCAUAUCGGCGACUUCGCGACGCCAAUUGCUGAUUACGCCCCCUCCCUUUUCAGUGCAACUUCCCCACCCCGGAGAUCUUGCACUCGAACUAAAAAUCGAGUAGAGUACGUAGGCAGAAGCGAAAAGAGCGUACAAAAAUCAAGAGCUCAGUGGCAGCAGCAGGAAUUUGUGUUUGUCAGGGGAUUGCCCAGAUUUUCGGGGUAAUUGUCCACUUUAUAAACAGCCAACCGAAUUUGAAACCAACUGUAACUGGAAGUAAAAACCAAUU	.............................((((((((...(((.(.((..((((((((.((.((...)).))))))))))...)).).)))..........((((..((.((.....)).))..))))((((((........))))))...((((((..((....)).......))))))..............((((.((((......((((((((((((((.((((((((((((.((...)).)))))...)))).))).)))))))......)))))))........)))).))))))))))))........	2.04693e-05	FALSE
MSTRG.12323.1	chrX	8063053	8063599	ACCCAUACGUAUACGUAAUCUGCAGCCCUUUUUUUUCCGUUCCGUGCAUAUGGAAUUUUGAUUUGAGUCUUGAGUGGCUUGGAGUGAGUGAUUCAUGUGGCUUUAGGCGGAAAGGAAACCCAGCGAAGCUGACUCAAUGACCACUCAUUGUUCGUUCGGCCUUUGUUUACAUUUUGCCAGGAGCCAAGAGAGCGAGAGAGCGUGCUAACGGAACGUGCUCGAAUGAGUAAUUCGCAUUGCAUUUGACGUUUAUCGAAAGCUCUCUUCCUUCCGCUUUUUUCCUUUUCUUUUCGGAGGCCAACAAAAAAAAACAACAAAAGCACGCAGGCACGCACACCCACACACAAGUUCGUACAUCAAUCGCUUGGUGUGUGUGUGUGUUUGUGAGAUGAGUCAUCU…	.............(((((((((...(((((((((((((.(((((((((((((((((((...((((((((......))))))))..))))..)))))))).).....)))))).))))...((((...))))...((((((....))))))(((((((.(((((((((((.((((((..((((....(((((((((((((((.....((((..(.((((.(((((.....)))))....)))).)..))))........)))))))......))))))))))))((((((.((((.((((.......................(((((((((((((((..((((.(((((.............))))))))))))))))))))))))(((((...)))))…	0.000132939	FALSE
MSTRG.12324.1	chrX	8064765	8065076	GUAUGACCUACAUAAAUGUGAAGGAAAACCAUGAAUUGGAAAUAGUUCUACAAAUUUUGCUGAUUGAAGAUGAUGCCAGAUGCCGUCAGUUGAUGGUGCAUUUCUUUAAGGCCUAUUAAAUUAUUGUAUUUAUAUAUUAUAUUAUACAGCGUAUUUGACUUGUUAAAAUUAUGAUUUGUCUAUUGUAGCGUACAAUAGCCCCUCUAGUCAUGACAAUGUGCUUAUGAUUCAAAUAGCGAAUCAAAUUAAGUUUAUUUUUAAGUGAUGCUACUUUCCAGAAACUCUGCAAUAGUCAUAUCCUAUUUGUCAGC	......(((.(((....))).)))........((((((....))))))..........((((((((((((.(((((.....((((((....))))))))))))))))).(((...((((((..((((((.((((...))))..))))))...))))))...)))........(((.((.(((((((((.((...............(((((...((((.(((((((((((.......))))))...))))).)))).....)))))..............)).))))))))).)).)))......))))))	0.00033545	FALSE
MSTRG.12341.4	chrX	8170402	8175954	GUCGGUGUCUUUCCCAAGGACUUUGUCACCGAUGAGGACCCACUGCAACUGAAUGUCUCGUCCGCCAUUGGCGACAUCCAGCCGCAUGAGAUCGAAUACAAUGAGCUGGACAUCAAGGAAGUUAUCGGCUCCGGUGGCUUCUGCAAGGUCCAUCGUGGCUACUACGAUGGCGAGGAGGUGGCUAUUAAGAUUGCCCAUCAAACGGGCGAGGAUGAUAUGCAGAGGAUGCGGGACAAUGUCCUGCAGGAGGCCAAACUGUUUUGGGCCCUCAAGCACGAAAAUAUAGCAGCCCUGCGAGGAGUAUGUCUGAAUACCAAACUCUGUCUGGUGAUGGAGUAUGCCAGGGGAGGAAGUCUCAAUCGCAUACUGGCUGGCAAGAUACCACCCGAUGUACUAGUC…	(((((((.(..(((...)))....).)))))))..((.((((.(((..(((..((((((((....(((((((........)))).))).(((..((.((((((((((((((.....(((((((((((....))))))))))).....))))(((((((...)))))))((((..(((((((((((((...((((((.......))))))...)))))((((((.((((((((((...)))))))(((.(.(((((....))))).))))...((...........)).(((((.(((((.((((......))))...((((((((....))))))))..((((..((((((........((((.....((.(((.......))).))((((((...(((…	6.94465e-08	FALSE
MSTRG.12341.8	chrX	8176384	8177185	AGUACAUUUGCGAAUGGAACUAGUAUAAAUGCAGCAACUGGUUUAUGUGAGCCACAACAAAAUGAUCGACAAAACCUUGUUCUACCACAAAUAUUAACAAUUACCAAUAUAAAGGUAUUUAAACAACUACCUUGAUCACAAUUUUAGUUAAAAUUAUGCCAACGAACUGGAACCAAAAUCCCAGGUGAACCGCAAAUGUAACCAGUUCACUCGGCUGGGUCCAAAGACCAGUUCAAUUAAACUAGUUCACAUUUGAACAGUGCAACUCUAGUUUUUUUUUUUUAAUACAUAUGUGUUUAAAAAACAUAUGCAGAAACGGGCUAAUAAAACGGAUAUAACCGAUUGCACAGGAUCAAGGAUAGAUCAAAAUAACCGACGACGUUAACGGCGACUGCGACU…	.((((.....((((((((((((((.(((.((....(((((((((.((.((.(((........((((((((((....)))))..............................((((((..........))))))))))).((((((....))))))..(((...(((((((.............((....))..........)))))))....)))))).)))).))))))))))).))).)))))))).))))))....))))...(((.(((((((((((((....(((((((.........))))))).......(((.........(((......)))...((((((((.((((((((............((....)).(((((((((..(((((.…	2.26186e-06	FALSE
[truncated: 2,210 more rows]
